# Supplementary material for: Repetitive head impacts induce neuronal loss and neuroinflammation in young athletes
Source: bioRxiv. 2025 Feb 10:2024.03.26.586815. Originally published 2024 Mar 28. Preprint. [Version 2] doi: 10.1101/2024.03.26.586815 (PMC10996668; doi:10.1101/2024.03.26.586815)
Supplement: Supplement 13 — Supplementary Table 3. Demographics table of in situ hybridization and Nissl Samples. a. Table showing demographic information from samples included in in situ hybridization experiments. b. Table showing demographic information from samples included in Nissl staining experiments. PMI = post-mortem interval. [file media-13.xlsx]

## Sheet: Supp_Table3a_Demo_RNAScope
Sample ID in situ	Age	Football years of play	Highest level played	Age of first exposure	CTE Stage
1	39	3	High School/Amateur	34	0
2	21	0	No Football	15	0
3	46	9	Professional	14	1
4	46	17	Professional	14	2
5	35	8	High School/Amateur	7	0
6	46	12		10	2
7	46	14	College	7	1
8	38	15	Professional	13	0
9	27	4		10	0
10	49	25		7	0
11	25	8	College	5	1
12	23	12		10	0
13	30	13	College	5	1
14	27	9	High School/Amateur	8	1
15	47	13	College	9	0
16	21	8		6	0
17	40	2	High School/Amateur	4	0
18	49	15		8	0
19	33	6	College	6	0
20	41	11	College	12	0
21	45	13	College	8	0
22	30	12	High School/Amateur	5	0
23	28	14	High School/Amateur	5	0
24	37	4	High School/Amateur	13	0

## Sheet: Supp_Table3b_Demo_Nissl
Sample Name	Age at Death	PMI (h)	Nissl Staining Batch	Years of Football Play	Binned Exposure	Highest Level Football	CTE stage
1	46	32	2	0	0	0	0
2	34	8	2	0	0	0	0
3	41	67	1	0	0	0	0
4	36	14	2	0	0	0	0
5	28	17	2	0	0	0	0
6	42		1	0	0	0	0
7	22	247	1	2	1	1	0
7	39	50	1	3	1	2	0
8	27	49.5	1	4	1		0
9	34	10	1	2	1	2	0
10	40	24	1	2	1	2	0
11	37	54	1	4	1	2	0
12	38	57	1	1	1	2	0
13	29	76	1	1	1	1	0
14	34		1	1	1	1	0
15	49	39	1	4	1	3	0
16	36	57	1	1	1		0
17	39	12	1	1	1	1	0
18	48	64	2	2	1	2	0
19	45	24	1	1	1	1	1
20	30	59	1	1	1	1	1
21	26		1	3	1	1	2
22	18	50	2	8	2	2	0
23	46	70	1	12	2	5	2
24	33	27	1	6	2	3	0
25	26		1	14	2	3	1
26	22	64	2	6	2	2	0
27	31	23.5	2	5	2		0
28	31	40.5	2	9	2	2	0
29	25	19.5	2	7	2	2	0
30	24	36	1	13	2	2	0
31	45	32	1	13	2	3	0
32	22	20.5	2	11	2	4	0
33	31	73	2	11	2	3	0
34	21	50	2	8	2	2	0
35	20	63.5	2	8	2	2	0
36	44	36	1	10	2	3	1
37	45	48.5	2	12	2	5	1
38	34	72	2	14	2	3	1
39	44	204	1	11.5	2	3	2
40	26		1	12	2	3	2
41	48	40	1	14	2	5	1
42	25	84.5	1	8	2	3	1
43	31	18	1	11	2	3	1
44	34	47	2	10	2	2	1
45	30	39.5	1	13	2	3	1
46	37	5	2	10	2	3	1
47	41	13	1	9	2	3	2
48	23	14.5	1	12	2	3	1
49	24	48	1	11	2	2	1
50	38	23	2	13	2	3	2
51	22	34.5	2	12	2	3	1
52	20	48	1	5	2	1	1
53	25	22	1	12	2	3	2
54	26	29	1	11	2	5	2
55	30		1	8	2	2	1
56	32	35	1	14	2	5	1
57	27	48	1	14	2	5	2
58	33	19.5	2	11	2	5	2
59	29	65.5	2	16	3	3	0
60	38	68.5	1	15	3	4	0
61	25	26	1	17	3	3	0
62	49	45.5	1	25	3		0
63	49		1	15	3	3	0
64	38	59	1	15	3	3	0
65	47	24	1	18	3	5	0
66	34	3.5	1	15	3	3	0
67	35	60.5	2	15	3	5	0
68	45	67	1	28	3	4	0
69	47	39	1	21	3	5	0
70	36	100	1	15	3	3	0
71	43	72	1	23	3	5	0
72	50	66	1	15	3	3	0
73	26		1	15	3	3	2
74	31	100	1	15	3	2	2
75	32	104	2	22	3	5	2
76	31		1	18	3	5	2
76	41	24	2	17	3	5	2
77	41	24	1	17	3	3	2
78	38	45	2	23	3	5	2
79	31	16	1	16	3	5	1
80	29	23	1	15	3	3	2
81	49	73	1	17	3	5	2
82	47	69	1	15	3	5	2
83	50	67	2	15	3	5	2
84	26	43.5	2	15	3	5	1
85	45	61	2	16	3	5	1
86	37	33	2	15	3	5	1
