# Supplementary material for: Repetitive head impacts induce neuronal loss and neuroinflammation in young athletes
Source: bioRxiv. 2025 Feb 10:2024.03.26.586815. Originally published 2024 Mar 28. Preprint. [Version 2] doi: 10.1101/2024.03.26.586815 (PMC10996668; doi:10.1101/2024.03.26.586815)
Supplement: Supplement 14 — Supplementary Table 4. List of Antibodies. [file media-14.xlsx]

## Sheet: Supp_Table_4_antibodies
Target	Cat#	Vendor	Dilution	Secondary Species	Antigen Retrieval Method
SPP1	HPA027541	Sigma Aldrich	1:500	Rb	AR9
Iba1	019-19741	Wako/Fujifilm	1:500	Rb	AR6
AT8	ENMN1020	invitrogen	1:500	M	AR6
P2RY12	HPA013796	Sigma Aldrich	1:2000	Rb	AR6
GLUT1	ab115730	abcam	1:500	Rb	AR9
