# Supplementary material for: Repetitive head impacts induce neuronal loss and neuroinflammation in young athletes
Source: bioRxiv. 2025 Feb 10:2024.03.26.586815. Originally published 2024 Mar 28. Preprint. [Version 2] doi: 10.1101/2024.03.26.586815 (PMC10996668; doi:10.1101/2024.03.26.586815)
Supplement: Supplement 15 — Supplementary Table 5. List of In Situ probes. [file media-15.xlsx]

## Sheet: Supp_Table 1e_RNAScopeProbes
Target	Cat#	Opal Dye Concentration
CUX2	425588-C3	1:300
LAMP5	487698	1:300
SPP1	420108	1:500
HIF1A	605228-C2	1:500
P2RY12	450398-C4	1:500
TGFB1	400888-C3	1:500
TGFBR2	407948	1:500
ITGAV	488398-C2	1:500
