# Supplementary material for: Repetitive head impacts induce neuronal loss and neuroinflammation in young athletes
Source: bioRxiv. 2025 Feb 10:2024.03.26.586815. Originally published 2024 Mar 28. Preprint. [Version 2] doi: 10.1101/2024.03.26.586815 (PMC10996668; doi:10.1101/2024.03.26.586815)
Supplement: Supplement 16 — Supplementary Table 6. DEGs of All Cells in snRNAseq Dataset. a, b. List of differentially expressed genes in respective clusters depicted in Figure 1c and Extended Data Figure 1l. Log2_FC = log-2 fold change. FDR = false discovery rate. [file media-16.xlsx]

## Sheet: SuppTable6a_allFindMarkerClust
Gene	Log2_FC	Pvalue	FDR	Seurat_louvain_Resolution0.8	clusterExprPerc	ControlExprPerc	clusterAveExpr
ST18	3.3545	0	0	0	0.997705	0.153981	3.69084
MBP	3.01293	0	0	0	0.999302	0.444967	3.63574
CTNNA3	2.92028	0	0	0	0.999651	0.5415	3.93088
RNF220	2.88486	0	0	0	0.994711	0.301704	3.35663
PLP1	2.73413	0	0	0	0.972409	0.237387	2.96235
PIP4K2A	2.45435	0	0	0	0.994063	0.506836	3.17648
TMEM144	2.42584	0	0	0	0.97226	0.208603	2.71606
SLC24A2	2.37914	0	0	0	0.996757	0.58446	3.50863
SLC44A1	2.3635	0	0	0	0.995859	0.607948	3.27394
FRMD4B	2.32587	0	0	0	0.979394	0.231108	2.71589
DOCK10	2.27797	0	0	0	0.989473	0.390525	3.01755
MOBP	2.26443	0	0	0	0.928304	0.136911	2.45435
KCNH8	2.21879	0	0	0	0.961882	0.169459	2.52193
TF	2.21576	0	0	0	0.956593	0.212352	2.431
ELMO1	2.20864	0	0	0	0.993015	0.557356	3.16143
C10orf90	2.17817	0	0	0	0.964826	0.188141	2.50987
EDIL3	2.16035	0	0	0	0.988824	0.51486	3.00889
PLEKHH1	2.15459	0	0	0	0.969266	0.283851	2.48365
DOCK5	2.1432	0	0	0	0.971112	0.255147	2.57366
PDE4B	2.1424	0	0	0	0.997805	0.731314	3.71782
ENPP2	2.12734	0	0	0	0.953101	0.132379	2.31355
PLCL1	2.11981	0	0	0	0.982188	0.542761	3.06875
IL1RAPL1	2.09189	0	0	0	0.999651	0.750727	4.30185
TMTC2	2.08554	0	0	0	0.982089	0.526959	3.03113
QKI	2.05548	0	0	0	0.999252	0.792008	3.79566
NCKAP5	2.05348	0	0	0	0.979993	0.4599	2.99688
TTLL7	2.05311	0	0	0	0.987976	0.604477	3.01826
SHTN1	2.03222	0	0	0	0.98159	0.525505	2.76652
PRUNE2	2.02797	0	0	0	0.971761	0.470599	2.65862
PDE1C	1.98519	0	0	0	0.96268	0.42578	2.6674
AC026316.5	1.97831	0	0	0	0.878062	0.270524	2.30793
TMEM165	1.97559	0	0	0	0.956444	0.426762	2.45943
MAN2A1	1.96959	0	0	0	0.965424	0.563846	2.78646
CREB5	1.92691	0	0	0	0.933144	0.23963	2.25953
ZNF536	1.91182	0	0	0	0.968717	0.308932	2.54701
DPYD	1.90351	0	0	0	0.969865	0.483567	2.76783
PHLPP1	1.9015	0	0	0	0.987527	0.646701	2.94838
SPOCK3	1.89796	0	0	0	0.978945	0.480342	2.82493
CLMN	1.87743	0	0	0	0.929152	0.209665	2.16792
PXK	1.87405	0	0	0	0.956244	0.425986	2.35391
BCAS1	1.8617	0	0	0	0.919174	0.152787	2.13937
FRMD5	1.81882	0	0	0	0.994961	0.715605	3.30252
MAP7	1.80982	0	0	0	0.99067	0.680522	2.99114
PDE8A	1.78625	0	0	0	0.954847	0.502668	2.4484
LINC01608	1.76288	0	0	0	0.822282	0.0689767	1.88407
SLAIN1	1.7328	0	0	0	0.937185	0.491412	2.34316
MOG	1.72931	0	0	0	0.890186	0.0759852	1.84782
FRYL	1.72331	0	0	0	0.971262	0.626823	2.58531
LPAR1	1.70707	0	0	0	0.872424	0.131947	1.92069
UGT8	1.68483	0	0	0	0.875268	0.102041	1.83638
ERBIN	1.67542	0	0	0	0.964426	0.628224	2.60239
PALM2	1.66867	0	0	0	0.82782	0.246546	1.95538
UNC5C	1.66574	0	0	0	0.97201	0.695581	2.94122
CERCAM	1.65771	0	0	0	0.86963	0.110225	1.81031
FAM107B	1.6538	0	0	0	0.867535	0.111326	1.81332
SIK3	1.64013	0	0	0	0.993215	0.824157	3.21171
PEX5L	1.61628	0	0	0	0.980392	0.638378	2.88776
GAB1	1.6004	0	0	0	0.952103	0.542881	2.42165
SHROOM4	1.5942	0	0	0	0.84663	0.110039	1.7776
SLCO3A1	1.58401	0	0	0	0.933044	0.479147	2.2431
TRIM2	1.58332	0	0	0	0.975153	0.705357	2.67553
DNAJC6	1.57279	0	0	0	0.949708	0.58833	2.41841
MARCH1	1.55743	0	0	0	0.97685	0.594223	2.82193
LINC00639	1.5535	0	0	0	0.827621	0.0921659	1.70676
SEPT7	1.54923	0	0	0	0.976351	0.751457	2.6371
PLD1	1.54126	0	0	0	0.850072	0.145513	1.7407
PPP2R2B	1.53923	0	0	0	0.996957	0.888328	3.94607
SH3GL3	1.52411	0	0	0	0.935988	0.526514	2.36278
LINC00609	1.51641	0	0	0	0.75338	0.1513	1.72489
COL4A5	1.51515	0	0	0	0.850022	0.141352	1.71828
HHIP	1.50717	0	0	0	0.814199	0.208968	1.73728
DLG1	1.50365	0	0	0	0.968218	0.68611	2.6565
DAAM2	1.49802	0	0	0	0.867086	0.216401	1.84395
SLCO1A2	1.4908	0	0	0	0.814349	0.0695077	1.60367
PCSK6	1.48631	0	0	0	0.824477	0.234453	1.75971
ZBTB20	1.47906	0	0	0	0.993664	0.715067	3.13055
CNDP1	1.4751	0	0	0	0.789602	0.0828212	1.59517
TCF12	1.47065	0	0	0	0.976401	0.751802	2.76002
PCDH9	1.46996	0	0	0	1	0.924526	4.84477
ANO4	1.4616	0	0	0	0.890984	0.50067	2.26716
ARAP2	1.46063	0	0	0	0.95335	0.603568	2.41568
DIP2B	1.45515	0	0	0	0.950906	0.659112	2.39601
ZEB2	1.44963	0	0	0	0.975952	0.734579	2.72395
SLC5A11	1.43345	0	0	0	0.662975	0.075222	1.54776
FOLH1	1.43083	0	0	0	0.788006	0.0590414	1.52655
POLR2F	1.42774	0	0	0	0.82323	0.297576	1.73887
HIPK2	1.42719	0	0	0	0.903857	0.443985	2.0087
GRM3	1.41991	0	0	0	0.927256	0.507161	2.31928
CNTNAP4	1.41728	0	0	0	0.842289	0.363188	1.97193
SPOCK1	1.41407	0	0	0	0.933643	0.633301	2.54725
ANK3	1.4133	0	0	0	0.990371	0.720118	3.19145
GLDN	1.41322	0	0	0	0.799232	0.148944	1.59138
ABCA8	1.41146	0	0	0	0.804221	0.0682069	1.52203
PTPRK	1.40114	0	0	0	0.966273	0.593513	2.59702
DNM3	1.40113	0	0	0	0.993065	0.824336	3.06017
VRK2	1.40071	0	0	0	0.774485	0.099566	1.55085
FUT8	1.39745	0	0	0	0.942923	0.66833	2.38938
FA2H	1.39552	0	0	0	0.804171	0.087978	1.53497
TMEFF2	1.39268	0	0	0	0.909046	0.533065	2.28079
KLHL32	1.3903	0	0	0	0.918525	0.603754	2.27412
AGAP1	1.38588	0	0	0	0.988924	0.779716	2.93974
HDAC2-AS2	1.37562	0	0	0	0.835154	0.36579	1.84134
SGK1	1.37369	0	0	0	0.859402	0.428999	1.9754
APBB2	1.3703	0	0	0	0.940777	0.60315	2.27908
CDK18	1.35724	0	0	0	0.796238	0.152422	1.53294
QDPR	1.35439	0	0	0	0.813451	0.308401	1.62065
ATP8A1	1.35302	0	0	0	0.96268	0.696636	2.48822
HIP1	1.33448	0	0	0	0.846829	0.308753	1.78392
AC012593.1	1.33035	0	0	0	0.719403	0.176898	1.63972
SYNJ2	1.32288	0	0	0	0.816544	0.269064	1.61459
LPGAT1	1.31729	0	0	0	0.854213	0.461108	1.83239
MYO1D	1.31139	0	0	0	0.866936	0.403261	1.88796
HS3ST5	1.2941	0	0	0	0.831412	0.374895	1.82563
ANLN	1.29291	0	0	0	0.745846	0.0731181	1.37559
USP54	1.29234	0	0	0	0.877763	0.430008	1.81249
DOCK1	1.28174	0	0	0	0.867984	0.329566	1.85758
CNP	1.27324	0	0	0	0.736616	0.146323	1.39617
ALCAM	1.27315	0	0	0	0.909944	0.557966	2.19283
CDK19	1.25127	0	0	0	0.879459	0.531877	1.94423
MAP4K4	1.24317	0	0	0	0.957541	0.723171	2.39233
PHLDB1	1.24117	0	0	0	0.794492	0.21214	1.50009
SH3D19	1.23614	0	0	0	0.851968	0.429656	1.80628
KIF13B	1.2283	0	0	0	0.804271	0.313432	1.56102
DSCAML1	1.22373	0	0	0	0.911141	0.553121	2.16623
SH3TC2	1.22127	0	0	0	0.731727	0.0488804	1.2959
CNTN2	1.21762	0	0	0	0.760465	0.157672	1.35846
OPALIN	1.21366	0	0	0	0.686773	0.0525174	1.29488
ATP10B	1.21268	0	0	0	0.790051	0.221146	1.54038
PRR5L	1.21231	0	0	0	0.734521	0.0926371	1.34277
ZFYVE16	1.21002	0	0	0	0.894527	0.6008	1.98505
LINC01170	1.20818	0	0	0	0.629147	0.0891926	1.35314
PIEZO2	1.20718	0	0	0	0.683081	0.0716647	1.31479
FMNL2	1.18997	0	0	0	0.983635	0.835001	2.93091
COBL	1.16852	0	0	0	0.915232	0.582635	2.09458
NKAIN2	1.16674	0	0	0	0.953899	0.674761	2.87515
SORT1	1.16584	0	0	0	0.881904	0.554787	1.84006
SCD5	1.1615	0	0	0	0.920022	0.639155	2.12971
NEAT1	1.16063	0	0	0	0.927207	0.528519	2.35942
MTUS1	1.15891	0	0	0	0.817742	0.390545	1.68685
KIF6	1.1548	0	0	0	0.709225	0.172598	1.3523
TMEM63A	1.15069	0	0	0	0.732525	0.105287	1.28834
GPM6B	1.15006	0	0	0	0.941576	0.741614	2.44563
FGFR2	1.14484	0	0	0	0.825326	0.344114	1.6427
PSEN1	1.1421	0	0	0	0.812154	0.398987	1.55712
LAMP2	1.14033	0	0	0	0.759717	0.295087	1.40865
ARHGAP21	1.13155	0	0	0	0.953799	0.751397	2.3506
ABCA2	1.13011	0	0	0	0.755077	0.210773	1.31543
MIR181A1HG	1.129	0	0	0	0.811206	0.422156	1.66516
FBXL7	1.12769	0	0	0	0.871826	0.427141	2.09024
LMCD1-AS1	1.12439	0	0	0	0.781769	0.432105	1.80918
MYO1E	1.12401	0	0	0	0.727935	0.167222	1.33924
AL359091.1	1.12149	0	0	0	0.682333	0.0525505	1.19647
RFTN2	1.11089	0	0	0	0.79065	0.255446	1.52039
RTN4	1.10324	0	0	0	0.94407	0.756262	2.20986
LANCL1	1.09882	0	0	0	0.793294	0.414139	1.51956
SEMA6A	1.09719	0	0	0	0.772838	0.29824	1.46103
JAM3	1.09606	0	0	0	0.798034	0.39328	1.53362
ATG4C	1.09184	0	0	0	0.776231	0.34789	1.44593
COLGALT2	1.09061	0	0	0	0.778576	0.390678	1.50952
CLDND1	1.08987	0	0	0	0.700943	0.202045	1.25201
FAM13C	1.08887	0	0	0	0.810008	0.441728	1.58594
TJP1	1.08862	0	0	0	0.960884	0.768739	2.45139
MYRF	1.08603	0	0	0	0.6979	0.0571897	1.16585
PTPRD	1.08381	0	0	0	0.998154	0.817288	3.43606
NFASC	1.07539	0	0	0	0.873322	0.551124	1.85556
MEGF10	1.07185	0	0	0	0.771342	0.246366	1.44901
MBNL2	1.0713	0	0	0	0.926907	0.660359	2.11933
TULP4	1.05762	0	0	0	0.884748	0.605267	1.90062
RYBP	1.05751	0	0	0	0.764157	0.36873	1.43029
DLC1	1.05688	0	0	0	0.832261	0.486627	1.8757
LDB3	1.05384	0	0	0	0.664222	0.0764166	1.14058
ADIPOR2	1.05305	0	0	0	0.737963	0.30789	1.36733
MOB3B	1.05086	0	0	0	0.75802	0.377086	1.49751
AK5	1.05034	0	0	0	0.880657	0.557435	1.99965
CLASP2	1.04983	0	0	0	0.985182	0.841426	2.76858
PTBP2	1.04726	0	0	0	0.880906	0.616928	1.8553
LINC00320	1.04714	0	0	0	0.66058	0.130255	1.18589
SEMA4D	1.04512	0	0	0	0.775483	0.381877	1.44347
ASPA	1.04352	0	0	0	0.663573	0.0647822	1.13301
IQGAP1	1.0421	0	0	0	0.750736	0.327236	1.37347
HSP90AA1	1.04081	0	0	0	0.834506	0.676122	1.3851
KIRREL3	1.0402	0	0	0	0.87442	0.547181	2.29388
LINC01630	1.03977	0	0	0	0.641471	0.114379	1.18344
PICALM	1.0353	0	0	0	0.897021	0.661342	1.97523
NCAM2	1.03502	0	0	0	0.981789	0.840079	3.17303
AGPAT4	1.03192	0	0	0	0.801177	0.47472	1.62759
FAM124A	1.0259	0	0	0	0.70239	0.207448	1.2245
FNBP1	1.01622	0	0	0	0.897919	0.635571	1.94143
MAP4K5	1.0124	0	0	0	0.881804	0.643243	1.89957
RAPGEF5	1.00719	0	0	0	0.898169	0.531777	2.01356
EXOC6B	1.00696	0	0	0	0.955795	0.789187	2.46943
LIMCH1	1.00616	0	0	0	0.960834	0.745796	2.49326
CD22	1.0021	0	0	0	0.646959	0.0443607	1.07508
AKAP6	1.00099	0	0	0	0.972459	0.763635	2.57644
GSN	0.996159	0	0	0	0.729482	0.250249	1.29034
PKP4	0.994683	0	0	0	0.858355	0.588336	1.92593
GAB2	0.993667	0	0	0	0.825026	0.505077	1.66695
MVB12B	0.993642	0	0	0	0.798932	0.489281	1.56058
NCOA7	0.985359	0	0	0	0.796737	0.483441	1.53646
PPM1H	0.977049	0	0	0	0.817143	0.507924	1.66496
C9orf3	0.975138	0	0	0	0.904954	0.678226	2.00572
ST6GALNAC3	0.971	0	0	0	0.780123	0.471296	1.69827
AMER2	0.965417	0	0	0	0.692611	0.248736	1.20098
PLA2G16	0.965078	0	0	0	0.671656	0.151001	1.10946
TTYH2	0.960065	0	0	0	0.679539	0.120445	1.11395
PLXDC2	0.958833	0	0	0	0.794991	0.504725	1.85346
DOCK9	0.953042	0	0	0	0.86973	0.584719	1.80966
DIP2C	0.947144	0	0	0	0.931547	0.744667	2.21963
SCD	0.946617	0	0	0	0.609939	0.110649	1.04931
SLC12A2	0.944477	0	0	0	0.771741	0.431601	1.44574
KLHL4	0.944376	0	0	0	0.631542	0.229688	1.19711
AC090502.1	0.942723	0	0	0	0.552213	0.0476592	1.0106
GNAO1	0.939572	0	0	0	0.880008	0.684119	1.96276
SLC25A13	0.936805	0	0	0	0.70688	0.333216	1.30105
ITGA2	0.936033	0	0	0	0.56723	0.0408962	0.988259
ANKIB1	0.934747	0	0	0	0.871327	0.632943	1.81036
RETREG1	0.931536	0	0	0	0.737265	0.388335	1.3537
SRCIN1	0.930189	0	0	0	0.728683	0.362173	1.2908
GNAI1	0.923359	0	0	0	0.72115	0.377039	1.29145
GPRC5B	0.918259	0	0	0	0.734321	0.294729	1.28432
CDH19	0.910514	0	0	0	0.583046	0.0418387	0.968576
SAMD12	0.909939	0	0	0	0.909095	0.649243	2.19898
CDH20	0.903346	0	0	0	0.886245	0.586684	2.13678
LIPA	0.900707	0	0	0	0.717607	0.364927	1.27616
GREB1L	0.89379	0	0	0	0.601956	0.183681	1.10021
RNF130	0.893021	0	0	0	0.877264	0.673368	1.87158
CCDC88A	0.888639	0	0	0	0.939031	0.778316	2.21726
BIN1	0.884731	0	0	0	0.692711	0.307558	1.17561
SLC22A15	0.877135	0	0	0	0.702889	0.367933	1.26186
AGTPBP1	0.8716	0	0	0	0.811006	0.563687	1.62303
CPB2-AS1	0.867755	0	0	0	0.619518	0.213746	1.07558
PLLP	0.867409	0	0	0	0.610787	0.0832592	0.977188
CCP110	0.865774	0	0	0	0.670159	0.289625	1.12377
NCAM1	0.865021	0	0	0	0.979644	0.848992	2.70501
ENOSF1	0.862145	0	0	0	0.659382	0.206645	1.11452
ARHGAP23	0.862045	0	0	0	0.66058	0.234619	1.08827
RBPJ	0.858992	0	0	0	0.789253	0.519154	1.46472
DUBR	0.858324	0	0	0	0.704934	0.3798	1.26415
YPEL2	0.855813	0	0	0	0.67919	0.333521	1.17856
C1QTNF3-AMACR	0.854978	0	0	0	0.686025	0.363381	1.24485
OTUD7A	0.854929	0	0	0	0.897121	0.719985	2.13958
CLIC4	0.85415	0	0	0	0.62805	0.135697	1.03827
KIAA1324L	0.84784	0	0	0	0.681285	0.356744	1.21385
SLC22A23	0.846947	0	0	0	0.75333	0.496277	1.4306
MAL	0.845353	0	0	0	0.584843	0.0799076	0.944874
CARNS1	0.842241	0	0	0	0.570324	0.0379959	0.887137
APP	0.840857	0	0	0	0.929152	0.722221	2.10797
NDRG1	0.839015	0	0	0	0.637729	0.207508	1.0348
ZDHHC20	0.832156	0	0	0	0.690116	0.463597	1.34213
KIF13A	0.831202	0	0	0	0.832061	0.558597	1.64793
MAG	0.830034	0	0	0	0.578706	0.0421639	0.877491
PPP1R16B	0.829507	0	0	0	0.735319	0.410469	1.31964
ZNF708	0.828284	0	0	0	0.701442	0.39233	1.22084
ZNF638	0.826351	0	0	0	0.93489	0.790256	2.18486
NT5DC1	0.826197	0	0	0	0.67914	0.383138	1.23458
CHD7	0.815894	0	0	0	0.689567	0.270956	1.21878
AC110285.1	0.814702	0	0	0	0.572918	0.0645831	0.902651
PLPPR1	0.812945	0	0	0	0.660929	0.285444	1.23257
PDE1A	0.808066	0	0	0	0.690515	0.417756	1.61493
KIAA1755	0.807259	0	0	0	0.623011	0.140475	1.00264
AC016597.1	0.807163	0	0	0	0.56733	0.0783148	0.891107
OSBPL1A	0.806067	0	0	0	0.849474	0.660074	1.7413
PREX1	0.805957	0	0	0	0.723045	0.347193	1.25995
ZCCHC24	0.805666	0	0	0	0.648256	0.17587	1.06293
SECISBP2L	0.80537	0	0	0	0.762511	0.507692	1.36251
PTK2	0.80536	0	0	0	0.965175	0.837046	2.50634
NEO1	0.800887	0	0	0	0.838298	0.6053	1.68447
GRID1	0.799233	0	0	0	0.919623	0.748523	2.19338
SEC14L5	0.795177	0	0	0	0.641321	0.282292	1.07818
PTGDS	0.793857	0	0	0	0.700045	0.293767	1.15261
AATK	0.793693	0	0	0	0.661129	0.295539	1.05787
DST	0.793068	0	0	0	0.986479	0.897673	2.88111
EFHD1	0.788036	0	0	0	0.571172	0.135531	0.948583
DLEU2	0.784652	0	0	0	0.804969	0.569833	1.57744
PTMA	0.78451	0	0	0	0.672554	0.450489	1.1699
MAGI2	0.781539	0	0	0	0.998902	0.926377	3.7342
RNF13	0.774428	0	0	0	0.755426	0.51346	1.3663
TMEM98	0.774135	0	0	0	0.508956	0.038434	0.826698
FOXN2	0.774037	0	0	0	0.657836	0.297437	1.08476
SELENOP	0.773668	0	0	0	0.514394	0.0715186	0.853468
ERBB3	0.770043	0	0	0	0.561792	0.0665543	0.852546
ERMN	0.762157	0	0	0	0.524123	0.0355337	0.801247
ARFGEF3	0.759976	0	0	0	0.824178	0.590958	1.60183
CDC14B	0.759474	0	0	0	0.77688	0.54827	1.45025
RHOU	0.754831	0	0	0	0.562191	0.1024	0.87075
AL354809.1	0.753874	0	0	0	0.451429	0.0881108	0.847609
TUBA1A	0.752684	0	0	0	0.58584	0.313199	0.887005
TP53TG5	0.752426	0	0	0	0.561992	0.142958	0.878338
LRP2	0.750949	0	0	0	0.457017	0.0299189	0.790979
LRRC63	0.747665	0	0	0	0.488001	0.0523581	0.808824
WIPF1	0.746715	0	0	0	0.591379	0.174018	0.992393
ACER3	0.74483	0	0	0	0.703687	0.4333	1.22385
CPEB2	0.742522	0	0	0	0.690216	0.424678	1.19422
HECW2	0.742324	0	0	0	0.843786	0.574864	1.74429
CLDN11	0.74207	0	0	0	0.513995	0.0343258	0.782139
MYO6	0.73975	0	0	0	0.850871	0.657466	1.67436
SGMS1	0.73662	0	0	0	0.802674	0.62529	1.60992
RASGRP3	0.734666	0	0	0	0.518984	0.071585	0.81274
AC009063.2	0.733621	0	0	0	0.478671	0.065738	0.800483
NINJ2	0.732621	0	0	0	0.494337	0.0537717	0.799861
SGK3	0.732151	0	0	0	0.742903	0.497372	1.35388
FHIT	0.727429	0	0	0	0.868632	0.744342	2.20126
DEPTOR	0.723653	0	0	0	0.56763	0.202663	0.924824
LRRC1	0.721635	0	0	0	0.580552	0.204202	0.949976
SLC39A11	0.721345	0	0	0	0.756773	0.49706	1.4674
PIK3C2B	0.718946	0	0	0	0.594522	0.233285	0.940012
PPP2R2A	0.716576	0	0	0	0.717158	0.479439	1.24709
DLG2	0.716284	0	0	0	0.999651	0.935974	3.84367
FCHSD2	0.715819	0	0	0	0.737265	0.616749	1.6825
SLC9A9	0.71543	0	0	0	0.76745	0.489766	1.51269
SPATA6	0.715168	0	0	0	0.699895	0.398509	1.25699
ELL2	0.713099	0	0	0	0.718904	0.445817	1.27478
ZHX2	0.712515	0	0	0	0.728434	0.403387	1.36433
DICER1	0.711011	0	0	0	0.7444	0.530072	1.30701
ZKSCAN1	0.71055	0	0	0	0.709824	0.481735	1.23045
TBC1D12	0.706349	0	0	0	0.610088	0.315476	1.01598
NPC1	0.705833	0	0	0	0.620117	0.293422	0.99028
KCNMB4	0.70554	0	0	0	0.561942	0.327382	1.05762
GNG7	0.705139	0	0	0	0.69765	0.451332	1.25699
P2RX7	0.703941	0	0	0	0.659183	0.356007	1.09547
EPN2	0.702411	0	0	0	0.792895	0.564165	1.47008
APLP1	0.702019	0	0	0	0.53041	0.216454	0.770971
PCA3	0.698101	0	0	0	0.457317	0.0959621	0.792665
CUEDC1	0.697903	0	0	0	0.580951	0.197924	0.914036
DYSF	0.696117	0	0	0	0.497231	0.183296	0.863306
DENND5A	0.694082	0	0	0	0.695006	0.44291	1.17487
FAXDC2	0.683252	0	0	0	0.561593	0.188048	0.894416
STARD13	0.68305	0	0	0	0.747194	0.523475	1.45632
C12orf76	0.682377	0	0	0	0.587537	0.25883	0.904384
TMTC4	0.681181	0	0	0	0.524472	0.144126	0.821279
NLGN1	0.680874	0	0	0	0.911041	0.726741	2.69903
NALCN	0.680256	0	0	0	0.854213	0.669459	1.76397
ITCH	0.680209	0	0	0	0.741556	0.531684	1.29026
NAALADL2	0.680092	0	0	0	0.719753	0.556951	1.5426
CA2	0.678089	0	0	0	0.480866	0.0848255	0.768573
SVEP1	0.677366	0	0	0	0.46056	0.173421	0.849467
GPR37	0.672204	0	0	0	0.48845	0.0559884	0.722634
ZNF704	0.671815	0	0	0	0.741206	0.53866	1.39875
ENOX1	0.67055	0	0	0	0.885047	0.709499	2.13103
PPP1R12B	0.665788	0	0	0	0.801627	0.628947	1.55583
LURAP1L-AS1	0.664612	0	0	0	0.425735	0.103369	0.760356
NXPE3	0.664458	0	0	0	0.566781	0.24695	0.870213
STK39	0.664379	0	0	0	0.738612	0.515988	1.31946
ELF2	0.662188	0	0	0	0.726837	0.53787	1.31816
SSH2	0.661232	0	0	0	0.857257	0.697141	1.80395
EPS15	0.660543	0	0	0	0.714015	0.491352	1.22622
RDX	0.659512	0	0	0	0.704136	0.487025	1.2156
SERINC5	0.658214	0	0	0	0.680287	0.424559	1.15225
WDFY2	0.657695	0	0	0	0.700694	0.469802	1.2117
OTUD7B	0.654648	0	0	0	0.620466	0.316624	0.996957
PSME4	0.654401	0	0	0	0.685027	0.453827	1.14807
STRN	0.654101	0	0	0	0.631492	0.394614	1.0402
PLEKHG3	0.650721	0	0	0	0.519034	0.105838	0.758453
BTBD3	0.650642	0	0	0	0.590281	0.304399	0.914263
HAPLN2	0.650289	0	0	0	0.476476	0.0762441	0.715778
CDK6	0.649125	0	0	0	0.622412	0.354023	1.06107
KANK1	0.64637	0	0	0	0.66971	0.358502	1.26933
NECAB1	0.645354	0	0	0	0.71651	0.426882	1.31863
LINC01470	0.641128	0	0	0	0.398294	0.0796554	0.73895
SEMA3B	0.640401	0	0	0	0.501422	0.0825026	0.741468
RAD51B	0.638953	0	0	0	0.607294	0.360095	1.16864
TLE4	0.637128	0	0	0	0.609689	0.346709	1.04575
CDC42BPA	0.636476	0	0	0	0.929352	0.805202	2.18974
AC096564.1	0.635711	0	0	0	0.514993	0.186794	0.790034
LAMA2	0.633236	0	0	0	0.509455	0.26197	1.04664
RNF144A	0.632559	0	0	0	0.742454	0.524696	1.34514
SLC31A2	0.632293	0	0	0	0.472185	0.0499489	0.683847
IGSF11	0.631055	0	0	0	0.719054	0.518218	1.31337
WSB1	0.630339	0	0	0	0.80457	0.641829	1.50741
TECPR2	0.626284	0	0	0	0.64671	0.435775	1.09015
EMC10	0.626174	0	0	0	0.45577	0.136089	0.742615
NPAS3	0.625788	0	0	0	0.979295	0.829626	2.9072
USP32	0.625337	0	0	0	0.699097	0.508382	1.2092
AC006059.1	0.6252	0	0	0	0.558449	0.311991	0.944963
FEZ1	0.624368	0	0	0	0.596717	0.354036	0.90713
ADAM10	0.621878	0	0	0	0.705334	0.521424	1.23194
BAZ2B	0.621812	0	0	0	0.863394	0.728951	1.80031
CPM	0.621464	0	0	0	0.467944	0.0813213	0.728067
CPQ	0.619691	0	0	0	0.655341	0.427127	1.18114
RAB40B	0.619185	0	0	0	0.564536	0.289506	0.870661
BBX	0.616883	0	0	0	0.686973	0.508601	1.23793
TARSL2	0.615246	0	0	0	0.630594	0.404794	1.01543
SPP1	0.612251	0	0	0	0.4652	0.0677423	0.70562
ENO4	0.611136	0	0	0	0.473133	0.218445	0.818063
TANC1	0.607794	0	0	0	0.570873	0.228407	0.919157
L3MBTL4	0.607688	0	0	0	0.64192	0.376754	1.20825
CTTNBP2	0.607278	0	0	0	0.736317	0.527749	1.32508
NSMCE2	0.607144	0	0	0	0.755625	0.60759	1.44052
NDE1	0.606936	0	0	0	0.472734	0.0786134	0.697356
EVA1C	0.606928	0	0	0	0.575463	0.3501	0.978156
TFEB	0.606636	0	0	0	0.502919	0.126339	0.73039
DAPK2	0.606439	0	0	0	0.456369	0.0919933	0.704284
CNKSR3	0.602551	0	0	0	0.465449	0.116862	0.728234
WDR20	0.601275	0	0	0	0.618919	0.396027	0.994688
SEPT4	0.600116	0	0	0	0.500374	0.146913	0.719024
SUN2	0.59996	0	0	0	0.498977	0.160154	0.730297
NRXN3	0.595223	3.44523e-162	2.85299e-161	0	0.940428	0.770305	3.07564
PPP1R21	0.592936	0	0	0	0.628748	0.412798	1.02522
KAT2B	0.591731	0	0	0	0.668463	0.418466	1.14951
LINC00877	0.590248	0	0	0	0.398194	0.0443076	0.64188
TMEM235	0.588925	0	0	0	0.441201	0.0253063	0.626789
SH3TC2-DT	0.587921	0	0	0	0.391309	0.0231095	0.625914
HPN-AS1	0.586675	0	0	0	0.419698	0.029441	0.630153
NKX6-2	0.586554	0	0	0	0.428379	0.0275031	0.619592
SPTLC2	0.585406	0	0	0	0.56264	0.310034	0.88945
PHACTR3	0.584745	0	0	0	0.823729	0.677323	1.67248
ATP11A	0.584175	0	0	0	0.610737	0.383371	0.988612
FAM102A	0.583291	0	0	0	0.523724	0.214921	0.769085
CACNA2D1	0.580693	0	0	0	0.861647	0.640734	1.81037
DOCK4	0.579653	0	0	0	0.948112	0.829599	2.38578
WHRN	0.577502	0	0	0	0.472235	0.103137	0.684019
PACS2	0.576844	0	0	0	0.591877	0.370721	0.941802
SCARB2	0.576383	0	0	0	0.608691	0.403746	0.952152
ZNF365	0.575919	0	0	0	0.570473	0.386152	1.06322
FTH1	0.573617	0	0	0	0.661578	0.611134	1.04722
PPP2R3A	0.573006	0	0	0	0.635284	0.437945	1.07905
C21orf91	0.572256	0	0	0	0.433368	0.0473804	0.619916
ABHD17B	0.571551	0	0	0	0.50217	0.22031	0.759104
DUSP16	0.571025	0	0	0	0.550217	0.314646	0.89119
MEIS1	0.569353	0	0	0	0.487602	0.181372	0.766666
TMC7	0.569073	0	0	0	0.467994	0.118547	0.678095
FAR1	0.567917	0	0	0	0.681535	0.521643	1.16173
ZSWIM6	0.566799	0	0	0	0.891583	0.776849	2.00762
CPOX	0.566654	0	0	0	0.488799	0.21001	0.731106
STXBP3	0.565557	0	0	0	0.557152	0.309025	0.848108
ZFHX4	0.565094	0	0	0	0.641421	0.326931	1.07679
PHYHIPL	0.564939	0	0	0	0.699945	0.562658	1.29443
ENOX2	0.564648	0	0	0	0.456768	0.176952	0.748801
TSPAN5	0.560528	0	0	0	0.802574	0.643847	1.63255
PPM1B	0.559001	0	0	0	0.682882	0.522214	1.14557
CYTH1	0.556113	0	0	0	0.616225	0.404217	0.977095
NFIA	0.551015	0	0	0	0.853365	0.625503	1.8057
ABTB2	0.54986	0	0	0	0.409619	0.121886	0.697285
GAS7	0.548525	0	0	0	0.690116	0.481729	1.18482
RAP1GDS1	0.547023	0	0	0	0.704984	0.552551	1.23623
HBS1L	0.545226	0	0	0	0.582897	0.387359	0.910775
FGF1	0.545109	0	0	0	0.518785	0.241329	0.825148
NUTM2A-AS1	0.544728	0	0	0	0.619119	0.445651	1.0252
PCDH9-AS2	0.543646	0	0	0	0.643516	0.494598	1.40433
TRPC4AP	0.542358	0	0	0	0.63738	0.453197	1.01881
FANCL	0.541126	0	0	0	0.558399	0.341041	0.869066
NEK3	0.539735	0	0	0	0.446241	0.0837769	0.63588
ZNF146	0.537767	0	0	0	0.519483	0.27231	0.772955
TESK2	0.537426	0	0	0	0.4884	0.211729	0.776174
ANAPC5	0.537417	0	0	0	0.585441	0.385972	0.881393
SYT9	0.536533	0	0	0	0.515641	0.241057	0.798546
DPYSL5	0.53499	0	0	0	0.444694	0.255406	0.760066
ANKRD28	0.534036	0	0	0	0.730829	0.587746	1.32931
ZDHHC9	0.533578	0	0	0	0.442299	0.121952	0.629959
CRYAB	0.533191	0	0	0	0.424687	0.130022	0.617155
PALM2-AKAP2	0.532714	0	0	0	0.463503	0.236298	0.735754
ATP1B1	0.531811	0	0	0	0.701991	0.560827	1.1062
KDM6A	0.528127	0	0	0	0.661129	0.507493	1.11314
NFIX	0.527412	0	0	0	0.657786	0.474262	1.06763
OSBPL9	0.526795	0	0	0	0.664022	0.501706	1.10136
RGCC	0.526318	0	0	0	0.44165	0.105971	0.642794
SLF2	0.524614	0	0	0	0.60011	0.418944	0.944268
AL139294.1	0.524357	0	0	0	0.45128	0.24636	0.774435
MKRN3	0.524259	0	0	0	0.47428	0.162616	0.719283
NLK	0.522869	0	0	0	0.769645	0.588038	1.44356
CDK17	0.521713	0	0	0	0.638577	0.466922	1.02846
MITF	0.521109	0	0	0	0.486155	0.215107	0.7831
SNX29	0.520146	0	0	0	0.656738	0.51186	1.13465
UVRAG	0.519612	0	0	0	0.704236	0.565625	1.2382
UBE4B	0.519329	0	0	0	0.685277	0.532142	1.14868
AL139383.1	0.519091	0	0	0	0.400489	0.118056	0.650551
CPNE2	0.516945	0	0	0	0.435813	0.08012	0.603388
PADI2	0.51616	0	0	0	0.458464	0.123771	0.666554
CRADD	0.516044	0	0	0	0.596218	0.443859	1.11469
USP47	0.516034	0	0	0	0.740059	0.613968	1.30006
FAM126A	0.515326	0	0	0	0.426134	0.129385	0.652705
LIFR	0.508839	0	0	0	0.651749	0.444828	1.11329
KIF1B	0.506886	0	0	0	0.89752	0.789585	1.8973
AC004158.1	0.502687	0	0	0	0.487552	0.245358	0.76991
DDX17	0.501397	0	0	0	0.869231	0.770976	1.72672
RICTOR	0.500689	0	0	0	0.709175	0.569793	1.2082
CCNY	0.500527	0	0	0	0.773038	0.654068	1.45294
ZNF652	0.499633	0	0	0	0.559697	0.383842	0.883185
DPYSL2	0.499216	0	0	0	0.818341	0.703964	1.53564
LGR5	0.498965	0	0	0	0.36282	0.048668	0.553968
PTP4A2	0.49784	0	0	0	0.481664	0.248072	0.692509
TSPAN15	0.49746	0	0	0	0.410717	0.0631363	0.568993
RHOBTB1	0.496809	0	0	0	0.462406	0.240672	0.723042
RASSF2	0.496585	0	0	0	0.409619	0.0671981	0.578089
SASH1	0.495732	0	0	0	0.706631	0.487503	1.24902
DIXDC1	0.495685	0	0	0	0.564137	0.371411	0.876989
AP3B1	0.495056	0	0	0	0.619867	0.449533	1.0076
SYNDIG1	0.494687	0	0	0	0.638727	0.430207	1.09946
RAB30	0.494333	0	0	0	0.582098	0.429563	0.947907
GLTP	0.494251	0	0	0	0.438657	0.151659	0.620622
AC004690.2	0.494088	0	0	0	0.34416	0.015663	0.516139
WWOX	0.49308	0	0	0	0.854413	0.794105	2.19782
GATM	0.490361	0	0	0	0.456618	0.163452	0.642392
TRAPPC10	0.490132	0	0	0	0.542334	0.348706	0.814338
ACYP2	0.489927	0	0	0	0.756673	0.656046	1.45842
PWWP2A	0.489902	0	0	0	0.544579	0.349675	0.819964
SNX1	0.488116	0	0	0	0.565534	0.382063	0.857085
ARHGAP22	0.487694	0	0	0	0.515691	0.3071	0.857294
YWHAQ	0.487371	0	0	0	0.521728	0.34272	0.77238
LINC01411	0.486473	0	0	0	0.400838	0.062028	0.570852
CECR2	0.486056	0	0	0	0.515641	0.215943	0.79383
WNK1	0.485183	0	0	0	0.741206	0.625251	1.31721
MXI1	0.484909	0	0	0	0.634486	0.497637	1.06081
SNX30	0.483866	0	0	0	0.503767	0.297663	0.750627
AP003086.2	0.481323	0	0	0	0.463204	0.278336	0.811224
OLMALINC	0.480849	0	0	0	0.421494	0.156278	0.644462
BACH2	0.480761	0	0	0	0.663024	0.530005	1.20566
LINC01505	0.47975	0	0	0	0.349798	0.197718	0.717746
ARHGEF2	0.478641	0	0	0	0.466996	0.221903	0.654919
PEAK1	0.478422	0	0	0	0.728584	0.599573	1.33522
ITGB8	0.478388	0	0	0	0.550367	0.34122	0.868004
CD55	0.476463	0	0	0	0.386319	0.124952	0.580535
VPS35L	0.476229	0	0	0	0.610687	0.468462	0.977065
ZNF644	0.476156	0	0	0	0.689368	0.566787	1.1591
ANKRD44	0.476019	0	0	0	0.679589	0.514342	1.19854
SEMA3C	0.475004	0	0	0	0.404231	0.160187	0.637754
AUTS2	0.471988	0	0	0	0.966971	0.888328	2.72383
SAMD4B	0.47121	0	0	0	0.523724	0.346032	0.802204
CHKA	0.470436	0	0	0	0.67924	0.53787	1.13253
LANCL1-AS1	0.470215	0	0	0	0.399591	0.201999	0.660454
HIP1R	0.469822	0	0	0	0.5347	0.270047	0.786352
AC118549.1	0.469554	0	0	0	0.655241	0.529408	1.08834
TMCC3	0.468771	0	0	0	0.393554	0.0736358	0.56558
FAM222A	0.467292	0	0	0	0.385521	0.0690564	0.533824
NIPAL3	0.466789	0	0	0	0.466697	0.244773	0.679772
TMEM123	0.466773	0	0	0	0.412713	0.117724	0.595019
PPP1R14A	0.46647	0	0	0	0.35813	0.0375977	0.502935
LSS	0.462818	0	0	0	0.465898	0.230816	0.667616
AMD1	0.462249	0	0	0	0.476925	0.292685	0.698724
MAPRE2	0.46202	0	0	0	0.706681	0.611784	1.29796
CSRP1	0.461862	0	0	0	0.446241	0.150384	0.63738
MTMR10	0.459405	0	0	0	0.488699	0.237931	0.706231
SH3BP4	0.457258	0	0	0	0.385771	0.0642447	0.533378
PRIMA1	0.45671	0	0	0	0.358928	0.0235807	0.48926
AFMID	0.455145	0	0	0	0.394751	0.117519	0.552865
ANK2	0.454722	0	0	0	0.979644	0.892948	2.8138
TTLL11	0.453928	0	0	0	0.616674	0.465847	1.03351
HEPACAM	0.453775	0	0	0	0.494836	0.187869	0.71478
AC084032.1	0.450262	0	0	0	0.346455	0.0592604	0.503005
TRIM59	0.449375	0	0	0	0.342214	0.0311401	0.483609
PRKACB	0.449083	0	0	0	0.795639	0.692787	1.54435
ARHGEF37	0.446949	0	0	0	0.396597	0.116855	0.545051
AL078590.3	0.44681	0	0	0	0.318465	0.029368	0.481785
PMP22	0.44677	0	0	0	0.419249	0.137987	0.601586
UBE2E2	0.446366	0	0	0	0.865988	0.758273	1.94503
PTPRJ	0.445166	0	0	0	0.695305	0.600648	1.28852
CDK5RAP2	0.443784	0	0	0	0.572868	0.424692	0.889087
AC063944.1	0.443215	0	0	0	0.388914	0.18181	0.60536
MGAT5	0.442776	0	0	0	0.63708	0.550188	1.16507
PTN	0.442628	0	0	0	0.567879	0.329466	0.95403
GPSM2	0.441276	0	0	0	0.542833	0.365511	0.838437
MEGF9	0.439564	0	0	0	0.584643	0.468103	0.962903
LINC01135	0.438997	0	0	0	0.406376	0.186993	0.620868
ZBED5	0.438558	0	0	0	0.490046	0.320241	0.720172
UTY	0.43839	0	0	0	0.777828	0.682991	1.43049
ADSS	0.437536	0	0	0	0.475328	0.295101	0.677754
ABCG1	0.437306	0	0	0	0.406775	0.171981	0.589083
ST3GAL5	0.436866	0	0	0	0.532804	0.395529	0.820561
SOX10	0.436167	0	0	0	0.382528	0.0734632	0.513211
TCP11L2	0.434397	0	0	0	0.394352	0.14234	0.557285
RERE	0.434299	0	0	0	0.910193	0.831789	2.0398
MTMR2	0.433009	0	0	0	0.501322	0.345866	0.758858
PRKCQ	0.432815	0	0	0	0.386968	0.119556	0.560731
MOSPD2	0.432772	0	0	0	0.401337	0.161169	0.558304
USP31	0.429581	0	0	0	0.480866	0.326221	0.722349
ANKUB1	0.427669	0	0	0	0.47453	0.370734	0.868929
AC087564.1	0.427224	0	0	0	0.482962	0.249034	0.835319
STMN4	0.426602	0	0	0	0.401836	0.22256	0.542856
MICAL3	0.426109	0	0	0	0.780921	0.641637	1.45282
LINC01792	0.42431	0	0	0	0.31153	0.0145081	0.445134
KDM4C	0.423907	0	0	0	0.765354	0.661056	1.37923
OSBP2	0.42376	0	0	0	0.675099	0.561298	1.19882
BCAS3	0.422344	0	0	0	0.816794	0.74855	1.7262
HTRA1	0.422164	0	0	0	0.523574	0.28553	0.778432
AL138881.1	0.421074	0	0	0	0.283391	0.0184969	0.446252
ADD1	0.421007	0	0	0	0.642718	0.567835	1.08543
TPPP	0.420805	0	0	0	0.443047	0.264458	0.615536
NFE2L2	0.420119	0	0	0	0.639325	0.524351	1.04922
ADD3	0.419965	0	0	0	0.722547	0.601152	1.28787
SPART	0.419363	0	0	0	0.570473	0.447005	0.870676
CCNH	0.419362	0	0	0	0.774285	0.676905	1.50915
CD9	0.418527	0	0	0	0.349998	0.0575348	0.488521
LARP6	0.418514	0	0	0	0.363169	0.107417	0.48998
S100B	0.417987	0	0	0	0.406526	0.13806	0.576706
MPP5	0.416641	0	0	0	0.449484	0.258333	0.637623
CCDC122	0.416358	0	0	0	0.352841	0.129452	0.525719
ELF1	0.416088	0	0	0	0.420496	0.191334	0.652052
C1GALT1	0.415227	0	0	0	0.474031	0.313179	0.699742
ZNF565	0.414751	0	0	0	0.457866	0.299733	0.682424
HNRNPDL	0.414169	0	0	0	0.689418	0.595889	1.15188
PPFIBP2	0.414093	0	0	0	0.371302	0.105433	0.525132
CBFB	0.412385	0	0	0	0.45118	0.225885	0.657435
CLIP2	0.412097	0	0	0	0.568877	0.435019	0.895129
STARD9	0.410732	0	0	0	0.450382	0.253328	0.643825
RCAN2	0.410716	0	0	0	0.677942	0.528625	1.22603
SLC13A3	0.409195	0	0	0	0.502071	0.380975	0.804449
TACC1	0.408684	0	0	0	0.63244	0.529096	1.03854
ERBB4	0.408522	1.88683e-30	7.34966e-30	0	0.924612	0.697061	2.46266
POGZ	0.408451	0	0	0	0.704785	0.615229	1.19829
INF2	0.407952	0	0	0	0.379035	0.133036	0.507741
AC106869.1	0.407699	0	0	0	0.329292	0.0654526	0.475423
PLA2G4C	0.407063	0	0	0	0.454024	0.340351	0.732308
SPAG9	0.405965	0	0	0	0.72569	0.64536	1.23737
DNAJB2	0.405872	0	0	0	0.406426	0.201223	0.557525
ARHGAP1	0.405435	0	0	0	0.415207	0.199643	0.573151
PLD5	0.405139	0	0	0	0.521828	0.313392	0.953484
ADCY5	0.404971	0	0	0	0.471287	0.31077	0.690783
CASTOR3	0.404445	0	0	0	0.597416	0.489739	0.945882
ATE1	0.404239	0	0	0	0.632839	0.539927	1.04348
MT-ND2	0.402048	0	0	0	0.570623	0.632724	0.690584
RALGAPA1	0.401702	0	0	0	0.787307	0.708636	1.46563
SMURF1	0.401668	0	0	0	0.543581	0.432815	0.872749
CLIP4	0.401196	0	0	0	0.598862	0.491691	0.945715
ROBO1	0.400698	0	0	0	0.815447	0.617399	1.67205
GATAD1	0.400463	0	0	0	0.541536	0.403507	0.794155
MFAP3L	0.400139	0	0	0	0.496882	0.318608	0.74414
TPD52	0.398717	0	0	0	0.468044	0.327316	0.704757
SESTD1	0.397954	0	0	0	0.599012	0.495666	0.948025
UNC5B	0.397595	0	0	0	0.381729	0.138318	0.52149
GREM1	0.397112	0	0	0	0.290725	0.028638	0.430305
MTMR7	0.3958	0	0	0	0.545727	0.419449	0.848826
SLC38A9	0.395259	0	0	0	0.460061	0.330037	0.705129
STK3	0.393551	0	0	0	0.558599	0.408339	0.904585
AC078881.1	0.393218	0	0	0	0.329741	0.123638	0.528911
DPYD-AS1	0.392945	0	0	0	0.340219	0.159291	0.551355
TBC1D5	0.392931	0	0	0	0.8604	0.782471	1.80811
CBR1	0.392603	0	0	0	0.348251	0.105612	0.458206
CRTC3	0.392433	0	0	0	0.579754	0.471627	0.908051
KCNQ1OT1	0.392299	0	0	0	0.582148	0.450921	1.01634
C9orf85	0.39195	0	0	0	0.434017	0.262799	0.631256
PKD2	0.391564	0	0	0	0.647159	0.547526	1.0666
CYP27A1	0.391335	0	0	0	0.371601	0.117758	0.517774
IKZF2	0.391194	0	0	0	0.444395	0.268606	0.688518
CALD1	0.389652	0	0	0	0.52552	0.36952	0.797479
NAV1	0.389128	0	0	0	0.705583	0.607988	1.24878
BRMS1L	0.388888	0	0	0	0.393055	0.23598	0.576913
ACSS2	0.388706	0	0	0	0.388116	0.179454	0.535615
ENDOD1	0.388145	0	0	0	0.396248	0.204508	0.542605
FAM196B	0.387544	0	0	0	0.373397	0.194002	0.581219
MYO9B	0.386917	0	0	0	0.491693	0.339302	0.732178
PROX1	0.386551	0	0	0	0.383525	0.118222	0.532635
SRPK2	0.386533	0	0	0	0.816744	0.723257	1.55807
FNIP2	0.384915	0	0	0	0.555306	0.444854	0.884152
CPEB1	0.383936	0	0	0	0.397096	0.240353	0.581654
TRA2A	0.38351	0	0	0	0.680736	0.591104	1.11301
ATM	0.383362	0	0	0	0.608492	0.498009	0.957994
MYO18A	0.382769	0	0	0	0.456868	0.29753	0.649748
LRRFIP2	0.381755	0	0	0	0.683131	0.595571	1.15641
FBXO7	0.381428	0	0	0	0.414708	0.226821	0.567827
NAPEPLD	0.380961	0	0	0	0.519882	0.393625	0.770276
LINC00862	0.380435	0	0	0	0.338622	0.136633	0.496615
IWS1	0.378014	0	0	0	0.481964	0.351481	0.709289
MIRLET7BHG	0.377746	0	0	0	0.54877	0.416568	0.819831
BACE1	0.377613	0	0	0	0.428429	0.274135	0.597043
MT-ND3	0.37757	0	0	0	0.784164	0.801472	1.27981
AC007566.1	0.377154	0	0	0	0.439655	0.281986	0.62748
PIGC	0.376978	0	0	0	0.387367	0.227504	0.59652
ANXA4	0.376736	0	0	0	0.416604	0.227418	0.614471
SDCCAG8	0.376572	0	0	0	0.719952	0.643396	1.27711
CADM2	0.376433	0	0	0	0.983036	0.93555	3.63646
KCNJ2	0.376204	0	0	0	0.326797	0.0682069	0.435655
AC233296.1	0.375243	0	0	0	0.394003	0.238462	0.714107
SLC4A8	0.374837	0	0	0	0.50247	0.421134	0.83118
CDH1	0.374164	0	0	0	0.285237	0.0213507	0.404116
KIF2A	0.372255	0	0	0	0.576461	0.489879	0.884615
MFSD6	0.372007	0	0	0	0.463254	0.335307	0.67231
NCOA6	0.371565	0	0	0	0.54887	0.442472	0.822434
FARP2	0.369016	0	0	0	0.458514	0.311434	0.668046
AP002370.2	0.367491	0	0	0	0.430973	0.304651	0.738249
BCL2L1	0.367464	0	0	0	0.429726	0.273332	0.615442
DPF3	0.367442	0	0	0	0.485207	0.307644	0.745781
ATXN1	0.366391	0	0	0	0.873173	0.795791	1.93079
KIDINS220	0.36608	0	0	0	0.695505	0.618156	1.13948
HIBCH	0.365435	0	0	0	0.653196	0.571983	1.08232
AC092958.1	0.364663	0	0	0	0.281644	0.0160943	0.387322
FAM13B	0.363582	0	0	0	0.632291	0.551515	1.0279
AC106791.1	0.363313	0	0	0	0.388165	0.221724	0.561394
PTCSC3	0.363008	0	0	0	0.248366	0.0302043	0.396358
KNOP1	0.363005	0	0	0	0.374894	0.192561	0.544328
ZNF397	0.362781	0	0	0	0.403233	0.226741	0.55443
NEK7	0.361994	0	0	0	0.471337	0.295479	0.703668
SLC48A1	0.361733	0	0	0	0.365664	0.14688	0.48597
WASHC5	0.361334	0	0	0	0.416405	0.257662	0.574478
TJAP1	0.36089	0	0	0	0.345058	0.111174	0.44743
EEPD1	0.360444	0	0	0	0.448586	0.310797	0.693707
TMEM87A	0.359676	0	0	0	0.459013	0.332254	0.66469
SPATA22	0.359672	0	0	0	0.280397	0.0392835	0.399945
MARCKSL1	0.359124	0	0	0	0.313825	0.0945419	0.432338
ZNF280D	0.358731	0	0	0	0.578057	0.488724	0.891518
REPS2	0.358143	0	0	0	0.568029	0.462323	0.918885
PBX3	0.357567	0	0	0	0.372848	0.20776	0.600441
CHRM5	0.357481	0	0	0	0.259342	0.0979067	0.443408
RAB30-AS1	0.357458	0	0	0	0.480118	0.358808	0.69422
ATG13	0.356605	0	0	0	0.411515	0.255406	0.562297
PCGF5	0.355609	0	0	0	0.644564	0.571114	1.07487
RAP1A	0.354938	0	0	0	0.532256	0.438815	0.826537
KCNJ10	0.354802	0	0	0	0.369855	0.118959	0.497388
TRPM6	0.353458	0	0	0	0.283091	0.0257045	0.38199
INPP1	0.353251	0	0	0	0.391359	0.225208	0.533971
CEP170	0.353207	0	0	0	0.648256	0.581872	1.05899
CPPED1	0.352857	0	0	0	0.349199	0.166764	0.496549
ABHD6	0.350549	0	0	0	0.416654	0.270962	0.577787
TTC7A	0.350186	0	0	0	0.440952	0.302753	0.648626
COL9A2	0.350092	0	0	0	0.311081	0.0598577	0.423216
CNOT2	0.34952	0	0	0	0.590331	0.5149	0.926417
INSR	0.34919	0	0	0	0.570773	0.496124	0.902508
MAPT	0.346882	0	0	0	0.783266	0.700041	1.48269
ANKRD12	0.346729	0	0	0	0.777578	0.721949	1.42145
CRYBG3	0.346	0	0	0	0.402834	0.237831	0.597754
RTKN	0.345806	0	0	0	0.313576	0.0460464	0.39845
ZBTB44	0.34524	0	0	0	0.454872	0.345169	0.657322
MT-CO2	0.344971	0	0	0	0.727436	0.789831	0.751627
DUSP10	0.344881	0	0	0	0.304246	0.0768148	0.42619
STXBP6	0.344855	0	0	0	0.540189	0.398456	0.90143
SEPT8	0.344675	0	0	0	0.397595	0.265726	0.541011
AGO2	0.344646	0	0	0	0.513147	0.401476	0.746133
ZC3H13	0.343453	0	0	0	0.528963	0.456044	0.793887
ARID4B	0.341733	0	0	0	0.715212	0.657227	1.23509
SVIP	0.341477	0	0	0	0.331138	0.14619	0.439627
LINC01877	0.341465	0	0	0	0.247518	0.0120791	0.355155
ARID2	0.340314	0	0	0	0.560146	0.461194	0.864435
ZNF451	0.339904	0	0	0	0.563638	0.485684	0.861699
TNRC6C	0.339799	0	0	0	0.73931	0.658116	1.30806
KIZ	0.339525	0	0	0	0.527765	0.431362	0.799615
GALNT13	0.339247	0	0	0	0.625405	0.502827	1.20518
HNRNPA2B1	0.339246	0	0	0	0.666317	0.601603	1.04991
IFT80	0.338802	0	0	0	0.326747	0.143157	0.43958
MATN2	0.338288	0	0	0	0.352243	0.176938	0.512304
SREBF2	0.337571	0	0	0	0.589682	0.516804	0.941317
RTTN	0.337281	0	0	0	0.413611	0.26846	0.591332
KIAA0556	0.335296	0	0	0	0.449733	0.349748	0.662654
ZNF608	0.335247	0	0	0	0.545826	0.435483	0.875196
FBN1	0.335169	0	0	0	0.507758	0.424778	0.799743
TTL	0.33434	0	0	0	0.427082	0.310273	0.606659
APPBP2	0.334211	0	0	0	0.517687	0.429849	0.75748
DYNC1LI2	0.334139	0	0	0	0.487801	0.393631	0.677531
COPA	0.333358	0	0	0	0.492391	0.404297	0.705445
SF1	0.332222	0	0	0	0.503418	0.400547	0.721326
TMCC2	0.331085	0	0	0	0.306741	0.10157	0.412758
MT-CO1	0.329937	0	0	0	0.750337	0.819066	0.839294
MT-ND4	0.329431	6.70159e-270	7.37879e-269	0	0.59986	0.684942	0.665711
AMPD3	0.328877	0	0	0	0.334431	0.152574	0.460919
HSD17B4	0.328371	0	0	0	0.527516	0.451637	0.797994
ADARB2	0.327909	0	0	0	0.680237	0.370004	1.27357
BPTF	0.327437	0	0	0	0.7441	0.69667	1.32732
USP40	0.326568	0	0	0	0.449783	0.316358	0.639016
CTNNA1	0.326235	0	0	0	0.493489	0.389098	0.731328
FAM95C	0.326197	0	0	0	0.267924	0.0898828	0.396512
DNM2	0.325244	0	0	0	0.480766	0.377617	0.705142
GALNT6	0.324805	0	0	0	0.254253	0.0252997	0.353714
FTCDNL1	0.324518	0	0	0	0.412513	0.310492	0.625597
SHC4	0.322649	0	0	0	0.299306	0.0759321	0.395884
PLEKHA1	0.32174	0	0	0	0.563389	0.461851	0.86164
CEP97	0.321593	0	0	0	0.391808	0.266476	0.538967
LRRC8C-DT	0.321057	0	0	0	0.330589	0.162815	0.451012
PPP4R2	0.321047	0	0	0	0.460061	0.363619	0.650002
SLC35D2	0.320779	0	0	0	0.286185	0.0410887	0.369476
POC1B	0.320552	0	0	0	0.408721	0.292997	0.589946
MAP4	0.320514	0	0	0	0.59068	0.527682	0.940815
NAP1L4	0.320342	0	0	0	0.529462	0.450376	0.772701
MON2	0.320339	0	0	0	0.729282	0.662231	1.25611
SIRT2	0.319405	0	0	0	0.415357	0.291908	0.564782
SRRM1	0.318902	0	0	0	0.483111	0.389264	0.687288
GTDC1	0.318759	0	0	0	0.67929	0.614817	1.25615
CHST3	0.318643	0	0	0	0.30225	0.0728858	0.403052
OLIG1	0.318261	0	0	0	0.312877	0.0792041	0.425108
GCLC	0.317476	0	0	0	0.382378	0.247176	0.532745
LRCH3	0.316115	0	0	0	0.586389	0.520017	0.902912
KLF13	0.31606	0	0	0	0.362022	0.208868	0.479958
AC027644.4	0.315947	0	0	0	0.42768	0.325265	0.630793
MAN2A2	0.315609	0	0	0	0.354937	0.209286	0.471681
NASP	0.315375	0	0	0	0.431123	0.315409	0.601838
PLEKHB1	0.315104	0	0	0	0.298658	0.0708815	0.38558
KIAA0930	0.314655	0	0	0	0.504615	0.417292	0.753605
BBS9	0.313522	0	0	0	0.598364	0.554714	1.02094
FCHO1	0.313444	0	0	0	0.328244	0.1633	0.435503
HP1BP3	0.31309	0	0	0	0.622262	0.564517	0.963344
CREB3L2	0.311625	0	0	0	0.335179	0.147006	0.460583
LCOR	0.309198	0	0	0	0.668014	0.607696	1.11515
LITAF	0.308921	0	0	0	0.284588	0.0566853	0.374099
POLK	0.308883	0	0	0	0.518934	0.444217	0.767669
PHACTR4	0.308875	0	0	0	0.543781	0.473944	0.824779
ELOVL5	0.307844	0	0	0	0.422791	0.3026	0.611807
CYP2J2	0.306272	0	0	0	0.312029	0.0844074	0.403653
EVI2A	0.306151	0	0	0	0.257297	0.0363566	0.332605
MTURN	0.306051	0	0	0	0.456768	0.372944	0.630931
HIST1H2AC	0.305924	0	0	0	0.289228	0.0847857	0.404755
VMP1	0.305474	0	0	0	0.506661	0.432125	0.752755
RASAL1	0.305028	0	0	0	0.296463	0.132	0.401292
RPS6KA5	0.304283	0	0	0	0.533204	0.450562	0.840508
PSD3	0.3039	0	0	0	0.792895	0.727823	1.60961
CHADL	0.303424	0	0	0	0.26054	0.0413608	0.337749
LINC01572	0.303108	1.85869e-261	2.01542e-260	0	0.366712	0.256653	0.60515
KIAA1958	0.302598	0	0	0	0.517887	0.419309	0.827954
AC090517.4	0.30132	4.83883e-280	5.45128e-279	0	0.410018	0.332161	0.631003
PRTFDC1	0.301314	0	0	0	0.428878	0.3234	0.637624
TMC6	0.301278	0	0	0	0.270119	0.0301711	0.339669
PPP2R5A	0.300625	0	0	0	0.394901	0.264803	0.55524
RFC1	0.300381	0	0	0	0.397246	0.28192	0.538696
EFCAB11	0.298704	1.74842e-235	1.77049e-234	0	0.304296	0.196915	0.493681
APBB1	0.298618	0	0	0	0.39545	0.294736	0.517915
UACA	0.298546	0	0	0	0.30694	0.0919668	0.423844
CYP7B1	0.298498	4.53501e-231	4.54151e-230	0	0.377987	0.294742	0.615176
ACTN4	0.297867	0	0	0	0.47428	0.379382	0.671926
VSTM2B	0.297685	9.45777e-291	1.08517e-289	0	0.35344	0.24774	0.517667
GABPB1-AS1	0.29761	0	0	0	0.514394	0.445266	0.775434
SLC38A2	0.297432	0	0	0	0.388864	0.285384	0.540484
TUBB4A	0.296984	0	0	0	0.275957	0.120658	0.32868
BOK	0.29584	0	0	0	0.254453	0.0284654	0.321245
JAKMIP3	0.295815	0	0	0	0.39056	0.295446	0.541928
WDFY3	0.295775	0	0	0	0.803173	0.752081	1.51973
PTPN13	0.295533	5.68499e-287	6.48956e-286	0	0.518385	0.445618	0.875993
LRP6	0.295358	0	0	0	0.500424	0.446401	0.762341
KMT2C	0.294697	0	0	0	0.798334	0.748902	1.48194
SNX9	0.294541	0	0	0	0.554258	0.490815	0.847764
PNPT1	0.293096	0	0	0	0.419149	0.327761	0.57853
ANKH	0.293087	0	0	0	0.631991	0.573636	1.05734
MYO5A	0.292955	0	0	0	0.750935	0.668914	1.33975
SH3PXD2B	0.292496	0	0	0	0.417253	0.263383	0.609208
AL034405.1	0.291931	0	0	0	0.230953	0.0648154	0.349208
ARIH2	0.291801	0	0	0	0.465549	0.3842	0.649618
ELMO1-AS1	0.291352	0	0	0	0.238387	0.0429205	0.336851
TOGARAM1	0.291328	0	0	0	0.500773	0.443242	0.743259
C1orf198	0.290605	0	0	0	0.308437	0.112634	0.396947
TMEM64	0.290497	1.71158e-300	1.99871e-299	0	0.341366	0.229369	0.490822
IFIT3	0.290312	0	0	0	0.284139	0.133042	0.388471
PLS3	0.29021	0	0	0	0.343162	0.21135	0.485623
KLHL24	0.289897	0	0	0	0.555955	0.505442	0.842192
COMMD10	0.289099	2.13673e-302	2.50128e-301	0	0.531707	0.48141	0.884384
PRR18	0.289046	0	0	0	0.247917	0.0201163	0.309648
PRMT2	0.288457	0	0	0	0.460759	0.376448	0.66084
TMEM206	0.288397	0	0	0	0.278701	0.0836973	0.360874
PACRG-AS3	0.288349	0	0	0	0.227661	0.0549597	0.331433
TSC22D3	0.286853	0	0	0	0.278651	0.118866	0.383938
LRRTM3	0.286826	6.13303e-229	6.11444e-228	0	0.687622	0.573052	1.36433
AC007364.1	0.286482	1.80783e-226	1.788e-225	0	0.313476	0.207547	0.509207
GLUL	0.28645	0	0	0	0.505314	0.308627	0.772551
VEZF1	0.286377	0	0	0	0.30714	0.12993	0.397874
FAM222A-AS1	0.286185	0	0	0	0.228958	0.045177	0.32883
CDC42SE2	0.285959	0	0	0	0.546874	0.493151	0.844618
LINC00844	0.285847	0	0	0	0.231752	0.0299587	0.313975
ST3GAL4	0.285011	0	0	0	0.296213	0.143336	0.394485
TIMP2	0.284987	0	0	0	0.377638	0.237592	0.514663
SELENOW	0.284534	7.14745e-249	7.47696e-248	0	0.419748	0.381731	0.551417
LDLRAD3	0.284002	3.65378e-237	3.72576e-236	0	0.437759	0.346377	0.736722
DIP2A	0.283409	0	0	0	0.501222	0.420238	0.727247
AP000282.1	0.282778	0	0	0	0.235244	0.0615036	0.354538
CD82	0.282759	0	0	0	0.259991	0.0569707	0.343471
MTSS1	0.282753	1.52e-321	1.8345e-320	0	0.566382	0.445073	0.904837
CFL2	0.282684	0	0	0	0.271616	0.100037	0.348726
PHIP	0.282593	0	0	0	0.695006	0.651824	1.19831
GRB10	0.282176	3.59694e-318	4.309903e-317	0	0.454623	0.379926	0.681903
EVI5L	0.282037	0	0	0	0.336177	0.197632	0.440844
RFX3-AS1	0.280873	2.48876e-256	2.65315e-255	0	0.428728	0.335147	0.677812
AC091948.1	0.280579	1.16629e-243	1.20614e-242	0	0.382677	0.291603	0.594431
RIF1	0.28019	0	0	0	0.504765	0.457046	0.729803
TBC1D2	0.280003	0	0	0	0.275907	0.0900155	0.358173
N4BP2L2	0.279538	0	0	0	0.841541	0.784946	1.63488
SLC7A14	0.279267	1.49084e-211	1.41482e-210	0	0.379185	0.315038	0.569895
AC104596.1	0.278914	1.0856e-268	1.19256e-267	0	0.425236	0.316684	0.67178
NKTR	0.278884	0	0	0	0.709125	0.672664	1.20981
AC018647.1	0.278049	0	0	0	0.220177	0.0218817	0.301387
SEMA6A-AS1	0.277645	1.4733e-320	1.7741e-319	0	0.281395	0.132697	0.408613
NIPBL	0.276621	0	0	0	0.705783	0.665118	1.19105
ICK	0.276218	0	0	0	0.301701	0.151659	0.401692
DSEL	0.27583	0	0	0	0.302899	0.136892	0.393089
AL591895.1	0.275295	0	0	0	0.246969	0.0298459	0.309888
PTPDC1	0.274783	2.03911e-286	2.32374e-285	0	0.36282	0.266124	0.497221
APOD	0.274026	0	0	0	0.273113	0.0739809	0.336158
LDLRAP1	0.273919	0	0	0	0.24657	0.0345381	0.307592
ANKRD18A	0.273873	7.51189e-302	8.7843e-301	0	0.239335	0.091104	0.353012
ACSL1	0.273293	0	0	0	0.316719	0.170361	0.412056
MT-CO3	0.273067	4.768991165545e-311	5.6536735846609e-310	0	0.778077	0.842388	0.907399
TXNIP	0.272472	0	0	0	0.289627	0.0982386	0.398252
UBE2R2	0.272206	0	0	0	0.5348	0.494551	0.812142
UBL3	0.271253	2.88843e-271	3.19288e-270	0	0.481365	0.435895	0.720323
AF165147.1	0.271148	5.0679e-237	5.16461e-236	0	0.280497	0.167149	0.418038
FAF1	0.270586	0	0	0	0.814549	0.764465	1.57095
WWP2	0.270274	4.11601e-288	4.70493e-287	0	0.403383	0.303609	0.568175
AC079594.2	0.270178	0	0	0	0.228509	0.0484755	0.309412
RNASE1	0.269803	0	0	0	0.226563	0.0252864	0.29269
ADAMTS14	0.268617	0	0	0	0.220077	0.0138378	0.288191
DNER	0.268344	1.90922e-271	2.11255e-270	0	0.541785	0.428043	0.84423
AMOTL2	0.26829	0	0	0	0.253256	0.0677556	0.319712
SPSB1	0.267789	0	0	0	0.248416	0.0592803	0.324229
ARGLU1	0.267751	0	0	0	0.711171	0.65732	1.18578
ZIC1	0.26545	0	0	0	0.310083	0.111559	0.420114
EML2	0.265426	1.92485e-268	2.11311e-267	0	0.362221	0.268918	0.491831
HDAC11	0.264672	0	0	0	0.272963	0.110165	0.343753
MBOAT2	0.264224	0	0	0	0.602754	0.549199	0.977416
GXYLT2	0.263825	0	0	0	0.250012	0.0870887	0.341593
PAXBP1	0.263764	3.84005e-286	4.37012e-285	0	0.452527	0.385568	0.632102
DYM	0.263468	0	0	0	0.684728	0.645141	1.17281
TBL1X	0.262559	3.79236e-290	4.34832e-289	0	0.412413	0.27002	0.637867
ADAM19	0.26224	3.27855e-224	3.22451e-223	0	0.314125	0.221949	0.441546
SH3RF1	0.261933	1.19339e-196	1.08613e-195	0	0.454273	0.393339	0.73814
CFTR	0.26189	1.1907e-319	1.42976e-318	0	0.24168	0.0879647	0.333805
B3GAT1	0.261827	6.92698e-299	8.07217e-298	0	0.436711	0.361051	0.601059
MAT2A	0.261755	2.01088e-267	2.20395e-266	0	0.411815	0.333541	0.557152
HSPA2	0.261212	0	0	0	0.230854	0.0355735	0.287813
LTBP1	0.260629	4.76954e-233	4.79211e-232	0	0.31148	0.190909	0.49352
LGI3	0.260279	0	0	0	0.26528	0.114771	0.323358
IPO13	0.260065	0	0	0	0.257896	0.0838698	0.315027
AC021054.1	0.260004	0	0	0	0.207354	0.0331643	0.292112
CAMKMT	0.259732	9.84383e-160	8.06799e-159	0	0.462007	0.428262	0.814929
KIAA1147	0.2592	4.41418e-268	4.84433e-267	0	0.387667	0.298512	0.525689
WDPCP	0.258888	0	0	0	0.692361	0.656649	1.28209
NCBP3	0.258349	1.09319e-273	1.21563e-272	0	0.351045	0.247183	0.463766
CDC42BPB	0.257657	4.4514244106034e-311	5.2790619477659e-310	0	0.484758	0.430028	0.678458
SPPL3	0.257417	0	0	0	0.584344	0.553234	0.914
ATL1	0.257331	2.04104e-290	2.34106e-289	0	0.497031	0.464858	0.729006
PON2	0.256762	0	0	0	0.420147	0.21447	0.573086
PEBP1	0.256532	4.03976e-67	2.16846e-66	0	0.382328	0.429045	0.422135
TSGA10	0.255801	8.2926e-204	7.69555e-203	0	0.414858	0.368219	0.623986
GALNT15	0.255635	0	0	0	0.244325	0.0816199	0.336229
AIF1L	0.255596	0	0	0	0.231353	0.0311268	0.293489
AC023590.1	0.25482	1.00277e-166	8.43933e-166	0	0.403882	0.335327	0.675533
OSTF1	0.254399	6.82246e-257	7.28004e-256	0	0.321459	0.211125	0.435839
DYNC1I2	0.254251	0	1.5e-323	0	0.51165	0.466524	0.743782
CORO2B	0.25384	1.74448e-248	1.82319e-247	0	0.47912	0.435636	0.733999
FAM177A1	0.253554	7.64427e-241	7.86181e-240	0	0.336676	0.24332	0.443912
KLF7	0.253294	3.43974e-246	3.5749e-245	0	0.439206	0.364967	0.639729
TSC22D4	0.253258	0	0	0	0.304495	0.148699	0.398364
MCAM	0.25309	0	0	0	0.229956	0.0442611	0.298199
BEST1	0.252656	0	0	0	0.235793	0.0466039	0.304011
FTL	0.252251	2.64864e-68	1.43645e-67	0	0.406875	0.424287	0.526599
ELOVL7	0.251887	3.81805e-251	4.01661e-250	0	0.287432	0.169578	0.399853
DIS3L2	0.25148	6.73854e-305	7.92694e-304	0	0.546774	0.51551	0.842924
FAT4	0.2513	1.5172e-296	1.7613e-295	0	0.272414	0.126936	0.381649
TIAM1	0.251039	1.69954e-234	1.71478e-233	0	0.597116	0.517435	1.02304
C21orf62-AS1	0.250578	5.1278e-262	5.57278e-261	0	0.285436	0.154758	0.406371
MTFR1	0.248873	4.53553e-227	4.49372e-226	0	0.322157	0.223628	0.442366
PIGU	0.248846	2.60561e-213	2.48399e-212	0	0.374395	0.303669	0.521232
RNF125	0.248666	0	0	0	0.22771	0.0453097	0.300133
IVNS1ABP	0.248035	2.43025e-275	2.70693e-274	0	0.282892	0.155156	0.367166
ELAVL3	0.247415	3.10083e-246	3.22367e-245	0	0.453824	0.40646	0.642042
ADAMTS18	0.247066	6.44785e-242	6.64356e-241	0	0.160954	0.0177005	0.269226
HID1	0.246492	8.76624e-300	1.02262e-298	0	0.264232	0.127169	0.329408
EMC2	0.24571	4.83988e-237	4.93373e-236	0	0.378436	0.295014	0.504185
WDR44	0.245622	1.64305e-203	1.52223e-202	0	0.361523	0.291709	0.497595
GOLGA7	0.245137	1.67739e-265	1.83126e-264	0	0.263384	0.136799	0.3363
ACTB	0.245072	7.37858e-86	4.47087e-85	0	0.36257	0.362803	0.421472
AC096677.1	0.244355	0	0	0	0.225515	0.059725	0.299773
GANC	0.244095	2.25113e-224	2.21467e-223	0	0.333683	0.234831	0.46089
LINC00486	0.243689	6.61525e-203	6.11696e-202	0	0.280297	0.182055	0.383557
CAMK2N1	0.243577	3.47983e-230	3.4817e-229	0	0.483061	0.464997	0.622302
C3orf58	0.243203	1.05317e-195	9.57217e-195	0	0.373796	0.306138	0.534115
TMEM59	0.243037	7.9608e-199	7.27492e-198	0	0.365764	0.30945	0.472027
SREBF1	0.242264	2.79089e-260	3.01452e-259	0	0.305044	0.181259	0.406694
UGDH-AS1	0.242137	1.55445e-210	1.47103e-209	0	0.324303	0.231978	0.442869
KMT2E	0.242077	0	0	0	0.705882	0.668602	1.16908
PCCB	0.242074	4.06816e-213	3.87388e-212	0	0.346954	0.267465	0.461743
PLXNB1	0.241896	0	0	0	0.301202	0.122191	0.382471
PSAT1	0.241882	0	2.55796e-307	0	0.314723	0.169087	0.412585
CLASRP	0.241389	1.27727e-222	1.25108e-221	0	0.373397	0.294782	0.501841
THBS2	0.240615	0	0	0	0.211845	0.0401197	0.281071
FAM69A	0.239602	4.92524e-256	5.24556e-255	0	0.567779	0.547467	0.933396
ZNF189	0.239535	1.46376e-226	1.44898e-225	0	0.295864	0.194506	0.382554
HBP1	0.239527	2.09881e-209	1.97947e-208	0	0.374445	0.303815	0.504822
ADAMTS4	0.238941	0	0	0	0.206406	0.01188	0.252532
ZBTB37	0.238927	7.62976e-278	8.54666e-277	0	0.300354	0.170998	0.387752
MLH3	0.238104	5.28616e-202	4.87187e-201	0	0.40488	0.35172	0.557298
REEP3	0.237108	1.96035e-206	1.83495e-205	0	0.422093	0.363367	0.614963
STEAP1B	0.236803	6.87912e-228	6.82984e-227	0	0.212393	0.0823433	0.307217
CADM1	0.236473	3.58504e-237	3.65678e-236	0	0.847179	0.75745	1.77812
RCBTB1	0.236369	1.11052e-279	1.25024e-278	0	0.283091	0.14992	0.359247
CPB2	0.236123	1.42065e-265	1.55148e-264	0	0.212942	0.0704169	0.29457
CD46	0.234864	1.6238e-226	1.60694e-225	0	0.470439	0.434415	0.667332
TOM1L2	0.234605	1.07407e-277	1.20234e-276	0	0.573267	0.5431	0.881283
TOB2	0.2343	1.04636e-243	1.08244e-242	0	0.330938	0.220211	0.432836
KCTD8	0.234144	2.29669e-149	1.81924e-148	0	0.557102	0.550725	1.0999
WWP1	0.234048	4.66225e-215	4.4675e-214	0	0.480467	0.432855	0.707431
FRK	0.233329	1.26844e-271	1.40491e-270	0	0.196128	0.048595	0.274158
CORO1C	0.233311	5.031e-191	4.52479e-190	0	0.356733	0.28638	0.481102
AL392023.2	0.233295	1.62119e-159	1.32775e-158	0	0.276356	0.179573	0.442955
SYT11	0.233035	1.35535e-224	1.33458e-223	0	0.491992	0.489952	0.672167
FAM114A1	0.232832	0	0	0	0.221574	0.0466039	0.288654
RFFL	0.232702	0	0	0	0.235144	0.0750694	0.289938
RRBP1	0.231888	5.85582e-293	6.74425e-292	0	0.278052	0.133786	0.354744
RAB3IP	0.231	7.09668e-217	6.82951e-216	0	0.378885	0.277573	0.5389
ZNF609	0.23094	3.007e-320	3.6156e-319	0	0.658335	0.634297	1.10961
NECTIN1	0.230265	1.76467e-213	1.68327e-212	0	0.287083	0.186927	0.367117
PDE7A	0.230142	2.59278e-198	2.36745e-197	0	0.475278	0.449825	0.71482
MYLIP	0.230047	2.86784e-267	3.14216e-266	0	0.236192	0.0988624	0.302262
AC098617.1	0.229708	2.70009e-138	2.04646e-137	0	0.265479	0.184365	0.405801
ENPP4	0.229335	7.27291e-216	6.9731e-215	0	0.268622	0.162716	0.334979
KAT6A	0.229032	1.49888e-228	1.49256e-227	0	0.517887	0.491883	0.771554
INVS	0.228888	5.94134e-214	5.67694e-213	0	0.550866	0.543226	0.914911
AC139887.2	0.228835	1.18357e-164	9.88409e-164	0	0.390361	0.341519	0.55616
NKAIN1	0.228816	1.52772e-245	1.58627e-244	0	0.195081	0.0559884	0.277105
ZNF706	0.228566	1.96198e-219	1.90231e-218	0	0.452876	0.413568	0.629125
FAM69C	0.228137	0	0	0	0.211944	0.0431926	0.275491
DMTF1	0.22805	6.75673e-267	7.39821e-266	0	0.53934	0.513871	0.792696
GAL3ST1	0.228027	0	0	0	0.212543	0.0387459	0.261902
SYNE3	0.22795	0	0	0	0.221324	0.0496569	0.274142
ZC3H6	0.227883	1.78132e-170	1.51745e-169	0	0.40927	0.373581	0.580841
RUFY2	0.227867	9.20716e-281	1.04005e-279	0	0.536297	0.51113	0.78649
GPBP1	0.227455	1.20812e-272	1.34032e-271	0	0.564885	0.545695	0.845774
ENPP6	0.227166	2.31427e-271	2.5599e-270	0	0.179464	0.0300782	0.248751
AC105383.1	0.227166	7.25609e-132	5.37089e-131	0	0.33967	0.292419	0.492669
ADAMTSL3	0.226934	6.04839e-145	4.71308e-144	0	0.291274	0.209811	0.441903
FSCN1	0.226241	3.61808e-210	3.41908e-209	0	0.242129	0.128622	0.302214
STPG2	0.226062	1.84275e-79	1.0797e-78	0	0.31158	0.271341	0.550995
OMG	0.225624	1.96737e-154	1.58877e-153	0	0.310283	0.241176	0.417102
SLC11A2	0.2254	4.67384e-186	4.14577e-185	0	0.34885	0.276909	0.459334
MDM4	0.22512	1.48129e-212	1.40855e-211	0	0.472185	0.433107	0.659699
AL162511.1	0.224804	0	0	0	0.189892	0.0189283	0.245989
SOX2	0.224565	8.94008e-307	1.05278e-305	0	0.319064	0.16776	0.413169
CLCA4	0.224027	0	0	0	0.188744	0.012464	0.239292
ZNF532	0.223773	1.04863e-297	1.22029e-296	0	0.612333	0.593467	0.977357
GCA	0.223754	1.63583e-197	1.49042e-196	0	0.278401	0.180615	0.355666
ENTPD3-AS1	0.223697	3.80636e-181	3.3427e-180	0	0.333433	0.243838	0.47089
SLTM	0.223696	1.22891e-191	1.10704e-190	0	0.453675	0.423869	0.638665
MUSK	0.223305	3.28947e-255	3.49563e-254	0	0.163848	0.0161939	0.243694
BORCS5	0.223136	1.29932e-153	1.04626e-152	0	0.379285	0.336641	0.534363
KCNAB1	0.223075	2.88029e-76	1.65466e-75	0	0.46066	0.435311	0.93773
GATAD2B	0.223042	4.12785e-249	4.32219e-248	0	0.549119	0.531306	0.841094
KLF3	0.222392	2.20472e-258	2.36539e-257	0	0.290974	0.161036	0.374139
CYLD	0.22239	5.91378e-160	4.85286e-159	0	0.385671	0.346231	0.524887
LINC02177	0.222287	1.40349e-271	1.55399e-270	0	0.193883	0.0460199	0.259865
AC108449.1	0.222166	1.93432e-248	2.02097e-247	0	0.194133	0.0539177	0.266924
ECPAS	0.22215	1.89477e-258	2.0335e-257	0	0.548171	0.527277	0.822753
ADORA1	0.221738	4.56728e-207	4.27751e-206	0	0.2793	0.175332	0.35792
CXXC5	0.221429	1.21814e-188	1.08799e-187	0	0.3025	0.215717	0.379747
NHLRC3	0.221271	9.31557e-167	7.842e-166	0	0.326398	0.257841	0.429827
KLK6	0.221076	0	0	0	0.186649	0.0114021	0.234051
ZNF208	0.220992	1.27209e-279	1.43118e-278	0	0.219279	0.068333	0.299271
SPNS2	0.220395	8.20286e-186	7.27028e-185	0	0.291473	0.2004	0.379907
MIGA1	0.220315	2.05525e-206	1.9227e-205	0	0.473183	0.453648	0.666733
TMEM230	0.220005	7.22706e-162	5.97734e-161	0	0.318565	0.247103	0.421238
INSIG1	0.219422	1.09572e-218	1.06025e-217	0	0.232999	0.110251	0.306321
MAPK6	0.218729	3.66748e-158	2.99488e-157	0	0.370603	0.322478	0.496393
TAOK3	0.21861	1.39884e-263	1.52171e-262	0	0.672105	0.663061	1.1547
HDAC4	0.218221	9.86351e-262	1.0709e-260	0	0.605698	0.576271	0.968635
MBNL1	0.218011	3.08878e-308	3.64887e-307	0	0.71651	0.691672	1.30041
PLPP2	0.217935	0	0	0	0.189992	0.0140303	0.232698
AC053527.1	0.217735	3.14896e-147	2.47214e-146	0	0.372848	0.3146	0.540623
EFS	0.217133	0	0	0	0.213092	0.0403454	0.26162
RILPL1	0.216939	6.77678e-157	5.51516e-156	0	0.371501	0.318814	0.508388
KEL	0.216333	0	0	0	0.185102	0.0162404	0.231841
FIGN	0.215994	4.31087e-121	3.06439e-120	0	0.451479	0.395921	0.788092
ENAH	0.215935	2.94777e-178	2.56186e-177	0	0.503268	0.488372	0.770067
STAG2	0.215119	8.52585e-168	7.20252e-167	0	0.443696	0.413256	0.623075
SH3PXD2A	0.2151	2.09654e-193	1.89525e-192	0	0.471885	0.428289	0.703958
SFSWAP	0.214974	1.8258e-203	1.69107e-202	0	0.480517	0.452659	0.682401
SCGB2B2	0.214071	4.80282e-121	3.41265e-120	0	0.324203	0.267014	0.479571
BTBD7	0.214068	4.90674e-160	4.02845e-159	0	0.457915	0.4391	0.67648
BDNF-AS	0.213768	9.10077e-138	6.88211e-137	0	0.313626	0.239656	0.460607
ILKAP	0.213616	2.30782e-164	1.92633e-163	0	0.386968	0.343384	0.516364
CIRBP	0.213416	3.83524e-180	3.35751e-179	0	0.487652	0.460013	0.685975
PDCD6IP	0.213206	6.95123e-181	6.0981e-180	0	0.462955	0.439034	0.651898
IRAK2	0.213166	1.5382e-239	1.57666e-238	0	0.217682	0.083007	0.286041
TALDO1	0.213047	1.02805e-190	9.23374e-190	0	0.239136	0.133069	0.285262
SRGAP1	0.212897	3.37755e-164	2.81642e-163	0	0.456419	0.371431	0.723331
BBS2	0.212891	2.02439e-158	1.65434e-157	0	0.453625	0.421134	0.648927
FAM19A4	0.212531	1.72722e-202	1.59492e-201	0	0.205059	0.0790913	0.299381
RSRC1	0.212166	8.90552e-148	7.01111e-147	0	0.456369	0.444616	0.689094
SOX8	0.211963	3.56906e-279	4.00868e-278	0	0.216634	0.0683861	0.26816
AL358216.1	0.211446	4.1298286e-316	4.93783211e-315	0	0.175622	0.0110039	0.222628
RHBDL2	0.211338	2.18217e-160	1.79377e-159	0	0.296712	0.215233	0.39551
SLC27A1	0.211239	3.08113e-164	2.56988e-163	0	0.364666	0.294218	0.492977
DNAH17	0.210465	3.05511e-276	3.41313e-275	0	0.186798	0.0362637	0.239202
GAREM1	0.210128	1.37502e-185	1.21741e-184	0	0.614678	0.572063	1.05673
RALGDS	0.209938	7.17401e-162	5.93492e-161	0	0.313077	0.236099	0.404165
ROR1	0.209911	3.97678e-115	2.75679e-114	0	0.276805	0.19359	0.482898
SIK2	0.209737	1.27099e-200	1.16753e-199	0	0.571022	0.562101	0.930425
CXorf36	0.2093	8.97949e-288	1.02573e-286	0	0.173677	0.0158289	0.232763
WASHC3	0.209254	1.7496e-173	1.50187e-172	0	0.285935	0.194752	0.366306
MT-ND5	0.208972	4.16472e-17	1.35227e-16	0	0.381779	0.45021	0.43561
FKBP5	0.208937	1.21031e-150	9.62562e-150	0	0.351893	0.260204	0.559245
TRMT13	0.20885	5.3051e-168	4.48619e-167	0	0.29312	0.208112	0.376199
APOLD1	0.208737	2.21658e-185	1.96147e-184	0	0.220326	0.10238	0.322576
TMED10	0.208249	2.6174e-147	2.05612e-146	0	0.324303	0.258605	0.417721
CYREN	0.207616	9.54228e-137	7.18359e-136	0	0.272514	0.194606	0.375583
CNDP2	0.20751	2.58667e-216	2.4843e-215	0	0.248067	0.130354	0.299516
CASD1	0.207191	1.36824e-154	1.10574e-153	0	0.427531	0.398702	0.587356
CLK1	0.206941	5.20912e-154	4.1996e-153	0	0.37674	0.325159	0.497189
COL16A1	0.206553	8.6958e-205	8.0966e-204	0	0.293968	0.181896	0.382086
CXADR	0.206126	1.61085e-112	1.10639e-111	0	0.314673	0.269569	0.426701
ATF7IP	0.206031	2.33844e-147	1.83755e-146	0	0.48391	0.473426	0.727654
FDFT1	0.205718	8.38468e-127	6.08275e-126	0	0.319763	0.261697	0.427939
SLC6A1	0.20559	3.75444e-189	3.36046e-188	0	0.584244	0.435072	0.900271
ZDHHC11B	0.205335	9.24604e-157	7.52107e-156	0	0.424487	0.385787	0.60618
TSEN15	0.205176	1.25076e-124	9.00751e-124	0	0.326847	0.277951	0.438219
DENND2A	0.205061	4.71682e-154	3.80363e-153	0	0.355735	0.27752	0.515304
FBXL5	0.205003	1.30406e-182	1.14731e-181	0	0.490046	0.476041	0.696045
USP48	0.20495	4.20004e-204	3.90088e-203	0	0.500773	0.485266	0.70936
TIAL1	0.204389	4.80784e-140	3.67218e-139	0	0.374096	0.333256	0.493479
MAP7D1	0.204226	5.44448e-153	4.37673e-152	0	0.267026	0.185659	0.330295
YTHDC1	0.203747	1.42509e-147	1.12115e-146	0	0.411366	0.381818	0.547883
PAFAH1B1	0.203177	0	0	0	0.69306	0.671755	1.11193
S100PBP	0.203068	4.14468e-147	3.2508e-146	0	0.342314	0.27821	0.453968
STX16	0.202771	1.73713e-142	1.33993e-141	0	0.355236	0.303948	0.460612
UBE2Z	0.202634	1.47491e-146	1.15574e-145	0	0.287632	0.215193	0.357922
PCDH9-AS4	0.20242	4.10151e-95	2.61216e-94	0	0.2789	0.221983	0.424168
TRIP12	0.202401	5.15077e-257	5.49973e-256	0	0.596019	0.589106	0.926924
SPG11	0.202395	6.22441e-170	5.29027e-169	0	0.467445	0.444974	0.65724
IFT88	0.201444	1.78513e-122	1.27572e-121	0	0.411515	0.384048	0.596959
SLC45A3	0.201302	1.4787e-320	1.78007e-319	0	0.17692	0.0108911	0.213661
MT-ND1	0.201026	2.98056e-78	1.73275e-77	0	0.578905	0.684445	0.492641
COL9A3	0.200948	6.31681e-278	7.08065e-277	0	0.188994	0.0365889	0.235009
PPA1	0.200591	5.33497e-73	2.99304e-72	0	0.286883	0.2627	0.352257
KLHL2	0.200517	2.53499e-162	2.10078e-161	0	0.423939	0.379276	0.598991
FERMT2	0.199827	9.82495e-164	8.18656e-163	0	0.375143	0.29222	0.509952
CCSER2	0.199531	9.94919e-240	1.02073e-238	0	0.608093	0.602745	0.975923
HPN	0.199446	4.78473e-261	5.18315e-260	0	0.183306	0.0355536	0.234991
TYRO3	0.199174	1.38234e-131	1.02162e-130	0	0.304146	0.242424	0.386026
AC066613.2	0.198274	1.56042e-138	1.18428e-137	0	0.227012	0.138332	0.306427
PAIP2B	0.19826	2.99226e-217	2.88375e-216	0	0.192536	0.0630301	0.245896
GSTK1	0.197747	1.81146e-92	1.13536e-91	0	0.243975	0.185832	0.336898
SOGA1	0.197105	1.55332e-128	1.13423e-127	0	0.378736	0.338559	0.514902
AFDN	0.196799	2.7615e-192	2.491e-191	0	0.569226	0.564046	0.890323
RNH1	0.196794	9.59678e-149	7.57666e-148	0	0.23724	0.146774	0.298096
ITPKB	0.196348	9.80458e-214	9.36026e-213	0	0.381679	0.237586	0.561669
SGK2	0.194435	1.10926e-302	1.29896e-301	0	0.179314	0.0183973	0.214359
NR2C2	0.194292	1.40133e-108	9.46009e-108	0	0.376391	0.349423	0.521606
SPINT2	0.19387	3.72054e-89	2.2929e-88	0	0.227112	0.16924	0.287701
FOXO1	0.193517	4.22873e-190	3.7941e-189	0	0.401936	0.265593	0.611433
CCDC82	0.193486	1.82813e-115	1.26887e-114	0	0.378786	0.356857	0.50626
ZMYM2	0.193422	3.91924e-271	4.33092e-270	0	0.666018	0.651732	1.09724
STOX2	0.192864	3.07059e-171	2.61973e-170	0	0.55815	0.536881	0.921743
SPATA13	0.192799	1.2476e-268	1.37007e-267	0	0.216335	0.0677157	0.262371
FNIP1	0.192534	5.06747e-124	3.64159e-123	0	0.273861	0.206101	0.344543
FAM214A	0.192323	4.26938e-122	3.04652e-121	0	0.46051	0.459721	0.68379
PHC2	0.19226	6.06283e-122	4.32444e-121	0	0.428978	0.413124	0.616633
PLPP1	0.192028	3.21112e-133	2.38896e-132	0	0.503318	0.508216	0.792057
LMF1	0.191905	3.03904e-119	2.14666e-118	0	0.35793	0.313146	0.485136
ZFR	0.191851	8.71028e-215	8.33691e-214	0	0.560495	0.555902	0.831961
ERMP1	0.191451	2.78077e-114	1.92054e-113	0	0.283391	0.222653	0.368683
ATP11B	0.191343	6.69526e-140	5.10679e-139	0	0.444494	0.428793	0.629217
MYO15B	0.19086	4.02097e-255	4.26892e-254	0	0.235793	0.0899226	0.29757
RECK	0.190855	9.98027e-102	6.54513e-101	0	0.398294	0.3873	0.572646
CPEB1-AS1	0.19065	1.73471e-126	1.25765e-125	0	0.235843	0.155999	0.306018
MT-ATP6	0.190368	2.93418e-113	2.0215e-112	0	0.7211	0.793714	0.790739
RALY	0.190241	1.48499e-120	1.05404e-119	0	0.292072	0.225553	0.385379
LLGL2	0.189946	1.36563e-228	1.36027e-227	0	0.168388	0.0300052	0.219619
SMOC1	0.189916	6.00212e-213	5.71386e-212	0	0.254752	0.115873	0.375534
SMARCA5	0.189793	5.18577e-97	3.33756e-96	0	0.360774	0.345103	0.466476
LINC01299	0.189782	1.00416e-244	1.04007e-243	0	0.153769	0.00856153	0.20164
NENF	0.189715	1.67193e-129	1.22537e-128	0	0.212842	0.127115	0.255392
MTERF1	0.189651	1.29429e-67	6.97205e-67	0	0.38627	0.388401	0.616725
MAP1A	0.189446	7.16018e-46	3.25082e-45	0	0.293868	0.298983	0.327036
ARHGAP17	0.189211	2.75795e-112	1.89231e-111	0	0.378586	0.348468	0.517338
SQLE	0.188877	9.38591e-114	6.47305e-113	0	0.225465	0.149641	0.290431
IRF2	0.188756	1.4436e-125	1.04276e-124	0	0.369655	0.316478	0.503474
LINC00240	0.18868	5.75629e-91	3.57112e-90	0	0.238238	0.175757	0.337302
SRSF5	0.188605	2.80378e-171	2.39331e-170	0	0.517687	0.506816	0.734568
TMEM258	0.188589	2.83047e-148	2.23203e-147	0	0.1862	0.0851773	0.229234
GTF2I	0.188441	3.81278e-307	4.49308e-306	0	0.712119	0.701667	1.16807
FOXP1	0.18799	2.27796e-174	1.95843e-173	0	0.703038	0.663704	1.28642
EDA	0.187908	5.86758e-97	3.7742e-96	0	0.208901	0.128954	0.341937
RNF141	0.187869	2.15754e-167	1.82082e-166	0	0.222821	0.119835	0.270043
ARL8A	0.187594	1.39327e-135	1.04372e-134	0	0.227461	0.14161	0.275216
FAM133B	0.187307	1.0538e-114	7.28705e-114	0	0.40483	0.382077	0.551445
LIPE	0.186381	1.0832e-187	9.65922e-187	0	0.206855	0.0912898	0.252465
ITPK1	0.186279	1.85684e-119	1.31215e-118	0	0.391259	0.355118	0.533888
DMXL1	0.18608	4.98971e-228	4.9569e-227	0	0.610438	0.605785	0.958462
HEPN1	0.185816	1.16832e-191	1.05275e-190	0	0.238886	0.114744	0.323899
CDC42EP1	0.185813	1.44819e-276	1.61844e-275	0	0.168188	0.0139639	0.20231
LRP4	0.18578	6.18581e-189	5.52931e-188	0	0.33962	0.208961	0.491719
NDST1	0.185561	3.26078e-115	2.26091e-114	0	0.289378	0.227836	0.37028
PCYT1B	0.185546	6.26331e-158	5.10844e-157	0	0.239385	0.137847	0.310708
ANKRD13A	0.18553	4.52259e-132	3.35053e-131	0	0.270918	0.193716	0.343385
MAST3	0.185162	3.97291e-111	2.71593e-110	0	0.322257	0.271294	0.416926
AC022182.1	0.18452	5.09191e-228	5.05693e-227	0	0.156563	0.0168509	0.205406
MPP2	0.184497	6.34694e-96	4.06229e-95	0	0.275059	0.225308	0.351141
WASF2	0.184349	6.48547e-140	4.94903e-139	0	0.375742	0.305799	0.503436
RGL1	0.18358	1.05538e-189	9.45391e-189	0	0.635933	0.611937	1.06809
SNX19	0.182647	1.29535e-92	8.12936e-92	0	0.315023	0.276597	0.411174
AGO3	0.182646	1.31491e-196	1.1964e-195	0	0.587686	0.587666	0.914827
TMEM184B	0.182341	8.80837e-107	5.91067e-106	0	0.392307	0.366905	0.533037
NDRG2	0.181936	2.88471e-225	2.84384e-224	0	0.36741	0.220595	0.482988
ARHGEF10	0.181884	3.69126e-200	3.38707e-199	0	0.220426	0.0972099	0.273454
AASS	0.181817	1.33667e-230	1.33779e-229	0	0.28369	0.144623	0.361169
AL160269.1	0.181472	6.15376e-258	6.59166e-257	0	0.166342	0.0176474	0.202233
LAYN	0.180878	3.40642e-243	3.51522e-242	0	0.161303	0.0173155	0.198688
RASSF4	0.180513	3.30428e-147	2.59347e-146	0	0.356084	0.27458	0.472047
AL139353.1	0.180498	1.94629e-139	1.4825e-138	0	0.214239	0.119762	0.275048
DOCK3	0.180479	6.10442e-48	2.82815e-47	0	0.910393	0.825411	2.11091
CLCN4	0.179946	7.0005e-74	3.9539e-73	0	0.301402	0.277672	0.38756
GLIPR2	0.179831	2.116e-228	2.10521e-227	0	0.17672	0.0388255	0.21706
FECH	0.179283	7.85234e-112	5.37782e-111	0	0.239784	0.16839	0.299158
DTNB	0.17916	9.08134e-178	7.87817e-177	0	0.66058	0.634376	1.13838
PAAF1	0.179159	1.61914e-102	1.06623e-101	0	0.310033	0.258824	0.400691
POLA1	0.178996	2.42338e-83	1.44747e-82	0	0.365215	0.343536	0.520194
TPRN	0.178908	2.3937e-178	2.08195e-177	0	0.192336	0.0777175	0.233663
URI1	0.178411	1.03593e-97	6.68775e-97	0	0.444395	0.447954	0.64816
FXR1	0.178214	1.52585e-142	1.17749e-141	0	0.495485	0.499555	0.699975
AC010894.3	0.178004	1.01389e-170	8.64355e-170	0	0.191438	0.0742862	0.259535
PTPN11	0.176914	7.94565e-108	5.34996e-107	0	0.416954	0.415347	0.568061
ABL1	0.17664	3.03351e-100	1.98011e-99	0	0.447887	0.442538	0.657104
SS18	0.176426	1.5007e-89	9.25702e-89	0	0.351744	0.325969	0.469197
TPM4	0.176292	2.35959e-108	1.59163e-107	0	0.276406	0.214105	0.344593
FAM178B	0.175944	4.04368e-155	3.27261e-154	0	0.171132	0.0632823	0.218021
AL021707.1	0.175938	1.61184e-157	1.31336e-156	0	0.170633	0.0600037	0.225979
PRRG1	0.175823	8.22343e-193	7.42588e-192	0	0.169286	0.0456748	0.204688
CFLAR	0.175282	5.1117e-161	4.20909e-160	0	0.332585	0.235402	0.440775
TNS1	0.175162	9.6982e-177	8.39809e-176	0	0.258295	0.142679	0.343452
HCN2	0.174877	5.82358e-118	4.092e-117	0	0.191289	0.105307	0.241022
SNRNP70	0.174774	1.44776e-167	1.22212e-166	0	0.552861	0.548562	0.805631
NCOR2	0.17443	6.61139e-149	5.22708e-148	0	0.512348	0.500956	0.74091
SEPT10	0.174231	6.31067e-188	5.63042e-187	0	0.217482	0.0969378	0.273068
AMBRA1	0.174034	6.61454e-134	4.92974e-133	0	0.491344	0.494896	0.719577
LINC02473	0.173967	9.54443e-228	9.47044e-227	0	0.146485	0.00645765	0.182937
MARCH8	0.173808	1.64414e-79	9.63835e-79	0	0.312279	0.278522	0.415199
ANKRD23	0.1736	3.36915e-94	2.13278e-93	0	0.262087	0.202404	0.339482
MED14	0.173069	1.49905e-82	8.92509e-82	0	0.32071	0.287282	0.420466
TAOK1	0.172561	2.99851e-218	2.8956e-217	0	0.634236	0.634389	1.00868
ZSCAN30	0.172168	4.25201e-79	2.48612e-78	0	0.298359	0.259076	0.392879
PIGN	0.171713	7.91068e-78	4.58456e-77	0	0.385272	0.37838	0.550894
TGFA	0.171371	2.89535e-198	2.64301e-197	0	0.17198	0.0432656	0.217798
TAPT1-AS1	0.171161	1.10191e-115	7.65607e-115	0	0.515991	0.515218	0.804645
SPTBN1	0.169887	3.91155e-228	3.88928e-227	0	0.770493	0.74322	1.36799
MINDY2	0.169277	2.76638e-74	1.56589e-73	0	0.382977	0.381592	0.529575
NAIP	0.169037	1.161e-114	8.02508e-114	0	0.286235	0.215624	0.36281
TRIM62	0.168947	5.46466e-144	4.24245e-143	0	0.20471	0.103774	0.259617
AC109927.1	0.168702	1.3102e-85	7.91595e-85	0	0.164546	0.0870887	0.255685
NFKBIZ	0.168626	7.81411e-110	5.30183e-109	0	0.208602	0.127998	0.264872
SMARCC1	0.168283	3.16248e-96	2.0272e-95	0	0.44175	0.438961	0.621453
CDKN1C	0.16828	2.77735e-190	2.49256e-189	0	0.147633	0.021291	0.18403
SLC35B3	0.167964	2.20025e-102	1.44775e-101	0	0.238986	0.170063	0.294094
PAK2	0.167847	2.13754e-75	1.22106e-74	0	0.36272	0.34497	0.487158
AP000688.2	0.167731	3.7829e-208	3.55381e-207	0	0.154019	0.0207335	0.191562
ANP32A	0.167612	4.3849e-85	2.64308e-84	0	0.287731	0.238608	0.370048
EVI5	0.16721	7.15391e-150	5.67742e-149	0	0.577508	0.575036	0.923528
U2SURP	0.167083	8.77486e-128	6.38376e-127	0	0.518585	0.529182	0.740917
HNRNPU	0.166907	1.72227e-179	1.50459e-178	0	0.574764	0.584069	0.843072
KRCC1	0.166714	3.14636e-103	2.08131e-102	0	0.268423	0.200506	0.342106
RHBDD1	0.166626	3.84056e-65	2.03483e-64	0	0.33942	0.31162	0.493621
AL078590.2	0.166559	5.63425e-175	4.85762e-174	0	0.134611	0.0126896	0.179877
PSRC1	0.166336	2.39038e-121	1.70101e-120	0	0.186399	0.0968382	0.230777
FTO	0.165908	6.2773e-200	5.75685e-199	0	0.719653	0.707999	1.28216
PPP4R3B	0.165781	1.38831e-83	8.31298e-83	0	0.406277	0.406082	0.547786
ADAM12	0.165668	2.99064e-100	1.9525e-99	0	0.217732	0.136029	0.315219
MGA	0.165508	1.12688e-92	7.07472e-92	0	0.449484	0.457518	0.639913
ACTN2	0.16514	1.12332e-31	4.43847e-31	0	0.214639	0.193822	0.311036
TATDN3	0.164806	9.04573e-59	4.57304e-58	0	0.294317	0.271971	0.388594
CARF	0.164355	1.49772e-83	8.96653e-83	0	0.273712	0.222507	0.349174
PPP6R3	0.163636	1.26568e-185	1.12119e-184	0	0.620915	0.622954	0.971078
VAPA	0.163454	9.82292e-96	6.27746e-95	0	0.442948	0.453117	0.604363
RAB11FIP4	0.163412	1.16034e-73	6.54371e-73	0	0.388814	0.389696	0.543644
ANKRD10	0.163277	2.62344e-146	2.05428e-145	0	0.533902	0.531625	0.779717
MTREX	0.162531	1.26883e-86	7.72168e-86	0	0.441401	0.449746	0.615096
LZTS2	0.162243	7.44806e-152	5.9517e-151	0	0.181111	0.074565	0.2177
KLHDC1	0.162177	2.53036e-63	1.3262e-62	0	0.366163	0.36352	0.498151
HSP90AB1	0.16162	8.86295e-17	2.86198e-16	0	0.424687	0.532069	0.324251
CHODL	0.16161	1.81206e-69	9.91886e-69	0	0.114953	0.0414604	0.202239
CYBRD1	0.161524	4.19875e-153	3.37692e-152	0	0.189542	0.0785006	0.249362
VPS13C	0.16147	7.03758e-219	6.81369e-218	0	0.746246	0.734002	1.29617
PIK3R1	0.161139	2.13598e-133	1.5898e-132	0	0.615726	0.596062	0.987985
CTBP2	0.160851	1.36087e-99	8.86917e-99	0	0.415507	0.371099	0.598649
DAZAP1	0.160785	2.76503e-85	1.66847e-84	0	0.274909	0.224372	0.337513
FAN1	0.160711	1.90912e-69	1.0445e-68	0	0.29786	0.265653	0.379578
TCFL5	0.160682	7.93783e-104	5.26749e-103	0	0.212094	0.136374	0.256613
CADM4	0.160318	5.51758e-101	3.60859e-100	0	0.219927	0.145055	0.265672
KLHL3	0.16028	4.10629e-62	2.12953e-61	0	0.374495	0.381486	0.528605
AC009041.2	0.160068	2.51243e-123	1.80393e-122	0	0.471486	0.395536	0.687975
ARL6IP5	0.159984	4.42315e-37	1.84898e-36	0	0.291623	0.294702	0.349477
AC004052.1	0.15989	3.96464e-135	2.96337e-134	0	0.115252	0.00804386	0.169504
SF3B1	0.159852	7.65596e-81	4.51575e-80	0	0.414958	0.415705	0.546678
PDE6B	0.159744	3.89859e-83	2.32694e-82	0	0.179863	0.10915	0.237343
AGMO	0.159741	1.85831e-117	1.30222e-116	0	0.128025	0.0287574	0.19757
AC245297.3	0.159726	5.99358e-64	3.15462e-63	0	0.325949	0.302315	0.433243
LTN1	0.15924	1.87667e-57	9.40242e-57	0	0.331587	0.321781	0.42656
ACSL4	0.159184	1.24724e-67	6.71969e-67	0	0.378686	0.379747	0.510696
CPB1	0.158368	1.80538e-166	1.51751e-165	0	0.124432	0.00501745	0.165253
PAQR8	0.158302	1.50703e-136	1.1335e-135	0	0.192087	0.0917942	0.233896
PHYKPL	0.158251	1.95001e-74	1.1051e-73	0	0.327546	0.292831	0.431287
ZNF24	0.158146	2.31628e-72	1.29343e-71	0	0.263683	0.218359	0.326671
TPTEP2-CSNK1E	0.157995	4.21094e-60	2.15153e-59	0	0.388315	0.386132	0.554886
FBXO32	0.157346	1.1975e-43	5.32366e-43	0	0.290176	0.276225	0.403093
NRDC	0.157021	6.79435e-120	4.81244e-119	0	0.514444	0.52676	0.743482
NFKB1	0.15669	1.06088e-60	5.44447e-60	0	0.38622	0.389981	0.549388
JUND	0.156345	2.12399e-50	1.0033e-49	0	0.26523	0.239623	0.325231
PCBP4	0.156193	2.00994e-102	1.32279e-101	0	0.21404	0.137993	0.256394
PBRM1	0.156145	8.16005e-98	5.27103e-97	0	0.494237	0.509517	0.719385
SMIM14	0.155976	6.52522e-46	2.96414e-45	0	0.337175	0.336535	0.458994
MTCH1	0.155958	2.04114e-35	8.38098e-35	0	0.317966	0.329951	0.398029
H3F3B	0.155756	5.12038e-38	2.15846e-37	0	0.280697	0.264996	0.363811
GRAMD2B	0.155677	2.57918e-168	2.18436e-167	0	0.439206	0.285265	0.643204
CMTM5	0.155642	4.9445e-189	4.42328e-188	0	0.143342	0.0164461	0.17244
NUCKS1	0.155625	4.2517e-107	2.8553e-106	0	0.510752	0.544301	0.718476
ARHGEF7	0.155293	1.58618e-159	1.29939e-158	0	0.690016	0.653842	1.14423
SCAF11	0.155112	4.05484e-84	2.43581e-83	0	0.463553	0.470214	0.660327
ZNF462	0.155001	8.72373e-91	5.40707e-90	0	0.442948	0.393976	0.656665
IP6K3	0.154852	3.90618e-199	3.5745e-198	0	0.136457	0.00565459	0.16228
IRF2BP2	0.154838	8.33192e-96	5.3297e-95	0	0.219478	0.146661	0.2654
AC073342.1	0.154762	1.1414e-116	7.98006e-116	0	0.180662	0.0906527	0.22208
HSD11B1	0.154725	1.93844e-91	1.20682e-90	0	0.143092	0.0606209	0.201626
NUBPL	0.154603	5.88003e-51	2.79208e-50	0	0.404031	0.414206	0.606004
LINC00601	0.154137	2.10624e-203	1.95027e-202	0	0.149828	0.0179128	0.174778
AL121761.1	0.154116	1.2622e-117	8.8523e-117	0	0.215437	0.123306	0.290257
C1orf122	0.153883	2.30692e-70	1.27148e-69	0	0.185202	0.123744	0.231225
AC087473.1	0.152906	8.306e-136	6.22774e-135	0	0.12578	0.018769	0.173311
DCAF17	0.152799	7.06779e-68	3.81583e-67	0	0.242379	0.193949	0.304731
TRIM13	0.152597	1.68897e-41	7.3708e-41	0	0.305044	0.294729	0.41206
SNX6	0.152049	4.18294e-56	2.07128e-55	0	0.331787	0.318515	0.428141
NUP214	0.151532	3.20695e-55	1.57566e-54	0	0.357581	0.354461	0.477379
PHF3	0.151531	1.33292e-109	9.02735e-109	0	0.512548	0.52818	0.752413
CPD	0.151477	4.40622e-46	2.00483e-45	0	0.33473	0.336369	0.450834
WDR59	0.151066	5.1159e-72	2.84775e-71	0	0.440702	0.450356	0.618281
TMEM135	0.150892	4.03495e-83	2.4079e-82	0	0.498378	0.522625	0.764749
AVEN	0.150657	1.5884e-32	6.32831e-32	0	0.219279	0.193132	0.319703
AC006030.1	0.150564	9.25829e-87	5.63836e-86	0	0.184304	0.109933	0.239606
PSAP	0.150305	7.24946e-40	3.11948e-39	0	0.420496	0.466424	0.502287
KCNIP4	2.29701	0	0	1	0.983204	0.682451	4.31138
RBFOX1	1.82046	0	0	1	0.979181	0.6763	3.89896
CSMD1	1.68414	0	0	1	0.969832	0.664397	3.76204
ROBO2	1.61242	0	0	1	0.903463	0.532793	3.02564
LRRTM4	1.5069	0	0	1	0.95222	0.665402	3.4743
SYT1	1.45082	0	0	1	0.946622	0.66726	3.01231
CNTNAP2	1.43538	0	0	1	0.963364	0.705777	3.60475
RALYL	1.34959	0	0	1	0.827526	0.450506	2.45121
MEG3	1.34922	0	0	1	0.909877	0.5845	2.8998
KCNQ5	1.32877	0	0	1	0.865087	0.49826	2.64397
DLGAP1	1.30575	0	0	1	0.945263	0.66552	3.22774
DPP10	1.20804	0	0	1	0.898897	0.649836	2.98951
OPCML	1.20773	0	0	1	0.917052	0.604832	2.97412
FGF14	1.18792	0	0	1	0.9345	0.65992	3.1195
IQCJ-SCHIP1	1.14479	0	0	1	0.833832	0.56269	2.4968
HS6ST3	1.13919	0	0	1	0.814263	0.497768	2.35667
ATRNL1	1.06419	0	0	1	0.851334	0.582609	2.50023
DLGAP2	1.04171	0	0	1	0.800239	0.496291	2.23351
NRXN3	1.03776	0	0	1	0.959015	0.769899	3.47622
CCSER1	1.02638	0	0	1	0.844703	0.568441	2.46658
STXBP5L	0.97713	0	0	1	0.819753	0.569433	2.3229
CNTN5	0.967395	0	0	1	0.703267	0.412106	1.90432
RIMS2	0.876845	0	0	1	0.815513	0.563413	2.23791
NRG3	0.858859	0	0	1	0.955373	0.769761	3.44338
GRIK2	0.858557	0	0	1	0.805403	0.58471	2.23037
KHDRBS2	0.855365	0	0	1	0.75371	0.519059	2.00901
FGF12	0.8491	0	0	1	0.81959	0.575978	2.29571
PTPRD	0.844961	0	0	1	0.937925	0.826517	3.2334
FAM155A	0.843355	0	0	1	0.935859	0.757753	3.12093
SNTG1	0.839304	0	0	1	0.796597	0.547446	2.21848
LINGO2	0.835414	0	0	1	0.701908	0.425302	1.82307
NRG1	0.811877	0	0	1	0.566832	0.288898	1.39924
LDB2	0.811084	0	0	1	0.67973	0.434979	1.71252
DGKB	0.803071	0	0	1	0.726314	0.52024	1.90617
GALNTL6	0.802957	0	0	1	0.67049	0.422	1.72675
CDH18	0.801221	0	0	1	0.694787	0.476195	1.77515
CHRM3	0.794204	0	0	1	0.712888	0.452521	1.83156
AC011287.1	0.788081	0	0	1	0.556069	0.282931	1.32868
NEGR1	0.787754	0	0	1	0.853672	0.702245	2.47611
ASIC2	0.756483	0	0	1	0.695494	0.469636	1.80849
CELF2	0.744439	0	0	1	0.873403	0.755548	2.64194
GRIN2A	0.73418	0	0	1	0.721096	0.511246	1.84768
FAM19A1	0.729948	0	0	1	0.645214	0.42458	1.61812
FRMD4A	0.722301	0	0	1	0.882861	0.751819	2.72788
PHACTR1	0.719334	0	0	1	0.827526	0.731204	2.40116
NRXN1	0.708805	3.48841e-204	2.44094e-203	1	0.957276	0.805895	3.35681
GRM5	0.7088	0	0	1	0.739958	0.530639	1.9139
RGS7	0.69885	0	0	1	0.814046	0.66726	2.29079
RYR2	0.695352	0	0	1	0.704843	0.516892	1.77803
GRIA4	0.694152	0	0	1	0.749796	0.58364	1.95796
CDH12	0.692028	0	0	1	0.622493	0.400794	1.54017
AGBL4	0.681988	0	0	1	0.780508	0.622	2.11481
GRIP1	0.671662	0	0	1	0.628309	0.463931	1.61431
KAZN	0.671029	0	0	1	0.835517	0.687697	2.46974
DCLK1	0.651257	0	0	1	0.688319	0.504944	1.71602
TENM2	0.645957	0	0	1	0.778388	0.605659	2.13894
DSCAM	0.640214	0	0	1	0.742567	0.521061	1.97646
KCTD16	0.63706	0	0	1	0.69669	0.540198	1.7635
GRM7	0.6358	0	0	1	0.712453	0.549974	1.85229
CNTN4	0.633625	0	0	1	0.668968	0.497	1.67165
KCNH7	0.632852	0	0	1	0.591564	0.402967	1.39935
FRMPD4	0.630789	0	0	1	0.67511	0.485983	1.68929
EPHA6	0.628413	0	0	1	0.675273	0.522289	1.71433
CSMD3	0.622651	0	0	1	0.759417	0.588892	2.01653
RGS6	0.619751	0	0	1	0.615046	0.410465	1.50482
CNTNAP5	0.614676	0	0	1	0.686688	0.513544	1.77275
FAM19A2	0.613498	0	0	1	0.669946	0.512638	1.70112
PLCB1	0.611326	0	0	1	0.869327	0.738334	2.5989
ERC2	0.610968	0	0	1	0.70767	0.565165	1.80859
KALRN	0.610195	0	0	1	0.783443	0.683193	2.12299
LRFN5	0.602286	0	0	1	0.669076	0.510018	1.64598
ADGRL2	0.602218	0	0	1	0.621351	0.45411	1.49585
SGCZ	0.600957	0	0	1	0.570419	0.377324	1.40878
CBLN2	0.596263	0	0	1	0.50019	0.284395	1.12791
NKAIN2	0.593431	0	0	1	0.828505	0.692923	2.37488
KCND2	0.593004	0	0	1	0.699788	0.530429	1.77636
PDE4D	0.591034	0	0	1	0.897157	0.834007	2.84367
GRIN2B	0.585092	0	0	1	0.6806	0.525374	1.66018
OXR1	0.56323	0	0	1	0.74398	0.646271	1.90027
GRID2	0.556544	0	0	1	0.744306	0.600322	1.99696
R3HDM1	0.552371	0	0	1	0.738055	0.693074	1.89702
UNC5D	0.548975	0	0	1	0.609828	0.472505	1.48047
ANKS1B	0.544579	0	0	1	0.912431	0.840566	2.86497
ADARB2	0.537531	0	0	1	0.552101	0.388833	1.46377
DAB1	0.536789	0	0	1	0.731804	0.610163	1.94467
ADGRB3	0.534071	0	0	1	0.963201	0.906703	3.4607
MDGA2	0.512743	0	0	1	0.741534	0.589837	1.94056
SNAP25	0.500434	0	0	1	0.667174	0.601471	1.41544
PRKCB	0.496053	0	0	1	0.643311	0.550506	1.52329
ZNF385D	0.494929	0	0	1	0.467902	0.330114	1.10903
KIAA1217	0.493751	0	0	1	0.557591	0.43473	1.32167
TMEM132D	0.488992	0	0	1	0.606458	0.475683	1.4591
NELL2	0.481882	0	0	1	0.547915	0.429038	1.22064
CACNA2D3	0.479843	0	0	1	0.66962	0.558535	1.67768
SLC8A1	0.473886	0	0	1	0.691145	0.558535	1.71006
MYT1L	0.473614	0	0	1	0.666196	0.524206	1.60349
PTPRT	0.471101	0	0	1	0.536229	0.401136	1.25152
CA10	0.467154	0	0	1	0.501604	0.341984	1.14094
GABRB3	0.463402	0	0	1	0.607925	0.520779	1.41726
SLC4A10	0.463345	0	0	1	0.617872	0.509789	1.41502
ZNF804B	0.458492	0	0	1	0.4504	0.325519	1.00105
CADPS	0.45497	0	0	1	0.660216	0.578007	1.58979
MTUS2	0.445485	0	0	1	0.593956	0.460084	1.40222
GPC6	0.437818	0	0	1	0.503941	0.385747	1.16948
NLGN1	0.428014	2.23697e-205	1.5715e-204	1	0.850356	0.736062	2.47998
GALNT17	0.42711	0	0	1	0.566995	0.463262	1.29688
OLFM3	0.426078	0	0	1	0.480404	0.361095	1.05246
LRRC4C	0.422171	0	0	1	0.806979	0.764575	2.28596
KCNC2	0.421447	0	0	1	0.535631	0.445142	1.19457
XKR4	0.412572	0	0	1	0.58428	0.503105	1.3733
GRIK1	0.411533	2.94963e-285	2.80479e-284	1	0.455346	0.311029	1.05688
CDH9	0.408934	2.8514249713e-313	2.99690036626e-312	1	0.479263	0.373976	1.04928
ERBB4	0.408034	8.54052e-98	3.91354e-97	1	0.801435	0.714397	2.46617
ST6GALNAC5	0.406555	1.57114e-307	1.62182e-306	1	0.518182	0.407084	1.17323
DPP6	0.405227	0	0	1	0.762624	0.675295	2.0028
PLEKHA5	0.403934	0	0	1	0.646084	0.601057	1.54417
MAP2	0.398045	0	0	1	0.697451	0.639279	1.64427
ARPP21	0.397054	2.905e-321	3.172e-320	1	0.595043	0.503178	1.38383
MCTP1	0.386447	4.33775e-301	4.38852e-300	1	0.521281	0.457182	1.16867
PCDH7	0.386259	0	0	1	0.66924	0.609861	1.64454
HCN1	0.381544	3.33082e-306	3.41722e-305	1	0.54074	0.460005	1.21277
AJ009632.2	0.381405	2.76205e-280	2.56036e-279	1	0.291569	0.142654	0.612034
HECW1	0.379669	5.84688e-297	5.82742e-296	1	0.557428	0.488655	1.27702
LRRC7	0.378571	0	0	1	0.794967	0.73813	2.13843
CACNA1B	0.376456	0	0	1	0.585204	0.518468	1.34328
NXPH1	0.374454	1.04461e-281	9.74257e-281	1	0.402511	0.212802	0.912096
GABRB2	0.3735	3.44764e-282	3.2262e-281	1	0.572865	0.490986	1.24911
SHISA9	0.368882	3.83246e-290	3.71268e-289	1	0.538566	0.458935	1.22796
GRIA1	0.366892	5.38196e-319	5.81694e-318	1	0.567158	0.500204	1.29933
PCLO	0.344713	8.03336e-290	7.77106e-289	1	0.590096	0.541629	1.32153
PCDH15	0.34207	2.06749e-240	1.66321e-239	1	0.404577	0.259244	0.914134
ZNF385B	0.341023	4.6066e-226	3.49302e-225	1	0.49856	0.42024	1.10431
SORCS1	0.33738	1.02529e-213	7.42523e-213	1	0.470294	0.393415	1.03609
SYN2	0.335946	1.75142e-261	1.51938e-260	1	0.536772	0.492338	1.18757
IL1RAPL1	0.331699	7.91752e-24	2.33501e-23	1	0.889058	0.766774	2.75151
CTNNA2	0.328135	6.55164e-173	4.07131e-172	1	0.849215	0.760018	2.5266
PTPRN2	0.327164	1.65444e-233	1.29732e-232	1	0.611567	0.552757	1.43913
CDH13	0.326517	2.02177e-210	1.44699e-209	1	0.521715	0.468054	1.19481
TMEM178B	0.32109	0	0	1	0.676415	0.666833	1.68658
PPFIA2	0.318407	0	0	1	0.749959	0.743034	1.91757
MACROD2	0.31736	0	0	1	0.736696	0.702245	1.91785
ATP8A2	0.314862	1.33303e-238	1.06649e-237	1	0.569223	0.508725	1.30794
GABBR2	0.307952	3.56632e-207	2.52443e-206	1	0.541882	0.49115	1.18556
SYN3	0.307564	9.00713e-168	5.49938e-167	1	0.511333	0.461108	1.16229
DOK6	0.305911	7.32257e-162	4.36595e-161	1	0.452519	0.443848	0.976457
RIMS1	0.304133	2.52359e-291	2.45963e-290	1	0.604609	0.588728	1.41677
ATP2B1	0.304116	1.09865e-280	1.0204e-279	1	0.595641	0.61139	1.2232
CACNA1C	0.302518	1.48178e-226	1.12638e-225	1	0.654618	0.616715	1.5938
LINC02055	0.298971	1.13783e-167	6.94462e-167	1	0.267272	0.152298	0.553216
ZNF804A	0.295811	7.9855e-121	4.02976e-120	1	0.414307	0.370194	0.896051
PDE10A	0.295417	1.33382e-161	7.94278e-161	1	0.492091	0.473195	1.1078
KCNB2	0.292562	6.37093e-145	3.53287e-144	1	0.417242	0.368763	0.893157
SV2B	0.291933	4.30917e-154	2.48318e-153	1	0.395988	0.326654	0.810686
PCSK2	0.289766	1.01339e-147	5.68729e-147	1	0.453117	0.423733	0.961935
CHSY3	0.288524	2.00505e-182	1.28773e-181	1	0.502419	0.458193	1.11669
NBEA	0.285965	0	0	1	0.730989	0.737533	1.84727
DGKI	0.284861	9.3521e-233	7.31462e-232	1	0.563407	0.550978	1.29439
NAV3	0.281535	4.94043e-234	3.88311e-233	1	0.843507	0.822019	2.42461
CUX2	0.2812	1.63905e-143	9.03672e-143	1	0.359787	0.279221	0.744546
DCC	0.278458	3.07974e-129	1.61287e-128	1	0.429581	0.33127	0.961474
FSTL4	0.277098	1.33736e-110	6.49376e-110	1	0.385824	0.33855	0.815729
KHDRBS3	0.276732	1.91794e-144	1.06075e-143	1	0.53574	0.52154	1.20711
KCNMA1	0.276467	7.42545e-224	5.58124e-223	1	0.76681	0.737723	2.02867
DLG2	0.275253	1.75124e-201	1.214e-200	1	0.963581	0.941019	3.45707
LINC01378	0.272719	1.59452e-119	8.01756e-119	1	0.305865	0.223812	0.623974
GABRG3	0.271532	1.3561e-120	6.84025e-120	1	0.452193	0.408154	0.989076
HOMER1	0.26998	3.01624e-71	1.21206e-70	1	0.382345	0.415494	0.786139
RELN	0.265947	4.14458e-147	2.319e-146	1	0.223732	0.114758	0.452081
NDST3	0.264592	5.38979e-108	2.58898e-107	1	0.390172	0.356001	0.801414
SLIT3	0.255501	4.64461e-88	2.03118e-87	1	0.303854	0.254628	0.619078
CAMK2A	0.255368	1.37704e-95	6.24012e-95	1	0.432571	0.436285	0.849013
MLIP	0.255272	2.04639e-97	9.35802e-97	1	0.325433	0.272203	0.655036
GRIA3	0.253104	1.0352e-157	6.06016e-157	1	0.512366	0.505469	1.11074
TMEM132B	0.252648	4.64022e-242	3.76448e-241	1	0.640702	0.645844	1.53041
KIAA1549L	0.249152	9.29229e-130	4.87478e-129	1	0.470131	0.478611	1
MIR137HG	0.247394	7.6927e-83	3.27658e-82	1	0.357287	0.342476	0.727056
SLC2A13	0.247354	5.18853e-155	2.99816e-154	1	0.524542	0.527455	1.14393
LY86-AS1	0.24732	2.91209e-83	1.24352e-82	1	0.29831	0.249954	0.600575
FSTL5	0.247185	1.76278e-102	8.25699e-102	1	0.35234	0.277679	0.744325
FAT3	0.246777	5.86007e-122	2.97195e-121	1	0.506333	0.509743	1.12927
MEF2C	0.2444	1.78673e-171	1.10498e-170	1	0.667663	0.659592	1.51725
SLC35F3	0.24318	1.41568e-91	6.28281e-91	1	0.448986	0.446862	0.980721
LHFPL3	0.243057	1.78682e-160	1.05765e-159	1	0.317117	0.197755	0.690957
CLSTN2	0.242223	1.15193e-60	4.39567e-60	1	0.358754	0.339292	0.759838
AFF3	0.240976	4.36503e-160	2.57918e-159	1	0.535957	0.537835	1.20338
LINC01250	0.240763	3.19225e-68	1.2649e-67	1	0.364733	0.354018	0.75126
SATB2	0.240544	2.15034e-99	9.92954e-99	1	0.36294	0.322059	0.738914
CNKSR2	0.239438	2.16546e-105	1.02723e-104	1	0.495624	0.521356	1.06124
SORBS2	0.239199	1.34614e-105	6.39385e-105	1	0.488938	0.488413	1.07238
SCN2A	0.239048	3.09111e-139	1.68131e-138	1	0.497635	0.515822	0.996791
LINC02306	0.237497	9.8547e-89	4.32091e-88	1	0.248464	0.172374	0.512657
GRM1	0.233064	3.92807e-66	1.54262e-65	1	0.339023	0.322348	0.69313
KCNJ3	0.232652	5.26383e-113	2.57683e-112	1	0.458607	0.458915	0.966823
MMP16	0.230266	6.72343e-107	3.21486e-106	1	0.478393	0.471632	1.0448
ANKRD30BL	0.228506	1.24413e-69	4.96203e-69	1	0.404794	0.416754	0.838313
KIRREL3	0.227656	1.33021e-84	5.71588e-84	1	0.63967	0.57907	1.57892
PPP3CA	0.227608	0	0	1	0.697179	0.756874	1.66658
LINC01090	0.227483	3.15044e-45	1.09344e-44	1	0.185737	0.139916	0.376467
CADPS2	0.225636	3.85737e-49	1.37363e-48	1	0.390825	0.388393	0.849617
BASP1	0.2256	1.49235e-66	5.8724e-66	1	0.424145	0.460143	0.817568
ADAM23	0.224352	8.32708e-108	3.99647e-107	1	0.464858	0.508745	0.968067
TNR	0.224115	9.85561e-136	5.28775e-135	1	0.493396	0.491282	1.0971
SH3GL2	0.223727	5.6285e-64	2.18558e-63	1	0.397293	0.404569	0.818745
MSRA	0.223293	2.38113e-199	1.63644e-198	1	0.608523	0.643652	1.44029
TENM3	0.223093	5.02444e-57	1.87943e-56	1	0.403544	0.407012	0.860992
MGAT4C	0.220183	1.80812e-93	8.10706e-93	1	0.592705	0.574619	1.39883
SLIT2	0.217375	1.48051e-75	6.08201e-75	1	0.406914	0.389115	0.84975
FRAS1	0.216399	7.36334e-37	2.41636e-36	1	0.308094	0.304773	0.627825
ANO3	0.214653	7.95686e-45	2.75309e-44	1	0.267	0.245345	0.513979
PAK3	0.214391	5.05132e-98	2.31879e-97	1	0.457248	0.479267	0.947135
CHN1	0.21315	2.78229e-83	1.18824e-82	1	0.536555	0.591813	1.03865
PDE1A	0.212193	2.87421e-68	1.13929e-67	1	0.490895	0.444814	1.09106
CACNA1E	0.210061	8.22093e-66	3.22396e-65	1	0.413926	0.432209	0.860314
ENC1	0.207668	4.9715e-30	1.54799e-29	1	0.332609	0.34119	0.516265
CACNA1A	0.206493	1.72424e-114	8.50782e-114	1	0.553134	0.56443	1.25118
TMEM108	0.206178	3.16451e-138	1.71484e-137	1	0.578573	0.610931	1.34331
SNAP25-AS1	0.205293	1.64489e-31	5.18433e-31	1	0.362505	0.384598	0.742729
LRP1B	0.204606	7.1459e-57	2.66941e-56	1	0.911997	0.881723	2.94892
LSAMP	0.202965	1.22073e-50	4.38575e-50	1	0.944339	0.912579	3.2569
VSNL1	0.202839	5.5083e-43	1.88488e-42	1	0.411534	0.447985	0.745252
ARL15	0.202033	8.22736e-111	3.99897e-110	1	0.511333	0.55904	1.13861
AL117329.1	0.202	9.98959e-61	3.8141e-60	1	0.283796	0.227416	0.586893
KSR2	0.201976	2.28945e-85	9.87951e-85	1	0.458988	0.474606	0.977529
CACNB2	0.201615	3.16711e-102	1.47998e-101	1	0.660706	0.652239	1.61464
GRIA2	0.199916	4.85038e-282	4.53378e-281	1	0.776594	0.815605	1.95923
PTPRR	0.199653	2.95106e-26	8.88286e-26	1	0.333641	0.365474	0.671179
FLRT2	0.198804	4.98496e-110	2.41353e-109	1	0.567429	0.593658	1.29564
HDAC9	0.197019	1.50651e-106	7.1881e-106	1	0.548133	0.581427	1.24624
FMN1	0.196958	9.75332e-56	3.61764e-55	1	0.415122	0.414207	0.873642
AC019211.1	0.195577	1.41873e-47	5.00593e-47	1	0.249986	0.207333	0.498582
DYNC1I1	0.193034	2.69851e-97	1.23305e-96	1	0.494863	0.533397	1.06654
ROBO1	0.192626	3.37206e-104	1.5915e-103	1	0.611132	0.644216	1.49026
CCDC85A	0.189752	3.75188e-34	1.20643e-33	1	0.351035	0.362126	0.71344
SLC44A5	0.189568	6.75526e-45	2.33806e-44	1	0.41572	0.418455	0.88449
ZMAT4	0.188272	2.16192e-40	7.26955e-40	1	0.380116	0.379182	0.791843
RASGRF2	0.186251	1.33922e-53	4.90657e-53	1	0.472251	0.485393	1.01337
PLXNA4	0.185614	6.52565e-39	2.17401e-38	1	0.398271	0.417542	0.841779
THRB	0.184176	4.5475e-123	2.31749e-122	1	0.598902	0.633246	1.40081
PDZD2	0.183673	4.44922e-48	1.57419e-47	1	0.55047	0.581526	1.27671
AC008574.1	0.182728	1.69811e-32	5.39361e-32	1	0.215198	0.187428	0.412038
CPNE4	0.182274	1.13311e-19	3.20317e-19	1	0.259118	0.253604	0.514616
CNTN1	0.181583	2.16225e-130	1.13699e-129	1	0.71566	0.71831	1.76247
TRHDE	0.18131	1.68078e-19	4.74055e-19	1	0.294233	0.300269	0.580889
COL24A1	0.180994	6.61263e-19	1.85523e-18	1	0.210523	0.199061	0.400626
DMD	0.180782	3.00419e-171	1.85654e-170	1	0.732511	0.778565	1.897
CADM2	0.178541	8.52817e-32	2.69447e-31	1	0.967658	0.93792	3.46353
RIT2	0.177743	7.47965e-24	2.20665e-23	1	0.233353	0.216938	0.458709
GAP43	0.177418	5.09928e-08	1.21454e-07	1	0.29657	0.340218	0.51715
SYNPR	0.176907	4.03827e-35	1.30805e-34	1	0.314236	0.282786	0.628585
MEG8	0.174993	1.44263e-22	4.20757e-22	1	0.374355	0.432143	0.754063
SCN1A	0.174192	1.09079e-53	3.99945e-53	1	0.466435	0.498267	0.951527
KCNQ3	0.173225	1.77098e-97	8.10082e-97	1	0.602326	0.621488	1.42625
GUCY1A2	0.171765	9.301e-31	2.9153e-30	1	0.396913	0.45172	0.801749
AC109779.1	0.169729	5.48097e-31	1.72068e-30	1	0.142632	0.100611	0.271103
SRRM4	0.169074	3.94916e-34	1.26962e-33	1	0.394956	0.431388	0.809621
PTPRO	0.168452	9.69914e-25	2.88045e-24	1	0.379301	0.418369	0.78062
SDK1	0.168243	3.41466e-28	1.04547e-27	1	0.416427	0.422715	0.906905
KIAA1211L	0.16737	2.37981e-22	6.92349e-22	1	0.297114	0.301733	0.576939
CAMK1D	0.165041	2.14335e-88	9.38796e-88	1	0.554656	0.615697	1.23987
PRR16	0.162185	5.7776e-08	1.37386e-07	1	0.26662	0.288012	0.521983
AC109466.1	0.161771	3.63083e-42	1.23512e-41	1	0.159265	0.101366	0.335561
RBFOX3	0.160041	1.05679e-31	3.33608e-31	1	0.414796	0.436233	0.869426
MAP1B	0.15896	4.58062e-93	2.04942e-92	1	0.604446	0.675742	1.03339
AC093607.1	0.158341	6.83834e-28	2.08798e-27	1	0.173941	0.135734	0.343032
MKL2	0.156793	2.72905e-46	9.55197e-46	1	0.47448	0.552731	0.9989
SCN8A	0.156502	2.64395e-45	9.18033e-45	1	0.431212	0.498181	0.872028
EPHA4	0.155623	5.35584e-14	1.41537e-13	1	0.367234	0.425781	0.721706
ANK3	0.154358	2.33346e-28	7.16006e-28	1	0.788824	0.747381	2.0818
AC090579.1	0.152284	3.15885e-05	6.98133e-05	1	0.288851	0.322407	0.582531
CABP1	0.152142	1.2465e-09	3.06108e-09	1	0.330217	0.370687	0.640342
AC096576.2	0.151235	2.87261e-12	7.40406e-12	1	0.248247	0.243868	0.503299
SLC1A2	3.78194	0	0	2	0.99985	0.544154	4.63182
GPC5	3.37857	0	0	2	0.999174	0.384369	4.21902
ADGRV1	2.98538	0	0	2	0.996773	0.339373	3.57932
SLC1A3	2.73183	0	0	2	0.995572	0.378822	3.56848
RNF219-AS1	2.59103	0	0	2	0.963299	0.152078	2.90158
GPM6A	2.49479	0	0	2	0.999625	0.749557	4.22688
HPSE2	2.44491	0	0	2	0.916767	0.158508	2.74388
NKAIN3	2.39482	0	0	2	0.980486	0.31739	2.99898
PITPNC1	2.30808	0	0	2	0.994146	0.540551	3.29746
ZNF98	2.26314	0	0	2	0.901756	0.149009	2.49993
RYR3	2.20862	0	0	2	0.978085	0.373358	2.86072
SLC4A4	2.18183	0	0	2	0.964725	0.383009	2.72612
CTNNA2	2.16436	0	0	2	0.999174	0.750199	4.22927
MSI2	2.08245	0	0	2	0.991144	0.622137	3.09549
NHSL1	1.99067	0	0	2	0.920444	0.17232	2.28853
PREX2	1.98717	0	0	2	0.964125	0.350562	2.61188
RORA	1.91171	0	0	2	0.998724	0.768903	3.84946
ATP1A2	1.87866	0	0	2	0.930201	0.23022	2.18771
SOX5	1.87188	0	0	2	0.991219	0.628687	3.32259
COL5A3	1.86008	0	0	2	0.900105	0.158724	2.04918
SFXN5	1.82432	0	0	2	0.951216	0.465535	2.41259
DTNA	1.80523	0	0	2	0.993545	0.742536	3.41181
NPAS3	1.80293	0	0	2	0.998649	0.834376	4.0171
FBXL7	1.76675	0	0	2	0.962624	0.438438	2.72381
AL589740.1	1.75893	0	0	2	0.942285	0.517679	2.70545
AC002429.2	1.75753	0	0	2	0.833909	0.314105	2.15808
TNIK	1.74773	0	0	2	0.97891	0.692261	2.99159
CDH20	1.72716	0	0	2	0.972531	0.592167	2.93185
NTM	1.72359	0	0	2	0.999249	0.831486	3.87463
CABLES1	1.72045	0	0	2	0.898529	0.320669	2.13534
ZNRF3	1.71707	0	0	2	0.915866	0.401003	2.2267
TRPM3	1.71667	0	0	2	0.874137	0.378441	2.35788
ARHGAP24	1.70746	0	0	2	0.888847	0.218104	2.11666
C1orf61	1.70217	0	0	2	0.919844	0.414586	2.15807
ZBTB20	1.69334	0	0	2	0.99272	0.72704	3.38631
CARMIL1	1.64895	0	0	2	0.942059	0.459989	2.3686
SPARCL1	1.63888	0	0	2	0.950165	0.660029	2.4022
AHCYL2	1.63251	0	0	2	0.945587	0.563735	2.47635
BMPR1B	1.63201	0	0	2	0.876313	0.200701	1.9757
PARD3B	1.62533	0	0	2	0.898229	0.257775	2.08967
PTPRZ1	1.62516	0	0	2	0.927799	0.374362	2.25993
NRXN1	1.61012	0	0	2	0.998949	0.807247	4.20884
CACNB2	1.57162	0	0	2	0.973732	0.626013	2.88372
RANBP3L	1.57077	0	0	2	0.839162	0.145527	1.79417
CADM1	1.54664	0	0	2	0.980486	0.749995	2.99534
TPD52L1	1.54603	0	0	2	0.844641	0.210448	1.84398
LINC00499	1.54579	0	0	2	0.731462	0.0904932	1.70348
PARD3	1.54047	0	0	2	0.905134	0.347036	2.16839
GLIS3	1.53436	0	0	2	0.898904	0.329786	2.10704
PAMR1	1.53249	0	0	2	0.826854	0.19046	1.78373
LSAMP	1.52565	0	0	2	0.999775	0.90891	4.48239
ATP13A4	1.49725	0	0	2	0.8571	0.222342	1.80194
GLI3	1.48573	0	0	2	0.817022	0.107857	1.6477
NEAT1	1.48523	0	0	2	0.961348	0.542648	2.70436
NFIA	1.48357	0	0	2	0.964275	0.625841	2.68716
RGS20	1.45876	0	0	2	0.818223	0.184652	1.72891
TRPS1	1.45266	0	0	2	0.923597	0.552274	2.32206
AC092691.1	1.43678	0	0	2	0.980336	0.695634	3.03589
SHROOM3	1.43049	0	0	2	0.842089	0.304963	1.81912
GLUL	1.42925	0	0	2	0.854098	0.287497	1.83743
NEBL	1.42477	0	0	2	0.971555	0.664242	2.74429
CPE	1.40481	0	0	2	0.901831	0.56364	2.08596
SPON1	1.39446	0	0	2	0.797658	0.170039	1.63192
SGCD	1.39263	0	0	2	0.937031	0.576741	2.50471
CAMK2G	1.38809	0	0	2	0.873011	0.443546	1.90032
LINC00299	1.36745	0	0	2	0.80066	0.203993	1.61073
GABRB1	1.3639	0	0	2	0.960823	0.647316	2.70242
ERBB4	1.35558	0	0	2	0.98589	0.701588	3.35189
MACF1	1.34329	0	0	2	0.993545	0.863323	3.14573
STON2	1.31885	0	0	2	0.776794	0.120996	1.51844
SASH1	1.31844	0	0	2	0.898454	0.480619	2.02703
ABLIM1	1.31475	0	0	2	0.923972	0.565419	2.21252
SORBS1	1.3067	0	0	2	0.972906	0.680399	2.68255
MIR99AHG	1.30302	0	0	2	0.98529	0.825386	3.1395
MERTK	1.30132	0	0	2	0.791279	0.191394	1.57554
ACSBG1	1.2984	0	0	2	0.767938	0.100278	1.43914
ITPR2	1.28824	0	0	2	0.933729	0.5393	2.26066
HIF3A	1.28692	0	0	2	0.772816	0.154397	1.52573
NRG3	1.27891	0	0	2	0.998949	0.772055	3.85617
MAML2	1.27563	0	0	2	0.899129	0.47544	2.21656
GNA14	1.27296	0	0	2	0.76486	0.16063	1.5371
GRAMD2B	1.27284	0	0	2	0.818448	0.259732	1.6793
PRDM16	1.27173	0	0	2	0.754278	0.103073	1.4312
SLCO1C1	1.26658	0	0	2	0.740994	0.0975139	1.41559
CRB1	1.26093	0	0	2	0.828205	0.35837	1.74009
RORB	1.24637	0	0	2	0.813795	0.268932	1.66505
FMN2	1.24198	0	0	2	0.95707	0.64743	2.52685
CTNND2	1.23117	0	0	2	0.997899	0.88279	3.70981
NTRK2	1.23048	0	0	2	0.975983	0.761495	2.92607
ZHX3	1.2297	0	0	2	0.898979	0.597422	2.05924
PRKG1	1.22712	0	0	2	0.867157	0.485835	2.20457
OPHN1	1.21666	0	0	2	0.883744	0.531027	1.99047
MEIS2	1.20432	0	0	2	0.88502	0.46443	2.00072
ACSS1	1.19631	0	0	2	0.750751	0.145324	1.39389
APC	1.19443	0	0	2	0.917592	0.664451	2.17038
NDRG2	1.1906	0	0	2	0.759156	0.1937	1.42009
SLC7A11	1.18194	0	0	2	0.726283	0.130101	1.36876
GRM3	1.1817	0	0	2	0.897403	0.527622	2.15555
RFX4	1.17972	0	0	2	0.789403	0.269739	1.55532
TCF7L2	1.17636	0	0	2	0.814845	0.34804	1.64038
AC073050.1	1.15739	0	0	2	0.876388	0.543499	2.06831
ACOT11	1.15636	0	0	2	0.750075	0.220829	1.39501
MMD2	1.15597	0	0	2	0.72906	0.232437	1.43828
VAV3	1.14668	0	0	2	0.695512	0.142351	1.31706
FAM184A	1.1455	0	0	2	0.793455	0.383861	1.55829
LIFR	1.13897	0	0	2	0.825878	0.43892	1.71428
PTN	1.12964	0	0	2	0.796983	0.320249	1.60484
ARHGEF26	1.12745	0	0	2	0.728985	0.174334	1.34343
LINC00511	1.1251	0	0	2	0.785875	0.337817	1.59099
CSGALNACT1	1.12377	0	0	2	0.869559	0.497284	1.91729
EPHB1	1.11884	0	0	2	0.803663	0.42547	1.64571
ZFHX4	1.11393	0	0	2	0.805314	0.326482	1.60503
WWOX	1.10265	0	0	2	0.964425	0.787367	2.77922
EYA2	1.09851	0	0	2	0.699039	0.120444	1.27127
LGI1	1.09215	0	0	2	0.776118	0.401994	1.53317
SOX6	1.09207	0	0	2	0.839613	0.330351	1.79685
DGKG	1.08975	0	0	2	0.823326	0.448019	1.78415
ASPH	1.08695	0	0	2	0.837962	0.518848	1.75845
MCC	1.08618	0	0	2	0.754053	0.273373	1.44601
FUT9	1.08501	0	0	2	0.911663	0.660792	2.19141
GLUD1	1.08424	0	0	2	0.760507	0.342023	1.44431
ACACB	1.08046	0	0	2	0.730036	0.192544	1.33244
SLC25A18	1.08005	0	0	2	0.691459	0.116924	1.22553
GABRA2	1.07379	0	0	2	0.796082	0.438711	1.62717
PDE7B	1.07183	0	0	2	0.836235	0.445439	1.75405
CACHD1	1.07169	0	0	2	0.739718	0.247298	1.39128
PLPP3	1.06338	0	0	2	0.719529	0.202499	1.32634
FGFR3	1.0601	0	0	2	0.677349	0.0950423	1.17771
ANKDD1A	1.05892	0	0	2	0.72846	0.32868	1.37782
PHF21B	1.05244	0	0	2	0.702041	0.173089	1.27247
ALDH1A1	1.05163	0	0	2	0.618208	0.102533	1.20641
LINC01748	1.04045	0	0	2	0.67112	0.175923	1.23991
KANK1	1.0365	0	0	2	0.808691	0.360022	1.65445
EYA1	1.03525	0	0	2	0.656259	0.112756	1.18207
ETNPPL	1.03507	0	0	2	0.646653	0.0831613	1.14844
STK33	1.0329	0	0	2	0.680276	0.155407	1.24511
DLC1	1.03009	0	0	2	0.793981	0.504622	1.8926
ADCY2	1.02797	0	0	2	0.92187	0.626915	2.24922
LRP1B	1.02293	0	0	2	0.998199	0.875401	3.70946
TOX	1.0221	0	0	2	0.778745	0.337582	1.57458
SYNE1	1.02074	0	0	2	0.956319	0.733584	2.53995
ADD3	1.0141	0	0	2	0.865281	0.594251	1.85216
MRVI1	1.01375	0	0	2	0.678175	0.120463	1.21839
CLU	1.00832	0	0	2	0.742645	0.51475	1.29547
LRIG1	1.00593	0	0	2	0.738667	0.297936	1.40519
DNAH7	0.988051	0	0	2	0.702192	0.34978	1.41124
MGAT4C	0.981514	0	0	2	0.891024	0.549948	2.10729
ARHGAP5	0.981307	0	0	2	0.82175	0.563164	1.67777
FYN	0.97865	0	0	2	0.888697	0.664477	1.99131
ZHX2	0.967459	0	0	2	0.801486	0.411079	1.62742
PSD3	0.964746	0	0	2	0.925023	0.719416	2.23084
DOCK7	0.963619	0	0	2	0.780696	0.47544	1.5308
NFIB	0.96341	0	0	2	0.888772	0.615586	2.01857
LINC00461	0.961738	0	0	2	0.867007	0.602111	1.8648
PRKCA	0.958881	0	0	2	0.949039	0.741278	2.42268
WIF1	0.952786	0	0	2	0.573927	0.0950423	1.05459
DDAH1	0.949624	0	0	2	0.732062	0.391008	1.41726
BCL2	0.94687	0	0	2	0.79248	0.47025	1.6088
ACSS3	0.944118	0	0	2	0.667067	0.198789	1.18683
MAST4	0.942446	0	0	2	0.917893	0.6582	2.18456
RPS6KA2	0.941761	0	0	2	0.921645	0.690831	2.24943
PSD2	0.940372	0	0	2	0.646277	0.163699	1.10773
EGFR	0.935002	0	0	2	0.694386	0.231929	1.2949
AC099792.1	0.933593	0	0	2	0.613404	0.104973	1.08251
MYO10	0.931632	0	0	2	0.667367	0.187467	1.15581
PON2	0.930745	0	0	2	0.68613	0.200733	1.20457
NCKAP5	0.929547	0	0	2	0.891174	0.489622	2.04149
AC091826.2	0.929322	0	0	2	0.624362	0.167345	1.11812
GRAMD1C	0.924266	0	0	2	0.651231	0.205486	1.13611
AC008957.2	0.922685	0	0	2	0.56492	0.103486	1.0793
ADAMTS17	0.917398	0	0	2	0.695737	0.270501	1.32027
AQP4	0.915654	0	0	2	0.622636	0.16035	1.08684
CKB	0.913831	0	0	2	0.697688	0.469576	1.09829
RHOJ	0.912549	0	0	2	0.626464	0.133017	1.06133
RERG	0.911396	0	0	2	0.666391	0.289054	1.28237
PTGDS	0.910877	0	0	2	0.723206	0.30915	1.29174
EFEMP1	0.897031	0	0	2	0.591114	0.0935874	1.03301
LRRC3B	0.895809	0	0	2	0.627514	0.209831	1.15601
ADGRA3	0.894884	0	0	2	0.656259	0.210327	1.14026
ARHGEF4	0.891881	0	0	2	0.720955	0.42174	1.36428
MAP3K5	0.887419	0	0	2	0.844716	0.543525	1.77282
AC087564.1	0.882193	0	0	2	0.66369	0.243721	1.27159
SLC35F1	0.881921	0	0	2	0.864005	0.548963	1.91395
PIK3C2A	0.874955	0	0	2	0.736115	0.456609	1.3735
FGFR2	0.874017	0	0	2	0.753828	0.370709	1.43808
MAPK10	0.869952	0	0	2	0.974482	0.800442	2.75649
QKI	0.86903	0	0	2	0.975383	0.802876	2.78271
PCSK5	0.868328	0	0	2	0.678775	0.245761	1.20537
AHCYL1	0.86767	0	0	2	0.707145	0.372685	1.27061
FOXO1	0.857162	0	0	2	0.676899	0.248137	1.2309
AC108866.1	0.851353	0	0	2	0.612729	0.250164	1.14502
PHLPP1	0.850673	0	0	2	0.899955	0.668664	2.05441
SLC14A1	0.847287	0	0	2	0.544581	0.0917957	0.985975
SORCS2	0.84676	0	0	2	0.702867	0.342074	1.24499
LMO3	0.845775	0	0	2	0.751576	0.456145	1.45713
DOCK4	0.843236	0	0	2	0.964575	0.833265	2.65161
FGD4	0.836306	0	0	2	0.710973	0.378943	1.32649
LPP	0.831898	0	0	2	0.841939	0.599398	1.78878
GJA1	0.830012	0	0	2	0.563945	0.101834	0.942788
INTU	0.827828	0	0	2	0.701066	0.411092	1.26195
F11-AS1	0.8277	0	0	2	0.539928	0.0763122	0.927039
MT3	0.82342	0	0	2	0.596968	0.294238	0.972124
BMP2K	0.819045	0	0	2	0.702041	0.375449	1.26423
NRCAM	0.818667	0	0	2	0.939057	0.694516	2.28777
PDLIM5	0.81232	0	0	2	0.64973	0.217894	1.12447
MAPK4	0.807072	0	0	2	0.715026	0.408881	1.35375
CST3	0.805567	0	0	2	0.593966	0.216706	0.959964
CEP85L	0.80461	0	0	2	0.7852	0.567897	1.53804
MEGF10	0.803316	0	0	2	0.690333	0.275635	1.24362
FNBP1	0.802919	0	0	2	0.861303	0.64987	1.78478
PAPLN	0.801258	0	0	2	0.563419	0.0825894	0.905199
TNS3	0.798897	0	0	2	0.623386	0.182746	1.06349
MTSS1L	0.798073	0	0	2	0.633669	0.26634	1.07046
ITSN1	0.794716	0	0	2	0.810342	0.585788	1.59841
PTCHD1-AS	0.792516	0	0	2	0.621585	0.320084	1.25709
GPR75-ASB3	0.791904	0	0	2	0.700766	0.437885	1.28122
CDHR3	0.787924	0	0	2	0.650555	0.296868	1.14675
FAM171B	0.787792	0	0	2	0.72208	0.498072	1.33648
PPP1R9A	0.787623	0	0	2	0.84344	0.700298	1.92483
TPCN1	0.787588	0	0	2	0.655434	0.324208	1.12167
CLYBL	0.786336	0	0	2	0.612429	0.263862	1.04884
TTYH1	0.782205	0	0	2	0.62864	0.282916	1.04741
CHPT1	0.78004	0	0	2	0.697613	0.450357	1.28066
SLC39A11	0.77826	0	0	2	0.769739	0.507049	1.54826
OLFM2	0.775453	0	0	2	0.604848	0.2735	1.04763
NPL	0.775164	0	0	2	0.593365	0.194647	1.00876
GRIN2C	0.773079	0	0	2	0.53535	0.0726017	0.854833
ITPKB	0.772161	0	0	2	0.630291	0.222691	1.10027
WWC1	0.772132	0	0	2	0.634194	0.318305	1.08853
ASAP2	0.771913	0	0	2	0.683128	0.391993	1.19315
LGR4	0.771658	0	0	2	0.619334	0.289505	1.07303
IQCA1	0.771407	0	0	2	0.590513	0.264618	1.03627
AC027117.2	0.765108	0	0	2	0.544356	0.108582	0.919806
DCLK2	0.763382	0	0	2	0.806665	0.581462	1.64001
FAM189A2	0.757949	0	0	2	0.577905	0.120075	0.952787
EMX2OS	0.753425	0	0	2	0.54293	0.0875897	0.8758
NCAN	0.751772	0	0	2	0.568973	0.232075	0.943948
SLC25A48	0.750493	0	0	2	0.578355	0.164073	0.965725
BAZ2B	0.749873	0	0	2	0.886446	0.732739	1.94285
MGST1	0.748114	0	0	2	0.619634	0.300293	1.1045
SLC15A2	0.745303	0	0	2	0.565971	0.169664	0.902341
ESRRG	0.742194	0	0	2	0.812219	0.600097	1.72133
RHOBTB3	0.739134	0	0	2	0.645527	0.339151	1.14164
MED12L	0.736913	0	0	2	0.819499	0.568234	1.67756
KCNN3	0.736229	0	0	2	0.599745	0.278824	1.02455
ALDH1L1	0.7353	0	0	2	0.555014	0.117616	0.899423
CDH4	0.734825	0	0	2	0.67157	0.394052	1.23015
PLEKHG1	0.733983	0	0	2	0.583233	0.203573	0.979896
LRP4	0.731672	0	0	2	0.601246	0.192391	1.00232
FGD6	0.730592	0	0	2	0.577079	0.212475	0.928736
DOCK1	0.728722	0	0	2	0.752177	0.362354	1.39817
FHIT	0.727396	0	0	2	0.900856	0.74692	2.22986
ARHGAP31	0.726548	0	0	2	0.579706	0.171069	0.980772
GABBR1	0.726	0	0	2	0.651381	0.418017	1.11431
SFMBT2	0.72551	0	0	2	0.744071	0.443311	1.39052
WASF3	0.724898	0	0	2	0.639222	0.356185	1.07651
CDC14A	0.723527	0	0	2	0.553137	0.130177	0.913892
PRKD1	0.722592	0	0	2	0.766887	0.516039	1.49919
STOX1	0.721866	0	0	2	0.548784	0.173953	0.889832
MKLN1	0.717955	0	0	2	0.904308	0.773306	2.1099
TRAK1	0.714536	0	0	2	0.722306	0.499215	1.31335
YAP1	0.713101	0	0	2	0.537001	0.105291	0.864335
PDZRN3	0.710188	0	0	2	0.760958	0.504368	1.53661
PLEKHA7	0.708631	0	0	2	0.5358	0.146671	0.867468
TEAD1	0.705956	0	0	2	0.704443	0.456297	1.2811
FTH1	0.701926	0	0	2	0.653933	0.613935	1.18809
SLC6A1	0.70116	0	0	2	0.748799	0.427509	1.36525
ZSWIM6	0.694262	0	0	2	0.905359	0.780581	2.14744
OAF	0.69402	0	0	2	0.499099	0.0818016	0.787425
SH3RF1	0.693602	0	0	2	0.652732	0.37914	1.14643
FARP1	0.690329	0	0	2	0.749775	0.511573	1.39218
PCDH9	0.686174	0	0	2	0.999249	0.927811	4.18
SLC39A12	0.685202	0	0	2	0.485215	0.0683448	0.767111
FAM107A	0.67738	0	0	2	0.512759	0.147033	0.83194
ECHDC2	0.67653	0	0	2	0.587211	0.282363	0.948818
BRINP3	0.674789	0	0	2	0.734014	0.439734	1.41404
SNTA1	0.671386	0	0	2	0.519739	0.181336	0.814672
RFX2	0.670192	0	0	2	0.545407	0.221986	0.882787
PPP2R2B	0.669112	0	0	2	0.989643	0.893585	3.20445
ABI1	0.66753	0	0	2	0.716827	0.519362	1.2907
GNAQ	0.667411	0	0	2	0.912714	0.796103	2.14479
HEPACAM	0.666919	0	0	2	0.57813	0.193922	0.929147
ACSL6	0.665326	0	0	2	0.594716	0.340047	0.957914
RNF182	0.663431	0	0	2	0.472306	0.0709307	0.735334
APCDD1	0.659859	0	0	2	0.527544	0.142325	0.845169
FAM171A1	0.658725	0	0	2	0.733789	0.537089	1.34355
PDGFRB	0.653523	0	0	2	0.502327	0.126003	0.783856
PLSCR4	0.652688	0	0	2	0.523717	0.123214	0.83519
SUCLG2-AS1	0.643569	0	0	2	0.52214	0.195905	0.867446
PDE3B	0.643482	0	0	2	0.655284	0.440674	1.22099
TNRC6A	0.641939	0	0	2	0.948739	0.813543	2.35256
RFTN2	0.632929	0	0	2	0.645827	0.290553	1.12345
REPS1	0.632693	0	0	2	0.710823	0.529293	1.27692
GAREM1	0.632336	0	0	2	0.743696	0.56296	1.45425
TMEM161B-AS1	0.631097	0	0	2	0.86498	0.716722	1.89244
BCAR3	0.624991	0	0	2	0.52867	0.210295	0.8571
ATP1B2	0.624779	0	0	2	0.513359	0.164023	0.77979
NOTCH2	0.623119	0	0	2	0.518313	0.169207	0.808824
BCKDHB	0.620367	0	0	2	0.668268	0.466196	1.18096
ENTPD1-AS1	0.616582	0	0	2	0.673521	0.488592	1.26494
DST	0.614387	0	0	2	0.976358	0.902321	2.74759
LINC00982	0.613295	0	0	2	0.434404	0.0497227	0.66806
PALLD	0.613275	0	0	2	0.608526	0.366694	1.03961
NAV3	0.612303	0	0	2	0.965776	0.812361	2.73793
TBL1X	0.611428	0	0	2	0.582858	0.26167	0.969841
MT2A	0.610752	0	0	2	0.459322	0.145038	0.772293
RALGAPA2	0.609434	0	0	2	0.709472	0.538099	1.29514
WLS	0.608825	0	0	2	0.594341	0.285407	0.985581
ZNF521	0.608549	0	0	2	0.542029	0.242018	0.888123
EGLN3	0.60712	0	0	2	0.487241	0.199748	0.840939
LHFPL6	0.604559	0	0	2	0.648529	0.395329	1.21846
GPM6B	0.601538	0	0	2	0.872561	0.755993	1.98519
MID1	0.598547	0	0	2	0.493696	0.168375	0.786358
C1orf21	0.595194	0	0	2	0.71465	0.533956	1.32301
JARID2	0.592584	0	0	2	0.72816	0.567783	1.34034
SERPINE2	0.58988	0	0	2	0.577454	0.309849	0.917398
CHKA	0.589864	0	0	2	0.7148	0.540894	1.26116
CHD9	0.58554	0	0	2	0.882618	0.770746	1.89493
ZNF423	0.585077	0	0	2	0.479135	0.159867	0.747486
LPIN1	0.575213	0	0	2	0.584434	0.396809	0.959321
TMEM241	0.574998	0	0	2	0.577454	0.398258	1.03212
RAPGEF3	0.57319	0	0	2	0.463825	0.127877	0.714743
KIF1B	0.57244	0	0	2	0.897478	0.794197	1.97769
MGLL	0.570616	0	0	2	0.560117	0.326145	0.920218
EZR	0.569892	0	0	2	0.435455	0.0743362	0.654743
F3	0.569534	0	0	2	0.452642	0.0923294	0.689911
TOM1L2	0.566422	0	0	2	0.688832	0.534604	1.19644
ELOVL2	0.565571	0	0	2	0.448589	0.117254	0.678354
GPD2	0.563233	0	0	2	0.560042	0.321317	0.914801
PER3	0.562307	0	0	2	0.620159	0.447008	1.06488
ZFHX3	0.561815	0	0	2	0.623311	0.354577	1.06472
MYO6	0.560782	0	0	2	0.796382	0.670335	1.53848
EFNA5	0.560625	0	0	2	0.762384	0.520951	1.52146
ARHGEF12	0.560523	0	0	2	0.772891	0.61532	1.4613
NEO1	0.559834	0	0	2	0.766211	0.621349	1.49375
RAB31	0.559799	0	0	2	0.538427	0.227412	0.863009
CPQ	0.557647	0	0	2	0.651756	0.437173	1.14832
GNA14-AS1	0.556515	0	0	2	0.387271	0.0616546	0.638742
GOLIM4	0.555372	0	0	2	0.531522	0.240678	0.836721
RGMA	0.551661	0	0	2	0.440333	0.134555	0.676777
SAMD4A	0.548708	0	0	2	0.655134	0.462473	1.21128
SYT17	0.546891	0	0	2	0.540078	0.298959	0.872743
SDC2	0.544717	0	0	2	0.431327	0.113385	0.657239
C2orf72	0.544562	0	0	2	0.49227	0.256473	0.758403
FMNL2	0.543974	0	0	2	0.942134	0.84486	2.38217
MIR4300HG	0.543402	0	0	2	0.416166	0.180713	0.80477
GABRG1	0.54212	0	0	2	0.426223	0.106911	0.645345
AF279873.3	0.541063	0	0	2	0.339237	0.101053	0.656393
MICALL2	0.539846	0	0	2	0.444311	0.174391	0.68309
ADRA1A	0.539459	0	0	2	0.52109	0.220976	0.836575
TGFB2	0.539446	0	0	2	0.456319	0.168292	0.719501
IQCK	0.539148	0	0	2	0.554188	0.34844	0.898851
FAM198B-AS1	0.537145	0	0	2	0.40656	0.0930918	0.638924
SH3PXD2B	0.532423	0	0	2	0.523566	0.260952	0.841921
SGK3	0.531547	0	0	2	0.679225	0.513244	1.19774
STARD13	0.5309	0	0	2	0.714875	0.535761	1.34293
FGGY	0.530829	0	0	2	0.524917	0.301449	0.857373
BMP7	0.527917	0	0	2	0.437181	0.106701	0.653193
AC104596.1	0.527794	0	0	2	0.537526	0.311812	0.912213
ITGA7	0.526889	0	0	2	0.426373	0.128259	0.630088
FGF2	0.526139	0	0	2	0.461123	0.138056	0.706329
NFAT5	0.525759	0	0	2	0.808541	0.69477	1.63127
IGFBP7	0.524778	0	0	2	0.417592	0.103137	0.677744
CNTN1	0.521799	0	0	2	0.874287	0.704796	2.08153
DCHS2	0.520766	0	0	2	0.401456	0.158971	0.680135
ABCD2	0.520713	0	0	2	0.45782	0.219451	0.695035
ROR1	0.52003	0	0	2	0.47831	0.180084	0.777075
KCNMA1	0.518949	1.34249e-286	2.3873e-285	2	0.932153	0.724664	2.26044
SON	0.514509	0	0	2	0.676599	0.565419	1.14362
FAM155A	0.514487	3.50666e-14	1.1763e-13	2	0.966226	0.760923	2.84279
BBS2	0.512956	0	0	2	0.57918	0.411893	0.933951
SRGAP1	0.51262	0	0	2	0.594266	0.36339	1.00804
DENND1A	0.51224	0	0	2	0.804038	0.685704	1.58867
AL160272.2	0.511824	0	0	2	0.395527	0.0626394	0.588651
ADGRB3	0.510794	0	0	2	0.994221	0.905898	3.45511
DDX17	0.510233	0	0	2	0.858376	0.776089	1.7546
CTDSPL	0.509844	0	0	2	0.68613	0.527501	1.24381
CHST11	0.505879	0	0	2	0.674272	0.454258	1.24316
SLC6A11	0.505802	0	0	2	0.447688	0.209088	0.693891
CGNL1	0.50485	0	0	2	0.41444	0.0865413	0.62483
PHACTR3	0.50413	0	0	2	0.808991	0.684821	1.62117
STXBP5	0.504056	0	0	2	0.82828	0.689859	1.69513
FUT10	0.503395	0	0	2	0.440784	0.179925	0.66927
ANKFN1	0.501666	0	0	2	0.466752	0.208923	0.745182
LAMA1	0.500522	0	0	2	0.384044	0.0639927	0.579406
PFKP	0.500048	0	0	2	0.480186	0.286982	0.729637
BAALC	0.499374	0	0	2	0.607025	0.448946	1.0349
NWD1	0.496804	0	0	2	0.367382	0.0593165	0.557317
TLE1	0.49614	0	0	2	0.471105	0.254948	0.730112
FLRT2	0.495685	0	0	2	0.772966	0.575413	1.57526
KIAA1958	0.494602	0	0	2	0.604998	0.416143	1.01688
TCF7L1	0.492009	0	0	2	0.39245	0.086427	0.597734
PLCG1	0.491454	0	0	2	0.454668	0.223892	0.681422
GPRC5B	0.489778	0	0	2	0.571	0.327321	0.925423
KATNAL2	0.489748	0	0	2	0.466977	0.253131	0.729218
RIN2	0.489132	0	0	2	0.576328	0.307695	0.949425
FOXN3	0.486917	0	0	2	0.776193	0.644768	1.49188
AFF1	0.484895	0	0	2	0.59952	0.40634	0.998235
KLF12	0.48487	0	0	2	0.673521	0.483624	1.19988
EFR3B	0.484806	0	0	2	0.583458	0.427401	0.956726
NCOA1	0.484137	0	0	2	0.877589	0.783999	1.93617
SLC24A3	0.483146	0	0	2	0.556515	0.296887	0.967471
OGFRL1	0.481682	0	0	2	0.490393	0.295934	0.747186
PTPN13	0.477163	0	0	2	0.618583	0.440242	1.05508
NBPF19	0.475968	0	0	2	0.415341	0.155833	0.609819
RASSF8	0.475498	0	0	2	0.512159	0.268513	0.817029
PDE3A	0.474337	0	0	2	0.422846	0.152364	0.695728
EMID1	0.471054	0	0	2	0.41384	0.158673	0.626602
ELP4	0.470536	0	0	2	0.625938	0.494145	1.07253
ADHFE1	0.470409	0	0	2	0.419694	0.169576	0.626285
AC012404.1	0.469672	0	0	2	0.430276	0.227863	0.681968
SLC25A33	0.468738	0	0	2	0.404683	0.163343	0.603572
POU2F1	0.464513	0	0	2	0.757956	0.651261	1.41967
NAALADL2	0.46334	0	0	2	0.69251	0.566207	1.36953
PRKN	0.4622	0	0	2	0.866782	0.763706	1.91002
TP53BP2	0.460418	0	0	2	0.418643	0.135622	0.607545
PTAR1	0.459109	0	0	2	0.475533	0.272382	0.729812
GPAM	0.45858	0	0	2	0.377364	0.110189	0.545677
DPH6	0.456386	0	0	2	0.543756	0.387991	0.934449
SPTBN1	0.455283	0	0	2	0.831732	0.739201	1.6378
LHX2	0.455229	0	0	2	0.39958	0.174417	0.587909
AL022068.1	0.453891	0	0	2	0.342089	0.0799654	0.550014
FOXG1	0.452291	0	0	2	0.438457	0.265342	0.663521
[truncated: 45,331 more rows]

## Sheet: SuppTable6b_allFindMarkerSubtyp
Gene	Log2_FC	Pvalue	FDR	CellType	clusterExprPerc	ControlExprPerc	clusterAveExpr
LHFPL3	3.85723	0	0	Oligodendrocyte Precursor Cells	0.997845	0.162955	4.11112
ST18	3.52822	0	0	Oligodendrocytes	0.985583	0.0895869	3.61475
FLT1	3.4254	0	0	Endothelial Cells	0.944602	0.0278603	3.45961
LRMDA	3.54356	0	0	Microglia	0.984083	0.205908	3.87778
PCDH15	3.5438	0	0	Oligodendrocyte Precursor Cells	0.995896	0.231253	3.95042
ADGRV1	3.30353	0	0	Astrocytes	0.993702	0.26208	3.54979
GPC5	3.51783	0	0	Astrocytes	0.984537	0.314593	4.00361
ATP10A	3.01697	0	0	Endothelial Cells	0.919744	0.0284805	3.049
RNF220	3.07119	0	0	Oligodendrocytes	0.979353	0.250018	3.3214
ABCB1	2.84243	0	0	Endothelial Cells	0.914773	0.178071	2.99893
SLC1A3	3.0925	0	0	Astrocytes	0.981472	0.308701	3.59877
DOCK8	2.65234	0	0	Microglia	0.909564	0.0266596	2.6823
APBB1IP	2.64777	0	0	Microglia	0.896686	0.0235278	2.6709
MECOM	2.77076	0	0	Endothelial Cells	0.887074	0.0100763	2.78345
EPAS1	2.58013	0	0	Endothelial Cells	0.916903	0.0862092	2.68214
RNF219-AS1	2.55042	0	0	Astrocytes	0.919155	0.065305	2.61489
VCAN	2.52258	0	0	Oligodendrocyte Precursor Cells	0.950852	0.0803499	2.61803
COBLL1	2.50957	0	0	Endothelial Cells	0.896307	0.100331	2.63441
MBP	3.19779	0	0	Oligodendrocytes	0.992133	0.402482	3.59098
SLC1A2	3.76024	0	0	Astrocytes	0.98677	0.492911	4.24432
PLP1	2.69307	0	0	Oligodendrocytes	0.909097	0.193059	2.751
EBF1	2.44272	0	0	Mural Cells	0.856575	0.0133433	2.46397
RALYL	2.64375	0	0	Excitatory Neurons	0.935796	0.245524	2.95011
FRMD4B	2.42438	0	0	Oligodendrocytes	0.940468	0.180284	2.6452
PTPRZ1	2.94513	0	0	Oligodendrocyte Precursor Cells	0.990252	0.382883	3.53861
LUZP2	2.48185	0	0	Oligodendrocyte Precursor Cells	0.96183	0.230234	2.81591
ST6GAL1	2.61966	0	0	Microglia	0.915497	0.239283	2.87639
SEMA5A	2.33958	0	0	Oligodendrocyte Precursor Cells	0.945927	0.157202	2.55287
KCNH8	2.29698	0	0	Oligodendrocytes	0.912244	0.117515	2.44159
TMEM144	2.39276	0	0	Oligodendrocytes	0.906464	0.162552	2.53129
AC004852.2	2.17996	0	0	Oligodendrocyte Precursor Cells	0.886928	0.0263277	2.20878
TNR	3.08492	0	0	Oligodendrocyte Precursor Cells	0.996922	0.460909	3.80594
C10orf90	2.23496	0	0	Oligodendrocytes	0.911826	0.138199	2.41467
MOBP	2.23776	0	0	Oligodendrocytes	0.856822	0.0899236	2.28531
ARHGAP24	2.46162	0	0	Microglia	0.911446	0.24341	2.90443
ADAM28	2.19213	0	0	Microglia	0.819708	0.0353223	2.21658
ST6GALNAC3	2.50715	0	0	Endothelial Cells	0.93679	0.503984	3.32775
ZNF385D	2.32143	0	0	Inhibitory Neurons	0.939225	0.230879	2.61499
ENPP2	2.13017	0	0	Oligodendrocytes	0.880551	0.0832963	2.17754
TBXAS1	2.141	0	0	Microglia	0.829547	0.0433684	2.18276
NKAIN3	2.31206	0	0	Astrocytes	0.946848	0.24594	2.69672
NXPH1	2.21016	0	0	Oligodendrocyte Precursor Cells	0.94172	0.190351	2.66198
GRIP1	2.63763	0	0	Inhibitory Neurons	0.985452	0.384927	3.22785
TF	2.22546	0	0	Oligodendrocytes	0.892046	0.167567	2.29486
KCNIP4	3.65789	0	0	Excitatory Neurons	0.98548	0.565384	4.61825
KCNQ5	2.47823	0	0	Excitatory Neurons	0.946859	0.31184	3.05483
ELOVL7	2.3014	0	0	Endothelial Cells	0.857244	0.177811	2.45996
RYR3	2.41677	0	0	Astrocytes	0.950247	0.307592	2.81643
INPP5D	2.07101	0	0	Microglia	0.818984	0.0420558	2.11118
CTNNA3	3.08024	0	0	Oligodendrocytes	0.994156	0.506291	3.87179
DOCK5	2.17124	0	0	Oligodendrocytes	0.916097	0.210483	2.45724
NHSL1	1.95958	0	0	Astrocytes	0.889729	0.0901648	2.06836
THSD4	2.21253	0	0	Endothelial Cells	0.794034	0.119503	2.32461
MEGF11	1.99933	0	0	Oligodendrocyte Precursor Cells	0.897189	0.133651	2.12082
PLXDC2	3.11778	0	0	Microglia	0.98582	0.519944	3.99877
RUNX1	2.14881	0	0	Microglia	0.787585	0.0927683	2.23847
PLEKHH1	2.19063	0	0	Oligodendrocytes	0.913656	0.24175	2.37302
DOCK10	2.38552	0	0	Oligodendrocytes	0.963748	0.348632	2.95737
DSCAM	2.98779	0	0	Oligodendrocyte Precursor Cells	0.998358	0.517478	4.22246
BMPR1B	1.94813	0	0	Astrocytes	0.883998	0.118955	2.07676
VWF	2.18515	0	0	Endothelial Cells	0.804688	0.0209676	2.20473
PTPRG	2.04393	0	0	Endothelial Cells	0.957386	0.676934	3.42856
FYB1	1.97682	0	0	Microglia	0.772102	0.0161899	1.99254
DCC	2.16554	0	0	Oligodendrocyte Precursor Cells	0.959368	0.304477	2.75493
SOX6	2.24044	0	0	Oligodendrocyte Precursor Cells	0.968192	0.333886	2.90255
NEAT1	2.04263	0	0	Endothelial Cells	0.962358	0.572108	3.36083
SRGAP2	2.55043	0	0	Microglia	0.943279	0.407116	2.98243
COBLL1	1.98843	0	0	Mural Cells	0.797327	0.0955171	2.10173
CA10	2.16453	0	0	Oligodendrocyte Precursor Cells	0.960599	0.322772	2.76509
PREX2	2.10614	0	0	Astrocytes	0.938483	0.28328	2.51574
DLGAP2	2.22902	0	0	Excitatory Neurons	0.928882	0.308194	2.73995
SLCO2B1	1.91606	0	0	Microglia	0.773405	0.0383747	1.95251
PARD3B	1.91943	0	0	Astrocytes	0.909724	0.179384	2.17324
LDB2	2.06215	0	0	Excitatory Neurons	0.885585	0.227028	2.31725
PITPNC1	2.63142	0	0	Astrocytes	0.98897	0.487872	3.3384
BCAS1	1.86731	0	0	Oligodendrocytes	0.843271	0.108774	2.02291
SLC4A4	2.16791	0	0	Astrocytes	0.933451	0.320704	2.50141
CLMN	1.92627	0	0	Oligodendrocytes	0.862955	0.167216	2.08578
ZNF98	1.91668	0	0	Astrocytes	0.782125	0.0852682	1.9932
ATP1A2	1.86504	0	0	Astrocytes	0.881298	0.157652	1.99289
XYLT1	2.38378	0	0	Oligodendrocyte Precursor Cells	0.976914	0.429922	2.99957
HPSE2	1.99031	0	0	Astrocytes	0.760464	0.101934	2.13025
HS3ST4	2.21124	0	0	Microglia	0.824627	0.243355	2.59085
MEG3	2.37648	0	0	Excitatory Neurons	0.962235	0.430287	3.22686
GLIS3	1.94041	0	0	Astrocytes	0.919055	0.258008	2.29177
CREB5	1.93716	0	0	Oligodendrocytes	0.861927	0.200367	2.14263
CLDN5	2.00001	0	0	Endothelial Cells	0.753551	0.00734161	2.00932
ABCG2	1.95936	0	0	Endothelial Cells	0.776989	0.0169808	1.97857
FLI1	1.92633	0	0	Endothelial Cells	0.796875	0.0398857	1.9997
AOAH	1.91755	0	0	Microglia	0.782376	0.121174	2.03578
ATP8B4	1.93295	0	0	Microglia	0.794965	0.142742	2.05029
PIP4K2A	2.5183	0	0	Oligodendrocytes	0.965064	0.474558	3.06918
RBFOX1	2.83117	0	0	Excitatory Neurons	0.989645	0.55389	4.09847
ZNF536	1.93719	0	0	Oligodendrocytes	0.914459	0.268567	2.44344
CSF1R	1.77542	0	0	Microglia	0.740269	0.0184914	1.79009
ESYT2	1.90974	0	0	Endothelial Cells	0.862216	0.473554	2.45785
RANBP3L	1.67635	0	0	Astrocytes	0.824413	0.0664279	1.72769
SMOC1	1.69869	0	0	Oligodendrocyte Precursor Cells	0.838087	0.0894385	1.80963
IQCJ-SCHIP1	2.29147	0	0	Excitatory Neurons	0.930067	0.405127	2.9515
NR2F2-AS1	1.76586	0	0	Mural Cells	0.77276	0.0777617	1.88589
GRIK1	2.01711	0	0	Inhibitory Neurons	0.826332	0.230642	2.38194
ITIH5	1.73959	0	0	Mural Cells	0.710983	0.0109319	1.7534
MMP16	2.26321	0	0	Oligodendrocyte Precursor Cells	0.966653	0.442434	2.97335
MOG	1.65737	0	0	Oligodendrocytes	0.783033	0.0351426	1.67656
HS6ST3	2.03751	0	0	Excitatory Neurons	0.908073	0.32408	2.65277
RGS20	1.67664	0	0	Astrocytes	0.831745	0.106646	1.76593
CSMD1	2.63989	0	0	Excitatory Neurons	0.983192	0.539405	3.95996
CERCAM	1.68639	0	0	Oligodendrocytes	0.78801	0.0680428	1.72597
AC092957.1	1.76526	0	0	Mural Cells	0.675217	0.00759754	1.77485
EPS8	1.98468	0	0	Mural Cells	0.826228	0.235238	2.30249
AC011287.1	1.68633	0	0	Excitatory Neurons	0.775105	0.0567685	1.71182
LINC01608	1.68891	0	0	Oligodendrocytes	0.728992	0.0298838	1.70897
LPAR1	1.69384	0	0	Oligodendrocytes	0.788235	0.0918438	1.79887
PARD3	1.82562	0	0	Astrocytes	0.916889	0.278355	2.25287
PTPRC	1.71637	0	0	Microglia	0.704963	0.0229418	1.73672
STXBP5L	2.14842	0	0	Excitatory Neurons	0.93652	0.408546	2.83504
SLC24A2	2.59407	0	0	Oligodendrocytes	0.988601	0.553491	3.52966
UTRN	1.89819	0	0	Endothelial Cells	0.879261	0.340466	2.36761
NCKAP5	2.14357	0	0	Oligodendrocytes	0.949844	0.425265	2.93702
UGT8	1.61623	0	0	Oligodendrocytes	0.77051	0.0639231	1.67074
SYT1	2.50269	0	0	Excitatory Neurons	0.98283	0.539687	3.33003
DOCK2	1.79208	0	0	Microglia	0.773984	0.141985	1.92823
PTPRB	1.89028	0	0	Endothelial Cells	0.827415	0.235995	2.10644
AC026316.5	1.96242	0	0	Oligodendrocytes	0.807886	0.237867	2.16631
LINGO2	1.75539	0	0	Excitatory Neurons	0.866374	0.227947	2.20847
CDH18	1.85853	0	0	Excitatory Neurons	0.886804	0.285961	2.2575
RBPMS	1.76672	0	0	Mural Cells	0.741329	0.106526	1.86513
ANO2	1.87968	0	0	Endothelial Cells	0.740057	0.058473	1.94275
CHRM3	1.77505	0	0	Excitatory Neurons	0.88682	0.25619	2.26639
CBLN2	1.62939	0	0	Excitatory Neurons	0.749556	0.0635611	1.64553
OPCML	2.1396	0	0	Excitatory Neurons	0.967388	0.456803	3.27484
GPCPD1	1.85515	0	0	Endothelial Cells	0.745028	0.266784	2.11012
GNA14	1.62152	0	0	Astrocytes	0.769628	0.0879688	1.69999
PRKCH	1.83317	0	0	Endothelial Cells	0.755682	0.0524957	1.8931
STON2	1.49092	0	0	Astrocytes	0.797721	0.0387751	1.53137
B2M	1.82126	0	0	Endothelial Cells	0.743608	0.111683	1.92285
ROBO2	2.3795	0	0	Inhibitory Neurons	0.953082	0.499721	3.58325
ATRNL1	2.07835	0	0	Excitatory Neurons	0.945888	0.426905	2.88956
FBXL7	1.88287	0	0	Astrocytes	0.951313	0.378696	2.64686
KHDRBS2	1.9147	0	0	Excitatory Neurons	0.90916	0.342839	2.47924
TPD52L1	1.6594	0	0	Astrocytes	0.79822	0.145151	1.78634
FAM107B	1.58275	0	0	Oligodendrocytes	0.762065	0.0747202	1.6477
SLC7A5	1.78805	0	0	Endothelial Cells	0.711648	0.0956535	1.85545
PALD1	1.65844	0	0	Microglia	0.710027	0.0642162	1.71246
TACC1	1.77425	0	0	Endothelial Cells	0.871449	0.538483	2.43746
PTPRZ1	1.75809	0	0	Astrocytes	0.918455	0.310733	2.21068
PRUNE2	2.13014	0	0	Oligodendrocytes	0.932473	0.439509	2.61029
RFX4	1.63544	0	0	Astrocytes	0.848907	0.195432	1.81563
CHST11	2.05369	0	0	Oligodendrocyte Precursor Cells	0.953519	0.442241	2.71321
ARHGAP24	1.61922	0	0	Astrocytes	0.810917	0.155193	1.87706
CARMN	1.59935	0	0	Mural Cells	0.664379	0.00225664	1.60144
SHROOM4	1.56039	0	0	Oligodendrocytes	0.753396	0.0722627	1.64631
ERG	1.76987	0	0	Endothelial Cells	0.75071	0.0135315	1.78423
PAMR1	1.52963	0	0	Astrocytes	0.808451	0.118926	1.63161
ELMO1	2.30879	0	0	Oligodendrocytes	0.971262	0.527562	3.09971
HLA-E	1.76808	0	0	Endothelial Cells	0.747159	0.0379188	1.81269
LPAR6	1.66782	0	0	Microglia	0.730864	0.107969	1.75514
PDE1C	1.9836	0	0	Oligodendrocytes	0.907844	0.395317	2.53702
EDIL3	2.18129	0	0	Oligodendrocytes	0.948688	0.486122	2.88555
CNTN5	2.04276	0	0	Inhibitory Neurons	0.856447	0.364204	2.75493
LRRTM4	2.36799	0	0	Excitatory Neurons	0.969018	0.545679	3.65521
SYNE2	1.71716	0	0	Endothelial Cells	0.769176	0.121033	1.8235
UTRN	1.9265	0	0	Mural Cells	0.860188	0.336418	2.38034
SRGAP2B	1.85516	0	0	Microglia	0.80408	0.263849	2.07887
LINC00639	1.51019	0	0	Oligodendrocytes	0.72957	0.0555548	1.57034
PDGFRB	1.6949	0	0	Mural Cells	0.740607	0.145729	1.84876
ASIC2	1.67767	0	0	Excitatory Neurons	0.882836	0.279187	2.21425
RYR2	1.80106	0	0	Excitatory Neurons	0.896846	0.338465	2.31782
GLUL	1.62415	0	0	Astrocytes	0.846508	0.221933	1.8584
SLC44A1	2.48642	0	0	Oligodendrocytes	0.97794	0.581097	3.22076
RGS6	1.64414	0	0	Excitatory Neurons	0.827176	0.214516	2.01098
GLI3	1.39682	0	0	Astrocytes	0.771927	0.0333881	1.42922
NELL2	1.62401	0	0	Excitatory Neurons	0.841449	0.221127	1.83685
CCSER1	1.85695	0	0	Excitatory Neurons	0.939764	0.409555	2.74701
ZNRF3	1.77716	0	0	Astrocytes	0.904625	0.342352	2.10841
C3	1.54982	0	0	Microglia	0.662133	0.0171117	1.56027
SPON1	1.44865	0	0	Astrocytes	0.792389	0.0967458	1.54031
ROBO2	1.8212	0	0	Excitatory Neurons	0.917868	0.382103	2.76017
MAML3	1.87731	0	0	Microglia	0.829836	0.310593	2.29905
KCNC2	1.73347	0	0	Inhibitory Neurons	0.931187	0.363457	2.27282
SFMBT2	2.15743	0	0	Microglia	0.897121	0.448628	2.79173
CNDP1	1.48642	0	0	Oligodendrocytes	0.70552	0.0453738	1.50852
DLX6-AS1	1.36003	0	0	Inhibitory Neurons	0.78818	0.0408317	1.40946
TMEM165	1.95745	0	0	Oligodendrocytes	0.89028	0.399401	2.31614
ZFHX3	1.95917	0	0	Mural Cells	0.856936	0.367618	2.47416
ITPR2	2.33268	0	0	Microglia	0.960932	0.553594	3.31122
PXK	1.90694	0	0	Oligodendrocytes	0.897088	0.397015	2.25895
TMTC2	2.12921	0	0	Oligodendrocytes	0.945542	0.498918	2.93123
ADARB2	1.65963	0	0	Oligodendrocyte Precursor Cells	0.951057	0.373452	2.54905
A2M	1.70208	0	0	Endothelial Cells	0.732955	0.116981	1.82734
FAM19A1	1.65342	0	0	Excitatory Neurons	0.820707	0.242687	2.03194
SYK	1.49508	0	0	Microglia	0.655621	0.0112267	1.50425
GRIK1	1.58725	0	0	Oligodendrocyte Precursor Cells	0.897086	0.29204	2.18633
ABCC4	1.63028	0	0	Microglia	0.708291	0.121168	1.73669
ARHGAP15	1.57688	0	0	Microglia	0.666474	0.0573483	1.63544
MRVI1	1.39874	0	0	Astrocytes	0.736903	0.0418097	1.43663
PLCL1	2.17068	0	0	Oligodendrocytes	0.949684	0.515067	2.97251
ARHGAP29	1.68912	0	0	Endothelial Cells	0.760653	0.15682	1.83931
GRIN2A	1.64799	0	0	Excitatory Neurons	0.903036	0.329945	2.25423
SV2B	1.37631	0	0	Excitatory Neurons	0.784818	0.0851845	1.43681
ARHGAP29	1.64081	0	0	Mural Cells	0.727962	0.152469	1.77833
PLD1	1.49354	0	0	Oligodendrocytes	0.74996	0.111819	1.60147
LINC00511	1.66323	0	0	Oligodendrocyte Precursor Cells	0.909707	0.340279	2.12198
ATP13A4	1.4395	0	0	Astrocytes	0.815949	0.155854	1.60801
PDZRN4	1.5823	0	0	Oligodendrocyte Precursor Cells	0.830289	0.236987	1.93645
LINC00499	1.45152	0	0	Astrocytes	0.678652	0.0257553	1.47472
PODXL	1.62291	0	0	Endothelial Cells	0.744318	0.0808876	1.67481
RIMS2	1.75069	0	0	Excitatory Neurons	0.932158	0.401908	2.58332
GRIK2	2.04536	0	0	Inhibitory Neurons	0.988762	0.53549	3.18028
SHTN1	2.08837	0	0	Oligodendrocytes	0.941303	0.498223	2.68028
PTPRC	1.77674	1.2e-96	1.01e-93	T Cells	0.57085	0.0490416	1.86142
CDH12	1.56106	0	0	Excitatory Neurons	0.810911	0.211352	1.92832
FRMPD4	1.59351	0	0	Excitatory Neurons	0.88282	0.298428	2.15299
PRDM16	1.32626	0	0	Astrocytes	0.749767	0.0268213	1.35186
SLCO1A2	1.40532	0	0	Oligodendrocytes	0.700864	0.035594	1.43686
FA2H	1.40457	0	0	Oligodendrocytes	0.715474	0.0508118	1.45163
PALM2	1.6872	0	0	Oligodendrocytes	0.762547	0.214882	1.86203
COL5A3	1.46189	0	0	Astrocytes	0.742402	0.10445	1.5392
DCLK1	1.62736	0	0	Excitatory Neurons	0.891331	0.322197	2.18327
GRAMD2B	1.43217	0	0	Astrocytes	0.836177	0.189704	1.68624
SPOCK3	1.89967	0	0	Oligodendrocytes	0.932826	0.450979	2.70293
NTNG1	1.46839	0	0	Oligodendrocyte Precursor Cells	0.843833	0.209976	1.77531
LEF1	1.6068	0	0	Endothelial Cells	0.705256	0.012297	1.62566
NEAT1	1.90917	0	0	Astrocytes	0.965376	0.492143	2.90864
PTPRM	1.59785	0	0	Endothelial Cells	0.84233	0.455865	2.36003
HIF3A	1.34695	0	0	Astrocytes	0.76433	0.0828803	1.44945
MIR3681HG	1.44575	0	0	Oligodendrocyte Precursor Cells	0.677919	0.0458033	1.48468
ADGRL2	1.52801	0	0	Excitatory Neurons	0.852594	0.261982	1.94285
DLGAP1	2.02663	0	0	Excitatory Neurons	0.977446	0.540023	3.36822
ABCA8	1.35977	0	0	Oligodendrocytes	0.697139	0.0335664	1.388
ST8SIA6	1.59336	0	0	Endothelial Cells	0.696023	0.0238085	1.61445
FOLH1	1.37388	0	0	Oligodendrocytes	0.682625	0.0245819	1.38696
DAAM2	1.48859	0	0	Oligodendrocytes	0.784574	0.183064	1.73883
MSI2	2.18784	0	0	Astrocytes	0.982071	0.580318	2.97884
OLFM3	1.37672	0	0	Excitatory Neurons	0.790086	0.144099	1.55915
CALD1	1.93132	0	0	Mural Cells	0.834538	0.380473	2.35358
NXN	1.59274	0	0	Endothelial Cells	0.741477	0.136212	1.7369
CABLES1	1.63683	0	0	Astrocytes	0.805985	0.271887	1.89828
BRINP3	1.75021	0	0	Oligodendrocyte Precursor Cells	0.932793	0.43424	2.44221
CYFIP1	1.80385	0	0	Microglia	0.803357	0.320782	2.09651
TMEM132C	1.56857	0	0	Oligodendrocyte Precursor Cells	0.870921	0.309851	2.02691
LRFN5	1.59963	0	0	Excitatory Neurons	0.878819	0.332918	2.13905
DISC1	1.57764	0	0	Microglia	0.732745	0.180836	1.83616
MYT1	1.28563	0	0	Oligodendrocyte Precursor Cells	0.747384	0.0643905	1.32973
DGKB	1.68005	0	0	Excitatory Neurons	0.871954	0.360443	2.2719
CACHD1	1.4132	0	0	Astrocytes	0.793322	0.17748	1.56802
COL4A5	1.40346	0	0	Oligodendrocytes	0.732492	0.111217	1.52845
GRM5	1.57939	0	0	Excitatory Neurons	0.904945	0.358906	2.29889
LRMDA	1.58313	0	0	Endothelial Cells	0.766335	0.233012	2.04774
BLNK	1.42358	0	0	Microglia	0.631891	0.0213179	1.43847
TMSB10	1.55484	8.69e-283	1.52e-280	Endothelial Cells	0.649858	0.238723	1.6281
SLC7A11	1.27902	0	0	Astrocytes	0.732971	0.0579849	1.33327
AL445250.1	1.51703	0	0	Oligodendrocyte Precursor Cells	0.834086	0.266402	1.85598
DLC1	2.24409	0	0	Mural Cells	0.89776	0.521099	3.15061
NXPH1	1.67184	0	0	Inhibitory Neurons	0.659284	0.151457	1.98057
TBC1D4	1.55113	0	0	Endothelial Cells	0.753551	0.323539	1.89689
LRMDA	1.4216	0	0	Oligodendrocyte Precursor Cells	0.804433	0.20308	1.81811
OPCML	2.20763	0	0	Oligodendrocyte Precursor Cells	0.996922	0.616776	3.97815
KCND2	1.86604	0	0	Oligodendrocyte Precursor Cells	0.973733	0.522945	3.00677
CARMIL1	1.66399	0	0	Astrocytes	0.916022	0.408382	2.21984
ARHGEF26	1.28908	0	0	Astrocytes	0.76353	0.101202	1.36646
SLCO1C1	1.26457	0	0	Astrocytes	0.704079	0.0290884	1.29015
MERTK	1.3127	0	0	Astrocytes	0.770994	0.12459	1.45774
SLC35F1	1.96705	0	0	Oligodendrocyte Precursor Cells	0.973015	0.549366	2.95562
PLEKHG1	1.53549	0	0	Endothelial Cells	0.742898	0.228966	1.82602
XKR4	1.60675	0	0	Inhibitory Neurons	0.944717	0.428754	2.35316
PLPPR1	1.46455	0	0	Oligodendrocyte Precursor Cells	0.868048	0.296923	1.89601
IPCEF1	1.67867	0	0	Microglia	0.722616	0.229436	1.88753
COLEC12	1.60383	0	0	Mural Cells	0.613439	0.0976904	1.76122
LRIG1	1.42985	0	0	Astrocytes	0.815316	0.229331	1.65628
P2RY12	1.58977	0	0	Microglia	0.662712	0.140953	1.70855
SHROOM3	1.44258	0	0	Astrocytes	0.819915	0.246004	1.68929
SATB2	1.23852	0	0	Excitatory Neurons	0.762018	0.0858847	1.32213
LINC00299	1.34585	0	0	Astrocytes	0.764363	0.140986	1.45929
DPYD	1.82061	0	0	Oligodendrocytes	0.908872	0.458502	2.57629
FSTL4	1.30721	0	0	Excitatory Neurons	0.754181	0.116883	1.41058
MYT1L	1.53843	0	0	Inhibitory Neurons	0.985634	0.453862	2.47157
COL11A1	1.40335	0	0	Oligodendrocyte Precursor Cells	0.821363	0.234005	1.66627
ITGA1	1.51128	0	0	Endothelial Cells	0.647727	0.0427561	1.55497
RNF152	1.47067	0	0	Mural Cells	0.621749	0.0598634	1.52683
EPN2	2.02284	0	0	Oligodendrocyte Precursor Cells	0.969321	0.568115	2.7575
LYN	1.42043	0	0	Microglia	0.654175	0.080986	1.5147
CDH20	1.92489	0	0	Astrocytes	0.967542	0.548131	2.92603
CHST11	1.91621	0	0	Microglia	0.875416	0.454385	2.6154
BTBD11	1.21794	0	0	Inhibitory Neurons	0.744426	0.0652414	1.29508
SGCZ	1.57253	0	0	Oligodendrocyte Precursor Cells	0.882105	0.36883	2.35534
SOX5	2.04687	0	0	Astrocytes	0.981705	0.587731	3.28388
ST6GALNAC5	1.39245	0	0	Excitatory Neurons	0.797083	0.210252	1.70748
ATP1A2	1.8215	0	0	Mural Cells	0.720014	0.27768	2.24764
FAM189A2	1.24877	0	0	Astrocytes	0.698081	0.0401609	1.28326
FGF12	1.555	0	0	Excitatory Neurons	0.934084	0.41893	2.53982
GAD1	1.14219	0	0	Inhibitory Neurons	0.833606	0.104879	1.2349
DISC1	1.30998	0	0	Oligodendrocyte Precursor Cells	0.793864	0.167415	1.55758
FGF14	1.83361	0	0	Excitatory Neurons	0.970335	0.534395	3.24077
DSCAM	1.44984	0	0	Excitatory Neurons	0.904567	0.346285	2.33921
MLIP	1.17743	0	0	Excitatory Neurons	0.726722	0.0300528	1.18576
WWTR1	1.51097	0	0	Endothelial Cells	0.708097	0.150151	1.67018
SLC38A11	1.53965	0	0	Mural Cells	0.646315	0.129331	1.66076
EBF1	1.49599	0	0	Endothelial Cells	0.65625	0.0217827	1.54451
RHBDF2	1.33422	0	0	Microglia	0.612357	0.0147369	1.34626
CA10	1.27701	0	0	Excitatory Neurons	0.764602	0.135251	1.54676
TTLL7	2.09557	0	0	Oligodendrocytes	0.955464	0.581233	2.91949
SFXN5	1.62335	0	0	Astrocytes	0.902793	0.418275	2.06866
RBM47	1.35469	0	0	Microglia	0.600203	0.0154573	1.36705
ZNF536	1.3222	0	0	Inhibitory Neurons	0.889944	0.289725	1.96889
HHIP	1.45632	0	0	Oligodendrocytes	0.720579	0.181724	1.59771
ARPP21	1.44457	0	0	Excitatory Neurons	0.861484	0.320633	1.96013
CNTNAP2	2.44762	0	0	Inhibitory Neurons	0.998218	0.682723	4.37747
IKZF1	1.33137	0	0	Microglia	0.59673	0.00920601	1.34178
FLI1	1.32552	0	0	Microglia	0.610621	0.022313	1.36112
FSTL5	1.45497	0	0	Inhibitory Neurons	0.731551	0.200137	1.74441
SNRPN	1.34204	0	0	Inhibitory Neurons	0.93046	0.350707	1.7325
RASGEF1C	1.54548	0	0	Microglia	0.639126	0.141735	1.66075
MAML2	1.54746	0	0	Astrocytes	0.916256	0.421551	2.31594
AQP4	1.25019	0	0	Astrocytes	0.713943	0.0860641	1.27309
SNTG1	1.46331	0	0	Excitatory Neurons	0.912979	0.387222	2.41226
CDK18	1.3354	0	0	Oligodendrocytes	0.700157	0.122659	1.42683
MTUS2	1.32408	0	0	Excitatory Neurons	0.850817	0.266656	1.85769
GRIA1	1.42436	0	0	Inhibitory Neurons	0.95872	0.42078	2.16694
FOXP2	1.4248	0	0	Microglia	0.649978	0.114385	1.5882
GRID2	1.93587	0	0	Oligodendrocyte Precursor Cells	0.98584	0.593436	3.32574
LAMA2	1.85657	0	0	Mural Cells	0.692197	0.284414	2.31422
HECW1	1.41652	0	0	Excitatory Neurons	0.841795	0.305102	1.85077
SNTG1	1.76096	0	0	Oligodendrocyte Precursor Cells	0.981941	0.549615	3.13005
AC012409.2	1.3263	0	0	Mural Cells	0.622471	0.046139	1.38101
GLDN	1.34121	0	0	Oligodendrocytes	0.692098	0.121133	1.44062
TRPM3	1.59147	0	0	Astrocytes	0.808784	0.333603	2.08692
DAB1	1.75621	0	0	Inhibitory Neurons	0.983924	0.554035	2.93909
AGBL4	1.72458	0	0	Excitatory Neurons	0.920404	0.483691	2.61726
PID1	1.46423	0	0	Oligodendrocyte Precursor Cells	0.869793	0.356244	1.9401
VRK2	1.29231	0	0	Oligodendrocytes	0.659281	0.0715964	1.37115
POLR2F	1.5188	0	0	Oligodendrocytes	0.763189	0.269169	1.72049
KCNH7	1.3571	0	0	Excitatory Neurons	0.781855	0.225237	1.70892
HIP1	1.44706	0	0	Oligodendrocytes	0.793886	0.277774	1.78918
KAZN	2.13181	0	0	Inhibitory Neurons	0.997309	0.647247	3.65949
STK32A	1.16702	0	0	Oligodendrocyte Precursor Cells	0.692489	0.0441881	1.20221
CGNL1	1.46348	0	0	Endothelial Cells	0.696023	0.107277	1.61079
AC002429.2	1.53614	0	0	Astrocytes	0.754665	0.269372	1.80385
GABRB3	1.44024	0	0	Excitatory Neurons	0.862126	0.346812	1.93157
PRKCB	1.49911	0	0	Excitatory Neurons	0.878885	0.384649	2.04639
IGFBP7	1.41026	0	0	Mural Cells	0.648121	0.119102	1.58132
ACSS3	1.24657	0	0	Astrocytes	0.733571	0.129082	1.34385
SOX6	1.26349	0	0	Astrocytes	0.857571	0.266138	1.83141
NEAT1	1.91995	0	0	Mural Cells	0.954118	0.569083	3.22387
PDE8A	1.78739	0	0	Oligodendrocytes	0.89362	0.480369	2.33319
PRKG1	1.99912	0	0	Mural Cells	0.878613	0.509613	3.03992
AL589740.1	1.71145	0	0	Astrocytes	0.908091	0.474625	2.49441
PECAM1	1.44541	0	0	Endothelial Cells	0.683239	0.0198336	1.4683
AKAP13	1.59424	0	0	Microglia	0.783678	0.322516	1.95677
SYNPR	1.42076	0	0	Inhibitory Neurons	0.721186	0.202664	1.66268
AC074327.1	1.35293	0	0	Microglia	0.556794	0.00946241	1.3615
AHCYL2	1.75404	0	0	Astrocytes	0.93835	0.520002	2.41697
TCF7L2	1.36646	0	0	Astrocytes	0.829379	0.289591	1.68211
TMEM132D	1.34433	0	0	Excitatory Neurons	0.844808	0.293672	1.88879
KIAA1211	1.14124	0	0	Inhibitory Neurons	0.845499	0.193259	1.38474
SLC5A11	1.37916	0	0	Oligodendrocytes	0.578204	0.0473942	1.41017
SLC4A10	1.37265	0	0	Excitatory Neurons	0.863921	0.332263	1.88584
ACSBG1	1.13567	0	0	Astrocytes	0.691482	0.0374176	1.17813
ARHGAP10	1.46598	0	0	Mural Cells	0.731575	0.236655	1.7143
ZNF385B	1.25794	0	0	Excitatory Neurons	0.802318	0.2223	1.61038
STK33	1.16851	0	0	Astrocytes	0.718042	0.0851189	1.25594
KCTD16	1.44872	0	0	Excitatory Neurons	0.878803	0.379348	2.12833
LHFPL2	1.51683	0	0	Microglia	0.688034	0.211641	1.71816
C1orf61	1.47571	0	0	Astrocytes	0.856838	0.368114	1.80507
CACNA2D3	1.50049	0	0	Excitatory Neurons	0.879939	0.399589	2.21614
MAN2A1	1.94112	0	0	Oligodendrocytes	0.911601	0.543919	2.63512
GRIN2B	1.3932	0	0	Inhibitory Neurons	0.972868	0.459406	2.30695
CNTNAP5	1.35354	0	0	Excitatory Neurons	0.873354	0.343766	2.09624
CCSER1	1.53199	0	0	Inhibitory Neurons	0.98938	0.523118	2.83605
LINC01250	1.18613	0	0	Excitatory Neurons	0.749802	0.137197	1.30053
BCAS1	1.19675	0	0	Oligodendrocyte Precursor Cells	0.813154	0.20823	1.62467
MYT1L	1.33068	0	0	Excitatory Neurons	0.884137	0.349149	2.03811
PCSK6	1.40143	0	0	Oligodendrocytes	0.720483	0.210734	1.59367
ATP8A2	1.34284	0	0	Inhibitory Neurons	0.960065	0.42985	2.15358
SLAIN1	1.75256	0	0	Oligodendrocytes	0.874579	0.46993	2.24664
ERC2	1.46398	0	0	Excitatory Neurons	0.892203	0.408364	2.20653
GPM6A	2.55545	0	0	Astrocytes	0.995435	0.7208	4.03306
GAD2	1.06955	0	0	Inhibitory Neurons	0.719876	0.0512421	1.09455
GALNT17	1.25366	0	0	Excitatory Neurons	0.841104	0.271912	1.72338
SULF2	1.15142	0	0	Oligodendrocyte Precursor Cells	0.711164	0.0861708	1.22076
MGAT4A	1.65741	0	0	Microglia	0.775286	0.352063	1.99302
GRIN2B	1.31978	0	0	Excitatory Neurons	0.885075	0.352659	1.98832
SH3GL2	1.2183	0	0	Excitatory Neurons	0.778809	0.196639	1.40394
DGKG	1.52882	0	0	Oligodendrocyte Precursor Cells	0.910014	0.451112	2.22099
FGF12	1.53021	0	0	Inhibitory Neurons	0.985416	0.528669	2.82188
SLC9A9	1.8203	0	0	Microglia	0.89003	0.506856	2.62786
TENM3	1.36231	0	0	Inhibitory Neurons	0.836989	0.324021	1.80484
LPCAT2	1.30474	0	0	Microglia	0.605556	0.0690024	1.36687
SEZ6L	1.47123	0	0	Oligodendrocyte Precursor Cells	0.878412	0.402967	2.05384
VWC2	1.14003	0	0	Inhibitory Neurons	0.770358	0.147799	1.30425
NFIA	1.85355	0	0	Astrocytes	0.960577	0.586501	2.84712
FGF14	1.89202	0	0	Inhibitory Neurons	0.996945	0.63049	3.64689
EYA2	1.09874	0	0	Astrocytes	0.695648	0.0525624	1.1641
SAMSN1	1.27491	0	0	Microglia	0.566344	0.0189126	1.28837
CCDC50	1.26285	0	0	Oligodendrocyte Precursor Cells	0.781757	0.227463	1.46994
KIAA1211L	1.0759	0	0	Excitatory Neurons	0.72501	0.0671619	1.12068
CNTNAP2	1.79054	0	0	Excitatory Neurons	0.982286	0.596137	3.47749
MAML2	1.52422	0	0	Oligodendrocyte Precursor Cells	0.936487	0.482596	2.47769
DOCK9	1.44538	0	0	Endothelial Cells	0.865057	0.616128	2.40197
GABRG3	1.33841	0	0	Inhibitory Neurons	0.843972	0.330145	1.86965
RORB	1.20713	0	0	Astrocytes	0.784991	0.21047	1.5109
MDGA2	1.7212	0	0	Oligodendrocyte Precursor Cells	0.98266	0.583391	3.10601
SLC2A1	1.44186	0	0	Endothelial Cells	0.651989	0.0562876	1.48604
ACACB	1.14692	0	0	Astrocytes	0.738136	0.127085	1.28162
CAMK2A	1.2302	0	0	Excitatory Neurons	0.801511	0.23393	1.41364
NRG1	1.30343	0	0	Excitatory Neurons	0.659555	0.130659	1.5145
MEF2A	2.20751	0	0	Microglia	0.956446	0.647034	3.16009
CPED1	1.31121	0	0	Microglia	0.586746	0.0614935	1.38071
NHS	1.09807	0	0	Inhibitory Neurons	0.82244	0.187108	1.29073
SLC8A1	1.38525	0	0	Excitatory Neurons	0.891051	0.397052	2.1796
SP100	1.25332	0	0	Microglia	0.579222	0.02575	1.28529
ACSS1	1.11653	0	0	Astrocytes	0.710011	0.0822264	1.21122
RAB3C	1.24022	0	0	Inhibitory Neurons	0.874377	0.314994	1.57754
COL9A1	1.08362	0	0	Oligodendrocyte Precursor Cells	0.666325	0.0237869	1.10268
ANKRD44	1.84981	0	0	Microglia	0.886124	0.518876	2.55334
CRB1	1.30802	0	0	Astrocytes	0.82408	0.303541	1.65566
ANLN	1.18557	0	0	Oligodendrocytes	0.623447	0.0469285	1.20376
ADGRF5	1.44071	0	0	Endothelial Cells	0.674006	0.0535412	1.47669
ITGA6	1.44066	0	0	Endothelial Cells	0.692472	0.121482	1.58189
SLCO3A1	1.61809	0	0	Oligodendrocytes	0.871817	0.456711	2.16798
PHF21B	1.12162	0	0	Astrocytes	0.719408	0.106667	1.22664
KAT2B	1.44606	0	0	Oligodendrocyte Precursor Cells	0.885697	0.421306	1.99076
PRKG1	1.48381	0	0	Astrocytes	0.889163	0.435928	2.29621
PHLPP1	2.00107	0	0	Oligodendrocytes	0.959381	0.625876	2.90615
SLC44A5	1.29579	0	0	Inhibitory Neurons	0.850664	0.33513	1.80244
DLGAP1	1.85424	0	0	Inhibitory Neurons	0.996981	0.637821	3.6183
ADGRL4	1.4259	0	0	Endothelial Cells	0.651989	0.00779049	1.43356
AL117329.1	1.13268	0	0	Excitatory Neurons	0.6156	0.0224328	1.13632
LINC00609	1.32573	0	0	Oligodendrocytes	0.631795	0.130547	1.4704
OPALIN	1.16903	0	0	Oligodendrocytes	0.594997	0.0225543	1.17948
AL353784.1	1.19669	0	0	Oligodendrocyte Precursor Cells	0.598297	0.0331923	1.22921
PPFIBP1	1.42507	0	0	Endothelial Cells	0.792614	0.467837	2.08467
ADIPOR2	1.4016	0	0	Endothelial Cells	0.752841	0.355102	1.82795
GRM7	1.38354	0	0	Excitatory Neurons	0.87635	0.396879	2.17626
GALNTL6	1.19496	0	0	Excitatory Neurons	0.81185	0.248234	1.78009
TRPS1	1.60299	0	0	Astrocytes	0.919355	0.50915	2.304
BNC2	1.25531	0	0	Microglia	0.559687	0.0322149	1.29477
FAM19A2	1.35588	0	0	Excitatory Neurons	0.843507	0.356197	2.02716
CABP1	1.11502	0	0	Excitatory Neurons	0.752634	0.152947	1.22287
DPP10	1.5278	0	0	Excitatory Neurons	0.954876	0.52301	2.89583
SLC7A1	1.3996	1.914479060799e-311	0	Endothelial Cells	0.654119	0.179979	1.53386
ARHGAP22	1.53689	0	0	Microglia	0.741282	0.314305	1.90154
ADGRA3	1.13544	0	0	Astrocytes	0.727173	0.142329	1.25107
ZFHX3	1.52456	0	0	Microglia	0.788453	0.358131	2.00959
MIR137HG	1.08008	0	0	Excitatory Neurons	0.7406	0.125049	1.20209
SH3TC2	1.12348	0	0	Oligodendrocytes	0.60935	0.0218809	1.13655
ITPR2	1.47486	0	0	Astrocytes	0.935284	0.4922	2.28858
MEIS2	1.37735	0	0	Astrocytes	0.888296	0.413861	2.02564
ITPKB	1.1357	0	0	Astrocytes	0.731705	0.152734	1.32445
ALDH1A1	1.13151	0	0	Astrocytes	0.623734	0.0402106	1.16948
PDE3A	1.42248	0	0	Mural Cells	0.624639	0.166039	1.65783
CNTN4	1.35275	0	0	Inhibitory Neurons	0.919331	0.438012	2.24119
KCNMB2-AS1	1.52909	0	0	Oligodendrocyte Precursor Cells	0.827929	0.403799	2.20609
GABRB2	1.29838	0	0	Inhibitory Neurons	0.918858	0.419363	2.00512
SLC25A18	1.06457	0	0	Astrocytes	0.671854	0.0529817	1.10722
HCN1	1.20859	0	0	Inhibitory Neurons	0.916748	0.382693	1.88628
KCNAB1	1.27863	0	0	Inhibitory Neurons	0.861829	0.356977	1.81354
MYRIP	1.39912	0	0	Endothelial Cells	0.800426	0.478315	2.19187
KANK1	1.20604	0	0	Astrocytes	0.834811	0.301253	1.69289
LY86-AS1	1.02146	0	0	Excitatory Neurons	0.667605	0.0273522	1.03791
ST6GAL1	1.37353	1.79e-280	3.06e-278	Endothelial Cells	0.697443	0.263075	1.72498
CNTN4	1.23866	0	0	Excitatory Neurons	0.849417	0.331109	1.90423
RIMS2	1.36134	0	0	Inhibitory Neurons	0.986107	0.514649	2.59765
SORCS1	1.12698	0	0	Excitatory Neurons	0.770035	0.198249	1.46105
PLPP3	1.10819	0	0	Astrocytes	0.722641	0.140531	1.25936
GRIA4	1.40824	0	0	Excitatory Neurons	0.893273	0.440408	2.24578
GABBR2	1.19078	0	0	Excitatory Neurons	0.840741	0.306539	1.67788
NDST3	1.08067	0	0	Excitatory Neurons	0.741176	0.148964	1.26149
TENM2	1.44256	0	0	Excitatory Neurons	0.906871	0.468179	2.49187
PHLDB1	1.22365	0	0	Oligodendrocytes	0.7043	0.185952	1.40507
CACNA1B	1.25299	0	0	Excitatory Neurons	0.853138	0.344776	1.81454
CSMD3	1.35749	0	0	Excitatory Neurons	0.908485	0.44089	2.33545
DTNA	2.26371	0	0	Astrocytes	0.991169	0.713281	3.61328
CX3CR1	1.25354	0	0	Microglia	0.51541	0.0102255	1.26235
LHFPL6	1.61603	0	0	Mural Cells	0.797688	0.408785	2.25092
PDGFRA	1.02429	0	0	Oligodendrocyte Precursor Cells	0.648984	0.0210286	1.03573
MT-ATP6	1.37014	1.44427056644063e-310	3.05e-308	Endothelial Cells	0.838068	0.784749	1.98156
PARD3	1.42707	0	0	Mural Cells	0.822977	0.383468	2.15209
DOCK1	1.28092	0	0	Oligodendrocytes	0.793308	0.303409	1.77357
FGFR3	1.0255	0	0	Astrocytes	0.652259	0.0313484	1.0456
SORL1	1.77991	0	0	Microglia	0.850673	0.501062	2.39453
PCSK2	1.11754	0	0	Excitatory Neurons	0.791337	0.225601	1.4233
MTUS2	1.26371	0	0	Inhibitory Neurons	0.887216	0.395281	2.06493
KCND2	1.22701	0	0	Excitatory Neurons	0.876564	0.367572	2.03768
PDZD2	1.57482	0	0	Oligodendrocyte Precursor Cells	0.949415	0.555703	2.59775
NKAIN3	1.21068	0	0	Oligodendrocyte Precursor Cells	0.85276	0.339862	1.93263
RBFOX3	1.13497	0	0	Excitatory Neurons	0.790251	0.237104	1.45776
BSG	1.3519	2.51e-256	3.68e-254	Endothelial Cells	0.628551	0.235599	1.52181
DPP6	1.88452	0	0	Oligodendrocyte Precursor Cells	0.992407	0.666076	3.41817
PTPRM	1.31746	0	0	Inhibitory Neurons	0.851755	0.383663	1.88063
PRR5L	1.12412	0	0	Oligodendrocytes	0.620268	0.0670827	1.19185
CNTN2	1.17499	0	0	Oligodendrocytes	0.657291	0.132754	1.24443
ETNPPL	1.03445	0	0	Astrocytes	0.622067	0.0215907	1.04678
SYN3	1.22089	0	0	Excitatory Neurons	0.788967	0.288416	1.67434
SORCS3	1.22649	0	0	Oligodendrocyte Precursor Cells	0.840653	0.341801	1.73864
DCN	1.16414	0	0	Mural Cells	0.553107	0.0259364	1.18207
ZFHX4	1.14983	0	0	Astrocytes	0.801853	0.270445	1.52576
CSMD1	1.90234	0	0	Oligodendrocyte Precursor Cells	0.998256	0.679091	4.05313
PDE4B	2.22437	0	0	Oligodendrocytes	0.985229	0.712926	3.64553
CSMD3	1.57	0	0	Oligodendrocyte Precursor Cells	0.971783	0.585199	2.94135
FRMPD4	1.1688	0	0	Inhibitory Neurons	0.945445	0.422072	2.10704
WDFY4	1.14364	0	0	Microglia	0.546086	0.0140166	1.15477
ALDH1L1	1.02534	0	0	Astrocytes	0.646861	0.0461662	1.06662
AHCYL1	1.30045	0	0	Astrocytes	0.784557	0.316518	1.54252
QDPR	1.36295	0	0	Oligodendrocytes	0.73201	0.286407	1.53958
KALRN	1.68778	0	0	Excitatory Neurons	0.924849	0.566485	2.66579
ZFPM2	1.4289	0	0	Oligodendrocyte Precursor Cells	0.899754	0.478869	2.2376
SYN2	1.17124	0	0	Inhibitory Neurons	0.927987	0.414413	1.87043
SEC14L1	1.35068	0	0	Endothelial Cells	0.755682	0.432913	1.82013
KCNIP1	1.17935	0	0	Oligodendrocyte Precursor Cells	0.785861	0.274242	1.62149
TNS1	1.2077	0	0	Mural Cells	0.647399	0.148158	1.37697
CADPS2	1.16008	0	0	Excitatory Neurons	0.722936	0.204014	1.3956
SLC14A1	1.06666	0	0	Astrocytes	0.596841	0.0269634	1.08398
CHSY3	1.11801	0	0	Excitatory Neurons	0.809446	0.271576	1.57946
SAT1	1.54972	0	0	Microglia	0.742584	0.35713	1.93057
HIPK2	1.44598	0	0	Oligodendrocytes	0.835565	0.42265	1.93126
MYRF	1.06021	0	0	Oligodendrocytes	0.599011	0.0283004	1.07413
AC012593.1	1.25468	0	0	Oligodendrocytes	0.630061	0.153689	1.49136
UACA	1.18384	0	0	Mural Cells	0.614523	0.109009	1.325
MT-CO3	1.3473	0	0	Endothelial Cells	0.87429	0.83451	2.00258
GABBR2	1.11479	0	0	Inhibitory Neurons	0.94519	0.410503	1.84605
SLC24A3	1.07144	0	0	Inhibitory Neurons	0.790216	0.226334	1.42091
RNF144B	1.3375	0	1.24e-322	Endothelial Cells	0.632812	0.0731562	1.41757
GALNT13	1.43514	0	0	Oligodendrocyte Precursor Cells	0.906013	0.493679	2.25897
APOLD1	1.30169	1.21e-300	2.42e-298	Endothelial Cells	0.632102	0.111937	1.4293
AC099792.1	1.00619	0	0	Astrocytes	0.635264	0.0400259	1.05111
DIAPH2	1.57366	0	0	Microglia	0.822312	0.446968	2.19973
SNTG1	1.376	0	0	Inhibitory Neurons	0.935588	0.504936	2.62401
SPARCL1	1.82047	0	0	Astrocytes	0.948947	0.625887	2.39171
ATP10B	1.17606	0	0	Oligodendrocytes	0.698456	0.19634	1.43159
LINC00511	1.17232	0	0	Astrocytes	0.78919	0.283983	1.51996
SLC24A3	1.16544	0	0	Oligodendrocyte Precursor Cells	0.797763	0.288052	1.62094
HCN1	1.09322	0	0	Excitatory Neurons	0.819719	0.274822	1.57657
PTPRN2	1.25012	0	0	Excitatory Neurons	0.863559	0.390923	1.95252
ACOT11	1.0923	0	0	Astrocytes	0.71211	0.166173	1.2292
ST6GALNAC3	1.74125	0	0	Microglia	0.831428	0.493889	2.51203
MT2A	1.30097	4.46e-228	5.12e-226	Endothelial Cells	0.59517	0.166028	1.49945
AC008691.1	1.41228	0	0	Microglia	0.518883	0.101986	1.51041
SNAP25	1.36361	0	0	Excitatory Neurons	0.887215	0.45463	1.84735
GRM7	1.4398	0	0	Oligodendrocyte Precursor Cells	0.951467	0.544235	2.64261
MTUS1	1.2935	5.14e-301	1.03e-298	Endothelial Cells	0.78054	0.437874	1.94684
PLSCR4	1.00595	0	0	Astrocytes	0.641029	0.0507075	1.06257
ABLIM1	1.45411	0	0	Astrocytes	0.926886	0.522284	2.19889
SASH1	1.32857	0	0	Astrocytes	0.876666	0.435722	1.90653
KCNJ3	1.12085	0	0	Inhibitory Neurons	0.900236	0.374153	1.69957
IL1RAPL1	2.19634	0	0	Oligodendrocytes	0.997335	0.731447	4.25124
LY86	1.19063	0	0	Microglia	0.563305	0.0710291	1.23615
PCLO	1.21566	0	0	Inhibitory Neurons	0.953264	0.468832	2.03384
PTPRN2	1.19314	0	0	Inhibitory Neurons	0.970686	0.48008	2.14819
ADAMTS9-AS2	1.36656	0	0	Mural Cells	0.751806	0.324301	1.87629
CSF2RA	1.14575	0	0	Microglia	0.523947	0.0124293	1.15487
CLU	1.61666	0	0	Astrocytes	0.830045	0.469089	1.69834
SYNDIG1	1.75133	0	0	Microglia	0.773405	0.441241	2.34329
NEGR1	1.64594	0	0	Excitatory Neurons	0.946382	0.592727	2.83353
GABRB2	1.10407	0	0	Excitatory Neurons	0.841054	0.311322	1.62708
TNIK	1.88228	0	0	Astrocytes	0.968842	0.66042	2.93169
CNKSR2	1.24278	0	0	Excitatory Neurons	0.821563	0.351232	1.64818
LINC01378	1.04506	0	0	Excitatory Neurons	0.596997	0.0314077	1.05385
YAP1	0.974885	0	0	Astrocytes	0.637663	0.0326347	1.01041
SYNJ2	1.24818	0	0	Oligodendrocytes	0.713419	0.248535	1.46751
OPHN1	1.45564	0	0	Astrocytes	0.88583	0.48876	2.06854
MYO1F	1.14518	0	0	Microglia	0.551006	0.0416407	1.17484
PLPP4	1.02037	0	0	Oligodendrocyte Precursor Cells	0.636158	0.0637506	1.08679
ZNF462	1.25529	0	0	Oligodendrocyte Precursor Cells	0.834394	0.373409	1.70349
MAML2	1.53536	0	0	Microglia	0.868615	0.493315	2.5137
CTNNA2	2.12313	0	0	Astrocytes	0.992835	0.722029	3.98376
ARHGAP15	1.40117	6.81e-65	1.62e-62	T Cells	0.491903	0.0808175	1.51951
PIEZO2	1.10976	0	0	Oligodendrocytes	0.571621	0.0479101	1.15664
SLC35F3	1.11542	0	0	Excitatory Neurons	0.780439	0.262965	1.48228
EYA1	1.0077	0	0	Astrocytes	0.630765	0.0537492	1.05819
RUNDC3B	1.2809	1.56e-297	3.08e-295	Endothelial Cells	0.721591	0.378255	1.7356
TMEM63A	1.07431	0	0	Oligodendrocytes	0.619016	0.0807314	1.15107
C8orf34	1.09704	0	0	Inhibitory Neurons	0.68307	0.155172	1.2598
ARL15	1.27974	1.58e-217	1.63e-215	Endothelial Cells	0.764205	0.55215	2.22754
SGCZ	1.58575	0	0	Inhibitory Neurons	0.7022	0.339759	2.20293
ZEB1	1.46612	0	0	Oligodendrocyte Precursor Cells	0.922738	0.531555	2.30958
EFEMP1	1.01149	0	0	Astrocytes	0.603739	0.0319027	1.03968
MYRIP	1.1513	0	0	Inhibitory Neurons	0.8998	0.400567	1.77016
LRRC4C	2.3575	0	0	Oligodendrocyte Precursor Cells	0.997127	0.755341	4.1322
PTN	1.12459	0	0	Astrocytes	0.778093	0.267751	1.49028
RGS7	1.50746	0	0	Excitatory Neurons	0.927483	0.54808	2.63833
KHDRBS3	1.22026	0	0	Excitatory Neurons	0.825415	0.356069	1.74627
NDRG2	1.0293	0	0	Astrocytes	0.70158	0.138932	1.17079
GAB1	1.57093	0	0	Oligodendrocytes	0.88739	0.524775	2.29349
KIAA1549L	1.11102	0	0	Excitatory Neurons	0.808063	0.295218	1.4934
LINC01170	1.16789	0	0	Oligodendrocytes	0.551809	0.0635075	1.24164
SYNE2	1.17082	0	0	Mural Cells	0.604769	0.118494	1.27234
SGK1	1.43158	0	0	Oligodendrocytes	0.80307	0.407339	1.93341
MDGA2	1.22947	0	0	Excitatory Neurons	0.902558	0.442481	2.27508
FOXO1	1.04717	0	0	Astrocytes	0.729839	0.186008	1.30374
CNP	1.15626	0	0	Oligodendrocytes	0.616061	0.126277	1.21774
RBFOX1	1.74667	0	0	Inhibitory Neurons	0.979342	0.657029	3.74004
ANO4	1.52272	0	0	Oligodendrocytes	0.847703	0.479287	2.2221
IRAK3	1.25038	1.6e-303	3.3e-301	Endothelial Cells	0.608665	0.0508124	1.31931
SORBS2	1.13152	0	0	Excitatory Neurons	0.807454	0.312277	1.58786
FOXN3	1.93164	0	0	Microglia	0.932571	0.643316	2.89641
SHISA9	1.04077	0	0	Excitatory Neurons	0.816212	0.274913	1.56927
ZNF710	1.27219	0	0	Microglia	0.643033	0.203137	1.46168
CPE	1.51884	0	0	Astrocytes	0.892762	0.525475	2.04265
UNC5D	1.15092	0	0	Excitatory Neurons	0.80189	0.313541	1.73205
GALNT18	1.24923	1.34e-279	2.26e-277	Endothelial Cells	0.767045	0.526487	2.08119
CADPS	1.24401	0	0	Inhibitory Neurons	0.964503	0.514369	2.2275
IFI27	1.24913	5.37e-264	8.15e-262	Endothelial Cells	0.546165	0.0174179	1.26222
SORBS1	1.68143	0	0	Astrocytes	0.97514	0.645239	2.86372
CRIM1	1.24572	3.78e-254	5.48e-252	Endothelial Cells	0.698153	0.389778	1.70041
CEMIP2	1.24383	3.31e-285	5.93e-283	Endothelial Cells	0.65696	0.230159	1.46199
SRGAP2C	1.38966	0	0	Microglia	0.702937	0.304732	1.65815
KCNB2	1.02551	0	0	Excitatory Neurons	0.725421	0.179871	1.29274
ATP8A2	1.09725	0	0	Excitatory Neurons	0.842207	0.334646	1.73384
2024-03-01	1.54454	0	0	Oligodendrocytes	0.930482	0.57414	2.71012
KIF26B	1.15016	0	0	Oligodendrocyte Precursor Cells	0.788836	0.306639	1.5528
GLUD1	1.15168	0	0	Astrocytes	0.770628	0.290244	1.39394
ZFP36L1	1.22913	0	0	Microglia	0.58009	0.130673	1.38287
CACNA1D	1.10193	0	0	Inhibitory Neurons	0.932206	0.43177	1.78845
MEG3	1.25214	0	0	Inhibitory Neurons	0.987852	0.548861	2.74644
TGFBR2	1.1066	0	0	Microglia	0.531037	0.0327461	1.15065
MAF	1.18818	0	0	Microglia	0.585733	0.12364	1.30367
CSGALNACT1	1.28793	0	0	Astrocytes	0.878132	0.451314	1.94277
AL359091.1	1.02808	0	0	Oligodendrocytes	0.564268	0.0288091	1.04719
MCTP1	1.07826	0	0	Excitatory Neurons	0.793576	0.282097	1.51846
ANK1	0.87568	0	0	Inhibitory Neurons	0.682815	0.0474089	0.917019
RFTN2	1.13537	0	0	Oligodendrocytes	0.714286	0.229921	1.46817
CAMK2G	1.285	0	0	Astrocytes	0.827779	0.40227	1.6797
INPP4B	1.29852	0	0	Inhibitory Neurons	0.851209	0.431323	1.97631
CNTNAP4	1.33007	0	0	Oligodendrocytes	0.754327	0.344713	1.80848
SLC39A10	1.24154	1.33e-236	1.68e-234	Endothelial Cells	0.693892	0.446332	1.75678
LRRTM4	1.71787	0	0	Oligodendrocyte Precursor Cells	0.994767	0.67824	3.74958
FRMD5	1.9194	0	0	Oligodendrocytes	0.979996	0.696727	3.26649
ZBTB20	1.87519	0	0	Astrocytes	0.986337	0.696899	3.37071
SYT1	1.62155	0	0	Inhibitory Neurons	0.978251	0.643442	3.07823
SLIT3	0.944144	0	0	Excitatory Neurons	0.63519	0.0526584	0.999313
BMP2K	1.47471	0	0	Microglia	0.753147	0.386079	1.92412
CUX2	1.02445	0	0	Excitatory Neurons	0.629264	0.0993517	1.15358
RAB31	1.05123	0	0	Oligodendrocyte Precursor Cells	0.735892	0.222369	1.33812
SRRM4	1.00978	0	0	Inhibitory Neurons	0.87685	0.341191	1.50592
UST	1.04889	0	0	Oligodendrocyte Precursor Cells	0.717525	0.204484	1.29645
MAP7	1.81941	0	0	Oligodendrocytes	0.957743	0.663204	2.88131
KSR2	1.06164	0	0	Excitatory Neurons	0.801149	0.291626	1.48121
CELF4	1.0069	0	0	Inhibitory Neurons	0.899691	0.364867	1.51348
CD22	0.997229	0	0	Oligodendrocytes	0.556594	0.0166005	1.00594
EMX2OS	0.919711	0	0	Astrocytes	0.608804	0.019551	0.939225
ABCA2	1.12825	0	0	Oligodendrocytes	0.663552	0.187907	1.24043
PDLIM5	0.988825	0	0	Astrocytes	0.702046	0.155534	1.19056
LINC01748	1.03626	0	0	Astrocytes	0.639763	0.123894	1.13476
PTCHD4	1.06336	0	0	Inhibitory Neurons	0.675214	0.173542	1.25499
KIF6	1.13111	0	0	Oligodendrocytes	0.622034	0.149376	1.25785
ADAMTS17	1.0779	0	0	Oligodendrocyte Precursor Cells	0.769546	0.275484	1.49084
SVIL	1.18351	0	0	Mural Cells	0.62211	0.171296	1.33494
NMNAT2	1.00496	0	0	Inhibitory Neurons	0.900382	0.369517	1.52336
EGFL7	1.23219	0	0	Endothelial Cells	0.627841	0.0588274	1.25711
LINC01322	1.12326	0	0	Oligodendrocyte Precursor Cells	0.760517	0.285896	1.51239
MMD2	1.05718	0	0	Astrocytes	0.68635	0.182661	1.24388
NEDD9	1.2307	8.36e-283	1.47e-280	Endothelial Cells	0.628551	0.158491	1.37263
LRRN1	1.1551	0	0	Oligodendrocyte Precursor Cells	0.771188	0.311143	1.46032
MT-CO2	1.2304	1.1e-276	1.86e-274	Endothelial Cells	0.825994	0.782144	1.66741
RIN3	1.17573	0	0	Microglia	0.58255	0.130954	1.28112
HDAC2-AS2	1.3251	0	0	Oligodendrocytes	0.747038	0.348124	1.71059
MCC	1.03002	0	0	Astrocytes	0.734104	0.220633	1.29357
MYO1E	1.08703	0	0	Oligodendrocytes	0.632405	0.143945	1.23593
VSNL1	1.01632	0	0	Excitatory Neurons	0.780357	0.2583	1.21897
CFLAR	1.22327	6.0712079095e-313	1.31365271528756e-310	Endothelial Cells	0.698153	0.243059	1.49925
LINC02588	0.995779	0	0	Oligodendrocyte Precursor Cells	0.596245	0.0658255	1.04509
MYO1D	1.29971	0	0	Oligodendrocytes	0.789102	0.383753	1.79314
PLCB4	1.33839	0	0	Mural Cells	0.722182	0.329922	1.70419
AC027117.2	0.939237	0	0	Astrocytes	0.609238	0.0430747	0.988554
OLIG1	0.956354	0	0	Oligodendrocyte Precursor Cells	0.629284	0.0749949	1.04597
SKAP1	1.26383	6.62e-59	1.23e-56	T Cells	0.431174	0.0175946	1.27687
EPAS1	1.15892	0	0	Mural Cells	0.538295	0.0857225	1.26342
HEG1	1.2147	1.3864247905e-313	3.0193451054753e-311	Endothelial Cells	0.645597	0.114855	1.34097
NEBL	1.55163	0	0	Astrocytes	0.964276	0.629356	2.70961
PIK3R5	1.05623	0	0	Microglia	0.501085	0.00794843	1.0642
PLCG2	1.05633	0	0	Microglia	0.51295	0.0198772	1.07447
THSD7A	1.21088	0	0	Inhibitory Neurons	0.800764	0.370202	1.7272
ARHGAP6	1.12173	0	0	Mural Cells	0.583454	0.120167	1.26982
DGKI	1.16245	0	0	Excitatory Neurons	0.840577	0.393096	1.78906
LDLRAD3	1.12138	0	0	Oligodendrocyte Precursor Cells	0.793146	0.330706	1.54343
ASPA	0.998782	0	0	Oligodendrocytes	0.561763	0.0398785	1.02858
FMN2	1.49509	0	0	Astrocytes	0.956712	0.610792	2.61409
KIAA1217	1.29771	0	0	Inhibitory Neurons	0.781669	0.383908	1.96984
FRYL	1.706	0	0	Oligodendrocytes	0.914395	0.61212	2.4591
LIFR	1.19137	0	0	Astrocytes	0.827379	0.392718	1.64615
OPCML	1.25861	0	0	Inhibitory Neurons	0.98236	0.572461	2.95245
ERBIN	1.69573	0	0	Oligodendrocytes	0.915358	0.612435	2.51006
GJA1	0.934306	0	0	Astrocytes	0.596441	0.0401112	0.947633
PHACTR1	1.67957	0	0	Excitatory Neurons	0.937837	0.633183	2.8413
PTPRT	1.10618	0	0	Oligodendrocyte Precursor Cells	0.853376	0.389194	1.87422
FGF14	1.59664	0	0	Oligodendrocyte Precursor Cells	0.991792	0.671208	3.56508
SH3GL3	1.45358	0	0	Oligodendrocytes	0.861767	0.510511	2.20601
PEX5L	1.61108	0	0	Oligodendrocytes	0.937578	0.620732	2.77842
ADCY2	1.45159	0	0	Astrocytes	0.939583	0.588164	2.49791
GRM1	0.926974	0	0	Excitatory Neurons	0.685055	0.124794	1.08232
AC091826.2	0.993682	0	0	Astrocytes	0.627566	0.112473	1.08035
SLCO2B1	1.2138	1.37e-302	2.77e-300	Endothelial Cells	0.629261	0.0634638	1.31781
GRM3	1.37859	0	0	Oligodendrocytes	0.85862	0.489067	2.19318
KCNIP1	1.00239	0	0	Inhibitory Neurons	0.731769	0.221223	1.35041
CACNB2	1.53209	0	0	Astrocytes	0.926453	0.594866	2.69754
EMCN	1.21143	1.21e-296	2.35e-294	Endothelial Cells	0.584517	0.0309611	1.2375
PON2	0.938904	0	0	Astrocytes	0.68915	0.142535	1.12034
IGF1R	1.19709	0	0	Endothelial Cells	0.851562	0.674495	2.2864
CHD7	1.03415	0	0	Oligodendrocyte Precursor Cells	0.782783	0.29209	1.47379
OPHN1	1.36953	0	0	Oligodendrocyte Precursor Cells	0.906013	0.537519	2.16011
PDE1A	1.01455	0	0	Excitatory Neurons	0.77206	0.271767	1.55529
SPOCK3	1.2091	0	0	Inhibitory Neurons	0.889944	0.471485	2.16416
EPHA4	0.971816	0	0	Excitatory Neurons	0.757244	0.232903	1.20888
SLC8A1	1.47623	0	0	Microglia	0.900304	0.559009	2.70372
CELF2	1.72499	0	0	Excitatory Neurons	0.955584	0.664772	3.08893
ELAVL2	0.924637	0	0	Inhibitory Neurons	0.753519	0.203104	1.11923
GALNT15	1.18905	4.1e-265	6.31e-263	Endothelial Cells	0.590199	0.0966517	1.28985
ASPH	1.33311	0	0	Astrocytes	0.855105	0.477354	1.85511
PRKCH	1.26828	3.69e-58	6.58e-56	T Cells	0.453441	0.0571486	1.33966
NOTCH3	1.01109	0	0	Mural Cells	0.507587	0.00920517	1.01762
AL392023.2	1.04451	0	0	Oligodendrocyte Precursor Cells	0.646316	0.163365	1.22193
RBMS3	1.20487	0	0	Mural Cells	0.654624	0.23921	1.51939
PIK3AP1	1.04488	0	0	Microglia	0.494863	0.0135404	1.05454
ELMO1	1.58519	0	0	Microglia	0.910722	0.595754	2.73311
CACNA1E	0.956012	0	0	Excitatory Neurons	0.769574	0.242805	1.28874
ABR	1.57893	0	0	Microglia	0.838663	0.52263	2.23225
GRIK2	1.05579	0	0	Excitatory Neurons	0.914411	0.439517	2.14445
GRIA3	1.03645	0	0	Excitatory Neurons	0.818682	0.333618	1.55257
DENND3	1.28399	0	0	Microglia	0.610621	0.223044	1.47503
ENTPD1	1.12584	0	0	Microglia	0.573289	0.131119	1.28374
SYN2	0.983465	0	0	Excitatory Neurons	0.824905	0.316078	1.52136
NAMPT	1.18524	6.75e-242	9.02e-240	Endothelial Cells	0.602983	0.184355	1.33851
GALNT17	1.0204	0	0	Inhibitory Neurons	0.884379	0.395742	1.77185
PAPLN	0.864394	0	0	Astrocytes	0.597607	0.018286	0.878932
R3HDM1	1.52616	0	0	Excitatory Neurons	0.90669	0.582607	2.3873
FAM107A	0.928137	0	0	Astrocytes	0.616602	0.0815229	0.97242
PLD5	1.08659	0	0	Inhibitory Neurons	0.719876	0.264526	1.5075
ZNF804B	0.981208	0	0	Excitatory Neurons	0.66428	0.159294	1.22405
CDC14A	0.906835	0	0	Astrocytes	0.616036	0.0666127	0.994269
MT-CO1	1.1775	9.6e-252	1.36e-249	Endothelial Cells	0.850142	0.810672	1.71588
PLEKHA5	1.20415	0	0	Excitatory Neurons	0.869205	0.460477	1.95946
UBASH3B	0.85835	0	0	Inhibitory Neurons	0.74228	0.163976	1.02558
GABRB1	1.44988	0	0	Astrocytes	0.950713	0.612299	2.64
RGS5	1.22776	0	0	Mural Cells	0.501806	0.101602	1.31111
NOVA1	1.67597	0	0	Oligodendrocyte Precursor Cells	0.959265	0.668071	2.75155
PREX1	1.33705	0	0	Microglia	0.742584	0.3765	1.83154
ZCCHC24	0.959717	0	0	Oligodendrocyte Precursor Cells	0.713831	0.202117	1.25679
PLEKHH2	0.908841	0	0	Oligodendrocyte Precursor Cells	0.629797	0.0878171	1.00316
AFF3	1.07868	0	0	Excitatory Neurons	0.83037	0.375938	1.68324
KCNIP4	1.65597	0	0	Oligodendrocyte Precursor Cells	0.992818	0.698033	3.82334
AP003481.1	1.08756	0	0	Microglia	0.463753	0.0131863	1.09801
CADPS	1.11502	0	0	Excitatory Neurons	0.869337	0.430842	1.90212
CACNA1B	0.983477	0	0	Inhibitory Neurons	0.943444	0.445455	1.83247
MERTK	1.19165	0	0	Microglia	0.631168	0.221634	1.51919
USP54	1.27629	0	0	Oligodendrocytes	0.793854	0.413121	1.71534
TOX	1.01761	0	0	Astrocytes	0.767062	0.287764	1.47099
NFATC2	1.04604	0	0	Microglia	0.515844	0.0511398	1.09833
LDB3	0.979478	0	0	Oligodendrocytes	0.551874	0.054738	1.01127
UBC	1.1732	8.5e-237	1.08e-234	Endothelial Cells	0.619318	0.243773	1.29653
GALNTL6	1.40721	0	0	Inhibitory Neurons	0.73697	0.393452	2.19089
TMEM163	0.989101	0	0	Oligodendrocyte Precursor Cells	0.67361	0.182536	1.17973
CDH9	0.955104	0	0	Excitatory Neurons	0.713782	0.203896	1.29967
TIAM1	1.0967	0	0	Inhibitory Neurons	0.89689	0.45574	1.72155
FGF2	0.910638	0	0	Astrocytes	0.601173	0.0698818	0.971823
ITPR1	0.95576	0	0	Excitatory Neurons	0.767401	0.261446	1.27093
FERMT1	0.885484	0	0	Oligodendrocyte Precursor Cells	0.565771	0.0168478	0.895802
CACNA1C	1.21437	0	0	Excitatory Neurons	0.875659	0.480027	2.10616
FGD2	0.997613	0	0	Microglia	0.488641	0.00614141	1.0026
IKZF1	1.14811	4.69e-60	9.03e-58	T Cells	0.449393	0.0317818	1.2091
ANO3	0.829577	0	0	Excitatory Neurons	0.624473	0.0395552	0.856857
AC124254.1	0.920598	0	0	Oligodendrocyte Precursor Cells	0.533244	0.0114182	0.930164
PCSK5	0.948504	0	0	Astrocytes	0.697047	0.190521	1.18659
KIF13B	1.17094	0	0	Oligodendrocytes	0.704203	0.296724	1.43426
BMPR2	1.16153	0	0	Endothelial Cells	0.824574	0.603642	2.00596
LRRC3B	1.0071	0	0	Astrocytes	0.634198	0.158881	1.16019
ATP10B	0.977456	0	0	Oligodendrocyte Precursor Cells	0.749333	0.260003	1.39173
ZIC1	1.0309	0	0	Mural Cells	0.588512	0.12739	1.20002
AC019211.1	0.893859	0	0	Excitatory Neurons	0.55594	0.0219145	0.89989
PRICKLE1	0.89988	0	0	Excitatory Neurons	0.738608	0.20957	1.13574
CNTNAP5	1.1095	0	0	Inhibitory Neurons	0.890635	0.463392	2.15513
BASP1	0.961305	0	0	Excitatory Neurons	0.773508	0.281033	1.23554
NOSTRIN	1.15907	2.34e-280	3.98e-278	Endothelial Cells	0.560369	0.0130117	1.17152
HS3ST5	1.23367	0	0	Oligodendrocytes	0.741226	0.358713	1.69208
ALK	1.05896	0	0	Oligodendrocyte Precursor Cells	0.712395	0.266147	1.44427
GPC6	1.08894	0	0	Oligodendrocyte Precursor Cells	0.807819	0.373701	1.80562
DUSP1	1.14435	3.72e-266	5.8e-264	Endothelial Cells	0.56321	0.0426321	1.18148
GRAMD1C	0.937026	0	0	Astrocytes	0.654259	0.151987	1.0563
SKAP2	1.23624	0	0	Microglia	0.63493	0.25485	1.46689
PCLO	1.00076	0	0	Excitatory Neurons	0.849878	0.379475	1.65864
SPATA6	1.12299	0	0	Oligodendrocyte Precursor Cells	0.828032	0.41003	1.68466
TFRC	1.14425	6.05e-231	7.12e-229	Endothelial Cells	0.595881	0.200988	1.30178
PTPRR	0.861604	0	0	Excitatory Neurons	0.716598	0.166204	1.04807
AC019197.1	1.22609	0	0	Mural Cells	0.609104	0.227962	1.46537
COL4A1	1.14327	0	0	Mural Cells	0.53685	0.127658	1.23866
SH3D19	1.2577	0	0	Oligodendrocytes	0.78284	0.411495	1.74353
NELL1	0.903028	0	0	Excitatory Neurons	0.675178	0.158039	1.1562
NLGN1	1.77495	0	0	Oligodendrocyte Precursor Cells	0.994459	0.73348	3.77171
DNAJC6	1.5156	0	0	Oligodendrocytes	0.88039	0.575057	2.26938
LHFPL6	1.13656	2.18e-212	2.14e-210	Endothelial Cells	0.700284	0.412719	1.78827
KIF13A	1.35977	0	0	Oligodendrocyte Precursor Cells	0.912374	0.571227	2.19646
IFI16	1.03392	0	0	Microglia	0.529735	0.0799177	1.12275
RBMS2	1.12708	8.3e-283	1.47e-280	Endothelial Cells	0.625	0.138805	1.2607
CCNY	1.12631	1.13e-290	2.1e-288	Endothelial Cells	0.803977	0.666905	2.1282
OXR1	1.20573	0	0	Excitatory Neurons	0.903497	0.520537	2.17445
RORA	1.8761	0	0	Astrocytes	0.989636	0.743591	3.63328
HOMER1	0.909392	0	0	Excitatory Neurons	0.740682	0.230329	1.13107
ZHX2	1.0252	0	0	Astrocytes	0.814083	0.362102	1.58046
RIMBP2	0.903372	0	0	Inhibitory Neurons	0.84339	0.331506	1.35084
AC092691.1	1.51654	0	0	Astrocytes	0.968042	0.664499	2.96121
ENC1	0.854916	0	0	Excitatory Neurons	0.691986	0.14599	0.881699
ALOX5	1.00697	0	0	Microglia	0.487773	0.0287352	1.02666
ADAM23	1.00871	0	0	Excitatory Neurons	0.799421	0.340847	1.41768
FGFR2	1.00745	0	0	Astrocytes	0.778526	0.320015	1.46264
GUCY1A2	0.932194	0	0	Excitatory Neurons	0.763977	0.270075	1.249
IGFBP7	1.12137	5.95e-235	7.4e-233	Endothelial Cells	0.591619	0.123821	1.30605
MKL2	1.12032	2.19e-256	3.23e-254	Endothelial Cells	0.78054	0.542334	1.97008
TLR2	1.04067	0	0	Microglia	0.452322	0.0126186	1.04974
HIP1	1.04451	0	0	Oligodendrocyte Precursor Cells	0.785143	0.346907	1.59099
C1orf61	1.12083	0	0	Oligodendrocyte Precursor Cells	0.837677	0.430792	1.6456
AC244021.1	1.16471	0	0	Microglia	0.562437	0.170391	1.30475
QKI	2.13218	0	0	Oligodendrocytes	0.99056	0.777466	3.72472
FAT3	1.0068	0	0	Excitatory Neurons	0.801314	0.348122	1.55765
FGF12	1.22112	0	0	Oligodendrocyte Precursor Cells	0.952904	0.580999	2.68952
FAM184A	1.07735	0	0	Astrocytes	0.762697	0.341854	1.39018
ARHGAP25	1.02459	0	0	Microglia	0.491969	0.0483804	1.05884
FGD4	1.31218	0	0	Microglia	0.735639	0.390901	1.81452
MDGA2	1.07316	0	0	Inhibitory Neurons	0.960138	0.538234	2.38339
MEF2C	1.60557	0	0	Microglia	0.930401	0.649073	2.83976
PHLDB2	0.978432	0	0	Mural Cells	0.527457	0.0658891	1.03794
XAF1	1.11572	8.4e-294	1.61e-291	Endothelial Cells	0.608665	0.0653362	1.19826
SORBS2	1.11048	1.75e-222	1.9e-220	Endothelial Cells	0.756392	0.486241	1.96028
NKAIN2	1.29519	0	0	Excitatory Neurons	0.931878	0.583616	2.67974
SCN2A	0.958523	0	0	Excitatory Neurons	0.818155	0.345785	1.40097
STOM	1.10683	6.88e-266	1.07e-263	Endothelial Cells	0.579545	0.0740008	1.17923
NRXN3	1.80669	0	0	Inhibitory Neurons	0.998873	0.750234	4.066
NECAB1	0.946549	0	0	Excitatory Neurons	0.768191	0.291144	1.3588
ARHGAP42	0.912852	0	0	Oligodendrocyte Precursor Cells	0.682536	0.18909	1.16826
LGI1	1.1006	0	0	Astrocytes	0.768328	0.359295	1.4334
ARHGAP42	1.08958	0	0	Mural Cells	0.622832	0.210576	1.37943
MIAT	1.02898	0	0	Excitatory Neurons	0.79598	0.359097	1.50235
LINC01122	0.876518	0	0	Excitatory Neurons	0.722919	0.20997	1.196
PTMA	1.10407	6.66e-192	5.49e-190	Endothelial Cells	0.679688	0.474871	1.57246
NPL	0.892639	0	0	Astrocytes	0.641462	0.137113	1.02983
MT-ND4	1.10199	9.28e-186	7.34e-184	Endothelial Cells	0.727273	0.674518	1.46785
SNTB1	0.987575	0	0	Mural Cells	0.522399	0.0674907	1.07541
TESPA1	0.794601	0	0	Excitatory Neurons	0.598215	0.0274431	0.79943
MEGF10	1.00864	0	0	Oligodendrocytes	0.672222	0.226733	1.32764
TSC22D1	1.09523	4.97e-290	9.21e-288	Endothelial Cells	0.796165	0.611048	1.99596
ATP2B1	1.14615	0	0	Excitatory Neurons	0.859031	0.47197	1.69019
NEAT1	1.41734	0	0	Microglia	0.87585	0.562647	2.69502
IFITM3	1.09433	1.85e-216	1.9e-214	Endothelial Cells	0.512074	0.0435417	1.13728
KCNQ3	1.61994	0	0	Microglia	0.881638	0.60836	2.82605
COL4A2	1.13982	0	0	Mural Cells	0.594292	0.20489	1.33432
GPC6	0.95853	0	0	Excitatory Neurons	0.696694	0.233766	1.39631
CST3	0.930373	0	0	Astrocytes	0.640096	0.162136	0.984104
PTGDS	0.94794	0	0	Astrocytes	0.728872	0.258846	1.23327
GRIA1	0.897389	0	0	Excitatory Neurons	0.825119	0.331936	1.55006
CSMD1	1.43642	0	0	Inhibitory Neurons	0.954755	0.647889	3.46446
BASP1-AS1	0.792972	0	0	Excitatory Neurons	0.681203	0.115301	0.907583
FAM155A	1.45906	0	0	Excitatory Neurons	0.97124	0.669628	3.30836
TGM2	1.09411	7.17e-271	1.16e-268	Endothelial Cells	0.546875	0.00568782	1.09967
USP6NL	1.07825	1.77e-247	2.44e-245	Endothelial Cells	0.617898	0.184627	1.26692
CHN1	1.12584	0	0	Excitatory Neurons	0.838321	0.44641	1.57371
ABHD2	1.27338	0	0	Oligodendrocyte Precursor Cells	0.875436	0.529828	1.91757
PAK3	0.894695	0	0	Excitatory Neurons	0.794004	0.301738	1.33219
NCKAP1L	0.94782	0	0	Microglia	0.475184	0.0109642	0.955349
RHOJ	0.850103	0	0	Astrocytes	0.599573	0.0802436	0.920679
SLC2A13	0.963986	0	0	Excitatory Neurons	0.821052	0.364799	1.54421
VAV3	0.911911	0	0	Astrocytes	0.584811	0.10037	1.0115
MMP16	0.880673	0	0	Excitatory Neurons	0.794663	0.294336	1.40667
ETS2	1.07501	2.58e-232	3.1e-230	Endothelial Cells	0.575284	0.14724	1.17286
SLC4A10	0.913372	0	0	Inhibitory Neurons	0.924895	0.443982	1.76787
SCN1A	1.10836	0	0	Oligodendrocyte Precursor Cells	0.86733	0.472284	1.84119
FBXL7	1.09569	0	0	Oligodendrocytes	0.805028	0.40668	1.99076
MT-ND2	1.07347	2.03e-190	1.65e-188	Endothelial Cells	0.713778	0.624698	1.40035
ARAP2	1.44246	0	0	Oligodendrocytes	0.891565	0.589537	2.30585
AC008957.2	0.884588	0	0	Astrocytes	0.546188	0.0527685	0.957726
MYO10	0.867465	0	0	Astrocytes	0.640762	0.136239	1.01188
DNAH7	1.09145	0	0	Astrocytes	0.705379	0.307315	1.3999
DGKG	1.09726	0	0	Astrocytes	0.804252	0.407586	1.68384
TMEFF2	1.34719	0	0	Oligodendrocytes	0.839643	0.51865	2.15305
LINC00320	0.970834	0	0	Oligodendrocytes	0.558231	0.110916	1.05542
CSMD2	1.12449	0	0	Oligodendrocyte Precursor Cells	0.851631	0.466792	1.79818
SLC35F4	0.809314	0	0	Inhibitory Neurons	0.577923	0.0424725	0.853008
TTYH2	0.909549	0	0	Oligodendrocytes	0.575153	0.0992735	1.01023
MAP3K5	1.16595	0	0	Astrocytes	0.871868	0.502022	1.91566
CACNG4	0.85832	0	0	Oligodendrocyte Precursor Cells	0.597373	0.0929546	0.94038
MKL2	1.04283	0	0	Excitatory Neurons	0.810467	0.397279	1.53078
UNC5C	1.69011	0	0	Oligodendrocytes	0.935684	0.681703	2.85283
NRXN3	1.46238	0	0	Excitatory Neurons	0.979372	0.685832	3.49233
TOX	0.984639	0	0	Oligodendrocyte Precursor Cells	0.78504	0.347007	1.56068
DNER	0.916106	0	0	Inhibitory Neurons	0.836989	0.365454	1.37595
TGFBR2	1.06686	4.37e-263	6.58e-261	Endothelial Cells	0.577415	0.0485562	1.14692
LINC01630	0.961903	0	0	Oligodendrocytes	0.541534	0.0947598	1.05217
PSD2	0.872786	0	0	Astrocytes	0.606872	0.114882	0.960127
A2M	1.04693	0	0	Microglia	0.514976	0.105485	1.14384
GRIN3A	0.825619	0	0	Inhibitory Neurons	0.596945	0.0757356	0.898643
FGFR2	1.07273	0	0	Oligodendrocytes	0.726744	0.32784	1.50931
AC007563.2	0.829306	0	0	Excitatory Neurons	0.647768	0.131587	1.00389
PDE7B	1.04676	0	0	Astrocytes	0.81195	0.404281	1.62864
PLCE1	1.03093	0	0	Mural Cells	0.55961	0.145973	1.2135
NCKAP5	1.02742	0	0	Oligodendrocyte Precursor Cells	0.912066	0.497282	2.15325
LRRK1	1.12284	0	0	Microglia	0.588482	0.208515	1.33411
F3	0.818371	0	0	Astrocytes	0.552886	0.0282285	0.839348
DCLK1	0.890725	0	0	Inhibitory Neurons	0.927223	0.447431	1.88222
PAK3	0.856399	0	0	Inhibitory Neurons	0.895145	0.396601	1.47432
PTPRK	1.31209	0	0	Oligodendrocytes	0.901422	0.578338	2.43311
EEF1A1	1.06542	7.48e-174	5.5e-172	Endothelial Cells	0.607244	0.377824	1.29406
ERBB4	1.95946	0	0	Inhibitory Neurons	0.904965	0.688993	3.74598
ERBB4	1.39037	0	0	Astrocytes	0.97434	0.670341	3.24808
ZHX3	1.27733	0	0	Astrocytes	0.893195	0.562899	1.97831
DOCK7	1.11664	0	0	Astrocytes	0.81205	0.432559	1.56275
MT-CYB	1.06506	3.82e-173	2.78e-171	Endothelial Cells	0.698864	0.636192	1.43569
FGD4	1.00331	0	0	Astrocytes	0.751766	0.330874	1.38241
SCD5	1.43904	0	0	Oligodendrocyte Precursor Cells	0.946953	0.655491	2.46146
PLCB1	1.34855	0	0	Excitatory Neurons	0.953246	0.641539	2.92217
CPNE4	0.826264	0	0	Excitatory Neurons	0.583251	0.0724451	0.88425
PDE10A	0.902661	0	0	Excitatory Neurons	0.775352	0.309458	1.42569
MPPED2	1.05423	0	0	Oligodendrocyte Precursor Cells	0.79017	0.3934	1.54608
PLXNA4	0.811896	0	0	Excitatory Neurons	0.74786	0.231866	1.19918
KCNJ3	0.831228	0	0	Excitatory Neurons	0.784456	0.27905	1.2947
CACNA1A	0.954613	0	0	Inhibitory Neurons	0.930969	0.492613	1.8678
BCL2	1.1046	0	0	Astrocytes	0.807051	0.428935	1.64627
ANK3	1.52152	0	0	Oligodendrocytes	0.975275	0.701993	3.18804
SETBP1	0.981273	0	0	Inhibitory Neurons	0.915876	0.490588	1.79844
MAP2	1.08173	0	0	Excitatory Neurons	0.893454	0.508616	1.98596
RHOBTB3	0.981325	0	0	Astrocytes	0.712943	0.288446	1.26903
CDHR3	0.930802	0	0	Astrocytes	0.693615	0.245748	1.18751
RAPGEF5	1.01678	0	0	Excitatory Neurons	0.837828	0.429505	1.77961
PRRX1	0.859874	0	0	Oligodendrocyte Precursor Cells	0.618921	0.133844	1.02189
STOX1	0.857134	0	0	Astrocytes	0.603839	0.117768	0.930776
TENM1	0.868234	0	0	Inhibitory Neurons	0.671831	0.19319	1.07558
CALCRL	0.833267	0	0	Oligodendrocyte Precursor Cells	0.559204	0.0599425	0.889068
PCDH7	1.12037	0	0	Excitatory Neurons	0.853549	0.485192	2.02162
ATRNL1	1.13593	0	0	Oligodendrocyte Precursor Cells	0.954751	0.59079	2.62181
SLC6A1	0.850347	0	0	Inhibitory Neurons	0.860957	0.374188	1.43221
SH3RF3	1.41243	0	0	Microglia	0.755896	0.465838	2.03951
IL1RAP	0.930535	0	0	Oligodendrocyte Precursor Cells	0.657911	0.21848	1.13832
RIN2	0.925955	0	0	Oligodendrocyte Precursor Cells	0.7441	0.303508	1.37156
CLSTN2	0.881067	0	0	Excitatory Neurons	0.640113	0.176389	1.11129
RIMS1	1.0009	0	0	Excitatory Neurons	0.852825	0.445509	1.79018
SLC4A7	1.19861	0	0	Microglia	0.643033	0.304409	1.4791
NWD2	0.73991	0	0	Excitatory Neurons	0.612521	0.0571231	0.785347
RAB3IP	0.944459	0	0	Oligodendrocyte Precursor Cells	0.696901	0.264799	1.22556
GAP43	0.776321	0	0	Excitatory Neurons	0.674832	0.148091	0.858943
PTPRT	0.889205	0	0	Excitatory Neurons	0.710473	0.252871	1.404
DOCK1	0.914417	0	0	Oligodendrocyte Precursor Cells	0.811615	0.36742	1.58853
CHL1	1.26756	0	0	Oligodendrocyte Precursor Cells	0.921711	0.602835	2.25048
LRP4	0.804992	0	0	Astrocytes	0.638596	0.135947	0.991244
EPB41L4A	1.0623	2.05e-240	2.69e-238	Endothelial Cells	0.607244	0.163075	1.25442
TANC1	1.05334	3.98e-238	5.07e-236	Endothelial Cells	0.672585	0.265255	1.42738
CACNG3	0.770926	0	0	Excitatory Neurons	0.688694	0.163331	0.941411
ARHGAP31	0.801137	0	0	Astrocytes	0.618502	0.114342	0.971245
PDE10A	0.88497	0	0	Inhibitory Neurons	0.856592	0.402019	1.58666
EFNA5	0.989944	0	0	Excitatory Neurons	0.801264	0.39537	1.64229
BACH1	1.17951	0	0	Microglia	0.641875	0.30309	1.57974
SCN8A	0.878402	0	0	Excitatory Neurons	0.784621	0.328763	1.29824
CNTN3	0.813587	0	0	Excitatory Neurons	0.69811	0.205832	1.09713
NRG3	1.36794	0	0	Excitatory Neurons	0.977331	0.686159	3.55828
ZBTB20	1.49129	0	0	Oligodendrocytes	0.966413	0.698991	3.04438
TBX18	0.901286	0	0	Mural Cells	0.445448	0.0012087	0.902138
PLA2G16	0.914045	0	0	Oligodendrocytes	0.569823	0.132317	1.00499
ITGA1	0.906202	0	0	Mural Cells	0.480853	0.0406076	0.94767
JCAD	1.05111	2.41e-240	3.16e-238	Endothelial Cells	0.584517	0.152479	1.16465
FRMD4A	1.37229	0	0	Excitatory Neurons	0.952423	0.662935	2.96742
ETV6	1.34781	0	0	Microglia	0.735784	0.440643	1.88959
RAPGEF2	1.05027	1.13e-289	2.09e-287	Endothelial Cells	0.824574	0.659528	2.13627
CNTNAP5	1.01672	0	0	Oligodendrocyte Precursor Cells	0.901806	0.509825	2.18299
SEMA6A	1.02335	0	0	Oligodendrocytes	0.670873	0.283248	1.32933
LPGAT1	1.25961	0	0	Oligodendrocytes	0.764698	0.449819	1.69959
ARHGAP31	0.838958	0	0	Oligodendrocyte Precursor Cells	0.651036	0.175833	1.10199
SLC6A13	0.944564	0	0	Mural Cells	0.450506	0.030676	0.962184
ID1	1.04835	1.25e-235	1.57e-233	Endothelial Cells	0.514915	0.0127696	1.06217
AC067956.1	0.756933	0	0	Excitatory Neurons	0.544103	0.0179862	0.761812
SH3D19	1.03432	0	0	Oligodendrocyte Precursor Cells	0.839216	0.457443	1.69054
SYT16	0.817716	0	0	Inhibitory Neurons	0.888962	0.40343	1.44684
ARHGEF4	1.0452	0	0	Astrocytes	0.757165	0.37854	1.40349
HCK	0.901601	0	0	Microglia	0.449428	0.0109886	0.90859
ADARB2	1.66771	0	0	Inhibitory Neurons	0.60411	0.368477	2.38328
FAM124A	0.965277	0	0	Oligodendrocytes	0.598658	0.191232	1.10823
SRRM4	0.774794	0	0	Excitatory Neurons	0.756371	0.245788	1.15788
ITIH5	1.04736	3.5e-215	3.54e-213	Endothelial Cells	0.50071	0.0183038	1.08073
EPHA6	1.01236	0	0	Inhibitory Neurons	0.863466	0.476442	2.00295
LAMP2	1.06032	0	0	Oligodendrocytes	0.652314	0.282101	1.2691
RAPGEF4	0.8572	0	0	Inhibitory Neurons	0.898636	0.439241	1.58153
APBB2	1.36184	0	0	Oligodendrocytes	0.878303	0.590239	2.18307
NAV1	1.28737	0	0	Oligodendrocyte Precursor Cells	0.90591	0.602102	2.11922
MGAT4C	1.04878	0	0	Astrocytes	0.884497	0.510898	2.06681
DOK6	0.827459	0	0	Excitatory Neurons	0.750214	0.276077	1.23655
KIF26B	0.909502	0	0	Inhibitory Neurons	0.696745	0.264561	1.23132
PLLP	0.845916	0	0	Oligodendrocytes	0.523135	0.0608638	0.903217
WLS	0.873765	0	0	Astrocytes	0.678719	0.230781	1.14445
NTN1	0.787387	0	0	Oligodendrocyte Precursor Cells	0.545147	0.050127	0.831365
TMEM132D	0.956679	0	0	Oligodendrocyte Precursor Cells	0.873692	0.466531	1.92486
EGFR	0.83541	0	0	Astrocytes	0.653826	0.185745	1.12144
TRIM2	1.61386	0	0	Oligodendrocytes	0.933147	0.693274	2.59756
CLDND1	0.982767	0	0	Oligodendrocytes	0.58408	0.188445	1.09358
PTPRE	1.35171	0	0	Microglia	0.771958	0.486386	2.00206
NPAS3	2.12119	0	0	Astrocytes	0.997367	0.815172	4.10322
HS6ST3	0.965048	0	0	Oligodendrocyte Precursor Cells	0.909399	0.509017	2.2502
TGFBR1	0.99281	0	0	Microglia	0.483432	0.0950759	1.07597
PLEKHG1	0.822232	0	0	Astrocytes	0.620868	0.150531	0.980902
CMTM8	1.044	1.04e-230	1.21e-228	Endothelial Cells	0.544034	0.070516	1.12155
SPTBN1	1.03563	1.63e-322	3.7094e-320	Endothelial Cells	0.849432	0.745566	2.24514
MTSS1	1.01634	0	0	Oligodendrocyte Precursor Cells	0.816848	0.437669	1.6136
RCSD1	0.902866	0	0	Microglia	0.452612	0.0281858	0.928142
SPOCK1	1.421	0	0	Oligodendrocytes	0.888129	0.619571	2.46098
IQGAP2	1.05742	6.92e-48	7.76e-46	T Cells	0.406883	0.0452054	1.11105
F11-AS1	0.797867	0	0	Astrocytes	0.508198	0.0281077	0.821559
KCNH1	0.767481	0	0	Excitatory Neurons	0.67768	0.178953	0.970572
TNS1	1.0311	4.24e-225	4.69e-223	Endothelial Cells	0.588068	0.152662	1.21145
FRMD4A	1.78075	0	0	Microglia	0.971205	0.75728	3.79208
LINC02306	0.829744	0	0	Excitatory Neurons	0.477199	0.0167314	0.83526
MYO16	0.827196	0	0	Oligodendrocyte Precursor Cells	0.678535	0.217536	1.14668
RPS28	1.03088	1.05e-153	6.33e-152	Endothelial Cells	0.547585	0.276991	1.16628
USP53	1.15134	0	0	Microglia	0.593547	0.264068	1.39529
HES4	0.95378	0	0	Mural Cells	0.49422	0.0958386	1.01478
SLC2A5	0.901712	0	0	Microglia	0.433367	0.0113732	0.910428
SYT16	0.826677	0	0	Excitatory Neurons	0.778398	0.317705	1.29335
HSPA1A	1.05023	0	0	Microglia	0.447113	0.0854731	1.12479
DDAH1	0.977924	0	0	Astrocytes	0.736504	0.349622	1.34778
MYO1B	1.05364	0	0	Mural Cells	0.558526	0.199084	1.22337
SRGN	1.03019	1.19e-246	1.64e-244	Endothelial Cells	0.540483	0.0249426	1.07102
MTSS1L	0.846272	0	0	Astrocytes	0.662623	0.21661	1.03219
FMNL3	1.05261	0	0	Microglia	0.563884	0.208155	1.2361
KHDRBS3	1.02334	0	0	Oligodendrocyte Precursor Cells	0.868459	0.502159	1.92512
TNS3	0.774193	0	0	Astrocytes	0.617735	0.131704	0.965051
DSCAML1	1.21342	0	0	Oligodendrocytes	0.846386	0.539098	2.07824
LNX1	0.723469	0	0	Excitatory Neurons	0.674519	0.157548	0.855915
ALCAM	1.24786	0	0	Oligodendrocytes	0.843432	0.544815	2.08937
MT-ND3	1.0297	3.18e-231	3.78e-229	Endothelial Cells	0.836648	0.799131	1.96777
NETO1	0.750729	0	0	Excitatory Neurons	0.727463	0.229102	1.07628
GRIK2	1.0567	0	0	Oligodendrocyte Precursor Cells	0.939873	0.588429	2.46071
CDH19	0.821678	0	0	Oligodendrocytes	0.476415	0.0225902	0.836744
LRRK2	0.918867	0	0	Oligodendrocyte Precursor Cells	0.695875	0.290021	1.18444
PARD3	0.874901	0	0	Oligodendrocyte Precursor Cells	0.791915	0.366296	1.57311
KCTD1	0.869	0	0	Excitatory Neurons	0.747876	0.319688	1.25657
GABRG3	0.758878	0	0	Excitatory Neurons	0.728763	0.238431	1.23566
BCAN	0.800969	0	0	Oligodendrocyte Precursor Cells	0.592038	0.128967	0.878642
ZMAT4	1.01402	0	0	Inhibitory Neurons	0.686307	0.320342	1.47456
ZMAT4	0.706147	0	0	Excitatory Neurons	0.719396	0.19142	1.07875
RGS10	0.877788	0	0	Microglia	0.433801	0.0129788	0.888258
CACNA1C	0.922912	0	0	Inhibitory Neurons	0.95701	0.556255	2.09815
WASF1	0.762144	0	0	Excitatory Neurons	0.719528	0.232857	0.981877
FGFR1	0.824936	0	0	Oligodendrocyte Precursor Cells	0.639852	0.191401	1.01405
TRHDE	0.751931	0	0	Excitatory Neurons	0.616258	0.124722	0.903499
ANKRD30BL	0.76766	0	0	Excitatory Neurons	0.726179	0.243842	1.12895
CADM1	1.60699	0	0	Astrocytes	0.956212	0.727843	2.89392
BTNL9	1.02197	1.49e-243	2.02e-241	Endothelial Cells	0.534801	0.035698	1.05052
SHANK2	0.77844	0	0	Excitatory Neurons	0.759614	0.286889	1.17834
SLC6A12	0.886088	2.4179825899e-313	2.449978854978e-311	Mural Cells	0.429191	0.0157548	0.901249
MAP2	0.957361	0	0	Inhibitory Neurons	0.966612	0.583912	2.09229
SOX5	1.14652	0	0	Oligodendrocyte Precursor Cells	0.957726	0.638773	2.67788
CAMK1D	1.01587	0	0	Excitatory Neurons	0.841844	0.480573	1.74702
MICAL2	0.738629	0	0	Excitatory Neurons	0.704596	0.208424	0.965422
LINC02232	0.968718	0	0	Microglia	0.469975	0.0913764	1.07607
HIF1A-AS2	1.01874	2.68e-148	1.55e-146	Endothelial Cells	0.47017	0.111128	1.12701
CSF3R	0.863455	0	0	Microglia	0.429894	0.00595827	0.868135
AC110285.1	0.811586	0	0	Oligodendrocytes	0.494172	0.041727	0.847131
APC	1.3144	0	0	Astrocytes	0.912657	0.635489	2.15253
KSR2	0.739913	0	0	Inhibitory Neurons	0.88707	0.393417	1.41806
GSN	0.93288	0	0	Oligodendrocytes	0.62669	0.235072	1.17383
UACA	1.01706	8.37e-231	9.78e-229	Endothelial Cells	0.578835	0.113367	1.16902
INPP5D	1.01702	5.92e-235	7.38e-233	Endothelial Cells	0.568892	0.0693879	1.13264
DYNC1I1	0.866039	0	0	Excitatory Neurons	0.799618	0.379902	1.4522
PSEN1	1.09834	0	0	Oligodendrocytes	0.717336	0.387286	1.44708
SPARCL1	1.01484	3.02e-177	2.27e-175	Endothelial Cells	0.791903	0.681765	1.89771
CACNA1A	0.887931	0	0	Excitatory Neurons	0.827012	0.417502	1.63893
DLG1	1.48782	0	0	Oligodendrocytes	0.918601	0.674746	2.54579
STK32B	0.774782	0	0	Oligodendrocyte Precursor Cells	0.516417	0.0453808	0.825845
NLGN4X	1.10052	0	0	Oligodendrocyte Precursor Cells	0.846604	0.517435	1.79521
VCAN-AS1	0.794815	0	0	Oligodendrocyte Precursor Cells	0.471168	0.0133005	0.80752
LDLRAD4	1.63734	0	0	Microglia	0.915642	0.69481	2.84616
KCNB1	0.784173	0	0	Excitatory Neurons	0.746214	0.28387	1.11002
ANKDD1A	0.931558	0	0	Astrocytes	0.680085	0.291595	1.16936
DIP2B	1.46086	0	0	Oligodendrocytes	0.895322	0.648308	2.30606
CAMK4	0.816359	0	0	Excitatory Neurons	0.760108	0.315368	1.21151
TFPI	0.843332	0	0	Mural Cells	0.442558	0.0119917	0.851925
GRIN2C	0.725608	0	0	Astrocytes	0.520261	0.020951	0.740154
FLRT2	0.972439	0	0	Excitatory Neurons	0.829777	0.458849	1.74469
LMBR1	1.01141	7.14e-231	8.38e-229	Endothelial Cells	0.690341	0.455611	1.51849
TNS3	0.967692	0	0	Microglia	0.575025	0.202038	1.25546
ATP1B2	0.785211	0	0	Astrocytes	0.570281	0.110462	0.850963
MSRA	1.0588	0	0	Excitatory Neurons	0.858356	0.519182	1.92311
RUNX2	1.04308	0	0	Microglia	0.57054	0.22661	1.27568
EPHB1	0.993576	0	0	Astrocytes	0.753332	0.391361	1.43312
MTUS1	1.06052	0	0	Oligodendrocytes	0.717176	0.37901	1.53106
KCNIP4-IT1	0.667638	0	0	Excitatory Neurons	0.629725	0.087967	0.750018
SNAP25-AS1	0.812792	0	0	Excitatory Neurons	0.667177	0.224819	1.08315
NCKAP5	0.865589	0	0	Astrocytes	0.862203	0.448187	1.89793
ZNF804A	1.03039	0	0	Inhibitory Neurons	0.666558	0.318966	1.49655
TBL1X	0.795393	0	0	Astrocytes	0.659324	0.207279	1.06172
RYR1	0.982886	0	0	Microglia	0.521343	0.1571	1.11915
CNTN5	0.850919	0	0	Excitatory Neurons	0.713782	0.294181	1.58932
FMN1	0.840371	0	0	Excitatory Neurons	0.68871	0.262737	1.23926
LEF1	0.856321	5.0852275574e-314	5.199645177587e-312	Mural Cells	0.429191	0.0112356	0.874549
PAM	0.867309	0	0	Inhibitory Neurons	0.83026	0.419167	1.43589
DACH1	1.0068	1.92e-186	1.53e-184	Endothelial Cells	0.524858	0.123709	1.14051
HEPACAM	0.751669	0	0	Astrocytes	0.616136	0.140261	0.933824
ARHGAP31	1.00075	4.57e-233	5.57e-231	Endothelial Cells	0.647017	0.199269	1.30343
MEGF10	0.779709	0	0	Astrocytes	0.684651	0.227676	1.14565
SDK1	0.971908	0	0	Inhibitory Neurons	0.728969	0.363115	1.57217
CD86	0.856644	0	0	Microglia	0.419476	0.00591553	0.861151
NRG3	1.41188	0	0	Astrocytes	0.996501	0.745674	3.84078
ADD3	1.12594	0	0	Astrocytes	0.8744	0.56017	1.84523
ADAMTS17	0.825384	0	0	Astrocytes	0.657591	0.228216	1.15477
MTSS1	0.772054	0	0	Inhibitory Neurons	0.844372	0.385395	1.30299
KCNQ5	0.926262	0	0	Inhibitory Neurons	0.85732	0.476449	2.23548
FAM110B	0.91649	0	0	Oligodendrocyte Precursor Cells	0.723682	0.338297	1.28707
IRAK3	0.876749	0	0	Microglia	0.442772	0.0390706	0.920499
GRK5	0.980221	0	0	Mural Cells	0.575867	0.216262	1.17589
MGST1	0.873415	0	0	Astrocytes	0.658991	0.254035	1.13466
OXR1	1.03015	0	0	Inhibitory Neurons	0.943262	0.601807	2.26198
CDH8	0.737517	0	0	Excitatory Neurons	0.706012	0.229093	1.0931
AC073050.1	1.04308	0	0	Astrocytes	0.846174	0.510472	1.86099
KLHL32	1.3612	0	0	Oligodendrocytes	0.850753	0.593843	2.15993
NID1	0.854574	0	4e-323	Mural Cells	0.459538	0.0497413	0.905387
TBC1D22A	1.38719	0	0	Microglia	0.804659	0.553081	2.06642
ANKRD30BL	0.798148	0	0	Inhibitory Neurons	0.783415	0.344828	1.30403
AGFG1	0.998986	3.93e-216	4e-214	Endothelial Cells	0.68608	0.474133	1.52292
AC096576.2	0.767999	0	0	Excitatory Neurons	0.537617	0.0823475	0.863093
IL18	0.881159	0	0	Microglia	0.446245	0.0498333	0.914073
NRCAM	1.30603	0	0	Oligodendrocyte Precursor Cells	0.964703	0.698399	2.76447
SLC39A12	0.716487	0	0	Astrocytes	0.504099	0.0148889	0.725932
PRKCE	0.995584	0	0	Inhibitory Neurons	0.950827	0.600543	2.03686
ANO4	0.88497	0	0	Inhibitory Neurons	0.877069	0.483033	1.7196
USP24	1.08931	0	0	Oligodendrocyte Precursor Cells	0.835522	0.516422	1.68327
CHRM3	0.946401	0	0	Inhibitory Neurons	0.788507	0.421465	1.91692
DOCK1	0.767008	0	0	Astrocytes	0.766796	0.313015	1.35851
MT3	0.899613	0	0	Astrocytes	0.63613	0.249991	0.954452
AC090568.2	0.707345	0	0	Excitatory Neurons	0.632062	0.140334	0.874933
KCNJ6	0.710407	0	0	Excitatory Neurons	0.70216	0.212125	0.964053
LINC01965	0.744853	0	0	Oligodendrocyte Precursor Cells	0.503899	0.0374602	0.779059
KCND2	0.901723	0	0	Inhibitory Neurons	0.870849	0.486832	2.00376
PPM1E	0.771026	0	0	Inhibitory Neurons	0.836334	0.385967	1.31058
FRMD4A	1.28531	0	0	Inhibitory Neurons	0.991562	0.722626	3.16172
LAMA4	0.914243	1.52550283e-316	1.5742250306e-314	Mural Cells	0.489884	0.111093	1.02089
NRGN	0.629851	0	0	Excitatory Neurons	0.68708	0.132569	0.649297
AC090502.1	0.829766	0	0	Oligodendrocytes	0.447003	0.0310086	0.856956
HLA-B	0.998511	7.45e-216	7.57e-214	Endothelial Cells	0.504261	0.0325677	1.02437
TNS3	0.778196	0	0	Oligodendrocyte Precursor Cells	0.636671	0.191736	1.06071
MAL	0.80189	0	0	Oligodendrocytes	0.492695	0.0603121	0.854375
DAB1	1.03169	0	0	Oligodendrocyte Precursor Cells	0.93741	0.604252	2.43852
FAM149A	0.948482	0	0	Microglia	0.477355	0.113653	1.02626
SORCS1	0.84031	0	0	Oligodendrocyte Precursor Cells	0.787913	0.378317	1.5274
IGFBP7	0.745995	0	0	Astrocytes	0.508131	0.0465429	0.80879
KANK1	0.828754	0	0	Oligodendrocyte Precursor Cells	0.785656	0.37139	1.48029
KCNN3	0.84079	0	0	Astrocytes	0.641129	0.231947	1.03878
AC087564.1	0.805877	0	0	Astrocytes	0.628699	0.201387	1.12248
CDK19	1.22558	0	0	Oligodendrocytes	0.80095	0.521752	1.84187
BMP2K	0.885479	0	0	Astrocytes	0.719541	0.332992	1.23894
MAG	0.762997	0	0	Oligodendrocytes	0.473012	0.0230774	0.768715
GRB10	0.996844	1.44e-205	1.33e-203	Endothelial Cells	0.65696	0.386465	1.42148
KCNQ3	0.898429	0	0	Inhibitory Neurons	0.937989	0.558266	2.02542
HIP1R	0.819976	0	0	Oligodendrocyte Precursor Cells	0.692284	0.277435	1.14485
KCNC2	0.6805	0	0	Excitatory Neurons	0.777855	0.276504	1.25691
KAZN	1.16204	0	0	Oligodendrocyte Precursor Cells	0.979376	0.686931	2.96673
AMPH	0.757333	0	0	Excitatory Neurons	0.731792	0.280405	1.0857
NEAT1	1.03099	0	0	Oligodendrocytes	0.844363	0.515297	2.17796
TMEM178B	1.03983	0	0	Excitatory Neurons	0.877881	0.551863	2.06993
ITGA2	0.802584	0	0	Oligodendrocytes	0.448704	0.0254847	0.818293
MACROD2	1.08974	0	0	Inhibitory Neurons	0.966176	0.656003	2.54892
ZFPM2	0.822955	0	0	Excitatory Neurons	0.767434	0.356778	1.42041
EPHA6	0.956883	0	0	Excitatory Neurons	0.766561	0.412956	1.77004
SCN1A	0.776209	0	0	Inhibitory Neurons	0.860702	0.4246	1.4473
CLIC4	0.811373	0	0	Oligodendrocytes	0.534502	0.117414	0.947755
PIP5K1B	0.764459	0	0	Inhibitory Neurons	0.762211	0.319567	1.13474
EPB41L2	1.46809	0	0	Microglia	0.864419	0.634983	2.49692
SHC3	0.929785	0	0	Oligodendrocyte Precursor Cells	0.782167	0.419367	1.46353
CASC15	1.03736	0	0	Mural Cells	0.58526	0.260508	1.26633
MAPK4	0.912352	0	0	Astrocytes	0.73617	0.368072	1.36165
PTPRD	1.59677	0	0	Excitatory Neurons	0.974055	0.76366	3.50811
RUNX1	1.00573	3.25e-45	3.16e-43	T Cells	0.453441	0.119931	1.17947
AC008574.1	0.678058	0	0	Excitatory Neurons	0.509499	0.0141762	0.685795
PCDH15	0.87469	0	0	Inhibitory Neurons	0.596399	0.213187	1.34274
AMZ1	0.816844	0	0	Oligodendrocyte Precursor Cells	0.635748	0.225382	1.02207
DLGAP2	0.758449	0	0	Inhibitory Neurons	0.898927	0.458037	1.94035
AC108866.1	0.858198	0	0	Astrocytes	0.59924	0.210051	1.06746
APBB2	1.14479	0	0	Oligodendrocyte Precursor Cells	0.916889	0.626194	2.1491
SLFN12L	0.946038	5.01e-42	4.31e-40	T Cells	0.356275	0.004171	0.95163
JAM3	1.04408	0	0	Oligodendrocytes	0.701474	0.382636	1.41985
SLC2A3	0.995523	1.7e-155	1.05e-153	Endothelial Cells	0.484375	0.125835	1.08557
XKR4	0.957088	0	0	Oligodendrocyte Precursor Cells	0.84014	0.491977	1.90764
IGF1	0.618705	0	0	Inhibitory Neurons	0.57054	0.0269931	0.649668
RAPGEF1	0.99495	5.38e-202	4.78e-200	Endothelial Cells	0.664773	0.401089	1.42112
MED12L	1.02094	0	0	Astrocytes	0.856472	0.530556	1.83964
SUSD6	1.01731	0	0	Microglia	0.567935	0.24181	1.22573
RFTN1	0.652243	0	0	Excitatory Neurons	0.638647	0.127158	0.782267
MAN1A1	0.679027	0	0	Excitatory Neurons	0.627025	0.136824	0.857824
GFAP	0.800324	0	0	Astrocytes	0.449647	0.0357262	0.819761
LMO4	0.72518	0	0	Excitatory Neurons	0.707741	0.248907	0.906623
ITM2A	0.992056	4.96e-206	4.59e-204	Endothelial Cells	0.491477	0.0278603	1.0177
RGS7	0.963073	0	0	Inhibitory Neurons	0.970758	0.62785	2.47522
ADCY1	0.683963	0	0	Excitatory Neurons	0.698719	0.211952	0.907635
CARNS1	0.756193	0	0	Oligodendrocytes	0.458691	0.0205697	0.762024
FBXW7	0.854882	0	0	Excitatory Neurons	0.807421	0.421067	1.38519
SCARA3	0.728077	0	0	Astrocytes	0.519395	0.0645588	0.773427
TMSB4X	0.984805	8.33e-148	4.77e-146	Endothelial Cells	0.56108	0.306617	1.13094
GRM5	0.893152	0	0	Oligodendrocyte Precursor Cells	0.901088	0.532133	2.12364
C10orf90	0.719482	0	0	Oligodendrocyte Precursor Cells	0.712908	0.253077	1.26583
COL26A1	0.637312	0	0	Excitatory Neurons	0.608784	0.0889218	0.698607
GRIN2A	0.892618	0	0	Inhibitory Neurons	0.842662	0.474578	1.94148
BMPER	0.702954	0	0	Excitatory Neurons	0.680067	0.210697	0.945429
SPP1	1.09455	0	0	Microglia	0.401823	0.10228	1.21549
SCN1A	0.73511	0	0	Excitatory Neurons	0.783221	0.335546	1.26965
FYN	1.22085	0	0	Astrocytes	0.902826	0.634878	2.09529
KLHL4	0.944978	0	0	Oligodendrocytes	0.560511	0.213578	1.1362
ATG4C	1.00088	0	0	Oligodendrocytes	0.665735	0.33848	1.30057
TANC1	0.776098	0	0	Oligodendrocyte Precursor Cells	0.66694	0.244497	1.11451
THRB	0.955965	0	0	Excitatory Neurons	0.849895	0.507834	1.85229
TMEM132B	0.932712	0	0	Excitatory Neurons	0.871477	0.520355	1.90583
FN1	0.982361	8.99e-195	7.63e-193	Endothelial Cells	0.545455	0.144458	1.12019
SLC1A3	1.01391	0	0	Microglia	0.736362	0.413904	2.02273
CIT	0.712444	0	0	Excitatory Neurons	0.712334	0.252598	1.01136
NIPAL2	0.635188	0	0	Excitatory Neurons	0.610612	0.0955053	0.715819
TACC1	1.34877	0	0	Mural Cells	0.778902	0.537312	2.00474
RIMBP2	0.672555	0	0	Excitatory Neurons	0.728204	0.240368	1.02621
RREB1	0.864266	0	0	Microglia	0.471712	0.0938244	0.977025
SCD	0.825686	0	0	Oligodendrocytes	0.492663	0.0971098	0.888887
LRFN2	0.698004	0	0	Excitatory Neurons	0.702094	0.232821	0.991227
MEG8	0.715338	0	0	Inhibitory Neurons	0.808256	0.352516	1.19806
CDH6	0.899492	2.84e-306	2.81e-304	Mural Cells	0.492413	0.129968	1.01071
ENOSF1	0.846739	0	0	Oligodendrocytes	0.573965	0.189699	1.04587
2024-03-01	1.03034	0	0	Oligodendrocyte Precursor Cells	0.936179	0.621162	2.41886
ALK	0.831594	0	0	Inhibitory Neurons	0.619895	0.228603	1.14342
TNK2	0.855784	0	0	Oligodendrocyte Precursor Cells	0.68387	0.304049	1.11578
SYBU	0.701721	0	0	Excitatory Neurons	0.701699	0.238931	0.952722
PTCHD1-AS	0.90781	0	0	Astrocytes	0.63793	0.280849	1.27467
ATM	1.27164	0	0	Microglia	0.755028	0.500684	1.8398
CELF4	0.706896	0	0	Excitatory Neurons	0.747201	0.287398	1.12412
GRM5	0.907337	0	0	Inhibitory Neurons	0.851791	0.495874	2.04268
CCDC85A	0.694238	0	0	Excitatory Neurons	0.662666	0.194266	0.991352
KIAA1755	0.783822	0	0	Oligodendrocytes	0.534598	0.121828	0.930993
MYO16	0.897097	0	0	Inhibitory Neurons	0.546718	0.185712	1.11932
ERC2	0.787891	0	0	Inhibitory Neurons	0.924895	0.514411	1.92446
IQCA1	0.830608	0	0	Astrocytes	0.61107	0.221592	1.00968
ETS1	1.03755	9.07e-41	7.35e-39	T Cells	0.408907	0.0981595	1.13468
AC016597.1	0.77321	0	0	Oligodendrocytes	0.477539	0.0594595	0.810866
TMEM156	0.823343	0	0	Microglia	0.4011	0.00877868	0.831134
SMAD6	0.976701	1.31e-194	1.1e-192	Endothelial Cells	0.478693	0.027435	1.00976
PALMD	0.969905	2.3e-218	2.41e-216	Endothelial Cells	0.517756	0.0553426	1.01077
RIMS1	0.802552	0	0	Inhibitory Neurons	0.928096	0.525618	1.81871
GRK3	0.818311	0	0	Inhibitory Neurons	0.838262	0.444471	1.399
SAMD4A	0.979806	0	0	Oligodendrocyte Precursor Cells	0.787092	0.458766	1.62927
LINC00599	0.681447	0	0	Inhibitory Neurons	0.769267	0.295178	1.00398
KCNH8	0.696609	0	0	Oligodendrocyte Precursor Cells	0.697517	0.236154	1.22047
MT2A	0.757497	0	0	Astrocytes	0.518495	0.0951538	0.833555
LRRC7	1.12554	0	0	Excitatory Neurons	0.927565	0.643003	2.52571
SCN2A	0.703253	0	0	Inhibitory Neurons	0.896454	0.440414	1.37349
BACH1	0.707316	0	0	Inhibitory Neurons	0.6974	0.24374	1.04138
CASK	1.01263	0	0	Oligodendrocyte Precursor Cells	0.814488	0.498959	1.6079
AFAP1L2	0.720709	0	0	Oligodendrocyte Precursor Cells	0.533963	0.088196	0.782101
HIVEP3	0.821399	0	0	Inhibitory Neurons	0.914093	0.524312	1.65817
FOXP1	0.96957	8.01e-236	1.01e-233	Endothelial Cells	0.805398	0.667182	2.08208
MKNK1	1.03871	0	0	Microglia	0.596296	0.290014	1.28501
SLC30A10	0.886183	1.19e-283	1.02e-281	Mural Cells	0.46026	0.100167	0.972922
XKR4	0.670433	0	0	Excitatory Neurons	0.81934	0.342011	1.43707
ADIPOR2	0.961223	0	0	Oligodendrocytes	0.62913	0.297971	1.22379
PTPRO	0.710381	0	0	Excitatory Neurons	0.70379	0.254181	1.08794
ATP13A4	0.757776	0	0	Oligodendrocyte Precursor Cells	0.667453	0.247933	1.13606
NGEF	0.593653	0	0	Excitatory Neurons	0.612439	0.0732634	0.626798
FN1	0.892174	2.78e-302	2.64e-300	Mural Cells	0.49711	0.142007	1.02364
GABRA2	0.927138	0	0	Astrocytes	0.748234	0.406541	1.40135
MEF2C	0.915779	0	0	Excitatory Neurons	0.883149	0.537459	1.88911
COBL	1.14977	0	0	Oligodendrocytes	0.846354	0.571553	2.00327
RERG	0.864158	0	0	Astrocytes	0.620601	0.254078	1.15436
COLGALT2	1.04061	0	0	Oligodendrocytes	0.684488	0.380823	1.39773
SORCS2	0.814186	0	0	Astrocytes	0.690216	0.301992	1.13539
NTM	1.72233	0	0	Astrocytes	0.995768	0.812336	3.70515
VSTM2A	0.653016	0	0	Inhibitory Neurons	0.70882	0.221041	0.839087
ENG	0.965014	9.22e-233	1.12e-230	Endothelial Cells	0.522727	0.0284982	0.995188
PWRN1	0.645269	0	0	Inhibitory Neurons	0.618331	0.126845	0.786093
PLEKHA7	0.709572	0	0	Astrocytes	0.545221	0.0985225	0.79899
PLCB4	0.963827	8.94e-132	4.49e-130	Endothelial Cells	0.564631	0.334383	1.34339
IFNGR1	0.951604	0	0	Microglia	0.50615	0.174859	1.08419
SLC22A10	0.65931	0	0	Excitatory Neurons	0.512462	0.0315077	0.676003
ERBB3	0.742631	0	0	Oligodendrocytes	0.472915	0.0470002	0.780066
DCLK2	1.02468	0	0	Astrocytes	0.85164	0.545168	1.78077
IQGAP1	0.962795	0	0	Oligodendrocytes	0.644286	0.317308	1.24088
PPP2R2C	0.826617	0	0	Excitatory Neurons	0.778332	0.397889	1.31552
AGAP1	1.62362	0	0	Oligodendrocyte Precursor Cells	0.986559	0.793242	3.2475
SP100	0.961027	1.15e-238	1.47e-236	Endothelial Cells	0.551847	0.0439669	1.03581
MAP3K1	0.753738	0	0	Oligodendrocyte Precursor Cells	0.582188	0.165639	0.905379
LGR4	0.835343	0	0	Astrocytes	0.624433	0.249309	1.05011
CPNE8	0.959393	7.29e-193	6.03e-191	Endothelial Cells	0.644886	0.351919	1.40546
PLCB1	1.10667	0	0	Inhibitory Neurons	0.989562	0.706931	2.98189
AFDN	0.958555	5.43e-232	6.48e-230	Endothelial Cells	0.741477	0.563183	1.66728
PTK2B	0.632105	0	0	Excitatory Neurons	0.638713	0.141471	0.767979
EML6	0.794249	0	0	Excitatory Neurons	0.777229	0.382321	1.33942
SLC1A1	0.9545	7.32e-164	4.87e-162	Endothelial Cells	0.580256	0.308997	1.25465
UNC80	0.781347	0	0	Excitatory Neurons	0.782843	0.381812	1.30546
EMP2	0.952938	1.3e-226	1.48e-224	Endothelial Cells	0.512074	0.0234955	0.977801
LMCD1-AS1	1.07815	0	0	Oligodendrocytes	0.709469	0.420429	1.69826
MIR181A1HG	1.03882	0	0	Oligodendrocytes	0.712455	0.41325	1.51802
STXBP5L	0.708849	0	0	Inhibitory Neurons	0.964284	0.525785	2.04575
AC006148.1	0.778999	0	0	Inhibitory Neurons	0.821058	0.423343	1.38315
FCHSD2	1.34024	0	0	Microglia	0.852554	0.621546	2.3367
CDH9	0.804878	0	0	Inhibitory Neurons	0.707838	0.323407	1.35966
FARP1	0.920546	0	0	Astrocytes	0.806318	0.47127	1.51446
ASTN2	1.19902	0	0	Oligodendrocyte Precursor Cells	0.9488	0.691833	2.46649
TENM1	0.768958	0	0	Oligodendrocyte Precursor Cells	0.6496	0.247312	1.07224
SRRM3	0.650576	0	0	Excitatory Neurons	0.701814	0.226074	0.92799
TNR	0.671957	0	0	Excitatory Neurons	0.788012	0.327735	1.33
ALPK1	0.821207	0	0	Microglia	0.414122	0.0391561	0.856184
ZFYVE16	1.2587	0	0	Oligodendrocytes	0.835115	0.590697	1.94617
LAMA3	0.947766	1.64e-189	1.33e-187	Endothelial Cells	0.505682	0.0800312	1.03522
ARPP21	0.824568	0	0	Oligodendrocyte Precursor Cells	0.865688	0.491728	1.80706
SYTL3	0.968508	1.97e-36	1.27e-34	T Cells	0.350202	0.0327923	0.997418
LINC02055	0.778903	0	0	Excitatory Neurons	0.419729	0.0238149	0.788219
GPRC5B	0.866289	0	0	Oligodendrocytes	0.636259	0.28165	1.18213
SLIT2	0.671508	0	0	Excitatory Neurons	0.686669	0.227738	1.08837
PICALM	0.947724	7.09e-222	7.62e-220	Endothelial Cells	0.799716	0.688091	2.00138
NOTCH2	0.693952	0	0	Astrocytes	0.56175	0.11855	0.806309
SLIT1	0.618398	0	0	Excitatory Neurons	0.622415	0.124958	0.74274
GRIP2	0.5685	0	0	Inhibitory Neurons	0.568867	0.0224965	0.587422
RANBP17	0.661013	0	0	Inhibitory Neurons	0.718312	0.2542	0.970389
SLC35F1	0.768821	0	0	Inhibitory Neurons	0.906965	0.509545	1.74586
SLC8A3	0.642913	0	0	Inhibitory Neurons	0.702891	0.225908	0.877362
RUBCNL	0.851168	0	0	Microglia	0.450152	0.0910345	0.923586
SHANK2	0.686899	0	0	Inhibitory Neurons	0.829314	0.383251	1.25315
CSMD3	0.8932	0	0	Inhibitory Neurons	0.893362	0.552345	2.21032
IL6ST	1.07198	0	0	Microglia	0.617711	0.333834	1.39395
NRXN1	1.472	0	0	Astrocytes	0.992235	0.785948	3.93765
KIRREL3	1.03656	0	0	Oligodendrocytes	0.824359	0.532327	2.22326
B2M	0.956439	3.28e-43	2.98e-41	T Cells	0.433198	0.115977	1.07029
SEZ6L	0.651344	0	0	Excitatory Neurons	0.731842	0.263446	1.08618
ANKS1A	0.946527	1.65e-181	1.27e-179	Endothelial Cells	0.680398	0.50132	1.56562
NBEA	1.03973	0	0	Inhibitory Neurons	0.980651	0.69002	2.4644
BCHE	0.681885	0	0	Oligodendrocyte Precursor Cells	0.490047	0.0441011	0.72159
MEF2C	0.888058	0	0	Inhibitory Neurons	0.946536	0.605542	2.04421
AMER2	0.875108	0	0	Oligodendrocytes	0.582795	0.237938	1.06437
SGCD	1.07003	0	0	Astrocytes	0.837177	0.555316	2.10272
IPO9-AS1	0.848332	0	0	Oligodendrocyte Precursor Cells	0.62518	0.269955	1.11867
SRRM3	0.637886	0	0	Inhibitory Neurons	0.794181	0.318785	1.04405
FGD6	0.72546	0	0	Astrocytes	0.583644	0.167843	0.853106
NCALD	0.757393	0	0	Inhibitory Neurons	0.794544	0.396915	1.36866
HSPA1A	0.941351	7.22e-120	3.2e-118	Endothelial Cells	0.429688	0.0973723	1.05066
THRB	0.809276	0	0	Inhibitory Neurons	0.941517	0.569654	1.91541
TEK	0.936175	9.67e-206	8.93e-204	Endothelial Cells	0.536222	0.109374	1.03314
PRKAG2	0.717247	0	0	Excitatory Neurons	0.719692	0.300919	1.07282
FAM189A1	0.685148	0	0	Inhibitory Neurons	0.734752	0.296079	1.04325
DPP6	0.85295	0	0	Excitatory Neurons	0.91102	0.559701	2.19069
CD74	0.786982	0	0	Microglia	0.394299	0.0134855	0.79412
TOX3	0.630546	0	0	Inhibitory Neurons	0.561629	0.0847775	0.726624
DGKD	0.614335	0	0	Inhibitory Neurons	0.680487	0.190648	0.82304
PAK5	0.656263	0	0	Excitatory Neurons	0.709041	0.251243	0.988449
NMNAT2	0.65892	0	0	Excitatory Neurons	0.748107	0.293126	1.10472
ATP2B2	0.837165	0	0	Excitatory Neurons	0.816525	0.460349	1.48674
ARHGAP12	1.02487	0	0	Microglia	0.612068	0.322082	1.35829
RBMS1	0.979566	0	0	Mural Cells	0.634393	0.330332	1.33515
ARHGAP23	0.846349	0	0	Oligodendrocytes	0.572424	0.220414	1.01938
DAB1	0.805646	0	0	Excitatory Neurons	0.861204	0.491848	1.98471
PRKCA	1.23125	0	0	Astrocytes	0.956512	0.71505	2.55347
ZEB2	1.44185	0	0	Oligodendrocytes	0.931124	0.725386	2.62333
MOB3B	0.992057	0	0	Oligodendrocytes	0.666795	0.367146	1.38111
RASAL2	0.81648	0	0	Excitatory Neurons	0.821332	0.456567	1.56275
AL589740.1	0.916789	0	0	Oligodendrocyte Precursor Cells	0.855633	0.532363	1.94825
PALLD	0.843205	0	0	Astrocytes	0.675686	0.323696	1.16919
CHST9	0.761961	0	0	Oligodendrocyte Precursor Cells	0.554689	0.164688	0.935219
EPHA5	0.638138	0	0	Excitatory Neurons	0.648673	0.18259	0.857499
MAP3K20	0.801786	7.2e-299	6.77e-297	Mural Cells	0.479408	0.109873	0.902861
KCNMA1	1.07237	0	0	Excitatory Neurons	0.918395	0.642794	2.4728
STXBP5-AS1	0.651209	0	0	Excitatory Neurons	0.624802	0.16956	0.861598
AC124312.1	0.876799	0	0	Inhibitory Neurons	0.945008	0.607686	1.83596
DOCK10	0.730701	0	0	Oligodendrocyte Precursor Cells	0.844039	0.437644	1.69601
ZCCHC24	0.757092	0	0	Oligodendrocytes	0.551328	0.15993	0.970838
TENM2	0.931438	0	0	Inhibitory Neurons	0.890526	0.573159	2.34402
EPB41L3	0.711465	0	0	Excitatory Neurons	0.757244	0.342366	1.18645
KCTD16	0.801668	0	0	Inhibitory Neurons	0.865867	0.49778	1.86764
SEMA4D	0.980553	0	0	Oligodendrocytes	0.673795	0.373264	1.32272
MT-ND1	0.93614	5.69e-165	3.84e-163	Endothelial Cells	0.712358	0.671719	1.24364
NRXN1	1.18009	0	0	Excitatory Neurons	0.983225	0.733271	3.48458
SGCD	0.962452	0	0	Oligodendrocyte Precursor Cells	0.892982	0.587416	2.12828
WWC2	0.934948	2.31e-190	1.88e-188	Endothelial Cells	0.640625	0.379053	1.33713
RAB31	0.919479	0	0	Microglia	0.558675	0.238734	1.22916
SYT14	0.703363	0	0	Inhibitory Neurons	0.865503	0.446649	1.33607
FRY	0.736754	0	0	Excitatory Neurons	0.788259	0.387359	1.34279
CGNL1	0.643634	0	0	Astrocytes	0.490802	0.0313768	0.68988
SLC8A1	0.858321	0	0	Oligodendrocyte Precursor Cells	0.895752	0.553274	2.09657
PCDH7	0.958078	0	0	Oligodendrocyte Precursor Cells	0.905397	0.598754	2.20328
RAPGEF4	0.712027	0	0	Excitatory Neurons	0.779353	0.366235	1.32106
KLHL29	0.632499	0	0	Excitatory Neurons	0.661399	0.195794	0.873613
FGF13	0.831844	0	0	Inhibitory Neurons	0.552537	0.199648	1.00878
BCAR3	0.705733	0	0	Astrocytes	0.578013	0.162022	0.86257
STXBP1	0.734605	0	0	Excitatory Neurons	0.770809	0.371318	1.13326
ITGA8	0.703543	0	0	Oligodendrocyte Precursor Cells	0.497537	0.0805052	0.79817
ZEB1	1.2068	0	0	Mural Cells	0.792269	0.549959	2.11439
WWC1	0.796151	0	0	Astrocytes	0.645328	0.278475	1.03287
TTYH1	0.777324	0	0	Astrocytes	0.619368	0.243901	0.96694
GABRG2	0.629127	0	0	Excitatory Neurons	0.681384	0.216844	0.828942
AC120193.1	0.962955	0	0	Microglia	0.499783	0.197355	1.19377
FRMD3	0.962389	7.98e-265	6.35e-263	Mural Cells	0.498555	0.196024	1.15786
AK5	1.0617	0	0	Oligodendrocytes	0.819221	0.545438	1.94065
DOCK11	0.854105	0	0	Microglia	0.485747	0.144921	1.0114
VIM	0.934814	3.21e-207	3.02e-205	Endothelial Cells	0.510653	0.0571027	0.986734
SLC2A13	0.697553	0	0	Inhibitory Neurons	0.877287	0.459922	1.50844
ATRNL1	0.76281	0	0	Inhibitory Neurons	0.930969	0.550251	2.19068
LHFPL6	0.823559	0	0	Astrocytes	0.705545	0.353147	1.33988
KIAA1217	0.703852	0	0	Excitatory Neurons	0.713585	0.301256	1.33454
LINC00461	0.996054	0	0	Astrocytes	0.861704	0.571833	1.79909
PARP14	0.806344	0	0	Microglia	0.439878	0.0806137	0.890774
CDH13	0.748042	0	0	Excitatory Neurons	0.722969	0.336228	1.38535
RBFOX3	0.634448	0	0	Inhibitory Neurons	0.818076	0.360175	1.2589
HERPUD1	0.931963	1.46e-165	9.97e-164	Endothelial Cells	0.508523	0.150837	1.03933
PLXNA4	0.80986	0	0	Inhibitory Neurons	0.714457	0.358066	1.35559
TGFB2	0.701742	0	0	Astrocytes	0.530525	0.118315	0.80055
AFAP1	0.60551	0	0	Inhibitory Neurons	0.684888	0.206316	0.799289
ZBTB20	1.1865	0	0	Oligodendrocyte Precursor Cells	0.977119	0.73389	2.9439
SEMA5A	0.846424	4.18e-252	3.12e-250	Mural Cells	0.537572	0.196703	1.17956
NR2F2	0.740204	1.85e-294	1.7e-292	Mural Cells	0.438584	0.0492769	0.781077
NLGN4Y	1.1389	0	0	Oligodendrocyte Precursor Cells	0.900882	0.648819	2.18306
MEF2A	0.929086	3.32e-220	3.54e-218	Endothelial Cells	0.788352	0.658488	1.96337
RASGRF2	0.73393	0	0	Excitatory Neurons	0.736484	0.344503	1.31997
MYOF	0.719094	1.14e-287	1.01e-285	Mural Cells	0.424133	0.0249004	0.756579
NFASC	1.08754	0	0	Oligodendrocytes	0.804258	0.54091	1.79557
ADAP2	0.803457	0	0	Microglia	0.42237	0.0665665	0.863443
CLYBL	0.743216	0	0	Astrocytes	0.609138	0.223234	0.936456
CACNB4	0.690254	0	0	Excitatory Neurons	0.741653	0.327462	1.13975
SNAP91	0.74884	0	0	Excitatory Neurons	0.788835	0.407227	1.33027
COL18A1	0.770224	5.45e-286	4.75e-284	Mural Cells	0.455202	0.0839957	0.840913
CFH	0.746673	2.25e-262	1.77e-260	Mural Cells	0.388367	0.00617449	0.755652
KCNQ1	0.793199	0	0	Microglia	0.40356	0.0434599	0.823734
SLC16A1	0.928995	8.84e-131	4.38e-129	Endothelial Cells	0.43821	0.101294	1.00596
LPP	0.984868	0	0	Astrocytes	0.856605	0.567512	1.83356
TMEM132B	0.845	0	0	Inhibitory Neurons	0.927732	0.591068	2.0139
BIN1	0.893742	0	0	Oligodendrocytes	0.612658	0.29479	1.12545
ABLIM2	0.632026	0	0	Excitatory Neurons	0.686586	0.234694	0.893016
CERS6	0.672926	0	0	Inhibitory Neurons	0.871431	0.448793	1.36574
COL24A1	0.602702	0	0	Excitatory Neurons	0.504873	0.0320624	0.627387
GOLIM4	0.695251	0	0	Astrocytes	0.60014	0.191558	0.897736
FUT8	1.33726	0	0	Oligodendrocytes	0.87384	0.661907	2.24931
AFAP1	0.767959	0	0	Oligodendrocyte Precursor Cells	0.63031	0.262389	1.01542
PRKAR2B	0.606937	0	0	Excitatory Neurons	0.660855	0.192211	0.782659
AJ009632.2	0.73757	0	0	Excitatory Neurons	0.406131	0.0220327	0.74686
TMEM98	0.714002	0	0	Oligodendrocytes	0.418007	0.0213077	0.7272
APCDD1	0.647594	0	0	Astrocytes	0.533458	0.0953884	0.770572
NKAIN2	1.12858	0	0	Oligodendrocytes	0.912436	0.661814	2.7681
AC009041.2	0.802777	0	0	Oligodendrocyte Precursor Cells	0.735994	0.38438	1.30365
PAG1	1.03941	0	0	Microglia	0.614672	0.343608	1.39849
NET1	0.928686	2.19e-188	1.76e-186	Endothelial Cells	0.487926	0.061249	0.972498
DOK6	0.677152	0	0	Inhibitory Neurons	0.794508	0.377644	1.2716
KIRREL3	0.748144	0	0	Excitatory Neurons	0.828707	0.45132	1.85774
LRCH1	0.926606	4.05e-182	3.12e-180	Endothelial Cells	0.62642	0.359065	1.312
DOCK1	0.922233	1.13e-170	8.09e-169	Endothelial Cells	0.735795	0.389926	1.64095
WIF1	0.708501	0	0	Astrocytes	0.459477	0.0626683	0.760132
PTN	0.728442	0	0	Oligodendrocyte Precursor Cells	0.721732	0.335402	1.25022
ANKRD33B	0.546398	0	0	Excitatory Neurons	0.577818	0.0638248	0.598886
KLF12	0.874983	0	0	Oligodendrocyte Precursor Cells	0.800328	0.480167	1.57788
SCN3A	0.629544	0	0	Excitatory Neurons	0.717322	0.270921	0.978879
TMEM178B	0.81115	0	0	Inhibitory Neurons	0.957229	0.612315	2.0806
RYBP	0.956981	0	0	Oligodendrocytes	0.653598	0.361951	1.27934
ADAMTS9	0.92131	4.69e-96	1.62e-94	Endothelial Cells	0.390625	0.0997171	1.0265
DLEU7	0.956543	0	0	Microglia	0.48676	0.195481	1.12064
PARD3B	0.819195	1.12e-246	8.13e-245	Mural Cells	0.643786	0.302223	1.39711
AC233296.1	0.660924	0	0	Inhibitory Neurons	0.61182	0.188553	0.937398
INTU	0.827337	0	0	Astrocytes	0.711877	0.374404	1.18064
DOCK8	0.836652	7.17e-38	4.99e-36	T Cells	0.394737	0.0614371	0.971562
FRRS1L	0.626631	0	0	Excitatory Neurons	0.718063	0.27083	0.931425
FAM110B	0.662024	0	0	Inhibitory Neurons	0.714312	0.292336	0.978302
OAF	0.631325	0	0	Astrocytes	0.479172	0.0365719	0.667924
ITGAX	0.757763	0	0	Microglia	0.373029	0.00606205	0.762648
DNER	0.817381	0	0	Oligodendrocyte Precursor Cells	0.762877	0.421933	1.37811
FAM49B	1.2809	0	0	Microglia	0.843438	0.626686	2.23879
RHOU	0.718846	0	0	Oligodendrocytes	0.472434	0.0858613	0.792251
EZR	0.617893	0	0	Astrocytes	0.47504	0.023076	0.638611
GULP1	0.632957	0	0	Excitatory Neurons	0.550919	0.111709	0.780047
NFIB	0.94781	0	0	Astrocytes	0.877566	0.585584	1.91156
CHD7	0.792268	0	0	Oligodendrocytes	0.606525	0.256194	1.14642
SIK3	1.73063	0	0	Oligodendrocytes	0.974697	0.814844	3.17906
RIN2	0.692496	0	0	Astrocytes	0.657691	0.258491	1.06924
AGAP1	1.43796	0	0	Oligodendrocytes	0.961372	0.769226	2.8922
PPM1L	0.786293	0	0	Excitatory Neurons	0.788012	0.437098	1.39637
NETO2	0.652704	0	0	Inhibitory Neurons	0.682051	0.259799	0.910341
AC027288.3	0.66059	0	0	Excitatory Neurons	0.56939	0.151819	0.855435
ALCAM	0.928598	0	0	Oligodendrocyte Precursor Cells	0.877796	0.582428	1.94474
GRB2	1.04085	0	0	Microglia	0.595717	0.332509	1.32486
GPR158	0.645038	0	0	Excitatory Neurons	0.721191	0.295027	1.07025
ECHDC2	0.718282	0	0	Astrocytes	0.620368	0.239146	0.917114
EGLN3	0.717666	0	0	Astrocytes	0.536824	0.155086	0.87272
HTR1E	0.570406	0	0	Excitatory Neurons	0.600273	0.116865	0.711406
TCF12	1.46094	0	0	Oligodendrocytes	0.930996	0.744071	2.65646
RAP1GAP2	0.601998	0	0	Excitatory Neurons	0.651933	0.196403	0.809551
SCAI	0.711627	0	0	Excitatory Neurons	0.769772	0.384967	1.20849
CD53	0.747544	0	0	Microglia	0.397048	0.0310367	0.767985
NINJ2	0.71174	0	0	Oligodendrocytes	0.419549	0.0354221	0.735153
RNASET2	0.80617	0	0	Microglia	0.434091	0.0955887	0.866377
RFX2	0.696056	0	0	Astrocytes	0.570714	0.17824	0.838608
NRG3	1.10096	0	0	Inhibitory Neurons	0.997018	0.749976	3.60072
PAM	0.918262	3.95e-193	3.29e-191	Endothelial Cells	0.71804	0.483442	1.61895
SCD5	1.17675	0	0	Oligodendrocytes	0.86045	0.63011	2.06666
TMEM232	0.760812	0	0	Excitatory Neurons	0.778645	0.422395	1.37687
NYAP2	0.656003	0	0	Inhibitory Neurons	0.619313	0.205604	0.860697
FAM13C	1.00055	0	0	Oligodendrocytes	0.706162	0.435611	1.44294
PEAK1	1.0058	0	0	Oligodendrocyte Precursor Cells	0.868869	0.599332	1.86134
SUCLG2-AS1	0.688077	0	0	Astrocytes	0.546354	0.152059	0.841235
ITGAM	0.734856	0	0	Microglia	0.373607	0.00587891	0.738978
ZFP36L2	0.823671	0	0	Microglia	0.420055	0.0913947	0.930083
NDRG1	0.785626	0	0	Oligodendrocytes	0.539383	0.195237	0.936597
USP6NL	0.866934	0	0	Microglia	0.487628	0.175567	1.0294
GRID2	0.767867	0	0	Excitatory Neurons	0.842931	0.490402	1.99503
RTN1	0.758267	0	0	Excitatory Neurons	0.817826	0.461686	1.40722
SHISA6	0.728272	0	0	Inhibitory Neurons	0.62415	0.25237	1.03591
DNM1	0.64299	0	0	Excitatory Neurons	0.753276	0.332563	0.957365
SFMBT2	0.784014	0	0	Astrocytes	0.750533	0.406271	1.36783
ETS1	0.910936	3.06e-190	2.48e-188	Endothelial Cells	0.514205	0.0956063	1.00355
ERBB4	1.00481	0	0	Oligodendrocyte Precursor Cells	0.977119	0.708438	3.04955
CERS6	0.691229	0	0	Excitatory Neurons	0.768471	0.377884	1.24647
MYH10	0.672536	0	0	Excitatory Neurons	0.737653	0.335546	1.04565
HDAC9	0.751804	0	0	Inhibitory Neurons	0.878669	0.520088	1.70118
ZDHHC14	0.94417	0	0	Oligodendrocyte Precursor Cells	0.823107	0.538463	1.71162
EFHD1	0.74642	0	0	Oligodendrocytes	0.481906	0.120803	0.863321
LAMA4	0.65136	0	0	Oligodendrocyte Precursor Cells	0.506464	0.093669	0.735642
HSP90AA1	0.905074	2.41e-99	8.59e-98	Endothelial Cells	0.683239	0.694812	1.3641
AOAH	1.07558	2.63e-30	1.22e-28	T Cells	0.396761	0.147219	1.26833
NCK2	1.05398	0	0	Microglia	0.577051	0.322766	1.36114
DOCK4	1.96193	0	0	Microglia	0.974823	0.837973	3.75669
MAST4	1.01289	0	0	Astrocytes	0.896194	0.632035	2.15052
ACTN1	0.569884	0	0	Excitatory Neurons	0.632194	0.159594	0.708409
GDA	0.535824	0	0	Excitatory Neurons	0.591219	0.0901585	0.603089
CDH22	0.541086	0	0	Excitatory Neurons	0.545601	0.0502032	0.574335
SPTBN4	0.630173	0	0	Inhibitory Neurons	0.86172	0.435708	1.24611
PPFIA2	1.03318	0	0	Excitatory Neurons	0.910658	0.651605	2.29904
BCL6	0.697843	0	0	Astrocytes	0.566282	0.182327	0.879573
CADPS2	0.904249	9.21e-149	5.34e-147	Endothelial Cells	0.671875	0.3863	1.54509
OLFM1	0.606733	0	0	Excitatory Neurons	0.695525	0.255063	0.73157
ARL4C	0.559661	0	0	Inhibitory Neurons	0.583633	0.105221	0.608742
SMAP2	1.06207	0	0	Microglia	0.615396	0.364364	1.39945
LANCL1	0.98499	0	0	Oligodendrocytes	0.679639	0.409346	1.35505
SYNE2	0.960182	3.04e-35	1.84e-33	T Cells	0.402834	0.125576	1.0779
RAPGEF5	0.909716	0	0	Oligodendrocytes	0.813859	0.521451	1.86837
MIR4300HG	0.766249	0	0	Astrocytes	0.48587	0.13793	0.93534
SAT1	0.900501	1.16e-126	5.49e-125	Endothelial Cells	0.59446	0.37089	1.33666
B2M	0.851125	1.7e-218	1.05e-216	Mural Cells	0.424855	0.11182	0.95394
2024-09-07	1.51164	0	0	Oligodendrocytes	0.922037	0.74569	2.50563
PKN2-AS1	0.611239	0	0	Excitatory Neurons	0.56371	0.12845	0.75324
PTPRO	0.666934	0	0	Inhibitory Neurons	0.74759	0.350149	1.18984
ARL15	0.732074	0	0	Excitatory Neurons	0.787732	0.424741	1.42994
ERMN	0.670996	0	0	Oligodendrocytes	0.416723	0.0206414	0.677161
FYB1	0.82145	4.29e-36	2.71e-34	T Cells	0.368421	0.0458575	0.914826
CCP110	0.85744	0	0	Oligodendrocytes	0.586263	0.278082	1.06066
FOCAD	0.762719	0	0	Excitatory Neurons	0.779419	0.432806	1.35722
CELF5	0.571499	0	0	Excitatory Neurons	0.672494	0.209915	0.785009
GPR75-ASB3	0.838774	0	0	Astrocytes	0.717475	0.403151	1.24246
RPH3A	0.684922	0	0	Inhibitory Neurons	0.658811	0.273338	0.956124
SLC39A11	0.861771	0	0	Astrocytes	0.779192	0.473886	1.54103
SPTBN4	0.676477	0	0	Excitatory Neurons	0.755581	0.365535	1.1532
ENTPD3	0.550403	0	0	Inhibitory Neurons	0.595054	0.114647	0.630902
PDE4D	1.42816	0	0	Excitatory Neurons	0.959156	0.775445	3.23632
C22orf34	0.899837	1.04e-175	7.72e-174	Endothelial Cells	0.452415	0.0233065	0.923982
PAK1	0.635277	0	0	Excitatory Neurons	0.723726	0.310258	0.983522
LINC02147	0.801196	7.93e-197	4.33e-195	Mural Cells	0.341402	0.0139626	0.814955
CACNG2	0.597362	0	0	Inhibitory Neurons	0.709438	0.26984	0.870007
SORT1	1.0904	0	0	Oligodendrocytes	0.78907	0.549486	1.70258
NECTIN3	0.631909	0	0	Excitatory Neurons	0.675326	0.261864	0.9328
DOCK10	0.866128	0	0	Microglia	0.749819	0.448653	1.83809
FUT9	1.02223	0	0	Astrocytes	0.890329	0.635595	2.03362
LINC00632	0.665875	0	0	Excitatory Neurons	0.746411	0.35406	1.15132
TEAD1	0.813602	0	0	Astrocytes	0.739436	0.419412	1.30083
CTSB	0.932969	0	0	Microglia	0.513384	0.234491	1.08103
LAMA1	0.611756	0	0	Astrocytes	0.441282	0.0138371	0.622172
SLC35F1	0.812941	0	0	Astrocytes	0.837477	0.517266	1.77091
NRCAM	0.960637	0	0	Astrocytes	0.93665	0.666034	2.32478
SRGAP1	1.02662	0	0	Microglia	0.624512	0.371152	1.52049
AFF3	0.624525	0	0	Inhibitory Neurons	0.888052	0.470361	1.51232
UNC5D	0.822644	0	0	Inhibitory Neurons	0.752428	0.436406	1.6808
LINC02328	0.683034	0	0	Oligodendrocyte Precursor Cells	0.504925	0.124221	0.82368
SERPINB6	0.899236	5.4e-189	4.36e-187	Endothelial Cells	0.578125	0.219646	1.10723
NTRK2	1.17295	0	0	Astrocytes	0.960277	0.739413	2.7584
DLGAP1-AS4	0.546812	0	0	Excitatory Neurons	0.600059	0.124094	0.675206
PDZD2	0.864306	0	0	Excitatory Neurons	0.771533	0.471379	1.6696
ADCY8	0.616815	0	0	Inhibitory Neurons	0.667903	0.247392	0.94197
VAV1	0.717048	0	0	Microglia	0.36999	0.0081743	0.722787
MYH9	0.899005	5.63e-190	4.56e-188	Endothelial Cells	0.600852	0.273151	1.15448
ADGRL2	0.652935	0	0	Inhibitory Neurons	0.804946	0.40824	1.50631
IL13RA1	0.72683	0	0	Microglia	0.378527	0.0233203	0.750334
AC096576.3	0.596759	0	0	Excitatory Neurons	0.496395	0.0616242	0.661036
PTPRG	1.28628	0	0	Mural Cells	0.876806	0.675991	2.6669
RASGRP3	0.688732	0	0	Oligodendrocytes	0.430562	0.0557339	0.727418
ACVR1	0.898772	1.13e-164	7.59e-163	Endothelial Cells	0.551847	0.238747	1.10933
SAMD4A	0.893673	0	0	Astrocytes	0.715576	0.426739	1.44199
NOS1	0.64426	0	0	Oligodendrocyte Precursor Cells	0.49292	0.0908425	0.732799
ARHGAP5	0.9397	0	0	Astrocytes	0.809051	0.535211	1.54758
ROBO1	1.1122	0	0	Inhibitory Neurons	0.834915	0.603357	2.25147
PTEN	1.19156	0	0	Mural Cells	0.736994	0.521545	1.80954
HSPA12A	0.693565	0	0	Excitatory Neurons	0.756865	0.385531	1.20476
ANXA3	0.893261	1.17e-212	1.15e-210	Endothelial Cells	0.485795	0.00794406	0.899287
TRAK1	0.853238	0	0	Astrocytes	0.764729	0.463716	1.35784
PTPRG	0.978094	0	0	Oligodendrocyte Precursor Cells	0.926431	0.664281	2.32374
ANKFN1	0.663663	0	0	Astrocytes	0.547787	0.16107	0.829677
GREB1L	0.791477	0	0	Oligodendrocytes	0.498057	0.1736	0.958448
LINC01141	0.767742	0	0	Microglia	0.375344	0.0413782	0.792999
C11orf96	0.750125	2.89e-216	1.77e-214	Mural Cells	0.36091	0.0191844	0.764739
ARHGAP44	0.591175	0	0	Inhibitory Neurons	0.803128	0.367953	1.07263
DLEU7-AS1	0.788125	0	0	Microglia	0.40573	0.0808334	0.845373
PART1	0.505602	0	0	Excitatory Neurons	0.529287	0.0196685	0.518041
SERPINE2	0.713757	0	0	Astrocytes	0.625567	0.267858	0.961852
DLC1	0.962708	0	0	Oligodendrocytes	0.743377	0.478972	1.72999
RGS12	0.824778	0	0	Inhibitory Neurons	0.667139	0.35806	1.24413
KCNK13	0.762691	0	0	Microglia	0.386341	0.0525439	0.806743
GABRA1	0.61397	0	0	Inhibitory Neurons	0.713512	0.299193	0.873096
SHISA9	0.768412	0	0	Oligodendrocyte Precursor Cells	0.779191	0.448646	1.62337
SLC15A2	0.65674	0	0	Astrocytes	0.519461	0.132593	0.756508
RGMA	0.63153	0	0	Astrocytes	0.491902	0.0873007	0.688693
GSG1L	0.679727	0	0	Oligodendrocyte Precursor Cells	0.550995	0.177224	0.845352
TMEM108	0.781012	0	0	Excitatory Neurons	0.816673	0.491875	1.66246
ADD2	0.563037	0	0	Excitatory Neurons	0.655867	0.203532	0.758254
PTGDS	0.766839	0	0	Oligodendrocytes	0.611052	0.281313	1.0789
LINGO2	0.826698	0	0	Inhibitory Neurons	0.711729	0.405845	1.77124
SRCIN1	0.899521	0	0	Oligodendrocytes	0.635263	0.35387	1.20524
KCNK1	0.538806	0	0	Excitatory Neurons	0.628852	0.156866	0.693369
TGFBR2	0.682519	1.61e-248	1.18e-246	Mural Cells	0.41763	0.0469071	0.760303
COL1A2	0.673924	4.81e-252	3.59e-250	Mural Cells	0.376084	0.00129801	0.67463
RFTN2	0.624034	0	0	Astrocytes	0.653192	0.246857	1.05427
ZHX2	0.751122	0	0	Oligodendrocyte Precursor Cells	0.757952	0.422393	1.4437
RNF182	0.604233	0	0	Astrocytes	0.446781	0.0287828	0.621705
IGSF21	0.713685	0	0	Oligodendrocyte Precursor Cells	0.671968	0.318529	1.09713
UNC79	0.811891	0	0	Excitatory Neurons	0.840676	0.530503	1.71239
KAZN	0.754858	0	0	Excitatory Neurons	0.918231	0.585089	2.35729
ZFHX3	0.690647	0	0	Astrocytes	0.676653	0.311338	1.116
NBEA	0.96381	0	0	Excitatory Neurons	0.90483	0.644031	2.21299
HCLS1	0.706474	0	0	Microglia	0.367819	0.0122767	0.71409
UNC13C	0.545332	0	0	Excitatory Neurons	0.591894	0.130368	0.760517
GPR158	0.610237	0	0	Inhibitory Neurons	0.792508	0.38027	1.16668
LDLRAD3	0.888117	3.45e-148	1.99e-146	Endothelial Cells	0.617188	0.354943	1.36686
KCNH7	0.65098	0	0	Inhibitory Neurons	0.746718	0.361201	1.38083
MMD2	0.680276	0	0	Oligodendrocyte Precursor Cells	0.617792	0.250213	1.01397
ARHGAP44	0.592919	0	0	Excitatory Neurons	0.710095	0.287771	0.958619
CACNA1D	0.619047	0	0	Excitatory Neurons	0.773492	0.368136	1.26278
CPB2-AS1	0.790024	0	0	Oligodendrocytes	0.51986	0.203713	0.955605
MIR99AHG	1.44685	0	0	Astrocytes	0.980205	0.807511	3.13071
SLC1A1	0.744227	0	0	Oligodendrocyte Precursor Cells	0.62754	0.292084	1.00976
RPS6KA2	0.86985	0	0	Inhibitory Neurons	0.949627	0.662622	2.11093
PDE4B	1.12877	0	0	Oligodendrocyte Precursor Cells	0.97086	0.749992	2.89127
AFF1	0.758373	0	0	Astrocytes	0.692682	0.363566	1.17625
CACNA2D1	0.849293	0	0	Excitatory Neurons	0.855558	0.562338	1.84496
ASAP2	0.763932	0	0	Astrocytes	0.684284	0.357227	1.11113
AQP4-AS1	0.595534	0	0	Excitatory Neurons	0.653579	0.234358	0.958881
HS3ST4	0.621998	0	0	Excitatory Neurons	0.525517	0.12403	0.869805
CMYA5	0.683192	0	0	Oligodendrocyte Precursor Cells	0.581059	0.216008	0.887079
HDAC9	0.703383	0	0	Excitatory Neurons	0.805627	0.45202	1.52356
DYNC1I1	0.613397	0	0	Inhibitory Neurons	0.870195	0.46379	1.40892
RELN	0.79997	0	0	Inhibitory Neurons	0.386834	0.0765246	0.885923
SNCA	0.558352	0	0	Excitatory Neurons	0.675161	0.228547	0.845163
IL4R	0.886105	6.7e-162	4.39e-160	Endothelial Cells	0.43821	0.024033	0.920444
SYT7	0.498264	0	0	Excitatory Neurons	0.570344	0.0705355	0.535842
LRMP	0.749526	0	0	Microglia	0.40327	0.0733795	0.801779
PARP14	0.878116	1.37e-187	1.1e-185	Endothelial Cells	0.516335	0.0916549	0.987946
PRB2	0.532694	0	0	Excitatory Neurons	0.588453	0.121139	0.643539
RPS6KA2	0.967021	0	0	Astrocytes	0.919688	0.663881	2.17821
ELOVL2	0.60442	0	0	Astrocytes	0.480638	0.0711326	0.655101
CLEC2D	0.851404	4.37e-34	2.49e-32	T Cells	0.370445	0.0809056	0.920609
CDH10	0.68026	0	0	Excitatory Neurons	0.758544	0.394679	1.30164
BCL11A	0.527389	0	0	Excitatory Neurons	0.60913	0.137752	0.692359
GPR85	0.876662	1.49e-140	7.99e-139	Endothelial Cells	0.433949	0.072725	0.920064
TRMT9B	0.567889	0	0	Inhibitory Neurons	0.65361	0.217536	0.788127
CLDN11	0.643007	0	0	Oligodendrocytes	0.404939	0.0205124	0.652898
LINC00632	0.597557	0	0	Inhibitory Neurons	0.840335	0.427113	1.22369
CAPZB	1.12513	0	0	Microglia	0.696426	0.477388	1.62463
ST8SIA4	0.789975	0	0	Microglia	0.423528	0.112951	0.887157
AGBL4	0.671454	0	0	Inhibitory Neurons	0.945772	0.580204	2.06963
ST8SIA5	0.550555	0	0	Excitatory Neurons	0.657645	0.211352	0.788963
CNOT6L	0.875813	3.97e-152	2.36e-150	Endothelial Cells	0.599432	0.382449	1.25146
SCARB1	0.873364	2.1e-131	1.05e-129	Endothelial Cells	0.528409	0.270039	1.11637
CLIC4	0.87137	6.16e-176	4.58e-174	Endothelial Cells	0.582386	0.190267	1.14858
CHSY1	0.867299	2.36e-121	1.06e-119	Endothelial Cells	0.53267	0.302772	1.15318
EXT1	0.775518	0	0	Inhibitory Neurons	0.862957	0.547723	1.63373
PLA2G4A	0.7453	0	0	Microglia	0.395746	0.0678913	0.791113
PDZRN3	0.785004	0	0	Astrocytes	0.780592	0.469757	1.52887
CXCL14	0.792252	0	0	Inhibitory Neurons	0.467103	0.158907	0.878936
OSMR	0.866423	4.07e-179	3.08e-177	Endothelial Cells	0.487216	0.0668954	0.943518
CD247	0.947755	1.16e-28	4.91e-27	T Cells	0.350202	0.0930192	1.01688
LRFN5	0.611239	0	0	Inhibitory Neurons	0.862739	0.462736	1.62139
NFIA	0.893312	0	0	Oligodendrocyte Precursor Cells	0.909194	0.636699	2.16169
NEK10	0.542667	0	0	Excitatory Neurons	0.656411	0.205987	0.793855
FNBP1	0.943512	0	0	Astrocytes	0.878432	0.621147	1.82219
EPHA7	0.589889	0	0	Inhibitory Neurons	0.622695	0.211113	0.791746
SLC19A1	0.725021	5.17e-229	3.46e-227	Mural Cells	0.399928	0.0651567	0.768877
CHPT1	0.821646	0	0	Astrocytes	0.712643	0.417834	1.23872
SLC25A48	0.613279	0	0	Astrocytes	0.522527	0.126858	0.779285
GRM3	0.846206	0	0	Astrocytes	0.791522	0.506357	1.76354
KLHL5	0.865122	4.51e-165	3.06e-163	Endothelial Cells	0.606534	0.308601	1.23964
A2M	0.775854	2.16e-211	1.27e-209	Mural Cells	0.428107	0.117018	0.902571
KCNH5	0.586558	0	0	Excitatory Neurons	0.531723	0.119611	0.713562
SLC25A12	0.663868	0	0	Inhibitory Neurons	0.883288	0.518628	1.39404
MIR124-2HG	0.5538	0	0	Excitatory Neurons	0.661547	0.22471	0.80122
LPP	1.18205	0	0	Mural Cells	0.819003	0.61502	2.1847
C3orf70	0.688907	0	0	Oligodendrocyte Precursor Cells	0.58937	0.238956	0.920902
AC007319.1	0.730576	8.68e-221	5.46e-219	Mural Cells	0.425939	0.0966543	0.85417
AC090709.1	0.578322	0	0	Excitatory Neurons	0.525731	0.10849	0.698254
AGPAT4	0.982043	0	0	Oligodendrocytes	0.713611	0.468296	1.51971
WIPF1	0.700089	0	0	Oligodendrocytes	0.503644	0.160402	0.905721
GLS	0.750303	0	0	Excitatory Neurons	0.806187	0.485856	1.41738
CCDC3	0.555807	0	0	Excitatory Neurons	0.621658	0.187037	0.757605
LRRFIP1	0.623185	0	0	Inhibitory Neurons	0.831933	0.445721	1.21943
CAP2	0.543774	0	0	Excitatory Neurons	0.674157	0.230866	0.769994
AC007388.1	0.598243	0	0	Excitatory Neurons	0.705749	0.302211	0.947613
GALNT10	0.64819	0	0	Oligodendrocyte Precursor Cells	0.557973	0.187146	0.854362
TP53TG5	0.70795	0	0	Oligodendrocytes	0.469062	0.130368	0.793053
EDIL3	0.78829	0	0	Oligodendrocyte Precursor Cells	0.857275	0.553143	1.84547
ARMC9	0.562744	0	0	Excitatory Neurons	0.653809	0.226201	0.789336
KCNQ3	0.702412	0	0	Excitatory Neurons	0.839507	0.497859	1.72417
CYYR1	0.863573	5.12e-164	3.42e-162	Endothelial Cells	0.446023	0.0402459	0.894148
NRXN1	1.29764	0	0	Oligodendrocyte Precursor Cells	0.996409	0.811662	3.94795
RUNDC3B	0.554487	0	0	Inhibitory Neurons	0.745081	0.311209	0.930453
MRC1	0.722888	0	0	Microglia	0.338157	0.00851007	0.729386
PTPRJ	1.2475	0	0	Microglia	0.795688	0.604001	2.09262
LRRC63	0.671235	0	0	Oligodendrocytes	0.393893	0.0387106	0.697723
SH3PXD2B	0.644958	0	0	Astrocytes	0.586177	0.216461	0.882643
AFF2	0.565041	0	0	Inhibitory Neurons	0.589125	0.16693	0.708946
ATP1B1	0.714759	0	0	Inhibitory Neurons	0.856592	0.523802	1.23647
PLXDC2	0.961721	0	0	Oligodendrocytes	0.740712	0.493752	1.79348
ATP8A1	1.2243	0	0	Oligodendrocytes	0.886973	0.692371	2.29501
CDYL2	0.861001	2.04e-160	1.31e-158	Endothelial Cells	0.558949	0.272212	1.11517
RGS5	0.860689	5.64e-92	1.87e-90	Endothelial Cells	0.386364	0.105777	0.956853
HECW1	0.704295	0	0	Oligodendrocyte Precursor Cells	0.813257	0.476862	1.60235
SERPINB9	0.823856	0	0	Microglia	0.43901	0.151075	0.935746
CDH20	0.824204	0	0	Oligodendrocyte Precursor Cells	0.892777	0.605451	2.11664
AEBP2	0.695968	0	0	Excitatory Neurons	0.783007	0.442518	1.33142
GABRG1	0.591256	0	0	Astrocytes	0.46331	0.0611404	0.632863
PLPPR1	0.773261	0	0	Oligodendrocytes	0.579488	0.273754	1.14727
PTH1R	0.684705	7.5e-226	4.87e-224	Mural Cells	0.377529	0.0323432	0.710373
GRIN1	0.533506	0	0	Excitatory Neurons	0.677186	0.232057	0.748957
ATP10A	0.77178	1.07e-173	5.11e-172	Mural Cells	0.336344	0.0308784	0.81618
TUSC3	0.554132	0	0	Inhibitory Neurons	0.726059	0.299353	0.862498
NAV2	1.13677	0	0	Oligodendrocyte Precursor Cells	0.953519	0.746277	2.66731
LRCH1	0.957911	0	0	Microglia	0.597164	0.351318	1.31217
SDC2	0.594636	0	0	Astrocytes	0.464809	0.0685457	0.645149
AL138828.1	0.916803	7.6e-206	4.39e-204	Mural Cells	0.482298	0.226259	1.1744
CDH4	0.734591	0	0	Astrocytes	0.678652	0.359636	1.15814
ARHGAP26	0.781444	0	0	Excitatory Neurons	0.843326	0.543161	1.77351
PSD3	1.05364	0	0	Astrocytes	0.918822	0.696359	2.20983
EPB41L4B	0.50665	0	0	Excitatory Neurons	0.605887	0.142144	0.634981
TLR1	0.677718	0	0	Microglia	0.361163	0.0154817	0.690723
CTTNBP2	0.840323	0	0	Oligodendrocyte Precursor Cells	0.813975	0.536389	1.58145
SYT17	0.672566	0	0	Astrocytes	0.604039	0.256728	0.92288
IGSF21	0.927443	0	0	Microglia	0.5798	0.328535	1.31409
PLSCR1	0.859581	4.77e-169	3.37e-167	Endothelial Cells	0.507812	0.121996	0.982187
PPM1E	0.568444	0	0	Excitatory Neurons	0.722689	0.312577	1.02991
RUNDC3B	0.528356	0	0	Excitatory Neurons	0.665185	0.224164	0.805628
TMEM123	0.858007	1.35e-166	9.36e-165	Endothelial Cells	0.524858	0.14926	1.03398
CLVS1	0.5687	0	0	Inhibitory Neurons	0.73417	0.324866	0.938616
ANKS1B	1.26341	0	0	Excitatory Neurons	0.966548	0.783001	3.19294
GABRB3	0.543753	0	0	Inhibitory Neurons	0.88958	0.461172	1.45997
ADRA1A	0.584045	0	0	Inhibitory Neurons	0.577269	0.180496	0.829201
HTRA1	0.650241	0	0	Oligodendrocyte Precursor Cells	0.649087	0.293158	1.01895
AL445623.2	0.552956	0	0	Inhibitory Neurons	0.55701	0.137423	0.666493
UNC80	0.577907	0	0	Inhibitory Neurons	0.861939	0.459727	1.28697
KLF2	0.853212	1.77e-182	1.37e-180	Endothelial Cells	0.453835	0.0125805	0.865004
ANKRD55	0.518112	0	0	Inhibitory Neurons	0.490016	0.0414601	0.555541
PLEKHA5	0.621613	0	0	Inhibitory Neurons	0.918967	0.54581	1.70526
AATK	0.791715	0	0	Oligodendrocytes	0.576823	0.285275	1.00465
NRIP3	0.495456	0	0	Inhibitory Neurons	0.518858	0.0488123	0.519641
TXNIP	0.726511	5.87e-216	3.58e-214	Mural Cells	0.433526	0.115553	0.8725
DSCAML1	0.824882	0	0	Oligodendrocyte Precursor Cells	0.858711	0.579197	1.86397
REV3L	1.02992	0	0	Oligodendrocyte Precursor Cells	0.901601	0.677675	2.09242
ARHGAP6	0.759441	0	0	Microglia	0.419187	0.11538	0.894975
SNAP91	0.579983	0	0	Inhibitory Neurons	0.876632	0.478963	1.33446
SELENOP	0.663903	0	0	Oligodendrocytes	0.407861	0.0600685	0.713422
LIMS2	0.849693	2.15e-210	2.07e-208	Endothelial Cells	0.489347	0.0180321	0.862512
PTPN14	0.847571	4.75e-166	3.26e-164	Endothelial Cells	0.539773	0.200627	1.03269
GJC1	0.667322	6.18e-226	4.02e-224	Mural Cells	0.374639	0.0298067	0.682115
MEG8	0.561894	0	0	Excitatory Neurons	0.690043	0.280023	0.95989
MFSD2A	0.844308	2.51e-178	1.89e-176	Endothelial Cells	0.450284	0.0168627	0.855072
FAM153C	0.498501	0	0	Excitatory Neurons	0.589392	0.127268	0.606866
CCPG1	0.614703	0	0	Excitatory Neurons	0.742444	0.36809	1.03065
PKNOX2	0.626911	0	0	Inhibitory Neurons	0.754901	0.388299	1.14576
AL160272.2	0.553885	0	0	Astrocytes	0.430085	0.0157986	0.573299
SYN3	0.615229	0	0	Inhibitory Neurons	0.77996	0.406348	1.40401
AL354809.1	0.727498	0	0	Oligodendrocytes	0.388306	0.0733016	0.777028
JAG1	0.711175	2.32e-223	1.48e-221	Mural Cells	0.411488	0.0893188	0.777168
ERC1	0.790287	0	0	Inhibitory Neurons	0.931406	0.642038	1.84607
RBMS3	0.53351	0	0	Inhibitory Neurons	0.607565	0.176523	0.781635
PRKD1	0.769512	0	0	Astrocytes	0.780425	0.483409	1.46724
BHLHE41	0.77698	0	0	Microglia	0.428737	0.134513	0.874727
TFEC	0.668277	0	0	Microglia	0.349154	0.00711207	0.672958
PCBP3	0.838952	2.02e-185	1.03e-183	Mural Cells	0.420882	0.148908	0.994376
SLC22A15	0.874711	0	0	Oligodendrocytes	0.620525	0.359673	1.20285
CACNB2	0.691127	0	0	Excitatory Neurons	0.865583	0.535813	1.87997
GAB2	0.949066	0	0	Oligodendrocytes	0.738978	0.498832	1.56588
FRRS1L	0.533233	0	0	Inhibitory Neurons	0.791053	0.360643	0.975112
RPL13	0.841997	4.1e-107	1.61e-105	Endothelial Cells	0.551847	0.393759	1.07877
LRP2	0.656836	0	0	Oligodendrocytes	0.363902	0.0167295	0.665208
CHD5	0.497777	0	0	Excitatory Neurons	0.629149	0.169878	0.637352
CARD11	0.768493	6.79e-31	3.3e-29	T Cells	0.317814	0.0220475	0.799618
COLEC12	0.632348	0	0	Astrocytes	0.403359	0.0426483	0.704586
SLC25A13	0.835881	0	0	Oligodendrocytes	0.598979	0.327575	1.15763
CNN3	0.634858	0	0	Astrocytes	0.53649	0.178006	0.780576
AC019197.1	0.841775	3.3e-82	9.6e-81	Endothelial Cells	0.446023	0.23238	1.094
PAK5	0.562893	0	0	Inhibitory Neurons	0.754028	0.348885	1.03793
GRIN1	0.514656	0	0	Inhibitory Neurons	0.759884	0.319518	0.837049
C4orf19	0.582607	0	0	Astrocytes	0.458011	0.0686808	0.660806
C11orf80	0.525337	0	0	Excitatory Neurons	0.644179	0.210261	0.738743
UNC13B	0.840231	1.56e-154	9.58e-153	Endothelial Cells	0.56392	0.281822	1.1097
VPS13A	0.607344	0	0	Excitatory Neurons	0.721322	0.348022	1.00185
AP005433.1	0.5848	0	0	Oligodendrocyte Precursor Cells	0.463985	0.0772127	0.63505
PARVB	0.840143	8.01e-158	5.06e-156	Endothelial Cells	0.502841	0.156773	0.955923
PPP3CA	1.00618	0	0	Excitatory Neurons	0.89515	0.67051	2.11167
CAVIN2	0.83955	3.93e-167	2.73e-165	Endothelial Cells	0.428977	0.00420533	0.844412
ME3	0.57335	0	0	Inhibitory Neurons	0.754428	0.35896	0.989359
SH3RF3	0.647751	0	0	Inhibitory Neurons	0.770795	0.42129	1.22769
CD34	0.838427	1.32e-191	1.08e-189	Endothelial Cells	0.458807	0.00375054	0.841903
MACF1	1.58564	0	0	Astrocytes	0.991136	0.848396	3.2142
ARHGAP42	0.58452	0	0	Astrocytes	0.535557	0.149379	0.789296
HIPK3	0.834912	7.21e-131	3.58e-129	Endothelial Cells	0.583097	0.386394	1.22205
TGFBR3	0.589581	0	0	Astrocytes	0.493435	0.111478	0.682871
NTRK3	0.777147	0	0	Excitatory Neurons	0.846322	0.557037	1.8366
XKR6	0.638156	0	0	Inhibitory Neurons	0.904528	0.551905	1.61144
GNB4	0.76643	0	0	Microglia	0.439444	0.146674	0.889582
LINC00982	0.553225	0	0	Astrocytes	0.414889	0.00827239	0.558612
PDGFRB	0.579094	0	0	Astrocytes	0.474607	0.0872936	0.658641
CTNNB1	0.832804	1.19e-168	8.42e-167	Endothelial Cells	0.627841	0.395141	1.22239
BCL11B	0.541055	0	0	Inhibitory Neurons	0.525186	0.111009	0.630218
RETREG1	0.866693	0	0	Oligodendrocytes	0.64008	0.38227	1.24012
FRAS1	0.530354	0	0	Excitatory Neurons	0.577522	0.154674	0.776391
PTPRE	0.759286	0	0	Oligodendrocyte Precursor Cells	0.775805	0.481124	1.42101
TNFAIP8	0.772307	9.08e-30	4.1e-28	T Cells	0.311741	0.0224118	0.802357
TNFRSF1B	0.675509	0	0	Microglia	0.340761	0.01014	0.68632
GNA14-AS1	0.59516	0	0	Astrocytes	0.396961	0.0209795	0.616206
ITPR2	0.746296	0	0	Oligodendrocyte Precursor Cells	0.85276	0.552969	1.77666
TEK	0.594298	0	0	Oligodendrocyte Precursor Cells	0.468603	0.0913581	0.665058
CXorf36	0.829501	1.12e-183	8.84e-182	Endothelial Cells	0.470881	0.0307308	0.870695
RAPGEF1	0.994512	0	0	Microglia	0.618579	0.39418	1.38863
GLI2	0.552432	0	0	Astrocytes	0.420521	0.0151803	0.564263
ZNF423	0.597748	0	0	Astrocytes	0.492702	0.119118	0.700751
CYTH4	0.656192	0	0	Microglia	0.347851	0.00844902	0.661373
MID1	0.595458	0	0	Astrocytes	0.502066	0.128016	0.725317
RGS7BP	0.535078	0	0	Inhibitory Neurons	0.705692	0.289376	0.829817
DEPTOR	0.726487	0	0	Oligodendrocytes	0.495328	0.18977	0.880089
SERINC5	0.764002	0	0	Oligodendrocyte Precursor Cells	0.728607	0.437992	1.29169
PDXK	0.828891	2.56e-140	1.37e-138	Endothelial Cells	0.572443	0.355935	1.15322
NCAN	0.685382	0	0	Astrocytes	0.525726	0.201352	0.815758
ZNF521	0.624368	0	0	Astrocytes	0.557851	0.203072	0.841689
CUEDC1	0.693889	0	0	Oligodendrocytes	0.503644	0.184712	0.865377
ADAM22	0.597064	0	0	Inhibitory Neurons	0.875614	0.505055	1.36815
LMO3	0.750311	0	0	Astrocytes	0.721574	0.427514	1.29579
AL022068.1	0.593088	0	0	Astrocytes	0.407858	0.0348592	0.620384
FAR2	0.563961	0	0	Inhibitory Neurons	0.695145	0.302998	0.899661
SVIL	0.824937	6.21e-141	3.34e-139	Endothelial Cells	0.49858	0.175945	0.988752
AC009063.2	0.655584	0	0	Oligodendrocytes	0.389205	0.0528608	0.688981
SOCS6	0.817517	0	0	Microglia	0.436116	0.166471	0.946469
HLA-A	0.82468	2.24e-152	1.34e-150	Endothelial Cells	0.447443	0.0668895	0.869468
ZNF366	0.82366	3.1e-163	2.06e-161	Endothelial Cells	0.424716	0.00592999	0.82858
LRP4	0.580063	0	0	Oligodendrocyte Precursor Cells	0.583008	0.202583	0.874699
GPD2	0.67483	0	0	Astrocytes	0.609271	0.282512	0.951738
TPM1	0.887161	2.8e-287	2.46e-285	Mural Cells	0.564668	0.316888	1.1499
THEMIS	0.848579	2.44e-25	8.42e-24	T Cells	0.299595	0.0404058	0.889418
FIGN	0.681934	0	0	Astrocytes	0.667989	0.345813	1.15952
GAB3	0.654852	0	0	Microglia	0.348575	0.0133145	0.668471
TENM4	0.644671	0	0	Excitatory Neurons	0.778744	0.437935	1.38762
PEG3	0.532216	0	0	Inhibitory Neurons	0.708383	0.29589	0.750814
AC104596.1	0.675044	0	0	Astrocytes	0.597341	0.272292	0.981999
GPR37	0.614139	0	0	Oligodendrocytes	0.397746	0.0418344	0.631454
PPFIBP1	0.575851	0	0	Excitatory Neurons	0.715725	0.335073	1.04231
ITSN1	0.865999	0	0	Astrocytes	0.81125	0.558969	1.5795
MCTP1	0.615127	0	0	Inhibitory Neurons	0.761811	0.406935	1.33992
AK5	0.652835	0	0	Excitatory Neurons	0.811142	0.476208	1.49317
TCERG1L	0.505697	0	0	Excitatory Neurons	0.502453	0.0682349	0.563471
EDNRA	0.653053	4.32e-209	2.52e-207	Mural Cells	0.363439	0.029503	0.681634
LARGE1	0.70789	0	0	Inhibitory Neurons	0.923259	0.614982	1.80791
INPP5D	0.736646	1.02e-31	5.21e-30	T Cells	0.368421	0.0726518	0.858525
CKB	0.895775	0	0	Astrocytes	0.687583	0.444684	0.994098
UNC13A	0.500792	0	0	Excitatory Neurons	0.635618	0.199758	0.680478
ETS1	0.68261	5.14e-216	3.14e-214	Mural Cells	0.412572	0.0938916	0.771674
SCN8A	0.530642	0	0	Inhibitory Neurons	0.835316	0.424858	1.17757
TRPC3	0.69644	2.2e-194	1.18e-192	Mural Cells	0.37789	0.0655854	0.763808
MTSS1L	0.637767	0	0	Oligodendrocyte Precursor Cells	0.616868	0.275522	0.936032
XYLT1	0.527773	0	0	Excitatory Neurons	0.726146	0.314777	1.09186
WSCD1	0.56357	0	0	Oligodendrocyte Precursor Cells	0.457418	0.0716961	0.626343
SNTA1	0.610342	0	0	Astrocytes	0.5003	0.145357	0.698745
ASIC2	0.729503	0	0	Inhibitory Neurons	0.74319	0.446133	1.74554
SLC1A2	0.699922	0	0	Oligodendrocyte Precursor Cells	0.871947	0.562027	1.80501
SHISA9	0.726354	0	0	Inhibitory Neurons	0.717403	0.419544	1.5082
KCNT2	0.516537	0	0	Excitatory Neurons	0.643553	0.224328	0.895362
STRBP	0.613792	0	0	Excitatory Neurons	0.753918	0.401089	1.13802
MTHFD1L	0.979657	0	0	Microglia	0.619737	0.399302	1.41255
ARHGAP26	1.15475	0	0	Microglia	0.829113	0.642406	2.37812
MYO1E	0.82112	5.52e-144	3.07e-142	Endothelial Cells	0.577415	0.230189	1.16154
SETBP1	0.607744	0	0	Excitatory Neurons	0.787452	0.432943	1.36671
SEC14L5	0.767814	0	0	Oligodendrocytes	0.553319	0.273375	1.00411
GALR1	0.542921	0	0	Oligodendrocyte Precursor Cells	0.405705	0.00894571	0.548975
FAM155A	0.840957	0	0	Inhibitory Neurons	0.99138	0.735781	3.07397
PLEKHG3	0.625167	0	0	Oligodendrocytes	0.434769	0.0917793	0.695252
KIAA1549L	0.513697	0	0	Inhibitory Neurons	0.828769	0.4103	1.20866
FBXO34	0.530107	0	0	Excitatory Neurons	0.669334	0.26341	0.812124
CSRNP3	0.587787	0	0	Inhibitory Neurons	0.876778	0.511262	1.3606
MROH9	0.603008	0	0	Oligodendrocyte Precursor Cells	0.361482	0.0066161	0.610528
CNTN1	0.76778	0	0	Excitatory Neurons	0.897455	0.618916	2.09505
ST6GALNAC3	0.907509	0	0	Oligodendrocytes	0.700318	0.464542	1.58323
MAP1B	0.733417	0	0	Excitatory Neurons	0.85564	0.564448	1.36402
TMEM108	0.634642	0	0	Inhibitory Neurons	0.890271	0.553148	1.69178
BMP7	0.5424	0	0	Astrocytes	0.458678	0.0629313	0.613537
SEMA3B	0.611451	0	0	Oligodendrocytes	0.417943	0.0678135	0.676161
SIPA1L2	0.902018	0	0	Microglia	0.554478	0.317742	1.21233
RAB31	0.578121	0	0	Astrocytes	0.556052	0.186776	0.823401
CFH	0.820794	1.08e-126	5.13e-125	Endothelial Cells	0.377841	0.00933205	0.835109
NCALD	0.558967	0	0	Excitatory Neurons	0.70649	0.325334	1.09333
SIDT1	0.484136	0	0	Excitatory Neurons	0.576518	0.136252	0.627817
TP53BP2	0.547191	0	0	Astrocytes	0.479039	0.0891841	0.634069
SCN3A	0.698041	0	0	Oligodendrocyte Precursor Cells	0.716602	0.412391	1.23153
ABCA9	0.844385	3.13e-179	1.56e-177	Mural Cells	0.425939	0.174678	0.973433
KCNJ6	0.519571	0	0	Inhibitory Neurons	0.729842	0.320572	0.942312
LMO3	0.553805	0	0	Excitatory Neurons	0.726492	0.342611	1.03412
IRF8	0.654895	0	0	Microglia	0.328462	0.00503034	0.658273
AHI1	0.73936	0	0	Inhibitory Neurons	0.955155	0.668591	1.96213
PDE10A	0.818409	8.93e-124	4.13e-122	Endothelial Cells	0.6875	0.473466	1.65588
RBMS3	0.816589	2.46e-132	1.24e-130	Endothelial Cells	0.543324	0.243472	1.1439
CD46	0.807275	1.66e-142	9.05e-141	Endothelial Cells	0.617898	0.437153	1.26066
PCDH11Y	0.648068	0	0	Oligodendrocyte Precursor Cells	0.526678	0.200067	0.956203
YBX3	0.802145	9.66e-154	5.85e-152	Endothelial Cells	0.454545	0.064019	0.874402
TANC2	0.819058	0	0	Excitatory Neurons	0.850734	0.592982	1.82024
ADAMTS9-AS2	0.67391	0	0	Inhibitory Neurons	0.594108	0.280767	1.09726
CIITA	0.659955	0	0	Microglia	0.346983	0.027325	0.679576
PACRG	0.604522	0	0	Inhibitory Neurons	0.7481	0.398361	1.13528
MACROD2	0.718579	0	0	Excitatory Neurons	0.894788	0.601657	2.09758
TULP4	1.02512	0	0	Oligodendrocytes	0.806088	0.600592	1.80528
CRISPLD2	0.729351	2.29e-160	9.97e-159	Mural Cells	0.329118	0.0409112	0.772623
RASAL2	0.590153	0	0	Inhibitory Neurons	0.884597	0.529102	1.53189
DNM3	1.40597	0	0	Oligodendrocytes	0.966445	0.816857	2.97302
COL4A4	0.655925	1.3e-194	6.99e-193	Mural Cells	0.354769	0.0348737	0.688266
DGKI	0.548013	0	0	Inhibitory Neurons	0.873941	0.490574	1.49998
TPCN1	0.671772	0	0	Astrocytes	0.607538	0.295148	0.949246
HRH2	0.449541	0	0	Excitatory Neurons	0.561191	0.0915225	0.534978
TULP3	0.571356	0	0	Astrocytes	0.510864	0.1439	0.704104
IFI44L	0.799609	9.79e-162	6.39e-160	Endothelial Cells	0.432528	0.0159708	0.823349
BCKDHB	0.756651	0	0	Astrocytes	0.709811	0.433377	1.23266
LRRTM3	0.619499	0	0	Excitatory Neurons	0.804046	0.466342	1.51025
UNC79	0.612707	0	0	Inhibitory Neurons	0.927514	0.585839	1.70341
KLHL1	0.59866	0	0	Oligodendrocyte Precursor Cells	0.4055	0.0555939	0.650835
ASXL3	0.509735	0	0	Excitatory Neurons	0.646154	0.236613	0.790308
CA2	0.631391	0	0	Oligodendrocytes	0.400636	0.071231	0.686305
IFITM3	0.691303	8.78e-175	4.27e-173	Mural Cells	0.343569	0.0425248	0.732074
LEPR	0.799444	1.59e-130	7.84e-129	Endothelial Cells	0.492898	0.193014	0.978603
TPT1	0.798411	1.63e-121	7.37e-120	Endothelial Cells	0.53054	0.308454	0.966176
LMO7	0.501502	0	0	Excitatory Neurons	0.66046	0.246006	0.76864
MSR1	0.670581	0	0	Microglia	0.328607	0.0185952	0.695579
MCC	0.793536	8.76e-121	3.93e-119	Endothelial Cells	0.570312	0.308731	1.23159
MYO10	0.788614	3.83e-131	1.91e-129	Endothelial Cells	0.536222	0.222333	1.079
KIRREL1	0.616559	4.16e-217	2.57e-215	Mural Cells	0.381503	0.0447398	0.661374
FHL5	0.672666	9.08e-172	4.29e-170	Mural Cells	0.310694	0.00212564	0.674071
NDFIP2	0.48894	0	0	Excitatory Neurons	0.639964	0.214989	0.704364
PPM1H	0.918862	0	0	Oligodendrocytes	0.728543	0.503102	1.55386
NEDD4L	0.587095	0	0	Excitatory Neurons	0.757523	0.404026	1.19828
CACNA1C	1.03248	0	0	Mural Cells	0.81828	0.617545	2.33962
TMEM164	0.655541	0	0	Astrocytes	0.531192	0.215224	0.831885
CDKL5	0.586934	0	0	Excitatory Neurons	0.726245	0.373574	1.02896
WWTR1	0.709137	7.45e-204	4.26e-202	Mural Cells	0.441113	0.150034	0.869305
KCND3	0.564017	0	0	Excitatory Neurons	0.729817	0.363035	1.08531
CFAP161	0.497416	0	0	Inhibitory Neurons	0.548973	0.134176	0.604506
PPARD	0.783135	3.51e-140	1.88e-138	Endothelial Cells	0.533381	0.239521	1.00534
ID3	0.781016	8.94e-151	5.27e-149	Endothelial Cells	0.419744	0.0194083	0.806335
FAXDC2	0.670279	0	0	Oligodendrocytes	0.48364	0.175735	0.839385
CDH13	0.635595	0	0	Oligodendrocyte Precursor Cells	0.77991	0.455306	1.50279
LIN7A	0.472307	0	0	Excitatory Neurons	0.582411	0.144508	0.620685
USP54	0.739412	0	0	Oligodendrocyte Precursor Cells	0.745126	0.46668	1.36907
RPL41	0.780857	9.38e-88	2.92e-86	Endothelial Cells	0.5	0.345032	0.935535
OLFM2	0.655714	0	0	Astrocytes	0.557985	0.244206	0.87315
NIN	0.621131	0	0	Excitatory Neurons	0.748683	0.417493	1.15335
PELI1	0.793195	0	0	Microglia	0.460136	0.200799	0.971104
IGSF21	0.466309	0	0	Excitatory Neurons	0.623732	0.181272	0.724577
CACNA1A	0.702155	0	0	Oligodendrocyte Precursor Cells	0.838908	0.546521	1.72901
SYNPO2	0.476308	0	0	Excitatory Neurons	0.533419	0.0993517	0.574651
CDH20	0.85354	0	0	Oligodendrocytes	0.818418	0.577994	2.03733
TENM4	0.63794	0	0	Inhibitory Neurons	0.828878	0.507429	1.50753
MIS18BP1	0.788075	0	0	Microglia	0.444219	0.184725	0.933075
MIR646HG	0.782437	0	0	Microglia	0.444509	0.183382	1.00979
SLC31A2	0.586166	0	0	Oligodendrocytes	0.385448	0.035723	0.605022
PKNOX2	0.534164	0	0	Excitatory Neurons	0.694176	0.311004	0.963914
SRGN	0.708292	0	0	Microglia	0.306179	0.0175085	0.728948
DCX	0.482487	0	0	Inhibitory Neurons	0.585706	0.161951	0.605395
NR2F2-AS1	0.573451	0	0	Inhibitory Neurons	0.38727	0.0317758	0.629756
RPLP1	0.777901	8.06e-88	2.52e-86	Endothelial Cells	0.497869	0.333792	0.940953
MAP2	0.756685	0	0	Oligodendrocyte Precursor Cells	0.898728	0.630219	2.00261
STAT3	0.775927	5.46e-138	2.88e-136	Endothelial Cells	0.580966	0.33088	1.11839
MCHR2	0.443593	0	0	Excitatory Neurons	0.468211	0.00864758	0.445466
LIPA	0.811537	0	0	Oligodendrocytes	0.610827	0.360705	1.1447
CNR1	0.638935	0	0	Inhibitory Neurons	0.517803	0.200318	0.79985
BOC	0.564493	0	0	Astrocytes	0.456612	0.0971651	0.629497
SYNE1	0.774823	5.01e-165	3.4e-163	Endothelial Cells	0.856534	0.75009	2.3673
FOXO1	0.77428	2.67e-119	1.18e-117	Endothelial Cells	0.569602	0.279205	1.20853
HAPLN2	0.610084	0	0	Oligodendrocytes	0.39476	0.0626478	0.640625
PWAR6	0.52228	0	0	Inhibitory Neurons	0.758974	0.371256	0.927597
KCNC1	0.504666	0	0	Inhibitory Neurons	0.658883	0.25626	0.726891
CSGALNACT1	0.720854	0	0	Oligodendrocyte Precursor Cells	0.790889	0.510322	1.56092
GPRC5B	0.586333	0	0	Astrocytes	0.630332	0.285774	0.95714
NCOA7	0.913819	0	0	Oligodendrocytes	0.700254	0.480054	1.4139
PLPP1	0.770988	3.54e-85	1.06e-83	Endothelial Cells	0.59233	0.506937	1.3872
PCDH11X	0.692012	0	0	Inhibitory Neurons	0.473686	0.182912	0.938371
DIRC3	0.484588	0	0	Excitatory Neurons	0.586181	0.169432	0.710312
CPNE8	0.510648	0	0	Excitatory Neurons	0.609064	0.213634	0.782934
LRRTM3	0.727786	0	0	Oligodendrocyte Precursor Cells	0.846809	0.570743	1.79742
COL4A3	0.675354	1.76e-184	8.91e-183	Mural Cells	0.373194	0.0759635	0.738047
CREG2	0.458337	0	0	Excitatory Neurons	0.591548	0.152137	0.555608
ITGA6	0.52437	0	0	Astrocytes	0.441882	0.0588662	0.585309
VIM	0.63046	9.71e-199	5.37e-197	Mural Cells	0.373916	0.0556836	0.679869
ZBBX	0.459297	0	0	Excitatory Neurons	0.471866	0.0339902	0.481309
APOE	0.552666	0	0	Astrocytes	0.437117	0.0735063	0.57305
GNAL	0.511784	0	0	Inhibitory Neurons	0.66423	0.272095	0.847425
LINC00507	0.474352	0	0	Excitatory Neurons	0.43252	0.00932956	0.475677
PREX1	0.722682	0	0	Oligodendrocytes	0.617571	0.340837	1.13946
ADAM22	0.597782	0	0	Excitatory Neurons	0.780308	0.445664	1.25233
NRCAM	0.728843	0	0	Excitatory Neurons	0.890146	0.616088	2.00251
ITGB1	0.77031	1.35e-139	7.23e-138	Endothelial Cells	0.547585	0.276105	1.01908
SNED1	0.770045	1.02e-126	4.86e-125	Endothelial Cells	0.577415	0.342616	1.18279
CCDC26	0.765583	1.0361975e-317	2.25077613e-316	Microglia	0.295037	0.0340769	0.794589
ZNF385B	0.581064	0	0	Inhibitory Neurons	0.717149	0.373302	1.28751
TIMP3	0.82889	1.48e-234	1.02e-232	Mural Cells	0.531069	0.289892	1.13212
GRM8	0.85011	7.41e-162	3.29e-160	Mural Cells	0.436777	0.201639	1.12285
MBNL2	1.01302	0	0	Oligodendrocytes	0.853193	0.655609	2.00203
[truncated: 8,484 more rows]
