# Supplementary material for: Repetitive head impacts induce neuronal loss and neuroinflammation in young athletes
Source: bioRxiv. 2025 Feb 10:2024.03.26.586815. Originally published 2024 Mar 28. Preprint. [Version 2] doi: 10.1101/2024.03.26.586815 (PMC10996668; doi:10.1101/2024.03.26.586815)
Supplement: Supplement 17 — Supplementary Table 7. DEGs of Excitatory and Inhibitory Neurons in snRNAseq Dataset. a. List of differentially expressed genes in Seurat clusters of inhibitory and excitatory neuron clusters depicted in Supplementary Figure 2a. Log2_FC = log-2 fold change. FDR = false discovery rate. [file media-17.xlsx]

## Sheet: SuppTable7a_ExcInh_FindMarker
Gene	Log2_FC	Pvalue	FDR	Seurat_louvain_Resolution0.8	clusterExprPerc	ControlExprPerc	clusterAveExpr
CBLN2	1.6911	0	0	0	0.978415	0.511463	2.67933
KCNIP4	1.33557	0	0	0	0.999268	0.928872	5.08259
PDZD2	1.2403	0	0	0	0.974878	0.680031	2.49917
AC011287.1	1.2066	0	0	0	0.950488	0.51861	2.27851
LINC01378	1.13913	0	0	0	0.88878	0.384388	1.76559
MEIS2	1.10697	0	0	0	0.91061	0.356889	1.58631
HS6ST3	1.0758	0	0	0	0.992439	0.82566	3.30116
PCDH7	1.05851	0	0	0	0.977683	0.786741	2.77645
SLIT3	1.04624	0	0	0	0.92122	0.432464	1.67417
AL117329.1	1.0359	0	0	0	0.894512	0.386699	1.72334
LDB2	0.986402	0	0	0	0.979024	0.728895	2.67407
LINC02306	0.981507	0	0	0	0.770488	0.289546	1.46592
DGKB	0.965734	0	0	0	0.986463	0.833844	2.9185
LRRTM4	0.946432	0	0	0	0.998659	0.937793	4.17078
NDST3	0.927596	0	0	0	0.944634	0.618361	1.89875
FAM19A1	0.922292	0	0	0	0.959878	0.586152	2.30093
CDH18	0.922053	0	0	0	0.982195	0.837092	2.79332
NELL1	0.901419	0	0	0	0.912805	0.536014	1.80153
KCNQ5	0.900844	0	0	0	0.995122	0.911156	3.61681
IQCJ-SCHIP1	0.88926	0	0	0	0.995	0.817127	3.21653
GRIA4	0.888933	0	0	0	0.989512	0.848012	2.92474
EPB41L2	0.882865	0	0	0	0.950366	0.685478	1.94121
MLIP	0.881518	0	0	0	0.908659	0.475156	1.62038
LINC01122	0.877359	0	0	0	0.927561	0.629106	1.86762
TESPA1	0.876456	0	0	0	0.876341	0.374717	1.34603
RALYL	0.868528	0	0	0	0.989146	0.781869	3.10128
FSTL4	0.851177	0	0	0	0.930976	0.593386	1.84555
LINC01250	0.822059	0	0	0	0.926951	0.627607	1.76872
PDE1A	0.820233	0	0	0	0.937439	0.577394	1.9367
SORCS1	0.802902	0	0	0	0.937927	0.622584	1.96213
CUX2	0.793261	0	0	0	0.923415	0.484264	1.65777
MAN1A1	0.789344	0	0	0	0.875122	0.481215	1.4152
R3HDM1	0.783209	0	0	0	0.987195	0.884731	2.75648
GRM1	0.782736	0	0	0	0.897317	0.542348	1.60215
CELF2	0.772956	0	0	0	0.994878	0.945676	3.39636
ITPR1	0.772119	0	0	0	0.938415	0.681793	1.78996
SATB2	0.770647	0	0	0	0.909878	0.498669	1.61018
SYN3	0.768011	0	0	0	0.959756	0.768375	2.28686
CDH9	0.766927	0	0	0	0.946341	0.687915	2.01412
CHN1	0.763243	0	0	0	0.949146	0.722973	1.85343
DGKG	0.761644	0	0	0	0.873537	0.486163	1.3476
PRKCB	0.761188	0	0	0	0.97439	0.837542	2.47603
KCND2	0.759494	0	0	0	0.974024	0.864616	2.71616
CA10	0.759142	0	0	0	0.926829	0.52232	1.77747
CACNA2D1	0.758941	0	0	0	0.963049	0.71229	2.19132
CDH13	0.756248	0	0	0	0.94878	0.663701	2.05983
ADGRL2	0.750647	0	0	0	0.97561	0.823623	2.48784
ENC1	0.744829	0	0	0	0.89061	0.519009	1.2903
SV2B	0.726017	0	0	0	0.923537	0.532365	1.65191
CHRM3	0.725499	0	0	0	0.983902	0.843101	2.81571
CDH12	0.710233	0	0	0	0.962927	0.719212	2.3965
BTBD9	0.707646	0	0	0	0.955488	0.797161	2.07973
SLC35F3	0.700502	0	0	0	0.93061	0.739702	1.96213
RGS6	0.700088	0	0	0	0.970488	0.708092	2.34778
SLC8A1	0.695945	0	0	0	0.974878	0.82581	2.61034
KIAA1211L	0.693178	0	0	0	0.889756	0.504079	1.42543
ASIC2	0.690916	0	0	0	0.984024	0.824498	2.69505
ATP2B1	0.682473	0	0	0	0.964878	0.836067	2.09231
HHAT	0.673614	0	0	0	0.655976	0.264496	0.885079
AC096576.2	0.665838	0	0	0	0.724146	0.402166	1.26575
GNAL	0.663987	0	0	0	0.861098	0.502243	1.28837
KCTD1	0.663825	0	0	0	0.913049	0.642999	1.6191
AC009041.2	0.654559	0	0	0	0.836585	0.426954	1.16519
LMO3	0.651847	0	0	0	0.877439	0.579555	1.38738
DIAPH2	0.650815	0	0	0	0.893537	0.620335	1.48099
MBNL2	0.643679	0	0	0	0.922927	0.679681	1.62053
KCTD16	0.640822	0	0	0	0.980244	0.863966	2.62851
NELL2	0.633614	0	0	0	0.954268	0.721098	2.03913
AC093607.1	0.630987	0	0	0	0.591463	0.228314	0.960193
SORBS2	0.630676	0	0	0	0.955366	0.793263	2.04191
NECAB1	0.630585	0	0	0	0.912683	0.59431	1.58408
PPFIA2	0.620322	0	0	0	0.987073	0.912955	2.74187
NECTIN3	0.618993	0	0	0	0.860488	0.547021	1.2939
EPHA4	0.618393	0	0	0	0.909756	0.623146	1.50579
SIPA1L1	0.614193	0	0	0	0.975976	0.875523	2.45472
RASGRF2	0.613622	0	0	0	0.941098	0.696098	1.84377
KIRREL3	0.613546	0	0	0	0.975366	0.773211	2.39679
CNTNAP5	0.611251	0	0	0	0.973049	0.869076	2.66918
NTRK3	0.600862	0	0	0	0.965732	0.834143	2.27881
CACNA1E	0.600493	0	0	0	0.929512	0.727908	1.75998
AC008574.1	0.60016	0	0	0	0.736585	0.321019	1.02291
AC007563.2	0.599448	0	0	0	0.849146	0.514549	1.36936
PPP3CA	0.595438	0	0	0	0.973659	0.885568	2.42262
PSD3	0.588866	0	0	0	0.922439	0.706456	1.59555
DPYD	0.586787	0	0	0	0.894512	0.593998	1.58494
RFTN1	0.586104	0	0	0	0.824878	0.481953	1.12619
PRKG1	0.583322	0	0	0	0.903902	0.609778	1.71086
TANC2	0.58163	0	0	0	0.967561	0.854284	2.23677
MAP3K5	0.581341	0	0	0	0.893293	0.624021	1.45784
ATRNL1	0.57788	0	0	0	0.993902	0.935844	3.19612
ZNF804A	0.575164	0	0	0	0.894024	0.6157	1.63897
ARPP21	0.574892	1.04687e-237	4.82597e-236	0	0.964146	0.691863	2.07295
SEZ6L	0.57464	0	0	0	0.897439	0.663689	1.53734
CNKSR2	0.57308	0	0	0	0.944634	0.765102	1.9013
PTK2	0.572214	0	0	0	0.970122	0.865228	2.25625
EML6	0.567928	0	0	0	0.930244	0.761866	1.79179
SMAD3	0.56686	0	0	0	0.77061	0.378515	0.950364
AC098850.3	0.564886	0	0	0	0.836829	0.553793	1.16651
RAPGEF5	0.561086	0	0	0	0.944878	0.730344	1.95514
PCSK2	0.560564	0	0	0	0.937439	0.753333	1.83804
ACVR1C	0.559083	0	0	0	0.645122	0.12775	0.644066
KCNK1	0.557296	0	0	0	0.814146	0.494546	1.04656
CAMK2A	0.555331	0	0	0	0.937561	0.72897	1.6587
NLK	0.555193	0	0	0	0.912805	0.709816	1.64631
EPHA6	0.552459	0	0	0	0.967073	0.779308	2.34386
CACNA2D3	0.549823	9.5303e-281	5.3322e-279	0	0.979024	0.806169	2.47741
KALRN	0.549202	0	0	0	0.989878	0.922363	2.91262
CSGALNACT1	0.546808	0	0	0	0.846951	0.535714	1.223
AMPH	0.545419	0	0	0	0.89439	0.721486	1.5326
MGAT4C	0.544069	0	0	0	0.933415	0.76369	2.1042
PHACTR1	0.54162	0	0	0	0.992927	0.931009	3.06024
AC096576.3	0.540838	0	0	0	0.683293	0.361786	0.993843
PDE4D	0.535293	0	0	0	0.994756	0.955159	3.42915
SDK1	0.534864	0	0	0	0.847439	0.597296	1.61757
PTCHD1-AS	0.53205	0	0	0	0.716341	0.40474	1.05693
AC069228.1	0.52465	0	0	0	0.71622	0.465386	1.1325
PRICKLE1	0.521954	0	0	0	0.893415	0.679006	1.4721
WASF1	0.521649	0	0	0	0.873171	0.627057	1.27278
ABLIM1	0.521249	0	0	0	0.913537	0.754432	1.5782
NETO1	0.521068	0	0	0	0.901829	0.687265	1.5379
CSMD1	0.519265	0	0	0	0.998415	0.971864	4.27674
SLC22A10	0.519117	0	0	0	0.698415	0.347481	0.953026
KCNMA1	0.51884	0	0	0	0.986951	0.9227	2.81944
SERPINE2	0.51852	0	0	0	0.730976	0.294182	0.757347
PTH2R	0.517406	0	0	0	0.622683	0.247954	0.77035
PTK2B	0.516519	0	0	0	0.800854	0.457839	1.02187
GUCY1A2	0.515167	0	0	0	0.919146	0.711153	1.56111
CDH22	0.512555	0	0	0	0.748902	0.385287	0.889306
LINC00507	0.512195	0	0	0	0.678902	0.262872	0.792448
NAV3	0.511924	0	0	0	0.991463	0.936356	3.04332
GRIA2	0.508967	0	0	0	0.986829	0.930134	2.70085
SORBS1	0.508461	0	0	0	0.963415	0.853234	2.08557
RPS6KA5	0.507945	0	0	0	0.779512	0.501081	1.01143
CACNB2	0.506361	0	0	0	0.966829	0.839591	2.198
SHISA9	0.500074	0	0	0	0.952073	0.76835	2.00396
CALN1	0.499174	0	0	0	0.874756	0.605155	1.41901
NFAT5	0.499153	0	0	0	0.929268	0.781044	1.63769
KCNIP4-IT1	0.498003	0	0	0	0.790732	0.471533	1.02847
CAMK1D	0.497564	0	0	0	0.956585	0.804058	2.00447
BMPR1B	0.496008	0	0	0	0.570732	0.135821	0.643329
STXBP6	0.495715	0	0	0	0.775	0.406789	1.02711
GRIK4	0.495035	0	0	0	0.785366	0.48219	1.06056
ZNF365	0.492418	0	0	0	0.779512	0.49131	1.04008
NGEF	0.489149	0	0	0	0.783171	0.450455	0.906836
HPCAL1	0.483016	0	0	0	0.705488	0.278177	0.715389
PRKCA	0.481537	0	0	0	0.941829	0.781232	1.80245
LRFN2	0.480399	0	0	0	0.871341	0.634291	1.34316
SEMA3C	0.47949	0	0	0	0.618902	0.2061	0.666203
FBXW7	0.478247	0	0	0	0.925976	0.752858	1.61292
DOCK4	0.474548	0	0	0	0.938537	0.796424	1.82872
LRFN5	0.473289	0	0	0	0.973415	0.863604	2.40719
KIF13A	0.471095	0	0	0	0.77439	0.520696	1.04778
STXBP5L	0.470237	0	0	0	0.992317	0.940342	3.01579
DLGAP2	0.468284	4.02439e-266	2.1307e-264	0	0.992683	0.912055	2.91571
VSNL1	0.467912	0	0	0	0.91439	0.735192	1.49467
ZFPM2	0.465976	6.0785e-320	3.87275e-318	0	0.896098	0.625033	1.56022
NOVA1	0.464686	0	0	0	0.917683	0.776471	1.67842
CEMIP2	0.464544	0	0	0	0.672927	0.323692	0.729008
GABRB3	0.46129	0	0	0	0.966707	0.860843	2.20318
PVT1	0.459331	0	0	0	0.735366	0.403791	0.854289
VGLL4	0.453698	0	0	0	0.85122	0.647747	1.19178
SORCS3	0.452351	0	0	0	0.849878	0.577668	1.33732
NIN	0.450801	0	0	0	0.891585	0.67271	1.3891
ARAP2	0.449096	0	0	0	0.839146	0.539799	1.13151
DOK6	0.447747	0	0	0	0.89939	0.750147	1.65371
MMP16	0.445528	0	0	0	0.917561	0.733967	1.66145
KIAA1217	0.445075	5.07952e-278	2.80453e-276	0	0.937073	0.714077	1.93632
SLC8A1-AS1	0.443746	0	0	0	0.684268	0.434113	0.939482
GALNT13	0.443284	0	0	0	0.882439	0.664101	1.49627
ANKRD33B	0.442567	0	0	0	0.731707	0.405265	0.840366
KCNMB2-AS1	0.439607	1.63593e-307	9.9144e-306	0	0.756829	0.53349	1.33232
DIRC3	0.438842	0	0	0	0.743415	0.468746	0.986789
MSRA	0.438183	0	0	0	0.96622	0.849573	2.21017
NDFIP2	0.436695	0	0	0	0.784878	0.512788	0.939072
SH3GL2	0.435523	0	0	0	0.908293	0.695336	1.54789
ADAM23	0.435516	0	0	0	0.924268	0.768463	1.66122
AK5	0.435415	0	0	0	0.931463	0.767538	1.72167
LNX1	0.434774	0	0	0	0.820488	0.583203	1.09975
RPS6KC1	0.4344	0	0	0	0.903293	0.733193	1.5011
GSG1L	0.434009	0	0	0	0.646463	0.268607	0.678276
MIR137HG	0.433562	0	0	0	0.857073	0.614263	1.35881
IGSF21	0.432058	0	0	0	0.782317	0.489037	0.977303
MYO1D	0.431937	0	0	0	0.821463	0.538462	1.12156
ART3	0.428323	0	0	0	0.577683	0.193768	0.568441
PTPRR	0.427041	0	0	0	0.865732	0.66164	1.33624
SNTB2	0.42666	0	0	0	0.739146	0.475456	0.880818
PDGFD	0.425626	0	0	0	0.5	0.131923	0.579184
AC015923.1	0.425528	0	0	0	0.672317	0.442759	0.937906
KLHL4	0.425145	0	0	0	0.609878	0.270993	0.645785
LY86-AS1	0.424467	0	0	0	0.747927	0.439623	1.10069
PPFIBP1	0.420217	0	0	0	0.868049	0.630155	1.26745
DLEU2	0.420111	0	0	0	0.785488	0.557553	1.02247
CABP1	0.416793	0	0	0	0.88439	0.636202	1.33255
GALNT18	0.416255	0	0	0	0.907561	0.721573	1.53086
TMEM178B	0.41577	0	0	0	0.974878	0.895201	2.45053
SNAP25-AS1	0.414418	0	0	0	0.807561	0.639126	1.36805
FLRT2	0.413029	3.68783e-256	1.85021e-254	0	0.940488	0.783618	1.92638
GPC5	0.412877	0	0	0	0.629634	0.370082	0.943587
GRID2	0.411774	2.45749e-134	6.89209e-133	0	0.961098	0.802396	2.35193
CAMKK1	0.409463	0	0	0	0.684756	0.388673	0.709642
KCNN2	0.409406	0	0	0	0.79561	0.557728	1.01773
ARNT2	0.408108	0	0	0	0.931829	0.808506	1.75153
AFF3	0.407936	0	0	0	0.953293	0.837592	2.00013
OLFM1	0.40759	0	0	0	0.836341	0.605667	0.929945
PLXNA2	0.403884	0	0	0	0.846098	0.625608	1.19385
ADGRL3	0.40337	0	0	0	0.989512	0.946901	2.91336
MOXD1	0.402783	0	0	0	0.500244	0.126238	0.506639
STXBP5	0.402557	0	0	0	0.946341	0.817302	1.78866
ARHGAP10	0.402437	0	0	0	0.65	0.347206	0.734645
AL591501.1	0.401861	0	0	0	0.641707	0.381039	0.769351
CAMK4	0.400538	0	0	0	0.897927	0.71314	1.46532
PCDH11Y	0.399167	9.74233e-261	5.00007e-259	0	0.535	0.321218	0.899188
PPP2R2C	0.397599	0	0	0	0.912927	0.738015	1.50567
MPPED2	0.396644	0	0	0	0.748049	0.478229	0.934414
SYNJ2	0.395832	0	0	0	0.65122	0.335474	0.680283
RAPH1	0.391452	0	0	0	0.822927	0.614863	1.07151
DLG1	0.391049	0	0	0	0.917195	0.733792	1.54513
PRKAR2B	0.390302	0	0	0	0.807195	0.590662	1.03343
HRH2	0.389832	0	0	0	0.727317	0.443659	0.788846
TMEM108	0.389747	1.3747e-265	7.19871e-264	0	0.956951	0.827584	2.02525
RAPGEF2	0.388515	0	0	0	0.930244	0.798761	1.73287
FAM153C	0.388421	0	0	0	0.764268	0.522508	0.892633
GLS	0.388416	0	0	0	0.93	0.802884	1.68638
PI4KA	0.388091	0	0	0	0.925244	0.766914	1.50807
FAM19A2	0.386579	2.21252e-107	5.23662e-106	0	0.957073	0.797011	2.25829
PKIG	0.386323	0	0	0	0.756585	0.525369	0.877521
UPP2	0.385985	0	0	0	0.750854	0.549495	0.983919
P2RX7	0.385721	0	0	0	0.677073	0.409775	0.742097
BRINP1	0.385655	0	0	0	0.863415	0.678107	1.31301
ARPP19	0.384723	0	0	0	0.748171	0.497145	0.763711
SLF1	0.384626	0	0	0	0.774268	0.546309	0.911603
ARFGEF3	0.383731	0	0	0	0.893415	0.743313	1.39359
RTN4	0.381249	0	0	0	0.938415	0.818339	1.4614
MTA3	0.380964	0	0	0	0.823049	0.625295	1.08267
PPFIA2-AS1	0.380578	0	0	0	0.584268	0.332288	0.717307
PEAK1	0.379628	0	0	0	0.825366	0.614788	1.10341
ITGA9	0.377645	0	0	0	0.758049	0.502905	0.93182
CTNNAL1	0.377394	0	0	0	0.712561	0.457015	0.78832
FAM163A	0.375716	0	0	0	0.489512	0.126538	0.475459
SNAP25	0.375115	0	0	0	0.967073	0.88763	2.03545
NIPAL2	0.373761	0	0	0	0.729878	0.483739	0.901145
PTPRO	0.371672	6.4069063877e-314	4.01347776969e-312	0	0.87561	0.701233	1.45692
LONRF2	0.371293	0	0	0	0.821707	0.641212	1.04739
EML1	0.371231	0	0	0	0.683902	0.429528	0.726687
CTNNA2	0.368167	0	0	0	0.985	0.935282	2.86963
CCPG1	0.366011	0	0	0	0.888659	0.715026	1.27286
MGST1	0.365531	0	0	0	0.605244	0.350267	0.714742
PLEKHA5	0.363251	1.94685e-306	1.17562e-304	0	0.970854	0.875886	2.20988
PBX1	0.361578	5.10181e-288	2.90786e-286	0	0.943293	0.820925	1.91769
COL24A1	0.36135	0	0	0	0.629024	0.342745	0.775409
MEG3	0.361256	0	0	0	0.99622	0.967553	3.40501
DMD	0.360649	1.86771e-229	8.26874e-228	0	0.979878	0.900374	2.50638
BAIAP2	0.359829	0	0	0	0.68439	0.40564	0.680489
GNG2	0.356163	0	0	0	0.719512	0.445383	0.783815
AC103855.3	0.355735	0	0	0	0.538049	0.255176	0.558449
AC005162.3	0.354825	0	0	0	0.512073	0.1804	0.500263
RBFOX3	0.354595	9.41983e-248	4.52936e-246	0	0.934512	0.78503	1.71755
RNF144A	0.35405	0	0	0	0.843415	0.657567	1.19722
MYOM2	0.352869	0	0	0	0.525976	0.203451	0.490504
ACTN1	0.352189	0	0	0	0.762195	0.524832	0.889741
DCLK2	0.352065	0	0	0	0.872317	0.728595	1.33646
AQP4-AS1	0.351732	0	7.57299e-307	0	0.731829	0.473856	1.02442
SNED1	0.350729	0	0	0	0.724756	0.483577	0.896004
CAMK2N1	0.350452	0	0	0	0.814024	0.61981	0.839956
KCND3	0.349519	0	0	0	0.887195	0.726808	1.41282
LMO4	0.349312	0	0	0	0.808415	0.563375	0.958681
EXOC6B	0.349227	0	0	0	0.937927	0.842352	1.83295
AP001825.1	0.346606	2.11908e-292	1.23942e-290	0	0.686341	0.499294	0.960457
HOMER1	0.346567	0	5e-324	0	0.84878	0.674571	1.26062
CDK19	0.346261	0	0	0	0.775488	0.569123	0.93931
GALNTL6	0.345262	3.61077e-91	7.66379e-90	0	0.958293	0.771124	2.2214
SLC44A1	0.345242	0	0	0	0.843049	0.673584	1.15698
CDC40	0.343748	0	0	0	0.728049	0.490848	0.758321
SLC24A4	0.34371	0	0	0	0.648415	0.332051	0.669277
GAREM1	0.342383	0	0	0	0.791707	0.592499	1.06439
TMEM232	0.342335	4.99753e-262	2.5807e-260	0	0.892073	0.755144	1.58219
CTDSPL	0.342174	0	0	0	0.859268	0.69846	1.27439
ROCK2	0.341892	0	0	0	0.913171	0.768863	1.45191
DPP6	0.340368	1.10497e-198	4.29107e-197	0	0.982195	0.89204	2.52734
MALAT1	0.340241	0	0	0	1	0.998176	6.10717
MAL2	0.339159	0	0	0	0.612805	0.323892	0.564375
PDE5A	0.338521	1.00331e-270	5.41465e-269	0	0.702927	0.529217	1.00924
DGKI	0.336217	9.36099e-273	5.09293e-271	0	0.948171	0.841015	2.00408
MPP6	0.335394	0	0	0	0.827317	0.648709	1.09477
MTUS2	0.335162	2.07471e-184	7.50883e-183	0	0.964268	0.851697	2.22642
SHC3	0.334946	0	0	0	0.838659	0.673921	1.19646
GDA	0.333265	0	0	0	0.723659	0.470083	0.795542
ARHGAP26	0.333187	6.36267e-196	2.4398e-194	0	0.947927	0.825885	1.9164
KCNB1	0.331984	0	0	0	0.889634	0.737553	1.35883
LINC01500	0.331542	0	0	0	0.351585	0.0323967	0.357714
HS3ST4	0.33047	8.51926e-308	5.17236e-306	0	0.670732	0.392046	0.968912
CLASP1	0.329604	0	0	0	0.919878	0.801734	1.59702
KIAA2012	0.328857	0	0	0	0.506707	0.196429	0.471514
COX7A2L	0.327821	0	0	0	0.65122	0.415397	0.652419
SEC14L5	0.323586	0	0	0	0.65122	0.391672	0.659653
CCDC144A	0.323255	0	0	0	0.675976	0.459176	0.725061
MKL2	0.322861	4.51995e-180	1.60128e-178	0	0.919268	0.760242	1.57623
RPL37A	0.322765	0	0	0	0.749268	0.571596	0.727051
NCOR2	0.322227	0	0	0	0.75	0.556291	0.844455
HOPX	0.320424	0	0	0	0.620976	0.320694	0.539952
LAMB1	0.319638	0	0	0	0.624756	0.363923	0.613669
KCNH1	0.31925	1.28886e-272	7.0008e-271	0	0.805732	0.608503	1.14003
EDIL3	0.318698	1.15669e-279	6.43944e-278	0	0.820732	0.608341	1.15987
TENM2	0.318483	8.29804e-73	1.49276e-71	0	0.98061	0.893702	2.73483
GFOD1	0.318082	0	0	0	0.842805	0.685366	1.16828
KIAA1549L	0.317943	1.81235e-244	8.6277e-243	0	0.929146	0.802771	1.69319
TRIM9	0.317109	1.51407e-235	6.88499e-234	0	0.958171	0.85196	1.98476
CALM1	0.316462	0	0	0	0.93122	0.842677	1.43546
AC138305.1	0.316241	1.93846e-256	9.73996e-255	0	0.343415	0.120854	0.460598
CPNE8	0.316017	0	0	0	0.733049	0.47613	0.899622
CAMK2B	0.31581	0	0	0	0.86439	0.705569	1.10914
USP25	0.315129	0	0	0	0.803537	0.634503	1.05321
ABI2	0.314993	0	0	0	0.88439	0.745387	1.32068
AC069133.1	0.314622	0	0	0	0.501829	0.232274	0.489907
DSCAM	0.314486	2.23454e-08	1.25189e-07	0	0.97561	0.818676	2.41337
ELL2	0.313994	0	0	0	0.736951	0.526119	0.873202
GPM6B	0.313053	2.71467e-293	1.59055e-291	0	0.902805	0.760554	1.41711
SEMA5B	0.311305	0	0	0	0.565366	0.27238	0.516492
MICAL3	0.310715	7.35862e-292	4.28899e-290	0	0.92561	0.802434	1.60363
ARHGAP32	0.310516	2.98905e-219	1.26643e-217	0	0.936098	0.815877	1.7392
TLK1	0.309586	0	0	0	0.851098	0.693937	1.18686
MAN1C1	0.307415	0	0	0	0.776829	0.581754	0.957784
AC025887.2	0.307365	2e-323	1.344e-321	0	0.497683	0.273929	0.564955
PRKD1	0.306257	2.5022e-270	1.34605e-268	0	0.77939	0.55809	1.05315
PLXNA4	0.305971	1.14933e-174	4.01238e-173	0	0.890488	0.721773	1.52555
LINC00276	0.305016	1.77299e-275	9.72502e-274	0	0.442805	0.228226	0.537973
CYP1B1-AS1	0.304275	0	0	0	0.526341	0.27679	0.583786
OTUD7A	0.303354	5.3712e-255	2.66682e-253	0	0.93878	0.8197	1.72549
LINC02153	0.300982	0	0	0	0.37	0.0634316	0.342231
ZFAND3	0.300116	9.9921e-303	5.99061e-301	0	0.918049	0.801597	1.59256
AC079117.1	0.299484	5e-324	4.7e-322	0	0.528659	0.301228	0.592269
ZNF831	0.299026	0	0	0	0.50439	0.222142	0.451022
BASP1	0.298353	8.44157e-236	3.8439e-234	0	0.88	0.733605	1.34099
GOLGA8A	0.297981	0	0	0	0.762195	0.587201	0.885331
LIN7A	0.297558	0	0	0	0.691463	0.486425	0.797837
SPRED1	0.297477	0	0	0	0.756951	0.581204	0.920964
KCNIP2	0.297475	0	0	0	0.557317	0.26647	0.481764
KSR2	0.297474	4.41226e-235	1.99558e-233	0	0.93378	0.817077	1.73148
GREB1L	0.296992	8.4335825963304e-311	0	0	0.465732	0.239696	0.521279
NHSL2	0.296981	0	0	0	0.493537	0.205375	0.451072
MAST3	0.296878	0	0	0	0.632195	0.370794	0.575966
TNPO1	0.296789	0	0	0	0.786098	0.622347	0.971077
SNCA	0.296734	3.712447597e-315	2.3387024209e-313	0	0.768537	0.538787	0.932406
AC069437.1	0.296451	1.34107e-285	7.57917e-284	0	0.648293	0.447432	0.789935
RSRP1	0.295605	0	0	0	0.808415	0.642249	1.00277
NRGN	0.295543	0	0	0	0.785366	0.494034	0.716216
AHI1	0.295427	3.88669e-240	1.81166e-238	0	0.965488	0.878397	2.07074
TTLL11	0.294916	0	0	0	0.807927	0.639763	1.05315
MFSD4A	0.294252	0	0	0	0.57	0.305551	0.489193
CELF2-AS2	0.293266	1.262511044972e-311	7.8066042732813e-310	0	0.560244	0.342158	0.630192
FAT3	0.292575	2.74273e-89	5.70577e-88	0	0.884756	0.65578	1.48392
SH3BGRL2	0.292337	0	0	0	0.696951	0.497845	0.761815
RAB11A	0.291838	2.11321e-250	1.02344e-248	0	0.742073	0.585577	0.984595
TMTC1	0.290455	2.92936e-292	1.71036e-290	0	0.74378	0.551431	0.947502
PDE2A	0.29028	0	0	0	0.697317	0.496445	0.723605
FBXO32	0.29011	0	0	0	0.605854	0.387124	0.594405
AC013652.1	0.289563	1.79167e-278	9.90861e-277	0	0.543293	0.348693	0.633252
MAML2	0.289556	0	0	0	0.546098	0.294619	0.634998
SYBU	0.288759	1.03287e-286	5.8571e-285	0	0.825122	0.650833	1.11365
BICC1	0.288126	1.22042929410523e-310	0	0	0.654756	0.433726	0.764011
GLP2R	0.287712	0	0	0	0.366707	0.0685916	0.335204
GRIN2A	0.287327	1.02721e-75	1.89674e-74	0	0.976585	0.874761	2.41754
RTN4RL1	0.285152	0	0	0	0.636707	0.432714	0.672041
BCL11A	0.285002	0	2.42995e-307	0	0.766951	0.551369	0.931847
CALM2	0.284448	0	0	0	0.816585	0.652657	0.766613
SLC4A10	0.284311	8.37136e-201	3.27754e-199	0	0.962195	0.874799	2.10711
LINC01572	0.282452	0	0	0	0.475732	0.240983	0.496137
AC007388.1	0.282299	3.0403e-279	1.68976e-277	0	0.834146	0.67742	1.13659
AL592043.1	0.282233	8.54263e-277	4.70111e-275	0	0.434756	0.224678	0.474485
STXBP1	0.282053	2.00080237133e-313	1.251024079721e-311	0	0.902561	0.769175	1.32808
DANT2	0.281713	1.04068e-217	4.37058e-216	0	0.948537	0.839416	1.7919
FAM213A	0.281573	0	0	0	0.64378	0.401729	0.542158
FBXO34	0.281435	1.1194911495376e-311	6.9478937751116e-310	0	0.778049	0.616275	0.969882
SLITRK5	0.279795	0	0	0	0.704878	0.524457	0.758808
HTR1E	0.279295	2.75362e-257	1.38983e-255	0	0.718293	0.530629	0.91592
MIR222HG	0.278587	0	0	0	0.55061	0.306351	0.513895
ABLIM2	0.278537	5.22995e-266	2.76026e-264	0	0.817073	0.66665	1.09892
ENOX1	0.276762	4.41151e-94	9.58802e-93	0	0.961341	0.849061	2.09587
ST8SIA3	0.276656	0	0	0	0.692439	0.488924	0.660151
UGGT2	0.276173	4.50446e-247	2.15661e-245	0	0.872927	0.738328	1.31424
MEF2A	0.275868	4.04306e-267	2.15078e-265	0	0.86939	0.741776	1.30369
CHL1	0.275337	6.33812e-161	2.06029e-159	0	0.919756	0.786754	1.58869
ARHGEF7	0.275279	5.99282e-244	2.83677e-242	0	0.90122	0.770774	1.4254
TMOD1	0.274753	0	0	0	0.63	0.418196	0.63538
PDE7B	0.274641	1.66352e-217	6.96891e-216	0	0.726829	0.514911	0.97493
BASP1-AS1	0.274448	2.11775e-233	9.514e-232	0	0.767805	0.54441	0.968209
ADAMTS16	0.2743	0	0	0	0.476463	0.216582	0.447555
CACNG3	0.274254	5.94511e-219	2.50307e-217	0	0.812439	0.634353	1.10389
AC058822.1	0.274206	4.4096e-253	2.16691e-251	0	0.635244	0.453716	0.747146
TMEM241	0.274116	2.477734131243e-312	1.54060819433075e-310	0	0.72122	0.518122	0.821016
MBNL1	0.274054	5.12044e-264	2.66057e-262	0	0.84561	0.722948	1.24907
TIMP3	0.273979	0	0	0	0.555122	0.332001	0.557879
ARMC9	0.272847	6.28642e-289	3.58915e-287	0	0.76622	0.58885	0.933656
ADCY1	0.272559	1.5935e-252	7.80766e-251	0	0.83122	0.643374	1.07376
SLIT1	0.272443	5.91538e-273	3.22355e-271	0	0.727317	0.515624	0.867933
MPP7	0.271877	0	0	0	0.623537	0.406664	0.643077
RASA3	0.271828	0	0	0	0.556341	0.339734	0.50916
FGFR1OP2	0.271699	0	0	0	0.647683	0.434288	0.612772
CHRM3-AS2	0.271122	1.02853e-279	5.73548e-278	0	0.521098	0.317095	0.561646
DLGAP1-AS4	0.269968	6.78688e-264	3.52098e-262	0	0.710854	0.522195	0.844501
ETV5	0.269485	0	0	0	0.541707	0.321331	0.533646
RFX3	0.269416	1.44518e-151	4.51808e-150	0	0.91061	0.789553	1.59581
LRRC7	0.269412	7.94929e-164	2.62217e-162	0	0.987683	0.933782	2.70969
ARL4A	0.268696	0	0	0	0.466098	0.164245	0.350864
PPP4R4	0.268683	2.23623e-300	1.33592e-298	0	0.688293	0.488837	0.774447
SPECC1	0.268136	5.81408e-259	2.94785e-257	0	0.837683	0.692425	1.14304
UNC5A	0.267066	0	0	0	0.604146	0.392009	0.566943
DTWD1	0.266717	0	0	0	0.695488	0.512975	0.719368
KHDRBS3	0.262812	4.62582e-67	7.84961e-66	0	0.911951	0.757093	1.68762
NPTN	0.262599	1.08487196e-316	6.86007531e-315	0	0.84439	0.693562	1.06253
DAB1	0.262037	4.01145e-41	5.02579e-40	0	0.976098	0.89159	2.51992
DTNA	0.261431	6.99903e-168	2.35744e-166	0	0.941707	0.853247	1.86812
PCDH9-AS2	0.261069	5.0394e-133	1.40391e-131	0	0.710366	0.530854	1.13281
IPO5	0.260228	0	0	0	0.655732	0.448531	0.594658
MYO5C	0.260073	0	0	0	0.493659	0.26176	0.447312
MYH9	0.259638	0	0	0	0.561951	0.328565	0.496155
EML5	0.25911	4.16551e-299	2.47085e-297	0	0.719756	0.566236	0.8246
TYRO3	0.258665	0	0	0	0.54622	0.296468	0.443389
FHOD3	0.258573	2.28342e-211	9.33249e-210	0	0.827317	0.653219	1.12831
LIPC	0.258558	0	0	0	0.338659	0.0653182	0.308125
LCA5	0.258334	0	0	0	0.542561	0.332463	0.511351
KCTD8	0.257676	2.16464e-158	6.98227e-157	0	0.809634	0.639963	1.2152
AGBL4	0.257234	1.9706e-55	2.96422e-54	0	0.987073	0.922288	2.6801
ATP8A1	0.256867	3.76135e-196	1.44728e-194	0	0.902683	0.780794	1.46369
NNAT	0.256346	0	0	0	0.407195	0.172129	0.36266
MED12L	0.255958	5.46039e-133	1.51993e-131	0	0.878171	0.716588	1.36878
TUB	0.255281	0	0	0	0.574878	0.370082	0.520196
TMEM132D	0.254798	6.22799e-21	5.33005e-20	0	0.952561	0.790877	1.98279
ATP2B4	0.254556	0	0	0	0.658659	0.420645	0.647264
GPM6A	0.253973	4.00733e-226	1.74645e-224	0	0.978293	0.924787	2.25114
COL27A1	0.253873	0	0	0	0.382439	0.104162	0.32286
PAM	0.253855	2.15037e-178	7.57808e-177	0	0.872805	0.730144	1.33532
PLXDC2	0.253834	1.15834e-217	4.85867e-216	0	0.707561	0.483727	0.8971
AP003049.2	0.253503	1.1118e-259	5.65417e-258	0	0.451829	0.250953	0.461443
HYDIN	0.253291	0	0	0	0.555732	0.346156	0.522391
SLCO2A1	0.252495	0	0	0	0.389024	0.123327	0.345417
TRAF3	0.252011	3.04593e-263	1.57776e-261	0	0.714756	0.557003	0.824964
CSMD3	0.251026	7.23024e-63	1.17287e-61	0	0.98	0.895963	2.52431
NBAS	0.250959	1.58686e-226	6.93377e-225	0	0.869024	0.745599	1.29709
SLC1A2	1.19268	0	0	1	0.763592	0.582658	1.62219
GPC5	1.04698	0	0	1	0.705166	0.365762	1.52833
SLC1A3	0.986129	0	0	1	0.586962	0.124287	1.09043
ZBTB20	0.848656	0	0	1	0.743711	0.548803	1.50609
ADGRV1	0.821194	0	0	1	0.588721	0.364735	1.12287
ERBB4	0.727496	7.57286e-226	9.12938e-224	1	0.912091	0.595621	2.41283
NPAS3	0.715318	0	0	1	0.926021	0.825246	2.43148
QKI	0.71331	0	0	1	0.782797	0.676962	1.62091
KCNIP4	0.67895	9.74857e-08	2.8363e-07	1	0.996348	0.929841	4.4932
CDH20	0.655717	0	0	1	0.654044	0.461871	1.23346
PCDH9	0.612566	0	0	1	0.997971	0.951537	3.82652
NCKAP5	0.605107	0	0	1	0.499459	0.20376	0.815194
PDE4B	0.60252	0	0	1	0.797944	0.661748	1.72961
PTPRZ1	0.598968	0	0	1	0.525561	0.330781	0.865097
MAML2	0.596608	0	0	1	0.526102	0.298955	0.918966
FBXL7	0.592903	0	0	1	0.517447	0.190859	0.863718
ST18	0.590243	0	0	1	0.379362	0.0849403	0.651918
NFIA	0.568418	0	0	1	0.618745	0.483147	1.1173
FAM19A1	0.538171	8.23572e-166	2.73822e-164	1	0.814985	0.603129	1.95742
RNF220	0.5357	2.20283e-285	8.68537e-283	1	0.405464	0.221869	0.649183
PTPRK	0.528455	8.69462e-241	1.51766e-238	1	0.795239	0.600544	1.77249
LHFPL3	0.502063	1.1107e-241	1.9489e-239	1	0.451853	0.24683	0.891856
RNF219-AS1	0.482126	0	0	1	0.328239	0.0671408	0.533325
PHLPP1	0.47986	2.96293e-261	8.00802e-259	1	0.569245	0.567976	0.986271
NEAT1	0.472649	3.16287e-260	8.3465e-258	1	0.51082	0.331004	0.855455
DPP10	0.468023	1.8206e-235	2.81177e-233	1	0.967676	0.870233	3.1043
AC011287.1	0.458302	2.83582e-162	8.79998e-161	1	0.730863	0.543002	1.60394
NTM	0.445086	0	0	1	0.915607	0.868551	2.39108
RALYL	0.428826	1.7674e-23	7.06411e-23	1	0.925615	0.789746	2.70636
ITPR2	0.422009	2.14321e-234	3.23548e-232	1	0.594266	0.508863	1.0638
SOX5	0.415926	1.16278e-224	1.37701e-222	1	0.837977	0.736384	1.91357
PCDH15	0.410798	8.57308e-161	2.57685e-159	1	0.536787	0.365316	1.09735
NKAIN3	0.410378	4.62209e-197	3.04384e-195	1	0.444414	0.268167	0.767322
DOCK4	0.406204	0	0	1	0.811063	0.8095	1.77044
RYR3	0.404736	1.56867e-183	7.57684e-182	1	0.55545	0.456083	0.987597
IQCJ-SCHIP1	0.403583	1.44914e-24	5.87546e-24	1	0.93346	0.824528	2.77967
SGCD	0.402572	2.17347e-211	1.97403e-209	1	0.738978	0.640386	1.53603
MBP	0.401641	1.87101e-115	2.35291e-114	1	0.473086	0.476071	0.774955
CA10	0.401258	1.18635e-160	3.55312e-159	1	0.703273	0.546799	1.45651
PPP2R2B	0.400539	0	0	1	0.944685	0.930991	2.5876
PIP4K2A	0.39738	2.4314e-118	3.20937e-117	1	0.451582	0.433843	0.724316
GRM3	0.396798	1.90509e-194	1.17582e-192	1	0.567081	0.469664	1.00344
LRRTM4	0.39586	4.37918e-79	3.44354e-78	1	0.98891	0.939291	3.67499
CTNNA3	0.395158	1.4391e-172	5.53097e-171	1	0.677171	0.664914	1.40871
MEIS2	0.383122	3.63883e-196	2.34073e-194	1	0.546524	0.395708	0.933221
PITPNC1	0.380111	1.68604e-148	3.80768e-147	1	0.634028	0.62417	1.1984
PREX2	0.37653	2.76016e-226	3.33949e-224	1	0.390722	0.191725	0.575812
ADARB2	0.372497	1.27783e-215	1.24855e-213	1	0.655532	0.336112	1.41034
DTNA	0.365802	5.2267e-320	3.5747013e-317	1	0.851366	0.862391	1.96613
AL589740.1	0.363876	2.18751e-181	1.00291e-179	1	0.621585	0.527973	1.14604
HS6ST3	0.363509	2.17533e-51	1.24092e-50	1	0.923316	0.833645	2.65838
MARCH1	0.359846	2.35535e-160	6.99797e-159	1	0.790235	0.700922	1.75057
GPM6A	0.358834	0	0	1	0.924804	0.930212	2.34953
KANK1	0.357078	2.7956e-204	2.13421e-202	1	0.332837	0.142408	0.467323
PTPRD	0.352528	5.0779e-129	7.94866e-128	1	0.984041	0.962669	3.45393
DOCK5	0.352215	6.80808e-245	1.26759e-242	1	0.284149	0.0605232	0.383367
CTNNA2	0.346246	3.34018e-298	1.6961e-295	1	0.959427	0.938116	2.85291
DOCK1	0.336395	1.23601e-237	2.04057e-235	1	0.298485	0.0797328	0.387796
GPC6	0.334983	8.18723e-110	9.41756e-109	1	0.703273	0.595535	1.51096
GLIS3	0.334893	2.3202e-121	3.21984e-120	1	0.456722	0.349879	0.784358
C10orf90	0.334874	3.94704e-235	6.01278e-233	1	0.269002	0.0462119	0.36411
MSI2	0.334413	1.25637e-116	1.61388e-115	1	0.601839	0.65445	1.08335
PLXDC2	0.333218	2.58646e-141	5.0662e-140	1	0.553692	0.500031	0.972151
ZSWIM6	0.333066	8.43055e-302	4.55712e-299	1	0.712605	0.755965	1.39539
ZNF98	0.331462	1.93669e-143	3.96011e-142	1	0.24885	0.0843342	0.384342
PARD3B	0.327487	4.41296e-168	1.52156e-166	1	0.292129	0.11271	0.429463
LRMDA	0.326422	1.11738e-140	2.1559e-139	1	0.307952	0.151871	0.487199
KCNH8	0.323814	2.42433e-197	1.61851e-195	1	0.276846	0.0777661	0.379051
NCAM2	0.322599	1.85186e-173	7.25037e-172	1	0.923992	0.872967	2.42004
NHSL1	0.321674	9.5944e-179	4.19226e-177	1	0.246281	0.0540912	0.356765
DPYD	0.318834	8.7381e-140	1.6592e-138	1	0.677847	0.61681	1.3448
BCAS1	0.312599	6.09814e-213	5.69285e-211	1	0.261158	0.0496258	0.342278
SLC4A4	0.308576	5.36777e-95	5.0818e-94	1	0.482148	0.45962	0.762124
GRID2	0.306844	4.63753e-91	4.17689e-90	1	0.887206	0.810737	2.25956
CBLN2	0.305662	7.52165e-63	4.90811e-62	1	0.685556	0.542903	1.42544
ELMO1	0.298861	8.43978e-162	2.59021e-160	1	0.612929	0.649836	1.13182
BMPR1B	0.297551	2.24566e-117	2.92049e-116	1	0.30376	0.164574	0.466032
ARHGAP24	0.296103	6.23359e-113	7.51214e-112	1	0.277928	0.13824	0.41728
NKAIN2	0.290434	3.17705e-60	2.01353e-59	1	0.932783	0.865236	2.62063
SOX6	0.287934	4.02272e-131	6.4785e-130	1	0.453341	0.256243	0.787002
PDZD2	0.286368	2.5034e-66	1.69493e-65	1	0.75399	0.703173	1.6365
PLP1	0.285156	1.2151e-136	2.16612e-135	1	0.334866	0.206259	0.318916
TRPS1	0.281929	4.39079e-91	3.95573e-90	1	0.532729	0.537955	0.883548
TMTC2	0.27588	2.1377e-82	1.74739e-81	1	0.536516	0.480364	0.930295
TMEM144	0.266761	4.45628e-105	4.79755e-104	1	0.261158	0.128518	0.322834
LRRC4C	0.265733	1.26789e-123	1.82369e-122	1	0.925751	0.900872	2.51734
PLCL1	0.265626	6.61947e-119	8.82438e-118	1	0.649581	0.636564	1.23855
PRKCA	0.262353	6.25834e-172	2.36729e-170	1	0.781309	0.797514	1.60603
FAT3	0.261807	9.52934e-99	9.48519e-98	1	0.71815	0.673301	1.4584
ZHX2	0.260052	6.55055e-77	5.02024e-76	1	0.316202	0.221102	0.438641
GRAMD2B	0.258847	6.30869e-133	1.05084e-131	1	0.239383	0.077259	0.304252
LDB2	0.258519	1.62378e-17	5.88956e-17	1	0.83162	0.74487	2.01619
CADM1	0.258455	4.26865e-186	2.16102e-184	1	0.746281	0.793283	1.50227
LRP1B	0.257697	5.50373e-134	9.36779e-133	1	0.982959	0.955359	3.16556
BRINP3	0.257208	6.85985e-92	6.2524e-91	1	0.582499	0.529012	1.04969
AC002429.2	0.256664	9.99481e-40	4.9632e-39	1	0.360563	0.340219	0.535702
DLC1	0.256608	2.17069e-65	1.45497e-64	1	0.444009	0.396623	0.708587
SCD5	0.25653	3.9652e-74	2.9459e-73	1	0.545307	0.614163	0.861038
OPHN1	0.255678	3.82419e-46	2.04669e-45	1	0.514471	0.605232	0.851076
RFTN2	0.255169	9.17139e-177	3.86143e-175	1	0.238978	0.0462243	0.277047
FRMD4B	0.254907	6.75762e-113	8.13488e-112	1	0.309981	0.167221	0.419691
PSD3	0.251808	7.47348e-152	1.84302e-150	1	0.692724	0.729618	1.29211
LSAMP	0.251643	7.26245e-187	3.73877e-185	1	0.990127	0.977871	3.43577
LINC02055	0.250784	1.68227e-77	1.29608e-76	1	0.424398	0.288255	0.774947
SLC1A3	0.488497	5.42802e-72	2.07523e-71	2	0.252521	0.154942	0.634812
SLC1A2	0.443264	0.00226618	0.00474502	2	0.392069	0.616482	0.935845
FTH1	0.287189	6.89336e-29	2.08826e-28	2	0.391251	0.670981	0.430317
AJ009632.2	1.44397	0	0	3	0.908318	0.231761	1.84156
PTPRK	1.37196	0	0	3	0.996656	0.583233	2.54869
FAM19A1	1.28311	0	0	3	0.997353	0.58755	2.64309
KCNIP4	1.11445	0	0	3	1	0.929696	4.89495
LAMA2	1.08966	0	0	3	0.90999	0.296896	1.48536
CADPS2	1.08011	0	0	3	0.983698	0.491303	1.96742
CA10	1.05493	0	0	3	0.992894	0.521576	2.058
AC019211.1	1.05282	0	0	3	0.966978	0.344526	1.59111
IQCJ-SCHIP1	1.05274	0	0	3	0.999582	0.818966	3.37702
LDB2	1.01979	0	0	3	0.999025	0.730281	2.71617
PCDH9-AS2	1.0146	0	0	3	0.923645	0.514236	1.82807
RALYL	0.994325	0	0	3	0.999721	0.783548	3.22692
CBLN2	0.988412	0	0	3	0.989689	0.516358	2.05341
AC011287.1	0.985724	0	0	3	0.979379	0.521502	2.08959
GPC6	0.981665	0	0	3	0.980075	0.571316	2.10587
GLIS3	0.967846	0	0	3	0.900376	0.310885	1.36665
HS6ST3	0.961586	0	0	3	0.999443	0.827145	3.2087
ST6GALNAC5	0.945982	0	0	3	0.995263	0.69284	2.34044
NECAB1	0.929355	0	0	3	0.993451	0.591177	1.86586
OLFM3	0.922649	0	0	3	0.995541	0.653167	2.13987
FAT3	0.91299	0	0	3	0.994148	0.648985	2.05727
AC096576.2	0.91211	0	0	3	0.886443	0.391861	1.49971
CUX2	0.902735	0	0	3	0.987599	0.484123	1.76753
AC067956.1	0.896719	0	0	3	0.960986	0.333288	1.35063
LRRTM4	0.891855	0	0	3	0.999861	0.938455	4.13162
MARCH1	0.891149	0	0	3	0.992058	0.683292	2.23955
PTPRD	0.885608	0	0	3	0.999861	0.961326	3.94452
NTNG1	0.871169	0	0	3	0.917096	0.283203	1.3039
COL5A2	0.86074	0	0	3	0.833914	0.198872	1.12384
RGS6	0.857662	0	0	3	0.997492	0.709013	2.50066
RAPGEF5	0.854771	0	0	3	0.996656	0.728467	2.23144
GULP1	0.850155	0	0	3	0.959314	0.418075	1.44015
PDZD2	0.839319	0	0	3	0.989689	0.682441	2.14518
LINC02055	0.834053	0	0	3	0.765083	0.258456	1.31139
RFX3	0.832985	0	0	3	0.994705	0.783635	2.11667
DPYD	0.829761	0	0	3	0.987042	0.589598	1.81495
DGKB	0.816231	0	0	3	0.998746	0.834682	2.79235
ZFPM2	0.813025	0	0	3	0.990386	0.620106	1.88444
AC090579.1	0.811433	0	0	3	0.919326	0.512534	1.51808
CHN1	0.80935	0	0	3	0.995681	0.721707	1.90463
SGCD	0.806312	0	0	3	0.983001	0.619045	1.90792
LINC01378	0.8022	0	0	3	0.875017	0.391972	1.46927
SATB2	0.794236	0	0	3	0.986903	0.497039	1.64079
SV2B	0.787166	0	0	3	0.990804	0.531346	1.7165
PEX5L	0.781918	0	0	3	0.997631	0.80943	2.36897
R3HDM1	0.780489	0	0	3	0.999303	0.884952	2.76306
CDH18	0.779782	0	0	3	0.998328	0.837495	2.67331
PKN2-AS1	0.772232	0	0	3	0.93521	0.398312	1.27096
KIAA1211L	0.765316	0	0	3	0.983559	0.500641	1.49973
ARPP21	0.762002	0	0	3	0.998049	0.692297	2.2515
LINC01090	0.75839	0	0	3	0.80535	0.220523	1.02389
CDH12	0.758124	0	0	3	0.997074	0.719264	2.44873
CABP1	0.752886	0	0	3	0.990247	0.629962	1.64614
ANO3	0.75054	0	0	3	0.957782	0.394167	1.2802
KHDRBS2	0.742104	0	0	3	0.999025	0.879376	2.91524
LMO4	0.741938	0	0	3	0.980493	0.551232	1.32342
MED12L	0.740841	0	0	3	0.993033	0.708458	1.81719
TESPA1	0.737416	0	0	3	0.963076	0.373369	1.22846
FLRT2	0.736289	0	0	3	0.996517	0.780637	2.22813
LINGO2	0.735967	0	0	3	0.998049	0.802262	2.74847
GAP43	0.73561	0	0	3	0.974363	0.546175	1.34495
AC027288.3	0.734643	0	0	3	0.91431	0.528817	1.49323
AC004594.1	0.728126	0	0	3	0.821234	0.227011	0.982726
AC096576.3	0.724628	0	0	3	0.869305	0.349375	1.16895
SNAP25-AS1	0.723404	0	0	3	0.958896	0.627853	1.6567
AL117329.1	0.720582	0	0	3	0.829455	0.398868	1.44568
FAM13A	0.712032	0	0	3	0.96029	0.509178	1.29765
NELL2	0.709036	0	0	3	0.995402	0.720399	2.11576
AC069228.1	0.708244	0	0	3	0.881984	0.453875	1.30724
AC009041.2	0.707323	0	0	3	0.946217	0.422417	1.22125
MLIP	0.705632	0	0	3	0.967117	0.475451	1.46902
LY86-AS1	0.705178	0	0	3	0.94775	0.425822	1.36349
NLK	0.699439	0	0	3	0.990804	0.705472	1.78526
ENC1	0.695553	0	0	3	0.967396	0.516901	1.25367
CACNA2D3	0.694275	0	0	3	0.998746	0.806605	2.61648
ATRNL1	0.693984	0	0	3	0.999582	0.936074	3.30948
LINC01250	0.693826	0	0	3	0.985509	0.6262	1.66045
KCTD1	0.691117	0	0	3	0.987321	0.639831	1.65187
KCNH5	0.689673	0	0	3	0.933677	0.425835	1.23627
RIT2	0.68814	0	0	3	0.800474	0.318472	1.1266
LINC02296	0.685885	0	0	3	0.743207	0.165219	0.850193
CACNA2D1	0.685532	0	0	3	0.996795	0.712467	2.13268
P2RY14	0.682529	0	0	3	0.861781	0.336853	1.02832
GAB1	0.68147	0	0	3	0.961126	0.490538	1.29312
PCDH9	0.677709	0	0	3	0.999861	0.951494	3.88787
TMEM132D	0.67383	0	0	3	0.997074	0.788976	2.37069
AQP4-AS1	0.672661	0	0	3	0.949561	0.457835	1.32332
AC090709.1	0.664133	0	0	3	0.890901	0.455836	1.23874
EFNA5	0.658781	0	0	3	0.991083	0.736695	2.04009
KCNH7	0.651132	0	0	3	0.982862	0.75214	2.20497
NRG1	0.64926	0	0	3	0.920162	0.534949	1.89101
KHDRBS3	0.643483	0	0	3	0.994845	0.751709	2.04038
GRM7	0.640564	0	0	3	0.999025	0.851435	2.64506
MKL2	0.639076	0	0	3	0.993033	0.755718	1.87046
PDE4D	0.638797	0	0	3	0.999721	0.955219	3.53044
PLCL1	0.63802	0	0	3	0.977428	0.607572	1.58131
UNC5D	0.634656	0	0	3	0.991222	0.76835	2.29924
AP001825.1	0.631498	0	0	3	0.884074	0.484148	1.22619
LINC00513	0.629448	0	0	3	0.931308	0.524154	1.25142
HECW1	0.626797	0	0	3	0.994287	0.804939	2.1974
ARHGAP26	0.620039	0	0	3	0.996517	0.823123	2.18379
FMN1	0.619237	0	0	3	0.980493	0.672325	1.77372
DLGAP2	0.616019	0	0	3	0.999303	0.912487	3.05686
GRM3	0.611147	0	0	3	0.921555	0.438541	1.20133
BASP1	0.607981	0	0	3	0.990525	0.725667	1.62889
PTK2B	0.607223	0	0	3	0.952626	0.448731	1.11118
HOMER1	0.606534	0	0	3	0.981608	0.665009	1.50346
STXBP5L	0.606496	0	0	3	0.999443	0.940367	3.14642
NDST3	0.602874	0	0	3	0.983141	0.619069	1.6112
MIR137HG	0.598815	0	0	3	0.975756	0.606819	1.51565
CAMK2A	0.597102	0	0	3	0.991501	0.726826	1.70351
PIK3R1	0.59117	0	0	3	0.979239	0.631467	1.36365
AC015923.1	0.590577	0	0	3	0.863035	0.428771	1.09446
AC104827.1	0.589229	0	0	3	0.865961	0.438195	1.08705
CNKSR2	0.58649	0	0	3	0.990525	0.763305	1.92026
KALRN	0.58478	0	0	3	0.999443	0.922368	2.95167
RYR2	0.583055	0	0	3	0.998607	0.874121	2.62079
AC069437.1	0.581483	0	0	3	0.886303	0.428894	1.05522
NKAIN2	0.581252	1.49608e-291	3.9233e-290	3	0.999303	0.859527	2.8885
HDAC9	0.578341	0	0	3	0.994009	0.813723	2.11033
SH3GL2	0.575517	0	0	3	0.985649	0.691175	1.68154
DCAF6	0.574653	0	0	3	0.977289	0.64088	1.38691
CPNE8	0.572603	0	0	3	0.923366	0.462523	1.139
CELF2	0.569607	0	0	3	0.999582	0.945881	3.21852
POU6F2	0.565907	0	0	3	0.787516	0.338284	1.15842
CTNNA3	0.565296	0	0	3	0.944266	0.641299	1.56599
AC079117.1	0.556446	0	0	3	0.8034	0.279774	0.831803
NRGN	0.556187	0	0	3	0.96224	0.482051	0.959087
AC008574.1	0.555745	0	0	3	0.877665	0.313772	0.989065
AP002370.2	0.553299	0	0	3	0.85356	0.421825	1.04148
EPHA4	0.552854	0	0	3	0.982444	0.620328	1.45275
SHROOM3	0.550148	0	0	3	0.886721	0.336249	0.889922
GRIA3	0.546767	0	0	3	0.993869	0.780674	1.96671
PLEKHA5	0.544516	0	0	3	0.99791	0.874689	2.38062
FOCAD	0.543809	0	0	3	0.99164	0.766364	1.77567
CARMIL1	0.542711	0	0	3	0.965863	0.569996	1.31428
MEG3	0.542341	0	0	3	1	0.96758	3.57555
LHFPL6	0.54207	0	0	3	0.878083	0.340826	0.977736
EPB41L2	0.541191	0	0	3	0.988714	0.685426	1.63757
KCNMB2-AS1	0.539142	0	0	3	0.896614	0.523932	1.42885
FSTL4	0.538016	0	0	3	0.967396	0.594422	1.56773
AC109779.1	0.535998	0	0	3	0.655148	0.15535	0.71867
AC023590.1	0.535767	0	0	3	0.875575	0.478843	1.11511
AL596451.1	0.535517	0	0	3	0.783196	0.21206	0.730405
NIPAL2	0.53234	0	0	3	0.929358	0.469184	1.05116
AC008056.1	0.530499	0	0	3	0.841438	0.418149	1.01329
MCTP1	0.52892	0	0	3	0.987321	0.765649	1.94884
PPM1L	0.527403	0	0	3	0.988575	0.746416	1.7187
C12orf40	0.527014	0	0	3	0.838791	0.380499	0.937399
FBXW7	0.526373	0	0	3	0.991919	0.749204	1.66267
LRFN5	0.524166	0	0	3	0.996099	0.862981	2.45941
XYLT1	0.523842	0	0	3	0.966978	0.589672	1.37571
RCAN2	0.520903	0	0	3	0.985649	0.74596	1.6554
SYN3	0.52059	8.91914e-304	2.4993e-302	3	0.989829	0.768128	2.06847
ZNF804B	0.51998	0	0	3	0.942455	0.562495	1.55866
NECTIN3	0.519477	0	0	3	0.953602	0.542733	1.20965
CNTN3	0.517379	0	0	3	0.96865	0.607572	1.45442
MAST4	0.515863	0	0	3	0.994148	0.822765	2.02428
MIAT	0.514674	0	0	3	0.994427	0.787385	1.88576
RAB11A	0.514526	0	0	3	0.931169	0.57081	1.19255
TENM2	0.511809	0	0	3	0.998746	0.893193	2.91613
AC093879.1	0.510434	0	0	3	0.85565	0.444351	1.02834
BRINP3	0.508903	0	0	3	0.946496	0.496928	1.28154
AL590006.1	0.507709	0	0	3	0.722586	0.15651	0.639205
SEMA3A	0.507468	0	0	3	0.64428	0.158212	0.678188
AC120193.1	0.507167	0	0	3	0.786819	0.308677	0.880224
KCNB2	0.50676	0	0	3	0.972969	0.667366	1.6734
MBNL2	0.506074	0	0	3	0.981887	0.677531	1.50158
PRKCB	0.503991	1.32505e-290	3.45856e-289	3	0.998049	0.837174	2.24858
UBE2E2	0.502695	0	0	3	0.994427	0.836446	2.12048
GRIA4	0.500058	2.39563e-147	2.27057e-146	3	0.997213	0.849115	2.5778
NWD2	0.499507	0	0	3	0.921973	0.434754	1.04518
OXR1	0.499096	0	0	3	0.998885	0.908539	2.66037
AC007563.2	0.490502	0	0	3	0.936046	0.511078	1.27623
AC058822.1	0.488745	0	0	3	0.859969	0.436111	0.947414
COL24A1	0.488394	0	0	3	0.850355	0.326762	0.896309
RAPGEF2	0.485335	0	0	3	0.991779	0.794972	1.82631
ZBBX	0.485255	0	0	3	0.839627	0.308579	0.793766
KCNH1	0.484841	0	0	3	0.95179	0.598061	1.29585
ATP2B1	0.483973	0	0	3	0.995681	0.834966	1.91786
CELF2-AS2	0.47925	0	0	3	0.807301	0.323037	0.804449
NEGR1	0.478302	0	0	3	0.999303	0.940823	3.10813
NR3C1	0.477784	0	0	3	0.975756	0.679307	1.3983
PHACTR1	0.477421	0	0	3	0.999443	0.931213	3.00755
LINC02306	0.477286	0	0	3	0.699596	0.301892	1.01409
NIN	0.475838	0	0	3	0.979797	0.667662	1.41733
CACNB2	0.475636	2.53703e-307	7.23009e-306	3	0.996656	0.838556	2.17564
RASGRF2	0.47527	1.19202e-254	2.52047e-253	3	0.983001	0.69548	1.72379
AC091885.2	0.474625	0	0	3	0.802285	0.318386	0.808157
SLC35F3	0.474248	0	0	3	0.972412	0.73841	1.7624
PDE5A	0.472736	0	0	3	0.879615	0.515766	1.13646
LRRK1	0.472106	0	0	3	0.870977	0.312798	0.79828
AK5	0.469745	0	0	3	0.990665	0.764366	1.75826
CEP126	0.46967	0	0	3	0.949282	0.604587	1.17521
AC073365.1	0.469124	0	0	3	0.697088	0.240495	0.771213
SLC12A2	0.468101	0	0	3	0.933956	0.547211	1.02723
PPFIA2-AS1	0.466444	0	0	3	0.785565	0.317646	0.800601
ADAMTS3	0.465092	0	0	3	0.791974	0.263366	0.738324
ZNF365	0.464667	0	0	3	0.923924	0.482162	1.0203
CDH8	0.461838	0	0	3	0.968511	0.632553	1.4598
MRPS30-DT	0.461756	0	0	3	0.90595	0.438282	0.894012
TCERG1L	0.460382	0	0	3	0.887975	0.380524	0.880156
PPP1R12A	0.459365	0	0	3	0.979239	0.702536	1.38308
AGBL4	0.459213	0	0	3	0.998885	0.92206	2.86863
LINC00507	0.457882	0	0	3	0.799916	0.257408	0.74849
AC099788.1	0.456898	0	0	3	0.764247	0.284387	0.722308
PSD3	0.453624	0	0	3	0.986206	0.703536	1.47813
PPP3CA	0.453337	0	0	3	0.998189	0.884508	2.29898
CAMK4	0.4532	0	0	3	0.978682	0.708322	1.51834
CIT	0.453112	0	0	3	0.977985	0.6893	1.39185
TSPAN5	0.452324	0	0	3	0.986485	0.766759	1.71532
WDR17	0.452097	0	0	3	0.973387	0.686993	1.33977
SLIT2	0.451609	0	0	3	0.971715	0.599245	1.482
FOXP1	0.450141	0	0	3	0.986485	0.728566	1.59053
CALM1	0.44931	0	0	3	0.990804	0.838519	1.56117
SLC8A1-AS1	0.448949	0	0	3	0.852027	0.422417	0.949407
ADAM23	0.44725	0	0	3	0.988435	0.764748	1.67705
LNX1	0.446832	0	0	3	0.950676	0.574671	1.11587
GLRA3	0.446726	0	0	3	0.852027	0.333806	0.762731
VSNL1	0.446506	0	0	3	0.983559	0.731329	1.48043
GABRB3	0.445426	0	0	3	0.997492	0.859453	2.19395
CDH10	0.445359	2.53668e-298	6.88376e-297	3	0.979518	0.69997	1.62239
TJP1	0.444221	0	0	3	0.98537	0.773766	1.65026
UBE3A	0.44421	0	0	3	0.982305	0.76645	1.73119
CPNE4	0.443326	0	0	3	0.915424	0.416459	1.06229
RFTN1	0.442258	0	0	3	0.928661	0.477092	1.00084
CHST9	0.440661	0	0	3	0.704055	0.194222	0.633773
KCTD16	0.440579	1.04401e-182	1.32484e-181	3	0.997213	0.863931	2.45198
OPRM1	0.43974	0	0	3	0.84311	0.312415	0.759125
DYNC1I1	0.437231	0	0	3	0.989689	0.806728	1.8405
CHL1	0.437175	0	0	3	0.990386	0.782179	1.74056
PART1	0.436848	0	0	3	0.858994	0.326355	0.758568
DPYD-AS1	0.436489	0	0	3	0.717988	0.200649	0.622377
DCLK1	0.436455	0	0	3	0.998746	0.893995	2.49056
PRKAG2	0.436125	0	0	3	0.967396	0.642076	1.31312
NTRK3	0.435854	1.54759e-260	3.41673e-259	3	0.995959	0.833128	2.13419
DIAPH2	0.435813	0	0	3	0.959036	0.617984	1.29102
TANC2	0.435024	0	0	3	0.994287	0.853347	2.10883
AC010127.1	0.434539	0	0	3	0.882959	0.508463	1.10565
PRAG1	0.433329	0	0	3	0.837119	0.265291	0.664508
AC016831.7	0.43265	0	0	3	0.998049	0.895327	2.42552
PTK2	0.432112	0	0	3	0.997631	0.864116	2.13418
AC019197.1	0.432013	0	0	3	0.798523	0.354593	0.790815
ARL15	0.4303	0	0	3	0.983559	0.793368	1.80166
PAK1	0.428494	0	0	3	0.976453	0.678	1.27575
ARHGAP32	0.428302	0	0	3	0.993173	0.812341	1.851
THRB	0.427615	0	0	3	0.996517	0.86799	2.26493
PARP8	0.427049	0	0	3	0.952069	0.613259	1.18013
IL12A-AS1	0.426777	0	0	3	0.753936	0.206669	0.596525
GRM5	0.426624	3.29714e-260	7.24118e-259	3	0.998189	0.878661	2.61113
TMEM108	0.426188	8.69135e-249	1.76856e-247	3	0.992197	0.826096	2.06324
MGST1	0.425533	0	0	3	0.821792	0.334312	0.774102
SMAD3	0.42517	0	0	3	0.889369	0.372949	0.82677
OLFM1	0.424916	0	0	3	0.957364	0.597863	0.950587
ZNF385B	0.42396	2.40171e-169	2.73779e-168	3	0.989829	0.756828	1.89937
CNTN4	0.423828	4.42548e-186	5.76654e-185	3	0.996935	0.86007	2.39872
KCNIP4-IT1	0.422204	0	0	3	0.919744	0.464139	0.964605
MYO1D	0.421713	0	0	3	0.940226	0.531519	1.11717
COL26A1	0.420558	0	0	3	0.912916	0.47212	0.934638
BASP1-AS1	0.419991	0	0	3	0.942594	0.531753	1.1051
SORCS1	0.418508	5.53831e-170	6.33917e-169	3	0.979518	0.622881	1.6183
WASF1	0.417744	0	0	3	0.958339	0.622622	1.18337
SIPA1L1	0.417515	1.00744e-294	2.68604e-293	3	0.997353	0.874898	2.28116
FAM19A2	0.417185	2.12763e-116	1.55553e-115	3	0.975477	0.797402	2.29089
RPS6KC1	0.415897	0	0	3	0.979379	0.728603	1.48914
ANKUB1	0.415443	0	0	3	0.827087	0.414683	0.842196
BRINP2	0.414026	0	0	3	0.95179	0.601515	1.19104
KCNMB2	0.413992	0	0	3	0.572941	0.125003	0.512967
LMO3	0.412657	0	0	3	0.960011	0.576004	1.17521
TMEM178B	0.412636	0	0	3	0.997492	0.894204	2.45247
PLCB1	0.412319	0	0	3	1	0.961425	3.31972
GRIA2	0.411883	0	0	3	0.998885	0.929782	2.61756
GPM6B	0.410956	0	0	3	0.986067	0.754978	1.51068
PCDH9-AS4	0.410306	0	0	3	0.724258	0.234808	0.611802
EVI5	0.408795	0	0	3	0.955134	0.658965	1.20945
SYBU	0.406273	0	0	3	0.961962	0.640917	1.22496
DLG1	0.406167	1.16769e-279	2.86487e-278	3	0.985649	0.730046	1.56355
AC001226.2	0.405226	0	0	3	0.828341	0.429474	0.874269
FARS2	0.405223	0	0	3	0.971437	0.685808	1.35111
PPP1R21	0.40414	0	0	3	0.908458	0.475217	0.833228
MIR2052HG	0.403962	0	0	3	0.800056	0.386778	0.848673
CYP1B1-AS1	0.403392	0	0	3	0.746969	0.260406	0.678369
ARPP19	0.402942	0	0	3	0.902048	0.486689	0.784909
TMEM232	0.402624	4.20288e-282	1.04492e-280	3	0.980493	0.749044	1.64154
PPP2R2C	0.402433	0	0	3	0.983977	0.733932	1.51472
GRM1	0.401032	0	4.61551e-308	3	0.944963	0.542609	1.26056
LINC01478	0.401027	0	0	3	0.497283	0.0504799	0.445583
EPHA6	0.400059	4.32976e-89	2.4716e-88	3	0.980354	0.780501	2.21026
CACNG3	0.400012	0	0	3	0.957224	0.623782	1.2226
SYNPO2	0.399975	0	0	3	0.887697	0.420197	0.840192
IL7	0.39952	0	0	3	0.754215	0.306124	0.678881
MAPK4	0.397315	0	0	3	0.940504	0.526844	1.05532
AL589740.1	0.393418	0	0	3	0.908736	0.5028	1.17408
TLN2	0.392442	0	0	3	0.971019	0.679653	1.30787
PPFIBP1	0.391732	0	0	3	0.971994	0.623955	1.24615
MCHR2	0.389521	0	0	3	0.812456	0.283265	0.665014
LRTM1	0.389171	0	0	3	0.756584	0.250228	0.600255
SLC39A10	0.387594	0	0	3	0.949143	0.616392	1.08362
EPB41L3	0.387121	0	0	3	0.982026	0.747107	1.514
MAP3K5	0.384627	0	0	3	0.96238	0.621302	1.28387
LINC02217	0.384371	0	0	3	0.79922	0.254941	0.6274
KIAA1549L	0.384338	3.70529e-264	8.36787e-263	3	0.992337	0.798771	1.75787
RGS7	0.384303	0	0	3	0.999721	0.935765	2.94071
GAREM1	0.382834	0	0	3	0.941201	0.581777	1.10552
MSRA	0.382366	1.19363e-175	1.43638e-174	3	0.99582	0.848425	2.16397
SLC38A11	0.381496	0	0	3	0.671868	0.201488	0.576893
LRRTM3	0.381471	1.13754e-185	1.47594e-184	3	0.989689	0.788261	1.85583
ZBTB7C	0.379893	0	0	3	0.756026	0.269436	0.645783
GLS	0.379347	0	0	3	0.992615	0.798944	1.68256
CAMK1D	0.379327	7.42765e-151	7.23004e-150	3	0.994287	0.802645	1.90161
MNAT1	0.379123	0	0	3	0.98537	0.773112	1.58603
ARAP2	0.37856	0	0	3	0.949143	0.533838	1.07191
ARHGEF3	0.377282	0	0	3	0.937439	0.576842	1.01339
SUMF1	0.374989	0	0	3	0.963216	0.676754	1.29039
AC130650.1	0.374718	0	0	3	0.711021	0.202512	0.532172
SNCA	0.374451	0	0	3	0.9373	0.526745	1.00724
KLHL2	0.374327	0	0	3	0.895082	0.462597	0.822146
NOVA1	0.37364	2.72948e-283	6.84186e-282	3	0.985649	0.772236	1.60016
SLC2A13	0.373086	5.48464e-247	1.10398e-245	3	0.993591	0.82485	1.87593
CHRM3	0.37297	5.19256e-26	1.64452e-25	3	0.998189	0.843614	2.50027
ITPR2	0.371756	0	0	3	0.794204	0.491389	1.01868
RAPH1	0.371623	0	0	3	0.948864	0.606338	1.05783
STK39	0.371497	0	0	3	0.942455	0.604513	1.07618
NRCAM	0.371143	1.38968e-302	3.87146e-301	3	0.998049	0.887716	2.19079
MAP1B	0.371136	0	0	3	0.994566	0.854186	1.62698
ZEB1	0.370979	1.1083e-268	2.56871e-267	3	0.944406	0.637413	1.34152
SOX5	0.369303	1.57397e-86	8.80929e-86	3	0.977149	0.724334	1.87177
RGL1	0.369195	0	0	3	0.960847	0.683921	1.24022
PLEKHA1	0.368279	0	0	3	0.944824	0.613913	1.05936
ZRANB3	0.368241	0	0	3	0.927825	0.543831	0.943336
MIR99AHG	0.367579	4.10011e-202	6.10987e-201	3	0.996238	0.852113	2.07766
DNAH7	0.366078	0	0	3	0.884213	0.437912	0.817114
MEG8	0.365625	0	1e-323	3	0.960568	0.706188	1.37008
MYH10	0.365309	0	0	3	0.975477	0.706669	1.29976
SYTL2	0.365247	0	0	3	0.896196	0.443919	0.803245
PPP4R4	0.364559	0	0	3	0.888951	0.473588	0.86564
SORL1	0.364418	0	0	3	0.951651	0.601293	1.06566
NOL4	0.364357	0	0	3	0.971715	0.72051	1.37717
ROCK2	0.363294	0	0	3	0.986067	0.76423	1.47554
DGKI	0.36314	4.84235e-167	5.40235e-166	3	0.994845	0.838235	2.03271
CFAP299	0.362734	0	0	3	0.687474	0.219055	0.574158
AL354771.1	0.362731	0	0	3	0.629511	0.17341	0.529247
ASAP1	0.362466	1.14481e-283	2.8761e-282	3	0.989271	0.778145	1.59852
PDE7B	0.361969	0	0	3	0.900655	0.502196	1.05834
MBNL1	0.361794	0	0	3	0.968789	0.71359	1.33285
RBFOX1	0.361656	0	0	3	0.999861	0.985246	4.3192
CAPS2	0.361637	0	0	3	0.869723	0.463954	0.816503
ADGRB3	0.361091	0	0	3	0.999861	0.984284	3.85542
CDYL2	0.361011	0	0	3	0.860805	0.409119	0.737761
KCNQ5	0.360721	1.47285e-37	5.25452e-37	3	0.999582	0.911821	3.13106
SLC8A1	0.360574	1.71715e-38	6.18602e-38	3	0.99791	0.825652	2.31031
AC006504.5	0.360056	0	0	3	0.882263	0.458254	0.825429
AC103770.1	0.360017	0	0	3	0.660582	0.16781	0.495727
TIAM2	0.35978	0	0	3	0.964888	0.674015	1.20409
VLDLR-AS1	0.359723	0	0	3	0.877665	0.430991	0.806553
COBL	0.358828	1.61378e-245	3.22313e-244	3	0.969068	0.644988	1.314
FBXO34	0.358802	0	0	3	0.94761	0.603304	1.04422
HOPX	0.358782	0	0	3	0.82012	0.306852	0.578904
DLGAP1-AS4	0.358732	0	0	3	0.910826	0.506871	0.929176
SCN8A	0.358581	9.634479851139e-311	0	3	0.987739	0.783832	1.59017
ACTN1	0.358298	0	0	3	0.919883	0.513866	0.899436
GTDC1	0.357682	3.20032e-280	7.87485e-279	3	0.979657	0.728344	1.43818
JPX	0.357056	0	0	3	0.957503	0.683156	1.27164
CDKL5	0.356862	0	0	3	0.97074	0.695246	1.27843
CERS6	0.356439	1.73211e-289	4.48954e-288	3	0.984952	0.784227	1.6112
MYSM1	0.355486	0	0	3	0.913752	0.527979	0.858614
PRKAR2B	0.35543	0	0	3	0.940644	0.58158	1.00592
SLC4A10	0.35494	8.84663e-235	1.66472e-233	3	0.997213	0.872801	2.17529
OPCML	0.353557	1.50048e-261	3.3171e-260	3	0.999861	0.969591	3.49935
LINC01197	0.35259	0	0	3	0.838094	0.383373	0.773509
SORBS2	0.352058	1.16578e-158	1.21941e-157	3	0.990247	0.792221	1.79327
CDH22	0.350754	0	0	3	0.862059	0.379857	0.746608
VPS13A	0.350316	0	0	3	0.963773	0.672572	1.21151
DSCAM	0.350068	0.000911668	0.00195268	3	0.997771	0.818694	2.4497
CDK6	0.349592	0	0	3	0.877804	0.425008	0.781165
LDLRAD4	0.348979	5.96643e-153	5.91244e-152	3	0.986485	0.75251	1.64944
CALM2	0.348706	0	0	3	0.940644	0.643742	0.828942
ICA1L	0.348425	0	0	3	0.979518	0.722706	1.34409
DAPK1	0.348366	1.85169e-274	4.43585e-273	3	0.971019	0.700303	1.36156
SCHLAP1	0.347915	0	0	3	0.600947	0.185488	0.573843
ANO5	0.347638	0	0	3	0.948028	0.645925	1.12315
NGEF	0.347562	0	0	3	0.904417	0.443919	0.782435
FREM3	0.347558	0	0	3	0.673401	0.156362	0.467456
EXOC6	0.34753	0	0	3	0.955831	0.631406	1.12428
PRICKLE1	0.347277	1.02907e-261	2.27947e-260	3	0.971576	0.674792	1.31768
ATP6V1H	0.347146	0	0	3	0.950536	0.635193	1.06519
RORB	0.346956	0	0	3	0.683433	0.261652	0.75629
TIMP3	0.346756	0	0	3	0.776508	0.315216	0.627913
DENND3	0.346299	0	0	3	0.834889	0.338124	0.630539
TRPM3	0.345522	0	0	3	0.848265	0.438985	1.03069
AC016598.1	0.344905	0	0	3	0.686499	0.161235	0.476065
REEP3	0.344407	0	0	3	0.838651	0.400878	0.707056
TOM1L1	0.343338	0	0	3	0.861084	0.406257	0.691857
FRMD6	0.34213	0	0	3	0.7531	0.276529	0.580553
NR3C2	0.34183	7.80499e-213	1.26304e-211	3	0.979379	0.755557	1.56032
MAN1C1	0.341732	0	0	3	0.925874	0.57102	0.992873
LIMCH1	0.340535	1.64201e-184	2.10925e-183	3	0.995681	0.862463	2.07444
FMNL2	0.339966	4.81161e-181	6.0373e-180	3	0.993312	0.82791	1.85157
ARMC9	0.33996	0	0	3	0.923366	0.577175	0.998473
STXBP5-AS1	0.33989	0	0	3	0.885049	0.529027	1.06954
STXBP5	0.339609	1.35581e-229	2.46547e-228	3	0.986624	0.815364	1.7355
AC073167.1	0.339523	0	0	3	0.766476	0.340789	0.651734
CAMK2N1	0.338974	0	0	3	0.934792	0.611569	0.833474
SEPT11	0.33893	0	0	3	0.971297	0.692741	1.24796
CHRM3-AS2	0.338868	0	0	3	0.751846	0.29924	0.627025
FILIP1L	0.338365	0	0	3	0.852027	0.462374	0.862325
AP005328.1	0.338287	0	0	3	0.67145	0.171313	0.497635
NDFIP2	0.337299	0	0	3	0.908876	0.505243	0.852824
HTR2A	0.33608	0	0	3	0.809112	0.313254	0.600566
ITPR1	0.336005	2.39016e-163	2.59152e-162	3	0.976592	0.681651	1.39827
KIAA0930	0.334907	0	0	3	0.887975	0.478967	0.774862
AL138828.1	0.334654	0	0	3	0.688171	0.2505	0.596682
AP003049.2	0.334602	0	0	3	0.679393	0.23334	0.538885
GDAP1	0.334364	1.17598e-238	2.25856e-237	3	0.9791	0.765612	1.51804
RSRP1	0.334126	0	0	3	0.949979	0.631813	1.04159
ZSWIM6	0.334098	1.60253e-285	4.06564e-284	3	0.977428	0.732402	1.39715
FAM153A	0.333753	0	0	3	0.841299	0.391601	0.66488
ARHGEF28	0.333604	0	0	3	0.772886	0.289939	0.61839
LINC00632	0.333471	3.7686e-258	8.15371e-257	3	0.977567	0.757803	1.48032
AC011900.1	0.333411	0	0	3	0.682179	0.225334	0.523287
STRADB	0.333165	0	0	3	0.833635	0.42618	0.734136
UNC80	0.333017	4.03155e-236	7.62491e-235	3	0.987181	0.791579	1.60574
LINC00882	0.332917	3.00361e-234	5.62362e-233	3	0.970461	0.735511	1.44436
GABRA2	0.33195	0	0	3	0.942594	0.597074	1.05319
SMYD3	0.331698	2.15873e-214	3.5482e-213	3	0.996377	0.892551	2.31977
CFAP221	0.331364	0	0	3	0.849937	0.429696	0.741312
PRB2	0.331279	0	0	3	0.883377	0.501345	0.863423
BTBD9	0.330644	1.63483e-154	1.63992e-153	3	0.988296	0.796255	1.7416
LAMB1	0.330546	0	0	3	0.837119	0.348412	0.627396
ABI2	0.330381	1.450967882763e-311	4.2469639845341e-310	3	0.981608	0.738533	1.33847
TSC22D1	0.330373	3.12299e-295	8.34641e-294	3	0.985231	0.786669	1.50515
AC004039.1	0.33012	0	0	3	0.733175	0.313131	0.614119
DDAH1	0.329987	0	0	3	0.872231	0.449051	0.794201
CCNY	0.32957	0	2.5e-323	3	0.971994	0.700291	1.25346
KIF13A	0.32928	0	0	3	0.891737	0.513508	0.922963
DOCK4	0.328149	5.24188e-159	5.49161e-158	3	0.989132	0.793738	1.69973
MAPK10	0.326897	1.1784e-305	3.33272e-304	3	0.998328	0.930584	2.59649
NEDD4L	0.326767	9.68759e-152	9.5016e-151	3	0.981608	0.708532	1.44374
PDE1C	0.326119	0	0	3	0.88491	0.505305	1.05632
GRM5-AS1	0.325429	0	0	3	0.736659	0.295391	0.581466
COP1	0.325244	1.17383e-281	2.90544e-280	3	0.972412	0.736831	1.37122
HSPA12A	0.325225	2.84652e-213	4.6265e-212	3	0.977707	0.76011	1.48819
ASXL3	0.324801	0	0	3	0.932423	0.592546	1.03759
FAM153C	0.324488	0	0	3	0.902884	0.513286	0.838402
CREG2	0.324331	0	0	3	0.897729	0.489366	0.747119
BICC1	0.323967	0	0	3	0.865961	0.417816	0.800276
FBXL2	0.322907	0	0	3	0.929358	0.582801	0.967096
ELMO1	0.321909	2.16871e-303	6.0518e-302	3	0.956946	0.619279	1.15373
STAT4	0.321866	0	0	3	0.843389	0.429017	0.742378
GRIN2A	0.321109	3.32485e-61	1.46348e-60	3	0.997353	0.874207	2.45191
TENT2	0.32076	0	0	3	0.93939	0.608621	0.992001
BMPER	0.320456	8.89241556e-315	2.64202495734e-313	3	0.92894	0.563433	1.07638
SCAI	0.320151	1.80539e-225	3.17782e-224	3	0.983001	0.758666	1.45659
AL391807.1	0.319053	0	0	3	0.84938	0.449866	0.717226
PHACTR3	0.318866	1.4524785083e-311	4.2476758051632e-310	3	0.965445	0.684464	1.22036
CDH9	0.318223	2.10345e-83	1.13775e-82	3	0.977707	0.688399	1.61081
HRH2	0.317843	0	0	3	0.872649	0.434371	0.727231
GRB14	0.31757	0	0	3	0.660861	0.161185	0.445585
SNED1	0.315945	0	0	3	0.862617	0.474415	0.868116
JMJD1C	0.315538	2.95458e-268	6.81485e-267	3	0.998467	0.907663	2.35041
GUCY1A2	0.315492	4.18381e-181	5.25351e-180	3	0.971715	0.709124	1.38365
RBM26	0.31527	4.01963e-289	1.04026e-287	3	0.975338	0.733414	1.31657
TMEM163	0.314142	0	0	3	0.717291	0.257519	0.553586
SPATS2	0.313472	0	0	3	0.92671	0.581728	0.942344
CSMD1	0.312292	4.2281e-144	3.87583e-143	3	1	0.972058	4.09262
USP43	0.311706	0	0	3	0.739445	0.236227	0.496604
TTN	0.311156	0	0	3	0.782639	0.375996	0.713703
AKT3	0.310858	8.04472e-203	1.2047e-201	3	0.997074	0.888345	2.1662
GNAQ	0.310754	4.53098e-194	6.3035e-193	3	0.987181	0.807888	1.64414
FRAS1	0.310545	2.25429945e-315	6.721582897e-314	3	0.905392	0.53073	1.10341
KCNMA1-AS1	0.310496	0	0	3	0.708095	0.287496	0.571339
SRPK1	0.309938	0	0	3	0.895918	0.520429	0.81051
PIAS1	0.309207	0	0	3	0.952208	0.666934	1.10317
PLEKHA6	0.307376	0	0	3	0.946774	0.631282	1.05672
SEC24D	0.307281	0	0	3	0.727741	0.237312	0.497987
CDH2	0.307117	2.58597e-234	4.84981e-233	3	0.967257	0.684143	1.25649
TNR	0.306757	5.38769e-150	5.20205e-149	3	0.978682	0.747317	1.53207
GPATCH2	0.306315	0	0	3	0.861641	0.468358	0.754061
STMN2	0.306237	0	0	3	0.912777	0.565604	0.833116
TBC1D1	0.305863	0	0	3	0.889787	0.515605	0.846527
UBE2E3	0.305844	0	0	3	0.903302	0.529249	0.839291
PPFIA2	0.305047	4.58422e-147	4.33142e-146	3	0.998607	0.912869	2.45943
CAMKK2	0.304319	0	0	3	0.880173	0.445079	0.685537
MPPED2	0.304276	0	0	3	0.891459	0.468937	0.854157
P2RY12	0.304217	0	0	3	0.627282	0.161814	0.426661
KSR2	0.303866	1.57116e-138	1.37554e-137	3	0.988853	0.813673	1.7408
ST7-AS2	0.303508	0	0	3	0.717431	0.293183	0.557679
TMEM241	0.303038	0	0	3	0.893967	0.505391	0.850764
ME1	0.302995	0	0	3	0.888672	0.51695	0.82128
EPB41L4B	0.3026	0	0	3	0.901491	0.525894	0.843379
SH3GL3	0.302503	1.97534e-175	2.37367e-174	3	0.978961	0.746996	1.43623
CHSY3	0.301648	5.00905e-61	2.20104e-60	3	0.987599	0.76819	1.78713
RASAL2	0.301427	1.66872e-112	1.17986e-111	3	0.993451	0.827552	1.83017
AC097537.1	0.301265	0	0	3	0.681204	0.258259	0.528173
AKAP13	0.300764	0	0	3	0.764108	0.288434	0.543941
AL592043.1	0.300668	0	0	3	0.6277	0.210246	0.494692
SLC44A1	0.300421	0	0	3	0.955831	0.665737	1.1198
TRIM9	0.300043	2.89999e-83	1.56733e-82	3	0.996935	0.849868	1.97275
SPATS2L	0.298781	1.51233e-289	3.92597e-288	3	0.943709	0.613617	1.07564
PRSS51	0.298522	0	0	3	0.706005	0.286188	0.540869
USP25	0.298362	0	0	3	0.9373	0.624793	1.04146
CDKL1	0.298312	0	0	3	0.844782	0.439244	0.71028
JAZF1	0.298258	6.639e-146	6.18569e-145	3	0.984673	0.782216	1.5787
NAGPA	0.297623	0	0	3	0.774558	0.317855	0.53628
LRRC28	0.297591	0	0	3	0.930751	0.60714	0.991755
OTOGL	0.297446	0	0	3	0.656542	0.250746	0.559747
CSMD3	0.297398	3.88543e-56	1.64332e-55	3	0.997631	0.895463	2.56982
SNAP25	0.296864	7.19948e-193	9.92936e-192	3	0.996238	0.88605	1.96791
FGFR1OP2	0.296237	0	0	3	0.8452	0.419494	0.638464
WDR7	0.295618	1.4252e-208	2.23511e-207	3	0.978403	0.754373	1.39289
TBL1XR1	0.295592	8.68512e-241	1.69032e-239	3	0.973805	0.737028	1.31074
CTDSPL	0.295069	6.51235e-227	1.15847e-225	3	0.960011	0.691569	1.23508
LINC02552	0.294564	0	0	3	0.564581	0.163332	0.455765
AL450384.2	0.294443	0	0	3	0.772607	0.342232	0.576784
SLF1	0.294233	0	0	3	0.906646	0.537465	0.833021
EPHA3	0.293817	0	0	3	0.814546	0.386038	0.745427
BRINP1	0.293505	1.76582e-198	2.54865e-197	3	0.960986	0.671807	1.23282
PTCHD1-AS	0.293419	0	0	3	0.789048	0.402235	0.843876
RTN1	0.293245	1.06424e-190	1.43819e-189	3	0.991361	0.826429	1.64889
FRY	0.292539	3.15853e-132	2.61758e-131	3	0.985788	0.787138	1.6035
PEX5L-AS2	0.292318	0	0	3	0.595513	0.144988	0.399369
TARBP1	0.291978	8.2302e-228	1.4758e-226	3	0.969347	0.709149	1.24283
ACTR2	0.2914	0	0	3	0.923506	0.576596	0.830069
PPP1R16B	0.291037	0	0	3	0.920162	0.559473	0.912892
CD47	0.29095	0	0	3	0.953044	0.653105	1.03938
PUM3	0.290304	0	0	3	0.91431	0.580778	0.909064
CCPG1	0.290274	4.77555e-272	1.12789e-270	3	0.973945	0.709667	1.20752
TRHDE	0.28994	0	0	3	0.889369	0.493622	1.02802
PTH2R	0.289679	0	0	3	0.662672	0.249143	0.567144
MLLT3	0.289659	8.81408e-162	9.42249e-161	3	0.975199	0.7552	1.45096
MALAT1	0.289396	0	0	3	1	0.998199	6.0644
LINC01184	0.2886	3.1977e-319	9.663455e-318	3	0.932144	0.630406	1.03918
CACNA1C	0.288089	2.66162e-85	1.46979e-84	3	0.997492	0.892465	2.36846
PREP	0.288053	0	0	3	0.841438	0.42771	0.662001
PCDH7	0.287991	9.4729e-09	2.33867e-08	3	0.992894	0.787804	2.08087
NR2F1-AS1	0.2877	3.94579e-128	3.1621e-127	3	0.978682	0.735745	1.43657
TMEM65	0.287198	0	0	3	0.867493	0.485357	0.765951
AC024901.1	0.286653	0	0	3	0.824439	0.489292	0.859407
SESN1	0.286435	0	0	3	0.924063	0.596445	0.935274
NCAM2	0.286343	9.28944e-38	3.32046e-37	3	0.997074	0.866633	2.38753
AC027018.1	0.286317	0	0	3	0.742371	0.34238	0.602141
FAM135B	0.286155	9.4665e-229	1.70662e-227	3	0.945242	0.629333	1.14634
NUAK1	0.286003	0	0	3	0.909015	0.539217	0.840647
RNF144A	0.285816	6.64266e-230	1.21122e-228	3	0.953462	0.650169	1.13864
AC025887.2	0.285577	0	0	3	0.689564	0.259764	0.548503
SEMA6D	0.285474	1.65783e-242	3.25867e-241	3	0.932841	0.552663	1.17497
ST7	0.285271	5.0107e-191	6.79598e-190	3	0.970322	0.726074	1.31513
UGGT2	0.285209	2.42594e-191	3.29964e-190	3	0.971715	0.73128	1.32574
E2F3	0.284642	0	0	3	0.843946	0.418359	0.660342
MAP4K4	0.283915	1.250786357e-315	3.7327563683e-314	3	0.958339	0.67816	1.11105
HCN1	0.283914	2.87004e-78	1.48116e-77	3	0.992894	0.837297	1.93402
CCDC65	0.283895	0	0	3	0.723561	0.275727	0.492363
PI4KA	0.283789	3.98406e-172	4.65557e-171	3	0.983977	0.763712	1.41675
MPP7	0.283576	0	0	3	0.812735	0.39265	0.656976
GLRB	0.283103	0	0	3	0.90386	0.559695	0.843502
PAPSS1	0.282449	0	0	3	0.868329	0.491365	0.734458
SRSF11	0.281451	2.67381e-285	6.76813e-284	3	0.961126	0.701142	1.134
NNT	0.281298	0	0	3	0.906507	0.567516	0.851311
CDK19	0.281282	0	0	3	0.91849	0.559066	0.883631
SNTB2	0.281168	0	0	3	0.866518	0.467506	0.752106
AC058791.1	0.281057	0	0	3	0.695137	0.249093	0.468477
MIR124-2HG	0.28097	2.42161e-275	5.83449e-274	3	0.942455	0.647307	1.06267
NRXN1	0.280702	1.86695e-86	1.04438e-85	3	0.999861	0.980694	3.61661
SYNDIG1	0.28009	0	0	3	0.927686	0.549049	0.940036
NAV3	0.279268	5.56722e-48	2.1899e-47	3	0.998885	0.936394	2.83552
IGSF21	0.2792	0	0	3	0.88282	0.48384	0.841888
HERC4	0.279127	7.2515e-218	1.21818e-216	3	0.967953	0.717796	1.23983
PRUNE2	0.278437	0	0	3	0.865125	0.552281	0.875844
AL078459.1	0.278232	0	0	3	0.644002	0.209062	0.44538
CDC40	0.277967	0	0	3	0.871952	0.481101	0.701875
YWHAZ	0.277521	0	0	3	0.942316	0.639473	0.925083
FAM153B	0.27725	0	0	3	0.759649	0.334867	0.538348
SH3BGRL2	0.277174	0	0	3	0.868329	0.485184	0.751274
GAS2	0.276915	0	0	3	0.819284	0.422664	0.675315
MAN2A1	0.276825	0	0	3	0.923088	0.578076	0.975926
PDXDC1	0.276757	0	0	3	0.929218	0.620562	0.972816
TTC6	0.276484	0	0	3	0.57322	0.19796	0.486975
MTA3	0.276419	3.365e-321	1.0225e-319	3	0.938275	0.617589	0.991041
MKLN1	0.27629	4.59494e-152	4.5173e-151	3	0.980911	0.788483	1.52585
LIN28B	0.276139	0	0	3	0.62129	0.156214	0.387053
GABRB1	0.276117	1.15309e-83	6.2542e-83	3	0.993173	0.852829	1.98897
PDK3	0.275742	0	0	3	0.81998	0.403025	0.61647
KCNK1	0.275391	0	0	3	0.891598	0.491722	0.794044
ADCY1	0.275254	3.8823e-250	7.98719e-249	3	0.951512	0.635094	1.0794
PGBD5	0.274887	8.87728e-293	2.34632e-291	3	0.938693	0.626693	1.01686
AC024145.1	0.274698	0	0	3	0.509126	0.160198	0.414052
AC139491.7	0.274199	0	0	3	0.81803	0.394821	0.60621
MAK	0.274	0	0	3	0.796154	0.39846	0.642898
AEBP2	0.273832	2.78687e-116	2.03307e-115	3	0.981747	0.790666	1.58988
GABRG2	0.273677	8.30944e-269	1.92855e-267	3	0.948586	0.666403	1.06229
MAP2K5	0.273367	5.49146e-221	9.39943e-220	3	0.957224	0.690903	1.17504
AL139294.1	0.273304	0	0	3	0.71339	0.322741	0.571144
ARHGEF7	0.273167	6.15504e-141	5.50961e-140	3	0.981887	0.765278	1.42666
SKAP2	0.272018	0	0	3	0.81176	0.3908	0.621295
IGSF11	0.271541	0	0	3	0.906786	0.551479	0.913525
DZIP3	0.271528	0	0	3	0.941619	0.632306	0.974448
RAP1GAP2	0.271064	1.1287e-301	3.12622e-300	3	0.921973	0.581765	0.964592
ANKRD33B	0.270378	0	0	3	0.837676	0.400002	0.687313
MIR4500HG	0.270341	0	0	3	0.745019	0.337853	0.603736
IGF1R	0.26949	9.13753e-149	8.75959e-148	3	0.967535	0.739644	1.35912
IGSF10	0.269394	0	0	3	0.620454	0.169303	0.386936
LINC00470	0.269092	0	0	3	0.508708	0.0831339	0.333498
AP001831.1	0.268883	0	0	3	0.787376	0.405714	0.671938
AL035427.1	0.268758	0	0	3	0.678138	0.297118	0.53659
ATF7IP2	0.268625	0	0	3	0.870419	0.502344	0.771018
SYT1	0.268468	4.14177e-208	6.46216e-207	3	0.999721	0.979781	3.49837
FAM155A	0.268188	1.73568e-247	3.50209e-246	3	0.999721	0.97555	3.48186
MAN1A1	0.268158	6.33756e-292	1.66586e-290	3	0.877804	0.485949	0.945557
SLC36A1	0.267265	0	0	3	0.767034	0.321014	0.514636
MIR222HG	0.267057	0	0	3	0.752682	0.291542	0.506533
PEAK1	0.266898	3.23416e-276	7.83729e-275	3	0.933956	0.607831	1.00425
YEATS2	0.266823	0	0	3	0.927546	0.590166	0.884363
SNTG1	0.266475	1.13026e-40	4.15711e-40	3	0.998328	0.913091	2.72319
AP000311.1	0.266123	0	0	3	0.789606	0.408181	0.668712
PKIG	0.265769	0	0	3	0.890065	0.516469	0.771251
CRYM	0.265718	0	0	3	0.757141	0.269177	0.447144
TMEM117	0.265211	8.82282e-182	1.11203e-180	3	0.944824	0.664824	1.17475
HTR4	0.265077	0	0	3	0.673262	0.249019	0.498053
MEF2A	0.264653	1.35293e-160	1.43488e-159	3	0.97492	0.734043	1.29659
ARNTL	0.264632	0	0	3	0.83893	0.454393	0.667831
RIMS2	0.264536	4.87658e-169	5.54388e-168	3	0.999443	0.944499	2.83096
MAGI2	0.264509	8.78591e-235	1.65422e-233	3	0.999443	0.971565	3.35565
UNC79	0.26442	4.27646e-79	2.22169e-78	3	0.993033	0.856641	1.95263
TMEM132B	0.264171	9.9352e-60	4.32314e-59	3	0.997213	0.879426	2.18233
TTLL5	0.264063	0	0	3	0.89118	0.557376	0.851307
TRPC6	0.263774	0	0	3	0.542149	0.222953	0.537791
ATP2B2	0.263728	2.77628e-93	1.64738e-92	3	0.991779	0.82295	1.69016
SEC14L5	0.2637	0	0	3	0.81789	0.38019	0.608389
STRBP	0.263493	1.00971e-144	9.30675e-144	3	0.975756	0.74538	1.34184
DIRC3	0.263465	0	0	3	0.835725	0.46404	0.830764
RHOBTB1	0.2628	0	0	3	0.760624	0.31503	0.525441
MGAT5B	0.262799	0	0	3	0.841717	0.439293	0.686808
PPP2R3A	0.262488	0	0	3	0.842413	0.483371	0.746327
CTNND2	0.262265	2.14265e-174	2.54822e-173	3	0.999025	0.953751	2.90269
MEIS2	0.262172	0	0	3	0.811481	0.372653	0.823051
TTLL11	0.261984	2.66247e-251	5.50462e-250	3	0.937718	0.630394	1.02631
RANBP9	0.261707	0	0	3	0.903302	0.55576	0.823813
ZNF827	0.261394	0	0	3	0.860248	0.473785	0.729264
AL359706.1	0.261264	0	0	3	0.695137	0.285609	0.496223
ONECUT2	0.260786	0	0	3	0.566253	0.129679	0.358597
NBAS	0.260418	5.78131e-160	6.10252e-159	3	0.970322	0.738188	1.30869
CCDC192	0.260231	0	0	3	0.579769	0.176149	0.394256
CHKA	0.260213	0	0	3	0.882681	0.509166	0.735317
TMEM150C	0.260183	0	0	3	0.789327	0.348955	0.548815
MAST3	0.259941	0	0	3	0.806744	0.358639	0.545475
DIAPH2-AS1	0.259708	0	0	3	0.577818	0.189312	0.429982
RAB27B	0.259302	0	0	3	0.847708	0.468851	0.771577
ERC2	0.259025	1.07191e-45	4.13825e-45	3	0.997213	0.893995	2.35674
ARHGAP21	0.258961	8.96665e-163	9.67509e-162	3	0.980075	0.775209	1.38475
NPTN	0.258807	1.04002e-259	2.2796e-258	3	0.956946	0.6855	1.06209
AC007388.1	0.258028	1.08385e-194	1.51414e-193	3	0.956806	0.668538	1.11757
DLGAP1-AS5	0.257737	0	0	3	0.721332	0.325997	0.593945
LCA5	0.257373	0	0	3	0.737913	0.317818	0.513463
GOLGA8B	0.257307	0	0	3	0.897032	0.565913	0.831367
KATNAL1	0.257193	0	0	3	0.834053	0.428623	0.626762
LINC01331	0.257159	0	0	3	0.52919	0.110138	0.340872
KLHL29	0.257064	1.64538e-207	2.55057e-206	3	0.925596	0.640534	1.10264
ANKS1B	0.256865	1.57545e-197	2.2535e-196	3	1	0.97233	3.35487
PLXNA2	0.25667	7.36376e-200	1.07627e-198	3	0.93925	0.620143	1.06329
CCNYL1	0.256663	0	0	3	0.727323	0.283561	0.464606
GDA	0.256618	0	0	3	0.858715	0.461326	0.728993
LINC01122	0.256441	3.50565e-99	2.19399e-98	3	0.95402	0.63053	1.30737
USP9Y	0.256086	3.39805e-201	5.01022e-200	3	0.957364	0.700575	1.1591
PPHLN1	0.25593	0	2.03762e-307	3	0.928661	0.609496	0.924213
AACS	0.255891	0	0	3	0.828201	0.435432	0.627012
MIR29B2CHG	0.255889	3.89727e-218	6.55359e-217	3	0.939111	0.657188	1.05818
NTM	0.255771	4.62238e-21	1.38638e-20	3	0.996935	0.861476	2.21825
ATL1	0.255711	0	0	3	0.923645	0.599578	0.830139
SLC39A11	0.255481	0	0	3	0.82639	0.431287	0.740262
ZNF721	0.255287	1.05611e-251	2.19026e-250	3	0.952069	0.67478	1.06455
PCNX2	0.254757	1.26072e-97	7.76687e-97	3	0.98328	0.791283	1.53459
STYK1	0.254697	0	0	3	0.662533	0.197651	0.398014
PTPN13	0.253905	0	0	3	0.823603	0.414535	0.698536
EPHX4	0.253677	0	0	3	0.76996	0.340283	0.516669
FCHO2	0.2536	0	0	3	0.861502	0.490822	0.708052
TBRG1	0.252924	0	0	3	0.787655	0.365375	0.517585
RABGAP1	0.252793	2.27721e-211	3.63594e-210	3	0.956528	0.684698	1.1054
VWA3A	0.252433	0	0	3	0.703497	0.274235	0.49327
POLN	0.252026	0	0	3	0.831685	0.435543	0.657428
ATP8A1	0.251905	1.62538e-92	9.58523e-92	3	0.982444	0.775271	1.46211
CFAP61	0.251823	0	0	3	0.6904	0.257975	0.452362
LINC00508	0.251752	0	0	3	0.497004	0.0967901	0.32711
GOLGA8A	0.251583	0	0	3	0.91431	0.575942	0.846162
SND1	0.251454	2.42798e-239	4.67651e-238	3	0.935767	0.640843	1.01683
SLC6A7	0.251322	0	0	3	0.706702	0.244517	0.423562
SERPINE2	0.251287	0	0	3	0.725791	0.300153	0.517861
MEF2C	0.251058	5.44594e-85	2.99598e-84	3	0.996935	0.894575	2.16822
CBLN2	1.46869	0	0	4	0.993892	0.521556	2.51053
AC011287.1	1.41643	0	0	4	0.990195	0.526019	2.50061
LINC02306	1.32689	0	0	4	0.921074	0.289729	1.80897
PDZD2	1.25914	0	0	4	0.994052	0.685691	2.5445
KCNIP4	1.18559	0	0	4	0.999679	0.93054	4.97315
FAM19A1	1.14836	0	0	4	0.99566	0.592455	2.53174
LINC01378	1.08407	0	0	4	0.914322	0.394621	1.73996
LINC02055	1.08228	0	0	4	0.707282	0.268746	1.55116
GPC6	1.06098	0	0	4	0.970101	0.576837	2.19023
HS6ST3	1.03387	0	0	4	0.999196	0.829172	3.28631
LRRTM4	1.00104	0	0	4	0.999839	0.939172	4.24277
DPYD	0.995389	0	0	4	0.985372	0.594357	1.97789
DGKB	0.992228	0	0	4	0.996624	0.836755	2.96478
RGS6	0.978019	0	0	4	0.996303	0.712466	2.62182
LDB2	0.977981	0	0	4	0.996785	0.733583	2.68836
ZFPM2	0.958513	0	0	4	0.983765	0.624924	2.02848
IQCJ-SCHIP1	0.951576	0	0	4	0.999196	0.8211	3.2944
CDH18	0.949568	0	0	4	0.996464	0.839511	2.83957
RALYL	0.942632	0	0	4	0.999036	0.78612	3.18964
MLIP	0.93772	0	0	4	0.977978	0.480358	1.69239
AC096576.2	0.936105	0	0	4	0.881209	0.398022	1.53189
LY86-AS1	0.89457	0	0	4	0.94181	0.432356	1.54717
NECAB1	0.894174	0	0	4	0.990677	0.596076	1.84322
CACNA2D1	0.89189	0	0	4	0.996303	0.715818	2.33192
CDH12	0.888418	0	0	4	0.995338	0.722634	2.57805
MEIS2	0.87436	0	0	4	0.957724	0.366676	1.39492
CA10	0.873526	0	0	4	0.979907	0.528055	1.90082
AC093607.1	0.857102	0	0	4	0.753255	0.224804	1.18452
ENC1	0.851686	0	0	4	0.978139	0.521337	1.40633
SATB2	0.847086	0	0	4	0.978942	0.503353	1.69852
GRIA4	0.836028	0	0	4	0.998071	0.850777	2.89551
TESPA1	0.828786	0	0	4	0.948722	0.381331	1.32137
AC069228.1	0.823102	0	0	4	0.891336	0.458156	1.42167
CHN1	0.817983	0	0	4	0.991641	0.725207	1.92142
R3HDM1	0.811315	0	0	4	0.998553	0.886342	2.80017
PDE1A	0.810247	0	0	4	0.977013	0.583079	1.94581
MAN1A1	0.809941	0	0	4	0.95049	0.485003	1.45205
SV2B	0.808096	0	0	4	0.9828	0.537309	1.74448
AC009041.2	0.805039	0	0	4	0.945989	0.42854	1.31974
CUX2	0.79556	0	0	4	0.975567	0.490904	1.67769
EPB41L2	0.792842	0	0	4	0.986819	0.689105	1.87734
AL117329.1	0.780074	0	0	4	0.84054	0.403046	1.50878
LINC01250	0.778871	0	0	4	0.979746	0.630825	1.74702
PCDH9-AS2	0.778441	0	0	4	0.905642	0.520374	1.61956
RAPGEF5	0.77544	0	0	4	0.99357	0.731827	2.16696
PTPRK	0.775164	0	0	4	0.979746	0.589334	2.00883
PCDH7	0.769043	0	0	4	0.996464	0.789924	2.53113
NDST3	0.766155	0	0	4	0.980068	0.623546	1.7695
KIAA1211L	0.765074	0	0	4	0.969941	0.507303	1.5078
GRM1	0.764046	0	0	4	0.957563	0.546343	1.60233
NECTIN3	0.761574	0	0	4	0.955313	0.547392	1.44031
AC096576.3	0.760493	0	0	4	0.855329	0.356495	1.21014
CDH9	0.757702	0	0	4	0.988587	0.690946	2.02275
SLIT3	0.757398	0	0	4	0.953705	0.441793	1.42916
AC007563.2	0.753473	0	0	4	0.94824	0.515106	1.52597
CELF2	0.749864	0	0	4	0.999679	0.9465	3.39224
KCNMB2-AS1	0.739916	0	0	4	0.90725	0.52747	1.62131
NLK	0.716807	0	0	4	0.985211	0.709222	1.80898
KCTD1	0.71517	0	0	4	0.978942	0.644517	1.68172
RFX3	0.71348	0	0	4	0.989069	0.786522	2.01461
ADGRL2	0.709554	0	0	4	0.995981	0.825746	2.46648
PDE4D	0.709528	0	0	4	0.999036	0.95579	3.6031
AC008574.1	0.709519	0	0	4	0.869314	0.320978	1.13802
LINC00507	0.708227	0	0	4	0.867867	0.258577	0.986146
MIR137HG	0.706212	0	0	4	0.969137	0.611622	1.62196
AC015923.1	0.70174	0	0	4	0.863688	0.433783	1.20419
DIAPH2	0.701548	0	0	4	0.964475	0.621546	1.54274
ST6GALNAC5	0.696301	0	0	4	0.988105	0.696908	2.11861
RASGRF2	0.690292	0	0	4	0.985211	0.698664	1.9288
ATP2B1	0.689972	0	0	4	0.995499	0.836853	2.11458
SNAP25-AS1	0.686637	0	0	4	0.944382	0.632812	1.63037
NELL2	0.678169	0	0	4	0.990837	0.723951	2.09475
FSTL4	0.676093	0	0	4	0.966726	0.59882	1.7019
SGCD	0.674468	0	0	4	0.939238	0.626606	1.79411
FLRT2	0.66738	0	0	4	0.992766	0.783438	2.17206
SYN3	0.665671	0	0	4	0.98714	0.770916	2.20896
STXBP6	0.664776	0	0	4	0.909822	0.405448	1.19538
LMO3	0.659365	0	0	4	0.963511	0.580214	1.40899
AP001825.1	0.654618	0	0	4	0.878958	0.489197	1.25453
CPNE8	0.654504	0	0	4	0.915287	0.468507	1.22133
MBNL2	0.650305	0	0	4	0.97846	0.681338	1.64113
ITPR1	0.648518	0	0	4	0.982479	0.684642	1.69239
KCTD16	0.647662	0	0	4	0.997428	0.865469	2.64923
FAT3	0.643767	0	0	4	0.982961	0.653856	1.81692
MED12L	0.639156	0	0	4	0.981353	0.712661	1.7307
LINGO2	0.638628	0	0	4	0.995017	0.804775	2.66597
PPFIA2-AS1	0.636142	0	0	4	0.80164	0.321881	0.963388
ARPP21	0.632907	8.72862e-215	2.58191e-213	4	0.996142	0.696006	2.13977
LMO4	0.632558	0	0	4	0.963671	0.557512	1.22979
SIPA1L1	0.627338	0	0	4	0.997107	0.876344	2.48071
PPP3CA	0.627171	0	0	4	0.997267	0.885903	2.46547
TANC2	0.627071	0	0	4	0.993249	0.855068	2.29205
PRKCB	0.623542	0	0	4	0.996624	0.839157	2.36516
PSD3	0.621171	0	0	4	0.983122	0.707064	1.63878
NTRK3	0.620395	0	0	4	0.996142	0.835012	2.31045
MARCH1	0.618987	0	0	4	0.962707	0.689117	1.99623
EPHA4	0.617748	0	0	4	0.973316	0.625241	1.51906
CACNB2	0.613625	0	0	4	0.994856	0.840535	2.30906
CAMK2A	0.613447	0	0	4	0.986337	0.730303	1.72517
LINC01122	0.610828	0	0	4	0.970744	0.633032	1.63955
CHRM3	0.610438	0	0	4	0.996624	0.845534	2.72504
ANO3	0.60714	0	0	4	0.88153	0.406521	1.15504
ATRNL1	0.606164	0	0	4	0.999357	0.936831	3.23537
RFTN1	0.603411	0	0	4	0.927986	0.482406	1.15543
P2RY14	0.602676	0	0	4	0.827037	0.345607	0.961495
PPFIA2	0.601039	0	0	4	0.999036	0.913836	2.73785
ASIC2	0.598261	0	0	4	0.995821	0.827453	2.62442
OLFM3	0.594955	5.4e-322	2.795e-320	4	0.978942	0.658416	1.84527
CNKSR2	0.590277	0	0	4	0.987301	0.766198	1.93014
PTK2B	0.587725	0	0	4	0.921074	0.456997	1.09964
BTBD9	0.587583	0	0	4	0.986819	0.798605	1.984
GULP1	0.586637	0	0	4	0.896158	0.429174	1.20442
PLEKHA5	0.579757	0	0	4	0.995821	0.876283	2.41927
KCNQ5	0.579618	0	0	4	0.998875	0.912897	3.33843
CABP1	0.579416	0	0	4	0.973798	0.635409	1.49306
ZNF365	0.579054	0	0	4	0.905481	0.48871	1.13166
PHACTR1	0.577879	0	0	4	0.998875	0.932052	3.10609
AQP4-AS1	0.577338	0	0	4	0.896158	0.467617	1.24201
COL24A1	0.575444	0	0	4	0.846488	0.333159	0.982513
BRINP3	0.572539	0	0	4	0.907893	0.505096	1.34621
KALRN	0.571128	0	0	4	0.998714	0.923322	2.94532
PDE5A	0.569945	0	0	4	0.880244	0.519959	1.23194
AC067956.1	0.569468	0	0	4	0.811767	0.351923	1.05616
FAM19A2	0.564727	1.17401e-275	4.80413e-274	4	0.98071	0.799081	2.43255
AC069437.1	0.560262	0	0	4	0.863366	0.435965	1.0418
MKL2	0.560097	0	0	4	0.986015	0.759016	1.80398
RCAN2	0.560013	0	0	4	0.974602	0.749592	1.69739
CACNA2D3	0.558981	3.66064e-194	9.51765e-193	4	0.996142	0.809042	2.49825
PTK2	0.555387	0	0	4	0.994535	0.865907	2.25345
CACNA1E	0.554865	0	0	4	0.982318	0.728767	1.73103
MGST1	0.553759	0	0	4	0.822537	0.339938	0.897898
ARPP19	0.549973	0	0	4	0.912715	0.490722	0.92594
FBXW7	0.549709	0	0	4	0.985372	0.75253	1.69007
SERPINE2	0.544948	0	0	4	0.841826	0.296313	0.793541
PPFIBP1	0.542949	0	0	4	0.964154	0.628606	1.39095
AC079117.1	0.539301	0	0	4	0.769008	0.288485	0.821896
AK5	0.538205	0	0	4	0.986337	0.767332	1.82698
KIF13A	0.538121	0	0	4	0.887156	0.518264	1.12065
DLGAP2	0.537233	0	0	4	0.998553	0.913556	2.99031
DPYD-AS1	0.534446	0	0	4	0.728018	0.205918	0.718157
PTPRR	0.53406	0	0	4	0.960939	0.659343	1.4453
AP002370.2	0.531377	0	0	4	0.830252	0.428625	1.02709
SMAD3	0.529134	0	0	4	0.871243	0.380343	0.928011
SORCS1	0.52912	2.02229e-289	8.85949e-288	4	0.961742	0.628386	1.72565
AC019211.1	0.529024	0	0	4	0.758238	0.367614	1.11565
RPS6KC1	0.526405	0	0	4	0.970423	0.732205	1.59636
NOVA1	0.523386	0	0	4	0.981996	0.775001	1.7434
RAPGEF2	0.523385	0	0	4	0.987623	0.797581	1.86694
SH3GL2	0.521391	0	0	4	0.975888	0.695347	1.63747
AC098850.3	0.521283	0	0	4	0.921717	0.554183	1.13865
SLC22A10	0.520872	0	0	4	0.79521	0.348606	0.9663
HOMER1	0.518985	0	0	4	0.964957	0.669963	1.42866
NIN	0.518267	0	0	4	0.966083	0.67234	1.46192
AC027288.3	0.517377	0	0	4	0.883138	0.535675	1.29924
GNAL	0.515214	0	0	4	0.919627	0.506462	1.16497
KHDRBS2	0.51514	7.81435e-269	3.10296e-267	4	0.997589	0.88088	2.71231
RAPH1	0.513323	0	0	4	0.950008	0.610244	1.19357
BASP1	0.512884	0	0	4	0.981836	0.729413	1.54709
AC090709.1	0.511048	0	0	4	0.857418	0.463447	1.10364
PTPRO	0.510245	0	0	4	0.970262	0.698261	1.59406
TTC6	0.509706	0	0	4	0.67674	0.194482	0.70675
VSNL1	0.508423	0	0	4	0.976853	0.734778	1.54281
GABRB3	0.506385	0	0	4	0.996303	0.861152	2.25544
DCAF6	0.506237	0	0	4	0.955313	0.646468	1.32955
BICC1	0.505189	0	0	4	0.874457	0.422395	0.972232
LRFN5	0.504551	0	0	4	0.997428	0.864432	2.44686
RAB11A	0.504036	0	0	4	0.912233	0.576447	1.18838
CAMK4	0.503668	0	0	4	0.975727	0.711697	1.57016
KCND2	0.501935	3.57e-321	1.84296e-319	4	0.995178	0.865651	2.4938
CELF2-AS2	0.501485	0	0	4	0.784601	0.330403	0.830309
CALM1	0.499312	0	0	4	0.987783	0.840523	1.61252
DOCK4	0.498614	0	0	4	0.984729	0.79635	1.86174
CTNNA3	0.495599	0	0	4	0.932487	0.645724	1.50733
NWD2	0.495051	0	0	4	0.882656	0.443415	1.04645
WASF1	0.494788	0	0	4	0.947758	0.627338	1.25951
ARHGAP26	0.494757	0	0	4	0.991802	0.825502	2.07406
ADAMTS3	0.494195	0	0	4	0.766597	0.271453	0.770414
MAP3K5	0.494033	0	0	4	0.943417	0.626716	1.38973
LINC00276	0.49381	0	0	4	0.651985	0.217538	0.720298
KCNIP4-IT1	0.492209	0	0	4	0.906607	0.470446	1.03425
KCNK1	0.491194	0	0	4	0.901141	0.495659	0.997616
GAB1	0.489618	0	0	4	0.905481	0.500244	1.12218
DOK6	0.48942	0	0	4	0.968494	0.748506	1.70249
PKN2-AS1	0.489363	0	0	4	0.795371	0.415177	1.0164
PTPRD	0.48858	1.59775e-210	4.6201e-209	4	0.999196	0.961825	3.58508
SLC8A1-AS1	0.488318	0	0	4	0.83395	0.428796	0.990864
CAMK1D	0.486753	0	0	4	0.993731	0.804921	2.00558
PCDH9	0.484841	5.80197e-189	1.45544e-187	4	0.999679	0.952071	3.71594
CAMK2N1	0.48249	0	0	4	0.931683	0.615572	0.970545
CDH22	0.48246	0	0	4	0.862402	0.385452	0.872829
OLFM1	0.482076	0	0	4	0.946632	0.602868	1.00832
TENM2	0.480409	2.70712e-225	8.49498e-224	4	0.998232	0.894462	2.89248
MPPED2	0.47929	0	0	4	0.893908	0.473677	1.02013
PRICKLE1	0.478404	0	0	4	0.963993	0.678827	1.44333
STXBP5L	0.476031	0	0	4	0.999036	0.941086	3.03173
SORBS2	0.475059	3e-323	1.443e-321	4	0.986176	0.794838	1.91141
EPHA6	0.47321	1.10015e-145	2.03704e-144	4	0.985211	0.782462	2.28259
TMEM132D	0.469755	2.79308e-164	5.92077e-163	4	0.992284	0.791765	2.18831
GRIA2	0.469701	0	0	4	0.998553	0.930613	2.67576
SLC8A1	0.46841	9.75904e-153	1.91378e-151	4	0.99566	0.82783	2.41445
NELL1	0.467993	2.10259e-305	1.01683e-303	4	0.905964	0.545624	1.41888
AC104827.1	0.467752	0	0	4	0.828323	0.446036	0.980521
GLRA3	0.466528	0	0	4	0.820286	0.342254	0.785976
GALNTL6	0.462845	1.74366e-142	3.14854e-141	4	0.989552	0.773269	2.33843
NGEF	0.462382	0	0	4	0.891979	0.45023	0.892927
PRKAR2B	0.461995	0	0	4	0.930719	0.586518	1.10882
TMEM232	0.460078	0	0	4	0.96335	0.753042	1.69931
ARHGAP32	0.459898	0	0	4	0.988105	0.814833	1.88501
STXBP5	0.458924	0	0	4	0.987623	0.817284	1.85008
ACTN1	0.458924	0	0	4	0.903231	0.519861	0.99685
ITPR2	0.458662	0	0	4	0.805498	0.494062	1.10348
PLXDC2	0.457794	0	0	4	0.867063	0.477029	1.09237
CEP126	0.456545	0	0	4	0.896801	0.612585	1.1681
AC058822.1	0.455133	0	0	4	0.826073	0.443622	0.921466
GUCY1A2	0.453353	0	0	4	0.968012	0.712466	1.51521
PEX5L	0.452751	4.31429e-225	1.35256e-223	4	0.987783	0.81237	2.07148
LNX1	0.451789	0	0	4	0.918823	0.58147	1.12532
GAP43	0.451024	0	0	4	0.924449	0.554951	1.0884
CYP1B1-AS1	0.450987	0	0	4	0.711943	0.268734	0.726979
CACNG3	0.45083	0	0	4	0.943739	0.628691	1.27416
NIPAL2	0.449778	0	0	4	0.874457	0.478712	0.980186
PPM1L	0.449777	0	0	4	0.977496	0.750079	1.65226
DLG1	0.448534	0	0	4	0.978782	0.733546	1.60733
WDR17	0.447611	0	0	4	0.960617	0.691299	1.3405
SNTB2	0.446432	0	0	4	0.860633	0.472604	0.908765
FBXO34	0.445562	0	0	4	0.927825	0.608818	1.12875
KIAA1549L	0.445496	0	0	4	0.988587	0.801312	1.81888
DLEU2	0.442764	0	0	4	0.904517	0.554025	1.05295
KCNN2	0.441461	0	0	4	0.901141	0.555463	1.05671
SYBU	0.440528	0	0	4	0.947758	0.645736	1.2612
GALNT13	0.440159	8.69586e-307	4.2298e-305	4	0.946472	0.664513	1.5033
DGKI	0.440021	0	0	4	0.992445	0.840242	2.10811
C12orf40	0.437927	0	0	4	0.788298	0.389671	0.860303
AC023590.1	0.436714	0	0	4	0.841987	0.486015	1.02885
SEMA3C	0.434326	0	0	4	0.712265	0.208979	0.634978
TMEM178B	0.433659	0	0	4	0.996142	0.895511	2.47648
PIK3R1	0.433491	0	0	4	0.952258	0.637567	1.2235
ADAM23	0.432944	0	0	4	0.980228	0.767978	1.6686
PCSK2	0.432635	3.77368e-265	1.47231e-263	4	0.972673	0.755103	1.7317
PLCL1	0.432176	5.17218e-301	2.42774e-299	4	0.92895	0.61556	1.39689
ARAP2	0.431512	0	0	4	0.930719	0.540077	1.12523
DLGAP1-AS4	0.431228	0	0	4	0.888925	0.513241	1.00045
SORBS1	0.430044	0	0	4	0.992284	0.853703	2.02409
PART1	0.427679	0	0	4	0.796656	0.337292	0.754779
HOPX	0.427504	0	0	4	0.805819	0.313919	0.646669
SLC4A10	0.426653	0	0	4	0.995499	0.874381	2.24579
NRGN	0.425841	0	0	4	0.923485	0.490587	0.843957
KLHL2	0.425564	0	0	4	0.864491	0.469958	0.873826
BRINP2	0.425543	0	0	4	0.923324	0.607757	1.20623
GAREM1	0.425418	0	0	4	0.911911	0.588188	1.14925
ABI2	0.425412	0	0	4	0.973959	0.741947	1.43038
LINC00513	0.423792	0	0	4	0.88571	0.532359	1.06708
RTN4	0.4229	0	0	4	0.986176	0.817613	1.50867
KHDRBS3	0.420529	2.36898e-158	4.83226e-157	4	0.978782	0.755761	1.84011
SLF1	0.419375	0	0	4	0.901624	0.542149	0.952528
GRIA3	0.418201	2.63272e-210	7.59973e-209	4	0.986658	0.783706	1.85314
KCNMA1	0.417006	0	0	4	0.99775	0.923431	2.73642
MAPK4	0.415419	0	0	4	0.903874	0.534444	1.07646
MYO1D	0.415256	0	0	4	0.91818	0.537955	1.11574
FAM13A	0.414933	0	0	4	0.88362	0.520252	1.02921
ASXL3	0.414246	0	0	4	0.907571	0.598393	1.12425
HRH2	0.413554	0	0	4	0.86851	0.439794	0.819638
LINC01090	0.411268	0	0	4	0.640572	0.239838	0.709459
ITGA9	0.410069	0	0	4	0.88137	0.499707	0.970429
MSRA	0.409496	9.95825e-229	3.19369e-227	4	0.993731	0.850301	2.19333
EXOC6	0.409129	0	0	4	0.938917	0.63647	1.1853
AL592043.1	0.408787	0	0	4	0.628356	0.215063	0.598446
PPP4R4	0.408728	0	0	4	0.860312	0.480602	0.910645
GABRA2	0.408443	0	0	4	0.921395	0.602709	1.12788
GLS	0.408257	0	0	4	0.985051	0.801775	1.71354
CIT	0.406355	0	0	4	0.956438	0.694299	1.3533
ROCK2	0.405829	0	0	4	0.97637	0.767551	1.51901
KCNH1	0.405795	0	0	4	0.920752	0.604538	1.22763
AL591501.1	0.405533	0	0	4	0.778653	0.376942	0.781778
PPP2R2C	0.403965	3.3655120744e-314	1.693570145114e-312	4	0.971226	0.737814	1.5205
CHRM3-AS2	0.403943	0	0	4	0.730268	0.306152	0.691183
CREG2	0.402811	0	0	4	0.879441	0.495513	0.82358
MCTP1	0.401323	7.80591e-176	1.78694e-174	4	0.976853	0.769026	1.83597
GALNT18	0.400929	4.30136e-287	1.8673e-285	4	0.967047	0.721549	1.52595
NDFIP2	0.400397	0	0	4	0.883781	0.511851	0.915128
CCBE1	0.399538	0	0	4	0.563575	0.219488	0.668361
AC025887.2	0.399537	0	0	4	0.679473	0.265539	0.657522
TIMP3	0.397015	0	0	4	0.746182	0.322893	0.678385
LRFN2	0.39418	0	0	4	0.945025	0.634422	1.2738
NKAIN2	0.394083	7.15774e-38	4.08314e-37	4	0.996946	0.861335	2.72083
RSRP1	0.393688	0	0	4	0.938113	0.636421	1.10057
PVT1	0.392543	0	0	4	0.828002	0.404765	0.802511
FILIP1L	0.39225	0	0	4	0.825269	0.468946	0.916076
RYR2	0.392192	2.37743e-103	3.05863e-102	4	0.997428	0.875661	2.4497
UBE3A	0.391524	4.65842e-229	1.49686e-227	4	0.975245	0.769502	1.68703
TRPC6	0.391296	0	0	4	0.547179	0.226292	0.65918
TMEM108	0.390235	1.719e-169	3.78767e-168	4	0.990998	0.828123	2.03444
EML6	0.39017	2.11529e-251	7.7647e-250	4	0.974281	0.762589	1.6393
SLC39A10	0.3895	0	0	4	0.921717	0.622351	1.08959
CTDSPL	0.389077	0	0	4	0.950651	0.695408	1.32566
FAM153C	0.38753	0	0	4	0.877994	0.519715	0.900516
AP003049.2	0.387422	0	0	4	0.647484	0.240959	0.591606
ART3	0.387082	0	0	4	0.674811	0.195664	0.539715
VWA3A	0.384774	0	0	4	0.72207	0.277829	0.619015
MEG3	0.384017	0	0	4	0.999679	0.967983	3.43427
SNAP25	0.38228	0	0	4	0.995821	0.887366	2.05052
ATP6V1H	0.381724	0	0	4	0.924128	0.640872	1.1011
TRIM9	0.381374	8.859e-234	2.94837e-232	4	0.994213	0.851789	2.0516
LINC02552	0.380847	0	0	4	0.564218	0.168036	0.539157
AC090579.1	0.380809	0	0	4	0.851953	0.522385	1.12661
NTM	0.380766	3.92717e-147	7.36515e-146	4	0.996624	0.863079	2.33721
P2RX7	0.38027	0	0	4	0.798425	0.40702	0.745681
GRIK4	0.379381	0	0	4	0.856454	0.484113	0.964163
NFAT5	0.379028	0	0	4	0.975727	0.781097	1.53723
GDA	0.377615	0	0	4	0.865616	0.465434	0.84424
SNCA	0.377585	0	0	4	0.903874	0.534066	1.01421
HECW1	0.376935	1.29545e-115	1.87623e-114	4	0.98698	0.807701	1.97194
CHL1	0.376932	4.26669e-238	1.47264e-236	4	0.979264	0.78545	1.6893
CALM2	0.376479	0	0	4	0.926218	0.648297	0.858535
CDC40	0.376453	0	0	4	0.862241	0.486393	0.796429
AC013652.1	0.3758	0	0	4	0.717087	0.340206	0.719904
SLC44A1	0.374971	0	0	4	0.940363	0.670292	1.19235
PPP1R12A	0.373101	0	0	4	0.958367	0.707345	1.30787
ZNF804B	0.372647	1.21346e-176	2.79312e-175	4	0.832503	0.575264	1.42735
LIN7A	0.372504	0	0	4	0.851792	0.479212	0.874173
AC069133.1	0.372493	0	0	4	0.66597	0.226328	0.550754
MBNL1	0.372208	0	0	4	0.949204	0.71805	1.34645
KIRREL3	0.371861	2.21059e-52	1.54281e-51	4	0.989873	0.776988	2.1859
COP1	0.370475	0	0	4	0.965118	0.74013	1.41679
NEDD4L	0.369364	3.67125e-210	1.05794e-208	4	0.968012	0.712746	1.48688
CADPS2	0.36912	6.24169e-190	1.57518e-188	4	0.865456	0.506011	1.31826
TJP1	0.369072	1.54464e-280	6.43869e-279	4	0.972673	0.777195	1.58522
CSMD3	0.368118	8.76227e-167	1.89702e-165	4	0.997589	0.896657	2.63877
AC093879.1	0.366797	0	0	4	0.796978	0.453596	0.900356
PTH2R	0.366479	0	0	4	0.633821	0.256151	0.641668
JPX	0.366134	1.56534033e-316	7.93658336e-315	4	0.945989	0.687227	1.28395
CARMIL1	0.366103	5.3613835199304e-311	0	4	0.917216	0.5783	1.15601
SLIT2	0.366102	2.7655e-200	7.4624e-199	4	0.933612	0.606477	1.40742
UBE2E2	0.365702	2.23238e-174	5.06541e-173	4	0.990355	0.838596	1.9986
CSMD1	0.365675	2.22099e-292	9.95109e-291	4	0.999357	0.972433	4.14563
ARFGEF3	0.365116	0	0	4	0.964475	0.741545	1.38489
AC119868.2	0.364335	0	0	4	0.653593	0.270611	0.614711
PBX1	0.364141	1.45405e-168	3.18088e-167	4	0.987623	0.820515	1.92818
PRKG1	0.36391	3.63737e-129	5.90042e-128	4	0.925735	0.615219	1.52
SRPK1	0.363714	0	0	4	0.863045	0.527299	0.863853
SDK1	0.362444	2.93508e-164	6.21785e-163	4	0.879601	0.600892	1.4693
KCNMA1-AS1	0.361626	0	0	4	0.678669	0.29463	0.622228
BASP1-AS1	0.361423	0	0	4	0.904838	0.539406	1.05521
GPM6B	0.360692	2.26935e-280	9.4361e-279	4	0.973316	0.758638	1.46842
SH3BGRL2	0.360651	0	0	4	0.844237	0.491477	0.831869
CHST9	0.35994	0	0	4	0.604887	0.207686	0.563518
MMP16	0.359627	1.52474e-172	3.41578e-171	4	0.972995	0.734192	1.5916
MIAT	0.35891	1.0182e-173	2.301e-172	4	0.982961	0.790668	1.74655
NAV3	0.358838	6.3834e-167	1.38379e-165	4	0.998875	0.937124	2.91251
BAIAP2	0.358429	0	0	4	0.816428	0.402351	0.687258
CDYL2	0.357036	0	0	4	0.801479	0.418884	0.737977
MEF2A	0.356928	8.668307e-317	4.41504014e-315	4	0.965279	0.737582	1.38522
MCHR2	0.35626	0	0	4	0.730108	0.295679	0.638318
DMD	0.356106	1.77575e-139	3.14382e-138	4	0.99566	0.901095	2.51025
CDK19	0.355438	0	0	4	0.889085	0.565486	0.955607
ANKRD33B	0.355182	0	0	4	0.820608	0.406399	0.769067
LCA5	0.354911	0	0	4	0.728339	0.323441	0.606912
AC001226.2	0.353801	0	0	4	0.78669	0.437282	0.83086
HPCAL1	0.353605	0	0	4	0.733162	0.286388	0.605935
GSG1L	0.352966	0	0	4	0.738145	0.27077	0.61268
CTNNAL1	0.352726	0	0	4	0.830413	0.454242	0.773855
SLC24A4	0.352443	0	0	4	0.777206	0.329915	0.685104
EPB41L3	0.351943	2.1154e-244	7.59053e-243	4	0.96769	0.750933	1.48549
CEMIP2	0.349982	0	0	4	0.745057	0.326648	0.632941
SUMF1	0.34971	5.61167e-286	2.42046e-284	4	0.927504	0.682801	1.27095
DIRC3	0.349307	0	0	4	0.825912	0.469117	0.913409
PAK1	0.348449	0	0	4	0.946632	0.68374	1.20599
ICA1L	0.348048	2.48129e-301	1.16631e-299	4	0.964154	0.726865	1.34751
GNG2	0.347862	0	0	4	0.83411	0.443305	0.784087
DIAPH2-AS1	0.347792	0	0	4	0.577078	0.193896	0.51467
PKIG	0.347758	0	0	4	0.865938	0.522654	0.850339
DAPK1	0.345293	3.00849e-249	1.09833e-247	4	0.948401	0.705174	1.36248
FZD3	0.34447	0	0	4	0.909339	0.606001	0.980141
MAP7	0.34439	7.73412e-242	2.72843e-240	4	0.981514	0.807567	1.67488
SEPT11	0.343389	1.81019e-305	8.76686e-304	4	0.951294	0.697505	1.25577
GRM7	0.343254	4.15269e-38	2.37578e-37	4	0.997107	0.8533	2.37565
CNTN3	0.342831	1.60496e-185	3.92905e-184	4	0.911268	0.616133	1.29779
EFNA5	0.342074	5.55149e-106	7.30764e-105	4	0.952258	0.742605	1.75285
PDE2A	0.341982	0	0	4	0.842308	0.490295	0.778172
NPTN	0.341299	0	0	4	0.947436	0.689385	1.14157
MTA3	0.341154	0	0	4	0.912072	0.623314	1.05421
PTCHD1-AS	0.340779	0	0	4	0.749879	0.409715	0.891076
MAN1C1	0.339916	0	0	4	0.894872	0.577507	0.994888
RNF144A	0.339689	5.24078e-296	2.39945e-294	4	0.939077	0.654795	1.19181
SYNJ2	0.338651	0	0	4	0.755827	0.335158	0.636011
USP25	0.33841	0	0	4	0.91159	0.630386	1.08192
NR3C1	0.338372	6.27023e-258	2.35583e-256	4	0.945668	0.685045	1.2739
NBAS	0.338338	5.03794e-298	2.33529e-296	4	0.954509	0.742093	1.38394
ANKUB1	0.338335	0	0	4	0.780421	0.423029	0.775026
KSR2	0.338193	2.05192e-203	5.65063e-202	4	0.981032	0.816309	1.776
RGS7	0.338167	6.16715e-199	1.6469e-197	4	0.998393	0.936611	2.90199
SYNPO2	0.338059	0	0	4	0.805176	0.431905	0.786974
LONRF2	0.337746	0	0	4	0.921395	0.638006	1.02453
MIR222HG	0.337714	0	0	4	0.724482	0.299056	0.575102
ARHGAP10	0.33755	0	0	4	0.728822	0.348533	0.683358
PRKD1	0.33659	6.16878e-283	2.59398e-281	4	0.871082	0.556475	1.08821
FGFR1OP2	0.336543	0	0	4	0.807105	0.427345	0.679139
PRAG1	0.3364	0	0	4	0.715158	0.281207	0.579107
GRM5	0.336286	4.67614e-71	4.17465e-70	4	0.99775	0.880087	2.53178
SLITRK5	0.335896	0	0	4	0.855007	0.517423	0.817229
PTPN13	0.335182	0	0	4	0.762257	0.423956	0.776834
TTLL11	0.334951	0	0	4	0.914644	0.635726	1.09697
PLXNA2	0.334709	7.51922e-292	3.35105e-290	4	0.925575	0.624899	1.13861
AC024145.1	0.333434	0	0	4	0.536087	0.16222	0.471624
GOLGA8A	0.332708	0	0	4	0.888764	0.581824	0.924293
BRINP1	0.33198	4.28034e-235	1.44027e-233	4	0.9439	0.676473	1.27177
GNAQ	0.331475	8.72313e-227	2.77369e-225	4	0.981675	0.810395	1.66677
CAMKK1	0.331366	0	0	4	0.774313	0.389024	0.646234
AC006504.5	0.331342	0	0	4	0.818036	0.468068	0.80264
FRY	0.32888	2.64219e-182	6.30701e-181	4	0.976692	0.790144	1.64044
ELMO1	0.328295	1.90117e-275	7.77021e-274	4	0.925414	0.625607	1.16315
LAMB1	0.328074	0	0	4	0.763543	0.359689	0.628679
CD47	0.327916	0	0	4	0.931201	0.658258	1.07689
PLEKHA6	0.327388	0	0	4	0.917698	0.637165	1.07865
LRRTM3	0.326998	7.86467e-111	1.08961e-109	4	0.981353	0.791241	1.80933
TMEM65	0.326876	0	0	4	0.81691	0.493648	0.805944
AL354771.1	0.326675	0	0	4	0.538016	0.185667	0.499662
NCAM2	0.326621	4.87636e-71	4.35107e-70	4	0.994374	0.868358	2.42807
MYSM1	0.326088	0	0	4	0.863045	0.536321	0.83514
CCPG1	0.325846	0	6.67944e-307	4	0.95901	0.71388	1.24373
IGSF21	0.325159	0	0	4	0.851953	0.490831	0.887632
PDE7B	0.324887	6.91059e-272	2.76374e-270	4	0.817714	0.513131	1.02779
MAST3	0.324845	0	0	4	0.787815	0.365298	0.608619
ADGRL3	0.324591	1.83748e-237	6.32252e-236	4	0.998553	0.947243	2.84918
FARS2	0.323809	4.78414e-239	1.66323e-237	4	0.934898	0.691909	1.27983
PI4KA	0.323593	2.44351e-230	7.92759e-229	4	0.971709	0.76721	1.45683
MYH10	0.3235	4.53973e-275	1.85316e-273	4	0.952258	0.711563	1.26486
AL596451.1	0.322265	0	0	4	0.628516	0.230449	0.537989
TLN2	0.322185	2.7311e-246	9.83137e-245	4	0.941649	0.685276	1.24682
SCAI	0.321582	1.78888e-203	4.9303e-202	4	0.973477	0.762003	1.46139
DCLK1	0.321464	6.2039e-114	8.83628e-113	4	0.99791	0.895279	2.3884
DCDC1	0.321418	0	0	4	0.567272	0.198688	0.47571
PRKAG2	0.321309	9.75917e-232	3.19715e-230	4	0.930879	0.648638	1.21112
VGLL4	0.321257	0	0	4	0.923163	0.647199	1.07885
BMPER	0.320773	1.43164e-267	5.67141e-266	4	0.89214	0.570485	1.08015
AC117944.1	0.320699	0	0	4	0.591706	0.200407	0.477171
GRID2	0.320628	2.76187e-50	1.87637e-49	4	0.972352	0.805372	2.27645
UNC80	0.320375	3.22552e-200	8.69672e-199	4	0.976853	0.794643	1.5976
NEK11	0.318953	0	0	4	0.824626	0.493489	0.818648
E2F3	0.318814	0	0	4	0.795531	0.426992	0.695189
LRRC8B	0.318061	4.62499e-281	1.93029e-279	4	0.944221	0.697944	1.21124
UPP2	0.317986	0	0	4	0.848738	0.546929	0.929371
LRTM1	0.317794	0	0	4	0.654557	0.263869	0.538127
CLASP1	0.317242	1.71213e-222	5.29338e-221	4	0.977496	0.800215	1.59292
AC103770.1	0.315514	0	0	4	0.570166	0.180412	0.458262
COX7A2L	0.315206	0	0	4	0.780903	0.411251	0.648046
RPS6KA5	0.314822	0	0	4	0.805819	0.505804	0.843318
PEAK1	0.314427	1.432375e-318	7.351403e-317	4	0.915126	0.613061	1.05132
ATP8A1	0.314029	1.70729e-191	4.36114e-190	4	0.972352	0.778451	1.52258
RBM26	0.313305	4.31292e-261	1.64254e-259	4	0.959814	0.737411	1.31816
SPRED1	0.313249	0	0	4	0.883459	0.575849	0.942296
MAL2	0.312636	0	0	4	0.739431	0.321259	0.547328
DENND3	0.312507	0	0	4	0.759203	0.349655	0.602881
AL450384.2	0.3125	0	0	4	0.719659	0.351264	0.596758
COL26A1	0.312265	0	0	4	0.8362	0.483077	0.838536
KIAA1217	0.312243	1.93562e-105	2.53499e-104	4	0.973155	0.716721	1.82283
ZSWIM6	0.312229	4.58366e-221	1.40418e-219	4	0.957081	0.736802	1.38045
SH3GL3	0.311974	2.62325e-182	6.26625e-181	4	0.966404	0.750652	1.44831
AC092440.1	0.311131	0	0	4	0.431603	0.0653637	0.368713
AC130650.1	0.310958	0	0	4	0.614853	0.215733	0.476966
CAMKK2	0.310688	0	0	4	0.828645	0.454059	0.694754
TLK1	0.310278	5.18345e-273	2.09299e-271	4	0.934737	0.691385	1.19445
TNPO1	0.309432	0	0	4	0.90082	0.617596	0.989485
AC099788.1	0.30919	0	0	4	0.65086	0.298581	0.589964
TBC1D1	0.309178	0	0	4	0.84906	0.523056	0.852921
SLC12A2	0.308523	0	0	4	0.879119	0.555878	0.883978
TTLL5	0.308463	0	0	4	0.846488	0.564657	0.895438
KCNJ6	0.308334	1.58782e-230	5.15643e-229	4	0.932969	0.693933	1.24396
SYTL2	0.308208	0	0	4	0.825751	0.454534	0.754186
LINC00508	0.307425	0	0	4	0.512779	0.100258	0.381586
EML1	0.307155	0	0	4	0.787172	0.427833	0.675454
PRB2	0.306891	0	0	4	0.831378	0.509742	0.844344
SESN1	0.306427	0	0	4	0.8751	0.603977	0.95696
AC007388.1	0.306377	1.81476e-258	6.82602e-257	4	0.933933	0.673633	1.16531
NEGR1	0.306269	1.99718e-86	2.1242e-85	4	0.998875	0.941537	2.95341
AFF3	0.305716	8.61926e-120	1.29711e-118	4	0.981996	0.838206	1.91427
GLIS3	0.305714	4.76742e-241	1.67655e-239	4	0.601511	0.340425	0.761688
ADCY1	0.304256	1.09987e-269	4.37262e-268	4	0.922842	0.640957	1.10934
GTDC1	0.304153	8.03874e-179	1.8722e-177	4	0.952901	0.733302	1.3923
CCDC144A	0.303925	0	0	4	0.804533	0.454656	0.714344
RGL1	0.303826	7.44459e-270	2.96316e-268	4	0.927021	0.689714	1.18346
IPO5	0.303153	0	0	4	0.802283	0.442415	0.640393
TMEM241	0.302828	0	0	4	0.851792	0.513119	0.853852
SHISA9	0.30263	2.9027e-51	1.99551e-50	4	0.982961	0.770441	1.83165
GFOD1	0.302488	3.80652e-265	1.48339e-263	4	0.93313	0.682314	1.16092
KCNB1	0.302288	8.28889e-201	2.24571e-199	4	0.960617	0.735838	1.33867
STRADB	0.301979	0	0	4	0.774795	0.435392	0.708758
EPB41L4B	0.3018	0	0	4	0.858865	0.533505	0.845914
LRRC7	0.300684	1.79638e-137	3.13073e-136	4	0.998232	0.934283	2.74479
FRRS1L	0.299579	3.03017e-261	1.15664e-259	4	0.957563	0.724365	1.22359
CSGALNACT1	0.298694	2.13465e-277	8.78877e-276	4	0.884263	0.540394	1.00464
ARMC9	0.298009	1.72892798e-315	8.7132770445e-314	4	0.886192	0.58403	0.963163
UGGT2	0.298002	1.83642e-201	5.00373e-200	4	0.954348	0.7354	1.34072
DCLK2	0.297326	2.55179e-217	7.62216e-216	4	0.950169	0.726158	1.29347
PIAS1	0.297149	2.32841e-296	1.0719e-294	4	0.922681	0.672499	1.09531
DNAH7	0.296806	0	0	4	0.798907	0.449584	0.756692
CNTN4	0.296414	8.56416e-53	6.01465e-52	4	0.990677	0.86214	2.28488
AC097537.1	0.296351	0	0	4	0.622569	0.267636	0.526869
AMPH	0.296341	1.08496e-198	2.89502e-197	4	0.940203	0.722183	1.31332
CDK6	0.295821	0	0	4	0.799068	0.436258	0.734973
SLC22A25	0.29549	0	0	4	0.488989	0.130764	0.399129
ARNT2	0.2954	3.43499e-136	5.93709e-135	4	0.972995	0.808359	1.65592
LRRC28	0.295348	2.81478e-306	1.36717e-304	4	0.894229	0.613682	0.992895
EPHB1	0.294892	0	0	4	0.832181	0.525592	0.864776
FOXP1	0.294817	9.51429e-123	1.46671e-121	4	0.963671	0.733302	1.45104
MPP6	0.29451	1.2353e-290	5.45452e-289	4	0.908857	0.646834	1.06429
FAM153B	0.294188	0	0	4	0.71548	0.343169	0.557096
ZFAND3	0.293619	4.60584e-162	9.61146e-161	4	0.976692	0.799959	1.59326
ZBBX	0.293291	0	0	4	0.68526	0.326477	0.620593
AC004039.1	0.292862	0	0	4	0.671275	0.322722	0.583064
FUT9	0.292507	4.71117e-148	8.91027e-147	4	0.965761	0.773428	1.50713
SEZ6L	0.292381	8.80345e-164	1.8591e-162	4	0.933773	0.666573	1.28787
TENT2	0.292302	0	0	4	0.894872	0.615853	0.969024
HTR4	0.291902	0	0	4	0.659219	0.255029	0.525859
PCDH9-AS4	0.291391	0	0	4	0.615335	0.248775	0.505715
SLC22A24	0.29093	0	0	4	0.492365	0.141786	0.407518
TBC1D32	0.29085	1.5146e-303	7.26185e-302	4	0.889246	0.613243	0.996225
TARBP1	0.289946	5.91715e-205	1.64844e-203	4	0.950169	0.713636	1.24411
SNED1	0.289439	2.4e-322	1.25e-320	4	0.805176	0.483296	0.846902
PRSS51	0.289429	0	0	4	0.647806	0.295496	0.535651
SPATS2L	0.289413	1.96199e-235	6.62843e-234	4	0.908696	0.62012	1.07017
ZBTB7C	0.28918	0	0	4	0.650056	0.283145	0.565582
ELL2	0.289167	0	0	4	0.845684	0.522958	0.857168
DTNB	0.289078	6.30232e-180	1.48326e-178	4	0.963028	0.771599	1.44013
DLG2	0.289052	0	0	4	0.999518	0.985406	3.84478
EPHX4	0.287705	0	0	4	0.720141	0.34907	0.551046
PUM3	0.28763	0	0	4	0.881691	0.587139	0.909725
TMEM59L	0.287395	0	0	4	0.829127	0.465727	0.605062
CCDC65	0.287363	0	0	4	0.656968	0.285998	0.498662
CCNY	0.287337	1.37885e-212	4.03235e-211	4	0.951937	0.704979	1.21778
MYH9	0.287304	0	0	4	0.719659	0.322234	0.527694
SLC2A13	0.28728	2.93006e-98	3.57604e-97	4	0.984568	0.827501	1.80021
ASAP1	0.287094	3.86631e-137	6.72073e-136	4	0.972834	0.781853	1.53239
GLCE	0.28591	0	0	4	0.778974	0.420615	0.661114
DTWD1	0.285908	0	0	4	0.828002	0.507328	0.743188
CDH13	0.285792	2.92093e-66	2.45098e-65	4	0.93329	0.671755	1.63951
MALAT1	0.285738	9.71897535e-316	4.9054479003e-314	4	1	0.99822	6.06414
FAM153A	0.285665	0	0	4	0.75213	0.403607	0.623798
GRM5-AS1	0.285339	0	0	4	0.665006	0.305969	0.547727
ZDHHC14	0.285248	6.47866e-186	1.5895e-184	4	0.938756	0.684813	1.21876
SSX2IP	0.284404	0	0	4	0.858222	0.544868	0.795841
SEC14L5	0.284097	0	0	4	0.766597	0.389183	0.630206
PARP8	0.283757	9.12144e-234	3.0327e-232	4	0.884424	0.622339	1.05156
AC138305.1	0.28339	1.39691e-226	4.43334e-225	4	0.369876	0.124217	0.437156
LMO7	0.283367	2.350295737279e-310	0	4	0.89648	0.59893	0.951088
XYLT1	0.283295	2.87354e-170	6.37773e-169	4	0.913358	0.598137	1.1578
SCHLAP1	0.283253	3.08955e-279	1.27989e-277	4	0.476611	0.199761	0.517509
MRPS30-DT	0.28274	0	0	4	0.792959	0.452303	0.73262
DGKG	0.282729	2.30753e-296	1.06375e-294	4	0.837807	0.49822	0.919536
PRKCI	0.282501	0	0	4	0.83186	0.521142	0.747615
STAT4	0.28201	0	0	4	0.755345	0.440525	0.708819
CPEB4	0.281966	8.67774e-227	2.76188e-225	4	0.95033	0.72845	1.23019
LZTS1	0.281515	0	0	4	0.650538	0.235241	0.452736
GDAP1	0.281119	7.67419e-139	1.35151e-137	4	0.9656	0.769124	1.47217
AC124312.2	0.281108	0	0	4	0.687992	0.380599	0.650422
AC139491.7	0.280977	0	0	4	0.758399	0.404277	0.61548
YWHAZ	0.280919	0	0	4	0.909661	0.64548	0.931249
AC008056.1	0.280739	7.15858e-294	3.24645e-292	4	0.737984	0.43093	0.786888
HSPA12A	0.28038	2.21789e-143	4.02656e-142	4	0.953544	0.764479	1.45003
KLHL4	0.280363	0	0	4	0.654396	0.275793	0.520745
CNTNAP5	0.280225	7.58703e-36	4.17935e-35	4	0.99148	0.870187	2.3752
GABRA3	0.280213	0	0	4	0.721106	0.36136	0.582813
CCDC102B	0.280073	0	0	4	0.710497	0.364688	0.596368
ARHGEF7	0.279904	1.23388e-152	2.41827e-151	4	0.966083	0.769002	1.43588
DLGAP1-AS5	0.279495	0	0	4	0.675454	0.334085	0.616962
VLDLR-AS1	0.279406	0	0	4	0.789744	0.442866	0.735796
IL12A-AS1	0.278678	0	0	4	0.589937	0.225487	0.463491
AL138828.1	0.27851	0	0	4	0.578524	0.263918	0.548122
MNAT1	0.278235	2.99746e-137	5.21583e-136	4	0.964957	0.777134	1.49636
OTOGL	0.278121	0	0	4	0.590741	0.260467	0.545007
AC110023.1	0.277912	5.98941e-305	2.88819e-303	4	0.450731	0.167512	0.453358
TYRO3	0.277467	0	0	4	0.690564	0.291546	0.466666
GOLGA8B	0.277202	0	0	4	0.861759	0.572448	0.852647
NPAS2	0.277117	1.35981e-202	3.72629e-201	4	0.913197	0.630959	1.09461
GRIN2A	0.277035	2.53719e-22	1.10992e-21	4	0.996946	0.875674	2.41442
ANKS1B	0.27613	4.91527e-240	1.72132e-238	4	0.999679	0.972677	3.37556
PRKDC	0.275836	0	0	4	0.89664	0.620644	0.892399
FREM3	0.274465	0	0	4	0.5475	0.171938	0.403282
DZIP3	0.273533	7.26347e-300	3.39509e-298	4	0.907893	0.63847	0.979254
SEMA5B	0.273266	0	0	4	0.68108	0.270672	0.488117
ARHGEF3	0.272395	2.06099e-288	8.98205e-287	4	0.878155	0.585542	0.919983
AP000787.1	0.272008	0	0	4	0.651985	0.304177	0.527748
NAGPA	0.271988	0	0	4	0.696512	0.329098	0.515677
HTR1E	0.27105	1.03735e-259	3.93279e-258	4	0.830413	0.526653	0.91452
TMOD1	0.27078	0	0	4	0.764347	0.413117	0.637849
HECW2	0.270614	7.05514e-95	8.31385e-94	4	0.983282	0.815553	1.7001
TOM1L1	0.270431	0	0	4	0.773991	0.418164	0.62781
ATF7IP2	0.269278	0	0	4	0.815624	0.51079	0.774535
ACAP2	0.269216	9.04121e-273	3.64191e-271	4	0.918663	0.661526	1.01903
PKP4	0.26914	6.36913e-135	1.08684e-133	4	0.957724	0.757882	1.41857
ZNF385B	0.269126	1.36782e-38	7.87245e-38	4	0.9656	0.761382	1.76004
LIMCH1	0.26858	2.09487e-69	1.82737e-68	4	0.99148	0.864335	2.01124
SLC39A11	0.268425	0	0	4	0.775438	0.439757	0.755061
ZRANB3	0.268354	8.19422782464184e-310	4.06846e-308	4	0.861116	0.553366	0.854481
FOCAD	0.267145	2.93321e-94	3.42641e-93	4	0.961582	0.77127	1.5244
NOL4	0.266875	3.85946e-157	7.80133e-156	4	0.940846	0.72578	1.29051
FAM213A	0.265023	0	0	4	0.75647	0.399022	0.53309
MTMR12	0.264929	0	0	4	0.809034	0.485649	0.683922
RBFOX1	0.264891	5.94888e-55	4.307e-54	4	0.999357	0.985454	4.23317
ERC2	0.264592	1.63055e-59	1.25768e-58	4	0.994856	0.895377	2.36472
JPH1	0.264434	0	0	4	0.786369	0.456766	0.684127
TSC22D1	0.263995	5.19952e-140	9.24439e-139	4	0.977817	0.789546	1.44703
CYP46A1	0.262972	0	0	4	0.781225	0.446646	0.630538
AC011287.2	0.262811	0	0	4	0.447195	0.0946378	0.328077
ATL1	0.262796	0	0	4	0.892783	0.605696	0.839495
POLN	0.262327	0	0	4	0.772705	0.444634	0.669733
NRCAM	0.26232	6.35816e-74	5.87341e-73	4	0.995499	0.889195	2.09366
PTPN14	0.261457	0	0	4	0.595563	0.240374	0.444925
KIAA2012	0.261296	0	0	4	0.582864	0.198139	0.416092
DDAH1	0.259935	0	0	4	0.790709	0.460167	0.732663
AC004594.1	0.259887	4.3560853305e-314	2.188753279883e-312	4	0.562771	0.253542	0.555387
CALN1	0.259695	1.96312e-146	3.65918e-145	4	0.900338	0.60972	1.20761
JMJD1C	0.259592	3.89422e-115	5.6182e-114	4	0.997107	0.908825	2.30183
LINC01197	0.259444	4.88666e-296	2.24344e-294	4	0.699887	0.399156	0.69075
AC005162.3	0.25885	0	0	4	0.561646	0.184642	0.419012
AC019197.1	0.258802	0	0	4	0.683331	0.368504	0.634496
TMX3	0.258772	0	0	4	0.776081	0.437306	0.598668
ARHGEF9	0.258359	9.16329e-290	4.02488e-288	4	0.895676	0.626472	0.915913
ATP2B4	0.257865	0	0	4	0.7801	0.417177	0.656048
AL035427.1	0.257616	0	0	4	0.621765	0.305835	0.529145
SORL1	0.257261	2.51851e-229	8.1159e-228	4	0.908857	0.608622	0.970004
GRIN2B	0.25695	5.47235e-98	6.64735e-97	4	0.996303	0.906069	2.32658
AL359706.1	0.256682	0	0	4	0.629642	0.29535	0.494795
AC016831.7	0.256575	5.9129e-72	5.33562e-71	4	0.994052	0.896828	2.26654
TRERF1	0.255958	2.52885e-216	7.52012e-215	4	0.90516	0.640494	1.01839
DOCK2	0.255951	0	0	4	0.529497	0.171109	0.390548
PTPN4	0.255464	7.08932e-163	1.48402e-161	4	0.950973	0.74847	1.30084
SLC12A8	0.255215	0	0	4	0.681723	0.334171	0.518094
SCN8A	0.25509	2.73695e-105	3.57607e-104	4	0.970262	0.787534	1.49786
IL7	0.254629	0	0	4	0.643466	0.319747	0.548534
PHTF2	0.254406	3.18574e-302	1.50588e-300	4	0.866742	0.583494	0.85135
NCKAP1	0.254219	3.827e-220	1.16281e-218	4	0.940846	0.712222	1.11381
TMEM132B	0.254072	1.0501e-49	7.08251e-49	4	0.994695	0.88099	2.1758
CRLF3	0.253864	2.23425e-264	8.63652e-263	4	0.883299	0.595796	0.912551
PPP1R16B	0.253779	1.02993e-257	3.86531e-256	4	0.861919	0.568095	0.881414
SECISBP2L	0.253569	0	0	4	0.8706	0.587591	0.813495
AC091885.2	0.253532	0	0	4	0.67449	0.333719	0.607794
ANKRD10	0.253354	2.61864e-307	1.28119e-305	4	0.876708	0.590212	0.850655
ATF2	0.253193	0	0	4	0.83186	0.544807	0.754452
PITPNM2	0.253032	0	0	4	0.820447	0.522629	0.751455
MAP2K5	0.252304	1.49454e-170	3.32369e-169	4	0.932326	0.695896	1.15842
PLEKHA1	0.252239	3.45193e-237	1.18049e-235	4	0.883138	0.622449	0.955493
FRMPD4	0.251919	2.23845e-46	1.43798e-45	4	0.993409	0.895425	2.37297
AC073167.1	0.25166	0	0	4	0.680276	0.352289	0.573744
NME7	0.251437	2.56457e-247	9.27173e-246	4	0.898569	0.63797	0.979017
GPM6A	0.251207	1.78036e-123	2.76749e-122	4	0.997428	0.924626	2.25426
HERC4	0.250996	9.67876e-156	1.93656e-154	4	0.945025	0.722451	1.21671
OGT	0.250649	4.7411752677e-313	2.3751232873203e-311	4	0.872368	0.59326	0.839056
ARGLU1	0.250037	1.14235e-184	2.76825e-183	4	0.942453	0.701297	1.12857
GRIK1	3.37156	0	0	5	0.9915	0.424194	4.18279
NXPH1	2.60016	0	0	5	0.984735	0.273298	3.24727
SOX6	2.26991	0	0	5	0.949176	0.225477	2.6448
KIAA1217	2.12714	0	0	5	0.991327	0.716868	3.52077
SPOCK3	2.08639	0	0	5	0.986817	0.570653	3.05994
KIF26B	1.89381	0	0	5	0.952645	0.460121	2.41559
PCDH15	1.81784	0	0	5	0.848916	0.346885	2.42004
ROBO2	1.74239	0	0	5	0.995143	0.924206	4.64535
GRIP1	1.70532	0	0	5	0.989419	0.791001	3.4177
SYNPR	1.70332	0	0	5	0.954553	0.4919	2.4949
XKR4	1.62825	0	0	5	0.992541	0.849031	3.24452
GRIK3	1.60254	0	0	5	0.896964	0.205434	1.83914
ROBO1	1.52374	0	0	5	0.974675	0.731479	3.08504
PTPRM	1.48481	0	0	5	0.9183	0.470027	2.23448
ZNF385D	1.48345	0	0	5	0.875108	0.535987	2.55711
SLC24A3	1.45587	0	0	5	0.869558	0.310643	1.91745
TIAM1	1.45244	0	0	5	0.944493	0.62855	2.28657
PCDH11X	1.31435	0	0	5	0.757155	0.343369	1.81131
TENM3	1.30211	0	0	5	0.910668	0.681512	2.38461
KCNIP1	1.2776	0	0	5	0.857069	0.287472	1.72795
TENM1	1.26888	0	0	5	0.862966	0.400987	1.726
ASTN2	1.26702	0	0	5	0.933218	0.736923	2.48091
COL25A1	1.25362	0	0	5	0.718994	0.191442	1.43506
SHISA6	1.22108	0	0	5	0.79046	0.395385	1.67895
PLCH1	1.21845	0	0	5	0.760798	0.20792	1.50066
LHFPL3	1.2001	0	0	5	0.761665	0.229224	1.55356
RPS6KA2	1.18045	0	0	5	0.957502	0.776402	2.54977
GRID2	1.14402	0	0	5	0.935993	0.808837	3.04771
WLS	1.12444	0	0	5	0.798265	0.258809	1.38408
GRIK2	1.08972	0	0	5	0.990286	0.933894	3.48589
SGCZ	1.05603	1.85139e-299	1.17514e-297	5	0.637294	0.590598	2.3453
STXBP6	1.02526	0	0	5	0.831917	0.413682	1.53574
PCSK5	1.00225	0	0	5	0.681353	0.191163	1.19638
GRIN3A	0.996425	0	0	5	0.724718	0.267114	1.32321
FSTL5	0.972793	0	0	5	0.781266	0.446335	1.82239
THSD7A	0.969767	0	0	5	0.770685	0.550646	1.85397
BACH1	0.939663	0	0	5	0.694709	0.332578	1.31908
NRXN3	0.939389	0	0	5	0.99948	0.984468	4.54927
PCDH11Y	0.923713	0	0	5	0.63209	0.320744	1.40048
TMEFF2	0.913221	0	0	5	0.907719	0.739724	2.04776
RASGRF2	0.910828	0	0	5	0.919514	0.70484	2.1385
CDH9	0.902907	0	0	5	0.906505	0.698329	2.16238
RUNX1T1	0.885511	0	0	5	0.886383	0.694498	1.83516
AC073332.1	0.871554	0	0	5	0.644059	0.298167	1.15342
LINC01322	0.861339	0	0	5	0.771032	0.480382	1.50388
BCL11A	0.854988	0	0	5	0.820642	0.553981	1.47246
DAB1	0.831234	0	0	5	0.968257	0.894633	3.05916
ELAVL2	0.817722	0	0	5	0.79098	0.522795	1.42357
SLC44A5	0.804903	0	0	5	0.899219	0.684216	1.9854
PACRG	0.803018	0	0	5	0.862272	0.682688	1.70707
CDH12	0.802963	0	0	5	0.782654	0.739009	2.50277
SNRPN	0.802066	0	0	5	0.906852	0.730085	1.83678
QKI	0.794671	0	0	5	0.891067	0.671484	1.71012
PITPNC1	0.784339	0	0	5	0.836253	0.610229	1.58324
LINC01122	0.777582	0	0	5	0.873547	0.641693	1.79857
GAD1	0.777555	0	0	5	0.739115	0.299852	1.15733
NETO2	0.777532	0	0	5	0.788205	0.557533	1.36201
RBFOX1	0.775397	0	0	5	1	0.985486	4.71169
KAZN	0.772819	0	0	5	0.993929	0.939302	3.48554
LRP8	0.766032	0	0	5	0.686557	0.346618	1.0257
GRIA1	0.765439	0	0	5	0.961665	0.860113	2.45783
RAB3C	0.761772	0	0	5	0.862619	0.679863	1.66669
SLC27A6	0.759934	0	0	5	0.446487	0.037236	0.800534
PIP5K1B	0.756791	0	0	5	0.797398	0.569476	1.42048
AUTS2	0.751285	0	0	5	0.986817	0.934876	3.14691
FARP1	0.748052	0	0	5	0.828101	0.634964	1.49773
DSCAML1	0.745467	0	0	5	0.896271	0.708769	1.81014
DNM3	0.739986	0	0	5	0.943799	0.847346	2.19853
LRP1B	0.7394	0	0	5	0.983521	0.955865	3.62054
GPC6	0.735587	0	0	5	0.798439	0.591011	1.89158
UBASH3B	0.728304	0	0	5	0.715178	0.372687	1.13256
ADCY8	0.725201	0	0	5	0.703209	0.348231	1.13646
PCLO	0.721311	0	0	5	0.969124	0.876009	2.44987
DMD	0.711818	0	0	5	0.968257	0.903533	2.84456
FRMD3	0.703543	0	0	5	0.659844	0.293389	0.954478
RBMS3	0.699411	0	0	5	0.648049	0.224216	0.950715
CDH8	0.697389	0	0	5	0.837814	0.64744	1.68735
MYO5B	0.694981	0	0	5	0.521769	0.100323	0.817278
TMTC2	0.694205	0	0	5	0.708066	0.469481	1.32638
MIR181A1HG	0.69372	0	0	5	0.751778	0.501782	1.21374
TNIK	0.689729	0	0	5	0.889506	0.752116	1.77544
PTCHD4	0.687518	0	0	5	0.737554	0.452773	1.32419
TOX2	0.685895	0	0	5	0.622723	0.244635	0.910305
DLGAP1	0.683699	0	0	5	0.998439	0.982491	4.08534
CRB1	0.680499	0	0	5	0.652212	0.308825	0.943951
FLT3	0.679453	0	0	5	0.563226	0.0683852	0.732184
SLC24A2	0.671638	0	0	5	0.890546	0.757536	1.9736
NETO1	0.668379	0	0	5	0.852732	0.697032	1.68997
MYRIP	0.666823	0	0	5	0.898352	0.75385	1.94593
TCF4	0.666023	0	0	5	0.974328	0.907353	2.65289
KIAA1211	0.663742	0	0	5	0.726973	0.365727	1.18187
NXPH2	0.661577	0	0	5	0.517953	0.121735	0.806791
DAPK1	0.65345	0	0	5	0.865742	0.712297	1.65228
MT-ATP6	0.651813	0	0	5	0.879098	0.839962	1.04786
MT-CO3	0.651781	0	0	5	0.918994	0.88794	1.10301
SLC8A1	0.650215	0	0	5	0.960798	0.831195	2.5868
COL19A1	0.6479	0	0	5	0.57294	0.335136	0.949136
FBN2	0.647569	0	0	5	0.420815	0.0358173	0.6855
KLHL5	0.645095	0	0	5	0.641457	0.298421	0.937695
FAM135B	0.64422	0	0	5	0.823591	0.643245	1.48559
SPARCL1	0.638113	0	0	5	0.821683	0.744441	1.31166
SLC6A1	0.636813	0	0	5	0.756808	0.338301	1.12425
SHTN1	0.635854	0	0	5	0.826366	0.664306	1.3745
TSHZ3	0.633038	0	0	5	0.634866	0.320598	0.897839
NAV2	0.632606	0	0	5	0.950564	0.872069	2.34654
ADCY2	0.630707	0	0	5	0.915178	0.843878	2.15626
NPAS3	0.629865	7.80611e-307	5.14988e-305	5	0.865048	0.831498	2.36482
AAK1	0.626818	0	0	5	0.918474	0.821665	1.9493
DOCK11	0.620262	0	0	5	0.600867	0.178274	0.790937
NCOA2	0.613678	0	0	5	0.84111	0.718869	1.51635
ANK1	0.611487	0	0	5	0.639549	0.248927	0.911866
GRIA3	0.609331	0	0	5	0.921769	0.789364	2.03394
ADAMTS19	0.600576	0	0	5	0.657242	0.452991	1.11043
FAM110B	0.598483	0	0	5	0.70477	0.487184	1.08888
PDE1C	0.593716	0	0	5	0.738942	0.522007	1.31165
ST5	0.592252	0	0	5	0.623417	0.332614	0.862787
PTPRT	0.589816	1.15167e-214	5.42094e-213	5	0.671639	0.665252	1.93961
[truncated: 9,540 more rows]
