# Supplementary material for: Repetitive head impacts induce neuronal loss and neuroinflammation in young athletes
Source: bioRxiv. 2025 Feb 10:2024.03.26.586815. Originally published 2024 Mar 28. Preprint. [Version 2] doi: 10.1101/2024.03.26.586815 (PMC10996668; doi:10.1101/2024.03.26.586815)
Supplement: Supplement 18 — Supplementary Table 8. DEGs of Vascular Cells in snRNAseq Dataset. a. List of differentially expressed genes in clusters depicted in Extended Data Figure 4a. Log2_FC = log-2 fold change. FDR = false discovery rate. [file media-18.xlsx]

## Sheet: SuppTable8a_VascularFindMarker
Gene	Log2_FC	Pvalue	FDR	Seurat_louvain_Resolution0.8	clusterExprPerc	ControlExprPerc	clusterAveExpr
ARL15	3.65943	7.42e-95	2.49e-90	7	0.976879	0.45989	4.71119
ADAMTS9	3.08812	3.34e-66	2.8e-62	9	0.935484	0.287315	3.83767
FLRT2	3.01339	4.21e-235	7.05e-231	3	0.942505	0.0757667	3.11848
TSHZ2	2.99306	2.72e-82	9.13e-78	8	0.949367	0.13844	3.27246
PRKG1	2.89699	4.75e-294	7.97e-290	0	0.995392	0.515497	4.43005
KCNAB1	2.86721	3.69e-268	4.12e-264	0	0.90169	0.0847565	2.99323
MECOM	2.85463	1e-81	1.68e-77	7	0.982659	0.410989	4.01165
PCBP3	2.85007	1.63e-83	5.46e-79	9	0.993548	0.253964	3.41299
CEMIP	2.84144	1.03e-169	4.93e-166	3	0.835729	0.132291	3.08403
MIR99AHG	2.81291	1.48e-237	4.95e-233	3	0.985626	0.43626	3.76134
PDE7B	2.72489	2.1e-76	3.52e-72	9	0.993548	0.45708	3.90707
RGS6	2.67389	7.49e-261	5.02e-257	0	0.935484	0.242884	3.16428
RCAN2	2.60428	2.09e-252	1.17e-248	0	0.906298	0.20525	2.97039
MYH11	2.60312	2.34e-263	1.96e-259	0	0.884793	0.0319418	2.64992
LAMA2	2.59983	7.79e-187	4.36e-183	3	0.985626	0.52736	4.09743
RNF220	2.56033	6.15e-194	4.12e-190	3	0.903491	0.271497	3.03394
BICC1	2.5482	7.84e-205	8.77e-201	3	0.880903	0.0342754	2.60283
PDE3A	2.48888	7.05e-240	2.96e-236	0	0.930876	0.311512	3.17917
SLIT3	2.4882	6.61e-241	3.17e-237	0	0.866359	0.056926	2.61064
ATP1A2	2.48148	2.95e-213	4.94e-209	2	0.977625	0.502785	3.80481
ABCA9	2.47486	1.22e-196	1.02e-192	3	0.909651	0.214672	2.8607
ZFHX3	2.42919	2.61e-301	8.76e-297	0	0.987711	0.632511	3.90834
GPC5	2.40949	4.96e-182	3.33e-178	2	0.903614	0.290223	3.1437
SGIP1	2.37784	4.84e-71	5.41e-67	9	0.987097	0.458994	3.46835
TRPC4	2.31654	1.49e-65	1e-61	9	0.903226	0.208311	2.71926
LINC01088	2.28298	3.06e-160	1.14e-156	3	0.802875	0.0625376	2.4139
FLT1	2.28276	1.42e-145	1.59e-141	1	0.956954	0.413836	3.62145
ATP1A2	2.28024	1.79e-63	6.01e-59	6	0.988701	0.555006	3.87583
GRM3	2.26292	6.35e-185	5.33e-181	2	0.874355	0.235458	2.78074
FLT1	2.254	2.7e-106	1.13e-102	4	0.983568	0.439032	3.70247
PLPP1	2.24968	1.46e-55	1.23e-51	7	0.855491	0.425	3.07384
VEGFC	2.20885	1.69e-56	1.89e-52	7	0.763006	0.114835	2.38481
ABCA10	2.20183	7.93e-155	2.66e-151	3	0.794661	0.121167	2.38868
SLC6A1	2.19403	8.47e-196	9.47e-192	2	0.92599	0.363861	3.01387
ABCB1	2.17234	1.61e-48	1.08e-44	8	0.974684	0.450616	3.53432
CLDN5	2.17092	2.04e-150	6.83e-146	4	0.948357	0.327133	2.93396
DLC1	2.14248	2.62e-233	8.8e-229	2	0.981067	0.744431	4.28982
DMD	2.14073	2.92e-218	8.92e-215	0	0.910906	0.399431	2.91601
ELL2	2.12879	4.16e-58	1.74e-54	9	0.916129	0.360306	2.87203
ST6GALNAC3	2.09891	7.66e-51	5.14e-47	7	0.953757	0.519505	3.74045
ABCB1	2.08658	1.64e-148	2.74e-144	1	0.950331	0.382362	3.20805
ELOVL7	2.08627	1.05e-52	8.84e-49	8	0.949367	0.39617	3.12564
NTRK3	2.08293	2.33e-154	7.11e-151	3	0.909651	0.374023	2.90919
ATP10A	2.07214	2.81e-166	9.43e-162	1	0.950331	0.474291	3.38347
AC026316.5	2.06829	1.48e-151	4.14e-148	3	0.7577	0.0225496	2.09999
ST6GALNAC3	2.0666	7.24e-143	6.07e-139	1	0.948675	0.462138	3.47602
AL138828.1	2.06492	6.45e-49	1.35e-45	9	0.896774	0.319574	2.81618
TMSB10	2.06007	1.89e-144	3.17e-140	4	0.929577	0.373782	2.86127
PITPNC1	2.02842	1.18e-59	6.61e-56	9	0.96129	0.457354	3.00377
PDE7B	2.013	1.12e-156	6.24e-153	2	0.913941	0.400681	2.99921
SORBS2	2.00013	5e-203	1.29e-199	0	0.943164	0.495572	3.18413
GRM8	1.99016	1.72e-151	7.19e-148	2	0.815835	0.215347	2.47994
RBPMS	1.97834	1.51e-218	5.07e-215	0	0.920123	0.551866	3.10571
KAZN	1.97072	2.03e-128	4.25e-125	3	0.778234	0.241732	2.3144
IFI27	1.95342	4.04e-140	4.51e-136	4	0.901408	0.249779	2.46169
COLEC12	1.94675	1.03e-138	3.44e-135	2	0.888124	0.371906	2.91713
LTBP1	1.92351	5.08e-183	1.13e-179	0	0.806452	0.189437	2.25398
ABCC9	1.9178	2.8e-58	1.34e-54	9	0.890323	0.220612	2.33273
MKL2	1.91705	2.94e-59	4.93e-55	8	0.943038	0.500684	3.0039
PDE4D	1.89207	4.22e-54	4.72e-50	8	0.968354	0.628728	3.45625
B2M	1.88919	5.16e-138	4.33e-134	4	0.964789	0.492766	3.01439
MT2A	1.88449	1.74e-113	9.72e-110	4	0.889671	0.341895	2.63319
SDK1	1.8783	2.65e-166	4.44e-163	0	0.788018	0.177736	2.22111
ABCA8	1.87368	1.6e-146	3.82e-143	3	0.790554	0.148827	2.10472
RGS5	1.87236	1.79e-54	3e-50	6	0.960452	0.45132	3.03245
LAMA2	1.87133	4.2e-112	6.12e-109	2	0.932874	0.523515	3.41584
VWF	1.8692	7.66e-46	3.67e-42	8	0.917722	0.383037	2.8278
FAM155A	1.85503	1.98e-39	4.15e-36	8	0.791139	0.316279	2.49158
ABCB1	1.85242	1.2e-87	1.91e-84	4	0.960094	0.410983	3.09746
CARMN	1.84684	6.04e-165	9.21e-162	0	0.864823	0.361796	2.62074
THSD4	1.83976	2.85e-139	1.91e-135	1	0.875828	0.359302	2.73855
RNF152	1.82361	1.66e-47	2.94e-44	9	0.954839	0.413887	2.80704
PDLIM5	1.82227	2.03e-186	4.86e-183	0	0.869432	0.437065	2.61632
GRAMD2B	1.81352	4.77e-56	1.78e-52	9	0.948387	0.378896	2.55956
CACNB2	1.80878	3.15e-174	6.61e-171	0	0.854071	0.314991	2.40256
CACNA1C	1.80479	6.3e-159	9.19e-156	0	0.947773	0.530044	3.17318
COL4A1	1.77131	5.34e-45	8.53e-42	9	0.896774	0.405686	2.63825
RYR2	1.76047	1.97e-170	3.88e-167	0	0.738863	0.100569	1.84538
DLC1	1.75398	2.38e-47	3.99e-44	9	1	0.771186	4.15648
RORA	1.75322	2.03e-164	8.49e-161	3	0.989733	0.779014	3.99539
PDGFRB	1.75255	7.64e-154	3.66e-150	2	0.929432	0.42698	2.74909
LPP	1.75088	6.03e-225	2.25e-221	0	0.938556	0.685642	3.26658
GPC5	1.7347	5.51e-36	1.63e-32	6	0.864407	0.360286	2.75553
AC092957.1	1.73246	1.62e-116	3.02e-113	3	0.903491	0.44528	2.8319
ST6GALNAC3	1.73206	2.77e-31	2.73e-28	8	0.962025	0.52093	3.39706
DLG2	1.73163	8.51e-133	1.9e-129	3	0.921971	0.588094	2.99052
COL4A3	1.71868	1.66e-55	5.58e-52	9	0.916129	0.25041	2.19881
C11orf96	1.71808	1.18e-42	1.79e-39	9	0.812903	0.223346	2.18391
GPC5	1.71384	5.92e-32	5.67e-29	9	0.877419	0.362767	2.74553
KCNE4	1.71152	2.98e-50	7.69e-47	9	0.825806	0.167578	2.01736
ANO2	1.70322	6.25e-42	1.91e-38	8	0.905063	0.389877	2.62582
HLA-E	1.69346	1.52e-122	1.02e-118	4	0.913146	0.369353	2.47511
MECOM	1.69312	1.56e-107	4.75e-104	1	0.864238	0.356497	2.71146
CEBPD	1.67959	2.27e-48	4.47e-45	9	0.870968	0.287042	2.22193
AFF3	1.67786	5.69e-33	6.16e-30	8	0.765823	0.354856	2.41877
PELI1	1.67771	4.44e-36	9.92e-33	7	0.693642	0.268132	2.13149
FLI1	1.67464	7.55e-46	3.67e-42	8	0.917722	0.397538	2.57699
SLC12A2	1.66937	4.9e-49	1.1e-45	9	0.974194	0.515856	2.78413
MIR4435-2HG	1.66672	2.13e-39	2.74e-36	9	0.793548	0.287589	2.22345
CACNA1C	1.66641	9.69e-39	1.2e-35	9	0.974194	0.585566	3.2752
PRKG1	1.65624	3.23e-75	2.05e-72	2	0.963855	0.531559	3.43154
NKAIN2	1.65425	2.71e-38	8.26e-35	7	0.65896	0.13544	1.79548
PLXDC2	1.6537	7.78e-120	1.54e-116	3	0.76386	0.183403	1.98508
ELOVL7	1.65012	1.59e-115	5.94e-112	1	0.85596	0.336865	2.51455
ATP10A	1.64501	4e-79	4.79e-76	4	0.948357	0.499557	3.10079
GRM3	1.63972	5.54e-39	2.32e-35	6	0.847458	0.307756	2.42624
FLT1	1.63738	3.58e-51	2.93e-48	5	0.990025	0.442263	3.16547
PID1	1.62835	1.42e-110	2.51e-107	3	0.770021	0.239928	2.09915
PTN	1.62783	8.23e-47	9.2e-43	6	0.887006	0.413366	2.54974
RGS5	1.6269	2.98e-90	9.99e-86	5	0.985037	0.415006	2.70281
AL138828.1	1.61736	4.88e-113	7.43e-110	2	0.783133	0.263923	2.20612
CTNNA3	1.60987	1.3e-131	1.4e-128	0	0.700461	0.163504	1.87603
PCSK5	1.60575	1.81e-33	2.88e-30	7	0.635838	0.157418	1.87896
COL4A4	1.60514	3.62e-48	6.75e-45	9	0.845161	0.246309	2.06622
SLC7A5	1.58456	3.2e-96	8.26e-93	4	0.875587	0.310009	2.31085
VWF	1.58263	1.44e-88	2.41e-85	4	0.875587	0.346029	2.44187
PDE8A	1.58206	1.71e-50	4.79e-47	9	0.954839	0.536632	2.68673
TMEM132C	1.57942	5.34e-100	8.14e-97	3	0.774127	0.283524	2.15716
SLC38A11	1.57863	9.91e-111	1.33e-107	2	0.881239	0.381188	2.52482
KCTD8	1.57215	1.69e-35	2.46e-32	8	0.702532	0.158413	1.87647
MECOM	1.56852	1.44e-28	1.18e-25	8	0.886076	0.41751	2.79007
ABCG2	1.56696	1.8e-91	3.56e-88	4	0.884977	0.34721	2.38417
AKAP6	1.56437	1.67e-145	2.08e-142	0	0.691244	0.103732	1.66666
PDGFRB	1.56159	1.42e-38	1.64e-35	9	0.980645	0.483324	2.76169
NR4A1	1.55914	1.83e-109	1.33e-106	0	0.705069	0.230867	2.02383
MYRIP	1.55454	5.16e-35	6.92e-32	8	0.898734	0.404378	2.55952
COLEC12	1.55048	2.31e-32	4.31e-29	6	0.920904	0.427668	2.74553
BSG	1.54492	5.26e-104	1.96e-100	4	0.892019	0.42545	2.44614
DLC1	1.54182	7.01e-42	4.7e-38	6	0.977401	0.770902	3.94405
KCNMA1	1.52855	2.7e-130	2.83e-127	0	0.666667	0.114801	1.66093
SGIP1	1.51773	5.65e-111	7.89e-108	2	0.86747	0.410891	2.47364
ADAMTS1	1.51578	4.21e-95	2.31e-92	0	0.637481	0.167615	1.87915
CALD1	1.5155	9.12e-50	2.18e-46	9	1	0.692728	3.31575
PDGFRB	1.51073	3.23e-41	1.81e-37	6	0.949153	0.481848	2.70418
PDE7B	1.5107	3.7e-33	7.75e-30	6	0.915254	0.457646	2.73352
ITM2A	1.51013	2.35e-111	1.13e-107	4	0.819249	0.207263	1.89034
MCAM	1.50369	2.69e-140	3.22e-137	0	0.700461	0.131562	1.69745
GRM8	1.50192	7.92e-34	1.9e-30	6	0.79096	0.283278	2.22523
SLC6A1	1.50142	3.22e-35	8.29e-32	6	0.875706	0.428768	2.58587
SLC20A2	1.49431	2.49e-118	4.91e-115	2	0.846816	0.499691	2.52414
IFITM3	1.49334	8.84e-97	2.69e-93	4	0.870892	0.354591	2.23866
SLC30A10	1.49238	3.22e-124	7.71e-121	2	0.772806	0.235458	1.94309
IL4R	1.49231	5.77e-41	1.38e-37	8	0.803797	0.275239	1.98812
COL4A2	1.48352	1.3e-37	1.36e-34	9	0.909677	0.468015	2.46437
RORA	1.48285	1.03e-132	3.13e-129	2	0.979346	0.774752	3.723
LDB2	1.48264	2.46e-36	5.9e-33	7	0.763006	0.367857	2.21011
ST6GALNAC3	1.48183	1.66e-52	6.25e-50	4	0.920188	0.49129	3.05305
ADGRD1	1.48014	1.11e-38	1.32e-35	9	0.76129	0.201203	1.85189
SOX5	1.47857	2.44e-170	4.55e-167	0	0.950845	0.685642	3.15047
SLC6A17	1.47763	5.33e-52	1.62e-48	9	0.8	0.0997813	1.63825
ACTA2	1.47633	2.52e-122	2.41e-119	0	0.654378	0.112271	1.64952
MAST4	1.47158	1.53e-38	5.15e-35	7	0.83815	0.53544	2.56475
PRKCH	1.47108	3.07e-39	5.72e-36	8	0.898734	0.471683	2.52735
PLA2G4A	1.4654	3.34e-44	1.4e-40	8	0.734177	0.0911081	1.61958
SLC7A5	1.46507	1.15e-106	3.22e-103	1	0.799669	0.292926	2.13632
CPM	1.45865	1.38e-40	2.01e-37	9	0.793548	0.197649	1.83927
SLC38A11	1.45689	2.43e-97	1.41e-94	0	0.786482	0.389627	2.39488
BTBD9	1.45682	1.93e-39	2.59e-36	9	0.896774	0.515856	2.56031
FRY	1.44794	2.31e-139	2.67e-136	0	0.860215	0.511385	2.4559
PTPRB	1.444	2.28e-35	4.5e-32	7	0.83815	0.392308	2.36385
ATP1B3	1.44193	4.86e-28	3.2e-25	9	0.741935	0.331329	2.09
CRISPLD2	1.44181	2.17e-30	1.78e-27	9	0.716129	0.199016	1.90279
IL1R1	1.43979	1.3e-35	1.98e-32	8	0.746835	0.245417	1.85412
TRPC3	1.43113	9.99e-117	1.76e-113	2	0.72117	0.180074	1.75445
ABCB1	1.42443	1.82e-48	1.04e-45	5	0.965087	0.41442	2.72663
DKK2	1.42346	1.02e-24	7.42e-22	7	0.473988	0.00631868	1.43309
PDE1A	1.41988	1.6e-119	1.41e-116	0	0.651306	0.114801	1.58689
EPS8	1.41867	1.43e-114	2.4e-111	2	0.919105	0.606745	2.92963
PPP1R12B	1.41497	3.16e-128	3.21e-125	0	0.777266	0.368438	2.03953
DGKG	1.41364	1.71e-126	1.69e-123	0	0.651306	0.0907653	1.5405
TRPM6	1.41222	7.39e-44	2.75e-40	8	0.740506	0.12093	1.59095
NDUFA4L2	1.40992	2e-45	1.68e-41	6	0.79096	0.241199	1.84541
RPS28	1.40885	3.08e-100	1.03e-96	4	0.875587	0.381754	2.148
ELOVL7	1.40765	4.27e-67	3.05e-64	4	0.870892	0.362267	2.3762
FLI1	1.40642	6.13e-111	2.06e-107	1	0.827815	0.342163	2.15538
ITGA8	1.4045	3.57e-109	2.55e-106	0	0.617512	0.0721063	1.55265
FRMD3	1.40371	3.43e-104	3.6e-101	2	0.790017	0.345606	2.11551
MYRIP	1.40359	2.65e-93	4.23e-90	1	0.801325	0.354004	2.25064
PIP5K1B	1.40311	3.72e-107	2.55e-104	0	0.688172	0.239722	1.81939
RALGAPA2	1.40252	2.86e-37	4.8e-34	8	0.78481	0.290561	1.91119
MYOCD	1.40148	4.78e-113	3.65e-110	0	0.577573	0.00948767	1.41454
PTPRB	1.39917	6.58e-105	1.54e-101	1	0.822848	0.335307	2.1629
PTPRM	1.39895	2.41e-45	1.01e-41	7	0.895954	0.65467	2.98345
PDE3A	1.3963	1.99e-24	9.83e-22	9	0.83871	0.399399	2.45476
LRRC1	1.39481	3.67e-40	8.21e-37	8	0.708861	0.114637	1.57262
SLC6A12	1.39477	2.84e-113	4.53e-110	2	0.746988	0.220297	1.81805
MSRB3	1.39467	4.27e-135	4.77e-132	0	0.795699	0.386781	2.07216
ABCC4	1.39461	1.85e-43	6.21e-40	8	0.727848	0.0954856	1.55412
ARHGAP10	1.39219	3.9e-117	3.35e-114	0	0.844854	0.414927	2.29276
PTPRK	1.39101	1.26e-150	4.71e-147	2	0.951807	0.719678	3.18117
VWF	1.3887	1.78e-91	2.29e-88	1	0.81457	0.32814	2.20478
ABCA6	1.3872	2.68e-92	3.46e-89	3	0.620123	0.0691521	1.48646
SLC6A12	1.38552	1.39e-36	1.42e-33	9	0.83871	0.277747	1.96501
GPC5	1.38468	2.31e-63	6.45e-60	5	0.942643	0.317995	2.34041
ATP1A2	1.37936	1.06e-49	6.99e-47	5	0.98005	0.52755	2.93574
LAMA2	1.37846	1.23e-21	7.79e-19	6	0.954802	0.567932	3.14413
COLEC12	1.37594	2.28e-62	1.12e-59	3	0.825462	0.39567	2.46722
CMIP	1.37593	3.15e-41	8.12e-38	8	0.759494	0.187141	1.67454
THSD7A	1.37519	1.37e-32	1.99e-29	7	0.728324	0.284615	1.92972
AL138828.1	1.37266	1.83e-31	3.23e-28	6	0.80226	0.320682	2.14414
FBLN1	1.37222	1.64e-84	1.57e-81	3	0.607803	0.094107	1.50297
LINC02147	1.3717	5.31e-22	2.31e-19	8	0.670886	0.282353	2.04974
ADGRG6	1.36861	1.5e-41	4.18e-38	8	0.664557	0.0276334	1.41005
PODXL	1.36788	1.79e-95	4.28e-92	4	0.882629	0.338943	2.06646
TGFBR3	1.35931	1.07e-99	1.56e-96	3	0.718686	0.230908	1.70288
MECOM	1.35825	2.82e-54	1.1e-51	4	0.894366	0.379392	2.49304
PAG1	1.35662	2.47e-38	2.75e-35	9	0.83871	0.261618	1.86403
RUNDC3B	1.35615	3.2e-81	4.67e-78	4	0.840376	0.314438	2.04848
MYO1B	1.35612	4.94e-110	6.37e-107	2	0.805508	0.38026	2.11026
COLEC12	1.35558	9.28e-23	3.99e-20	9	0.903226	0.431383	2.56749
GPCPD1	1.35519	8.65e-66	5.92e-63	4	0.85446	0.470623	2.47183
SLC2A1	1.3536	7.59e-89	1.34e-85	4	0.812207	0.296723	1.94555
FHL5	1.35038	2.15e-90	1.03e-87	0	0.589862	0.129349	1.56313
SLC1A3	1.34959	2.22e-104	2.4e-101	2	0.827883	0.354579	2.09476
A2M	1.34826	6.2e-80	8.31e-77	4	0.896714	0.498967	2.45599
FLT1	1.34783	4.79e-16	1.14e-13	8	0.93038	0.481259	2.99227
GABRE	1.34626	1.77e-39	2.48e-36	9	0.690323	0.0852925	1.47916
ARHGAP42	1.34549	1.24e-105	1.38e-102	2	0.800344	0.357054	2.08055
KCNIP1	1.345	3.81e-74	2.9e-71	3	0.540041	0.0345761	1.39411
SLC7A11	1.34394	8.88e-80	7.84e-77	3	0.700205	0.298557	1.85838
CACNA1C	1.33909	1.68e-77	1.1e-74	2	0.903614	0.54703	2.81157
HLA-B	1.33779	2.93e-96	8.19e-93	4	0.784038	0.249779	1.7724
GPCPD1	1.33659	1.81e-83	1.84e-80	1	0.816225	0.456529	2.39292
CADPS2	1.33545	2.25e-35	3.14e-32	8	0.873418	0.450342	2.24502
PRKCA	1.33526	1.22e-90	1.46e-87	3	0.784394	0.389357	2.02966
B2M	1.33513	4.59e-71	7.7e-67	5	0.975062	0.495018	2.53099
PTMA	1.33301	7.4e-86	1.13e-82	4	0.924883	0.517567	2.4825
TXNIP	1.33166	3.56e-40	1.71e-36	6	0.80226	0.328658	1.95712
ELMO1	1.3315	7.13e-37	1.84e-33	7	0.763006	0.35522	1.98133
ATP10A	1.33005	8.53e-21	3.36e-18	8	0.93038	0.533242	2.91451
GALNT18	1.32993	6.73e-92	9.81e-89	1	0.819536	0.455594	2.3576
ERBB4	1.32673	1.28e-113	9.98e-111	0	0.663594	0.201455	1.50057
LRMDA	1.32419	5.28e-29	4.54e-26	8	0.873418	0.442134	2.392
BNC2	1.32394	4.04e-36	6.45e-33	8	0.664557	0.0752394	1.46927
PLEKHA5	1.32033	3.75e-96	5.24e-93	3	0.794661	0.39537	2.03319
MYRIP	1.31957	6.47e-27	6.2e-24	7	0.768786	0.408516	2.32908
ANO2	1.31882	1.28e-86	1.48e-83	1	0.783113	0.341228	2.10309
THSD4	1.31718	7.71e-24	3.92e-21	8	0.848101	0.423529	2.45281
NR4A1	1.31681	2.16e-25	1.73e-22	7	0.693642	0.293681	1.98795
ROR1	1.31667	3.24e-26	2.71e-23	7	0.618497	0.226923	1.75491
EEF1A1	1.31614	1.14e-93	2.38e-90	4	0.870892	0.426041	2.1444
DCN	1.31282	2.87e-36	9.62e-33	6	0.836158	0.381463	2.1165
AL445250.1	1.31231	1.7e-78	1.46e-75	3	0.585216	0.0811786	1.43993
INPP4B	1.31173	4.82e-99	2.89e-96	0	0.812596	0.380455	2.1475
ST6GAL1	1.30982	1.43e-91	1.92e-88	1	0.77649	0.3512	2.0588
CASC15	1.30902	4.51e-101	4.58e-98	2	0.77969	0.323948	1.95752
SLC6A13	1.30825	4.72e-97	4.53e-94	2	0.724613	0.243812	1.7911
LIMCH1	1.30505	9.78e-31	1.17e-27	7	0.780347	0.412363	2.16439
SYNPO2	1.3038	1.21e-97	7.15e-95	0	0.686636	0.255851	1.76991
FLT1	1.30264	7.96e-17	2.78e-14	7	0.83237	0.484066	2.94383
INPP4B	1.29815	1.61e-86	1.28e-83	2	0.783133	0.395111	2.16008
FOXP2	1.29434	8.89e-84	8.29e-81	3	0.677618	0.1816	1.62928
PLD1	1.29366	3.14e-93	4.22e-90	3	0.650924	0.0907998	1.45352
FMNL2	1.291	3.01e-89	3.48e-86	3	0.728953	0.282622	1.76385
RNF152	1.28791	2.11e-82	7.68e-80	0	0.745008	0.372233	2.12559
PDE4D	1.2844	5.81e-31	7.42e-28	7	0.901734	0.630495	2.8687
CEMIP2	1.28425	7.77e-32	8.15e-29	8	0.816456	0.338988	1.96485
SLC19A1	1.28375	7.61e-107	8.8e-104	2	0.702238	0.196473	1.62064
DOCK9	1.2835	2.31e-97	3.87e-94	1	0.870861	0.519788	2.49713
SOX6	1.28326	2.23e-104	1.47e-101	0	0.628264	0.129665	1.4866
ZBTB7C	1.2823	1.7e-94	9.03e-92	0	0.563748	0.0641999	1.39216
APOLD1	1.28208	9.57e-80	1.23e-76	4	0.856808	0.401535	2.11037
FBLN5	1.2773	5.97e-31	7.42e-28	7	0.566474	0.0538462	1.36984
P2RY14	1.27676	9.31e-91	8.44e-88	2	0.669535	0.196163	1.64669
CRISPLD2	1.27604	1.49e-80	5.24e-78	0	0.591398	0.14358	1.57776
SNTG2	1.27531	1.05e-26	7.35e-24	8	0.525316	0.0180575	1.30944
HES4	1.27471	1.1e-31	9.98e-29	9	0.819355	0.357572	1.98139
FRMD3	1.27468	4.27e-27	2.6e-24	9	0.8	0.396938	2.14855
P2RY14	1.27465	5.85e-36	1.63e-32	6	0.774011	0.243674	1.77995
CYSLTR2	1.27291	9.19e-32	8.56e-29	9	0.690323	0.162657	1.56422
AC012409.2	1.26804	1.37e-87	1.18e-84	2	0.771084	0.351485	2.01211
GRM8	1.26757	1.69e-24	8.57e-22	9	0.787097	0.286495	2.00908
SLC1A1	1.26496	1.91e-34	2.37e-31	8	0.810127	0.29357	1.8394
SLC39A10	1.26392	1.28e-81	1.13e-78	1	0.764901	0.358367	2.04607
TBC1D1	1.25996	2.16e-110	1.61e-107	0	0.743472	0.392789	1.9198
MT2A	1.25963	4.04e-64	1.36e-60	5	0.872818	0.34789	2.08639
SLC30A10	1.25687	1.44e-30	1.24e-27	9	0.812903	0.296337	1.88388
SLC6A13	1.25681	2.3e-29	1.75e-26	9	0.787097	0.297157	1.88791
EXOC6	1.25483	1.44e-28	1.55e-25	7	0.705202	0.392033	1.97753
ABCG2	1.25357	3.94e-81	3.39e-78	1	0.789735	0.335307	2.04727
ADGRL3	1.25263	3.12e-90	2.75e-87	2	0.769363	0.370668	1.96669
ST8SIA6	1.24936	2.81e-93	4.29e-90	1	0.746689	0.273917	1.81208
ERG	1.24826	2.62e-29	2.31e-26	8	0.835443	0.36197	2.04832
PTPRB	1.24601	2.84e-65	1.9e-62	4	0.84507	0.358134	2.09218
THSD4	1.24366	2.56e-52	9.52e-50	4	0.838028	0.391202	2.29493
EPAS1	1.24275	2.05e-32	2.86e-29	7	0.913295	0.671429	2.9969
ADAMTS9-AS1	1.24033	1.36e-28	9.13e-26	9	0.593548	0.0743576	1.37415
TMEM131L	1.23978	3.61e-101	2.24e-98	0	0.552995	0.0192916	1.26663
LRMDA	1.23907	1.35e-78	1.06e-75	1	0.778146	0.400125	2.16547
TBC1D4	1.23777	2.22e-88	2.66e-85	1	0.80298	0.385167	2.08239
PTEN	1.23508	5.74e-126	1.6e-122	2	0.889845	0.64047	2.62043
MAML3	1.2347	5.23e-86	2.19e-83	0	0.718894	0.357052	1.9546
YBX3	1.23461	3.29e-34	3.24e-31	9	0.851613	0.372061	1.93437
EFNB2	1.23372	8.05e-27	7.39e-24	7	0.583815	0.16511	1.48394
ATP10A	1.23298	4.66e-38	1.23e-35	5	0.962594	0.501172	2.74288
AC019197.1	1.22997	2.11e-26	1.86e-23	7	0.815029	0.557143	2.58337
CGNL1	1.22703	1.05e-91	1.47e-88	1	0.771523	0.31661	1.88069
PDE10A	1.2264	1.21e-25	7.66e-23	8	0.816456	0.394528	2.1235
SLC30A10	1.22636	2.77e-33	6.19e-30	6	0.79661	0.294004	1.84754
SLC7A1	1.22518	2.01e-69	1.57e-66	4	0.78169	0.293475	1.8509
PTN	1.22428	6.99e-69	5.86e-65	5	0.935162	0.376612	2.093
DNM3	1.22353	5.56e-31	5.33e-28	8	0.867089	0.466484	2.15871
NFIB	1.22063	1.06e-27	7.91e-25	8	0.848101	0.444596	2.18641
KIAA1109	1.22062	1.79e-122	4.01e-119	2	0.889845	0.617265	2.48045
ID1	1.22032	2.71e-78	3.03e-75	4	0.746479	0.22114	1.6348
DGKB	1.21795	1.66e-80	1.16e-77	2	0.738382	0.327042	1.8902
PLCL1	1.21447	7.12e-72	3.85e-69	2	0.703959	0.340965	1.91068
PLCB4	1.21426	1.58e-35	3.3e-32	7	0.872832	0.668956	2.78936
PTMA	1.2138	4.09e-67	1.72e-63	5	0.970075	0.51524	2.38457
CLDN5	1.20518	6.95e-61	1.52e-57	5	0.932668	0.333529	2.08402
ADAMTS4	1.20433	5.04e-29	3.59e-26	9	0.56129	0.0281575	1.25158
ENAH	1.20312	2.74e-85	1.13e-82	0	0.620584	0.227388	1.55272
TBX18	1.20253	1.21e-92	6.27e-90	0	0.665131	0.22549	1.6106
GRID2	1.20214	1.75e-64	3.97e-62	0	0.542243	0.17141	1.50851
LINC00473	1.20163	2.54e-38	2.75e-35	9	0.658065	0.0440131	1.26865
AC002066.1	1.20148	6.66e-79	2.17e-76	0	0.511521	0.0524984	1.2885
SLC16A1	1.20127	3.77e-61	2.01e-58	4	0.647887	0.182167	1.56722
PCBP3	1.20056	6.07e-73	3.51e-70	2	0.669535	0.214728	1.6964
ADAMTS1	1.20032	2.97e-17	1.11e-14	7	0.566474	0.232692	1.76802
TMSB4X	1.19774	4.77e-80	6.67e-77	4	0.847418	0.408916	1.96976
ITGA6	1.19579	1.32e-71	1.11e-68	4	0.802817	0.299085	1.82199
MPPED2	1.194	2.84e-86	2.22e-83	2	0.643718	0.190285	1.51842
GALNT18	1.18774	2.76e-24	1.45e-21	8	0.873418	0.497674	2.37687
PRICKLE1	1.18723	2.22e-76	1.86e-73	3	0.601643	0.115454	1.36483
EPS8	1.18639	2.31e-23	1.08e-20	9	0.954839	0.641607	2.86528
GFOD1	1.18388	4.56e-28	4.78e-25	7	0.653179	0.245055	1.59444
RUNDC3B	1.18335	1.21e-79	1.01e-76	1	0.738411	0.304456	1.83975
RIMS2	1.18278	2.58e-31	2.62e-28	8	0.664557	0.169357	1.40755
RAPGEF2	1.17855	5.73e-34	1.01e-30	7	0.867052	0.622802	2.57548
LYST	1.1762	4.7e-34	5.26e-31	8	0.803797	0.335705	1.7395
SLC39A10	1.1754	5.41e-57	2.42e-54	4	0.786385	0.37703	2.02644
PDE10A	1.17521	5.99e-21	2.37e-18	9	0.729032	0.398578	2.07535
TMSB10	1.17505	3.44e-58	5.5e-55	5	0.875312	0.384232	2.08283
SLC1A3	1.17354	2.54e-58	1.02e-55	3	0.731006	0.382141	1.97447
NR2F2-AS1	1.17136	1.57e-77	4.73e-75	0	0.801843	0.458571	2.2428
PLCG2	1.17066	5.2e-28	5.29e-25	7	0.566474	0.103571	1.32093
CELF2	1.16984	9.37e-88	1.05e-84	3	0.823409	0.510824	2.09999
PPP1R12A	1.16881	5.77e-122	5.37e-119	0	0.829493	0.569892	2.22394
UNC13C	1.16861	3.83e-71	1.01e-68	0	0.465438	0.0240354	1.19384
PTMA	1.16651	6.93e-30	1.06e-26	6	0.898305	0.546755	2.41077
CACHD1	1.16612	5.8e-26	2.99e-23	9	0.716129	0.279934	1.70214
NR2F1-AS1	1.16505	3.46e-75	2.77e-72	3	0.691992	0.24985	1.60958
COL4A1	1.16426	2.89e-67	7.08e-65	0	0.671275	0.375079	1.90443
RPS23	1.16116	2.71e-79	3.37e-76	4	0.774648	0.298789	1.67705
RBMS3	1.16106	1.82e-80	1.65e-77	3	0.86037	0.5911	2.44056
ERG	1.16095	4.81e-83	4.74e-80	1	0.758278	0.310689	1.82884
CHSY1	1.15895	2.62e-25	1.57e-22	8	0.71519	0.298495	1.73308
SYNE1	1.15525	1.11e-98	2.08e-95	1	0.890728	0.636335	2.62367
SEMA5A	1.15461	8.83e-74	5.19e-71	2	0.703959	0.304765	1.77467
TBC1D4	1.15432	2.31e-24	1.23e-21	8	0.829114	0.435021	2.14718
CDK17	1.15384	8.03e-30	9.28e-27	7	0.722543	0.401374	1.85542
HLA-A	1.15232	1.19e-78	1.37e-75	4	0.739437	0.246826	1.57019
ITGA6	1.15153	1.97e-84	2.13e-81	1	0.733444	0.284201	1.72891
HIPK3	1.15129	1.62e-28	1.29e-25	8	0.791139	0.438577	1.97427
SLC8A1	1.14747	1.45e-69	3.72e-67	0	0.536098	0.148956	1.35242
TTLL7	1.14607	5.34e-97	3.03e-94	0	0.631336	0.190702	1.41053
ABCG2	1.14354	4.48e-56	5.57e-53	5	0.882793	0.351407	2.01555
UST	1.1431	7.01e-78	4.8e-75	2	0.633391	0.20823	1.51214
COL15A1	1.14276	1.82e-72	1.2e-69	3	0.517454	0.00450992	1.14989
IFITM3	1.14242	7.26e-61	1.52e-57	5	0.852868	0.360492	1.93443
CNNM2	1.1415	3.1e-71	8.3e-69	0	0.571429	0.191018	1.45011
SLC6A12	1.1406	6.78e-29	8.42e-26	6	0.740113	0.279153	1.72346
BMPR2	1.13797	2.51e-30	2.28e-27	8	0.898734	0.595896	2.42119
PRKCH	1.13686	3.01e-79	2.46e-76	1	0.804636	0.430041	2.074
PDE7B	1.13612	7.98e-46	3.52e-43	5	0.952618	0.423212	2.30958
SGCD	1.13575	1.6e-73	1.17e-70	3	0.560575	0.0637402	1.21801
CACNA2D3	1.13418	8.21e-83	3.09e-80	0	0.737327	0.360848	1.84194
EPAS1	1.13363	3.15e-67	2.35e-64	4	0.950704	0.648657	2.81752
FLNA	1.13339	2.24e-88	1.01e-85	0	0.609831	0.1926	1.40258
SH3D19	1.13282	6.62e-73	4.53e-70	3	0.735113	0.378232	1.80091
CLMN	1.13238	2.83e-84	1.14e-81	0	0.6851	0.269133	1.6456
PDZRN3	1.12795	3.06e-63	1.61e-60	3	0.819302	0.554119	2.37862
ARNT2	1.12767	4.27e-66	2.31e-63	3	0.702259	0.348166	1.745
COL4A2	1.12729	6.68e-80	2.24e-77	0	0.737327	0.434219	1.97597
PLXDC1	1.12563	7.36e-86	5.49e-83	2	0.650602	0.20328	1.46269
PDZD2	1.12289	8.93e-87	7.31e-84	2	0.865749	0.582921	2.40452
KIAA1755	1.12192	1.08e-72	7.23e-70	3	0.542094	0.0417919	1.17879
P2RY14	1.12176	5.38e-27	3.11e-24	9	0.754839	0.247676	1.64063
RHOJ	1.12165	9.1e-27	5.18e-24	9	0.767742	0.357846	1.79114
SNTB1	1.12154	6.62e-76	4.27e-73	2	0.697074	0.298267	1.69477
PARD3	1.12105	4.07e-108	4.88e-105	2	0.913941	0.701114	2.74645
FGF13	1.11766	5.43e-57	2.05e-54	3	0.472279	0.0282622	1.15579
CPED1	1.117	2.12e-66	1.17e-63	3	0.616016	0.147625	1.40964
TBC1D4	1.11679	1.62e-56	6.97e-54	4	0.821596	0.404783	2.03271
TMEM123	1.11647	7.78e-73	6.87e-70	4	0.739437	0.273694	1.59705
TFPI	1.11633	6.46e-28	4.17e-25	9	0.774194	0.315746	1.71128
MAP2K6	1.11611	5.88e-30	4.58e-27	9	0.645161	0.126845	1.31824
RPS6KA5	1.11449	3.87e-24	2.76e-21	7	0.589595	0.207967	1.44777
AC092957.1	1.11446	8.95e-58	3.26e-55	2	0.788296	0.452661	2.26535
CA2	1.11353	4.83e-23	2.13e-20	9	0.606452	0.189995	1.42315
MT-CYB	1.11202	4.87e-69	5.44e-65	5	0.9601	0.572392	2.26664
LMOD1	1.11118	6.12e-88	2.74e-85	0	0.519201	0.0227704	1.14377
CAVIN2	1.11083	1.02e-69	8.37e-67	4	0.690141	0.201653	1.46177
SLC39A10	1.11034	2.4e-58	4.03e-55	5	0.887781	0.368113	1.97593
L3MBTL4	1.11016	1.33e-77	4.05e-75	0	0.606759	0.205566	1.46461
NAMPT	1.1098	1.27e-22	5.9e-20	8	0.746835	0.391518	1.89362
REV3L	1.10819	3.91e-27	2.43e-24	9	0.812903	0.472663	2.00951
CPE	1.1076	8.56e-21	3.3e-18	9	0.774194	0.465828	2.02408
CARMN	1.10498	2.44e-62	1.01e-59	2	0.774527	0.388923	2.02582
ERG	1.10313	1.51e-57	6.96e-55	4	0.786385	0.330676	1.83167
MAPK10	1.10271	1.01e-70	6.25e-68	3	0.770021	0.407096	1.8747
LAMC3	1.10246	1.36e-69	8.14e-67	3	0.613963	0.160253	1.36147
VIM	1.10092	9.64e-72	8.29e-69	4	0.821596	0.379392	1.79278
EPS8	1.10067	6.06e-24	4.62e-21	6	0.926554	0.641089	2.7767
RNF144B	1.10059	7.27e-20	3.7e-17	7	0.624277	0.298626	1.69725
FRMD4A	1.10048	4.49e-91	2.25e-88	0	0.743472	0.42315	1.82549
GRM3	1.09987	1.36e-56	1.76e-53	5	0.855362	0.271395	1.84683
SLC7A1	1.09856	4.26e-71	2.51e-68	1	0.69702	0.282331	1.68715
SLC19A1	1.0977	4.26e-30	3.4e-27	9	0.793548	0.251504	1.58559
TRPC3	1.09729	5.97e-28	6.9e-25	6	0.706215	0.240924	1.58775
RGS5	1.097	5.6e-55	1.92e-52	2	0.826162	0.411819	2.17685
SEC14L1	1.09661	1.44e-78	1.1e-75	1	0.788079	0.42412	1.9684
PODXL	1.09571	2.53e-82	2.42e-79	1	0.781457	0.327828	1.77355
ST8SIA6	1.09565	3.69e-60	1.85e-57	4	0.7723	0.295542	1.73387
DOCK9	1.09502	7.1e-22	3.05e-19	8	0.911392	0.560876	2.46659
C11orf96	1.09352	7.95e-68	1.98e-65	0	0.579109	0.179001	1.44249
IFI27	1.0934	1.72e-58	3.21e-55	5	0.780549	0.268757	1.70492
SVIL	1.09273	7.72e-74	5.75e-71	3	0.823409	0.553518	2.20511
LRP1	1.09122	1.41e-75	1.15e-72	3	0.64271	0.195731	1.37718
RPLP1	1.09084	5.46e-74	5.08e-71	4	0.814554	0.375849	1.75538
HLA-C	1.08908	1.25e-75	1.27e-72	4	0.725352	0.235607	1.47341
ADGRL4	1.08515	5.72e-63	3.36e-60	4	0.746479	0.277532	1.64603
FAM13A	1.08458	2.67e-24	1.3e-21	9	0.722581	0.330782	1.68339
CALD1	1.08429	4.06e-84	1.62e-81	0	0.904762	0.664137	2.76102
RPS28	1.08429	1.16e-64	4.33e-61	5	0.897756	0.382767	1.86681
GPR85	1.08299	3.07e-59	1.51e-56	4	0.657277	0.194272	1.45799
NTN4	1.08263	1.65e-69	4.2e-67	0	0.55914	0.172043	1.36353
CDH11	1.08062	2e-24	1.08e-21	8	0.791139	0.4	1.87068
FAM129A	1.08043	5.27e-78	1.64e-75	0	0.519201	0.0654649	1.18233
MT-CO1	1.08042	2.52e-37	9.38e-34	6	0.960452	0.774752	2.69471
ESYT2	1.08009	1.57e-78	1.17e-75	1	0.918874	0.646619	2.71548
HIGD1B	1.07999	7.6e-30	1.11e-26	6	0.666667	0.213971	1.45084
KCNK2	1.07933	1.05e-62	5.35e-60	3	0.482546	0.00691521	1.09027
CGNL1	1.0774	1.25e-56	5.47e-54	4	0.776995	0.339829	1.80505
ARHGAP10	1.07717	1.88e-65	8.9e-63	2	0.788296	0.434406	2.0513
ADIPOR2	1.07655	1.38e-73	8.9e-71	1	0.748344	0.388906	1.88259
LPL	1.07601	5.57e-29	3.89e-26	9	0.645161	0.130399	1.28853
ST6GALNAC3	1.07547	2.35e-21	1.66e-19	5	0.962594	0.489449	2.69915
MT-ATP6	1.07499	1.98e-67	9.48e-64	5	0.977556	0.716002	2.69605
SMAD6	1.07473	2.8e-20	1.53e-17	7	0.583815	0.234615	1.51259
DTNA	1.0744	1.84e-77	5.5e-75	0	0.557604	0.158128	1.24737
CDH6	1.07321	3.05e-68	1.5e-65	2	0.667814	0.277228	1.60878
SH3RF1	1.07179	3.04e-26	1.65e-23	9	0.806452	0.36632	1.78273
MECOM	1.07114	5.46e-36	1.25e-33	5	0.927681	0.37925	2.24503
NID1	1.07084	2.88e-23	1.31e-20	9	0.729032	0.31766	1.67944
SIK2	1.07075	1.18e-26	6.58e-24	9	0.870968	0.459267	1.95969
TMSB4X	1.07072	1.27e-29	1.77e-26	6	0.824859	0.440044	1.92686
TSC22D1	1.06937	2.98e-74	2.85e-71	4	0.924883	0.661057	2.57037
HIF1A-AS2	1.06921	4.05e-22	1.68e-19	9	0.806452	0.383816	1.90946
ETV6	1.069	1.94e-78	6.14e-76	0	0.71275	0.439911	1.86859
LEPR	1.06811	9.55e-27	6.81e-24	8	0.734177	0.308618	1.63053
ARHGEF10L	1.0676	5.33e-84	2.1e-81	0	0.528418	0.0534472	1.14663
CFH	1.0673	2.2e-21	8.9e-19	8	0.727848	0.36881	1.81405
UACA	1.06444	2.67e-73	1.9e-70	3	0.821355	0.572459	2.21366
FLI1	1.06401	1.21e-51	4.37e-49	4	0.826291	0.367877	1.91688
SEC14L1	1.06399	4.39e-58	2.07e-55	4	0.821596	0.439032	1.99062
PTH1R	1.06299	5.34e-28	6.4e-25	6	0.683616	0.250275	1.52396
LIMCH1	1.06299	1.27e-69	6.98e-67	1	0.736755	0.371144	1.81316
UBC	1.06243	2.28e-64	1.47e-61	4	0.812207	0.400059	1.82045
CDH11	1.06201	6.85e-62	3.28e-59	3	0.710472	0.373121	1.76121
MYOM1	1.06184	1.56e-74	4.4e-72	0	0.517665	0.0838077	1.18983
STOX2	1.06156	2.76e-26	1.85e-23	8	0.664557	0.192339	1.40722
PECAM1	1.06106	3.9e-63	2.34e-60	4	0.760563	0.291408	1.6385
FOS	1.06101	1.4e-57	2.69e-55	0	0.53149	0.182163	1.38439
PAG1	1.05971	3.33e-70	1.69e-67	2	0.629948	0.223082	1.4608
ENPEP	1.05879	7.26e-29	4.97e-26	9	0.612903	0.0852925	1.20284
DAAM2	1.05613	8.04e-78	5.39e-75	2	0.697074	0.299814	1.5908
TFRC	1.0551	6.64e-59	3.23e-56	4	0.730047	0.280189	1.60642
PKP4	1.05319	8.44e-25	4.88e-22	8	0.810127	0.472503	1.99576
PTN	1.05294	3.82e-63	1.64e-60	2	0.771084	0.375	1.88997
CRIM1	1.05219	1.73e-19	6.06e-17	8	0.848101	0.573735	2.37591
ST8SIA6	1.05192	9.97e-23	4.78e-20	8	0.765823	0.33078	1.76896
IGF1R	1.05172	1.13e-69	6.33e-67	1	0.874172	0.585229	2.44339
MYO1B	1.05157	3.47e-25	2.98e-22	6	0.79661	0.427943	1.96354
RPL13	1.05152	3.99e-67	2.91e-64	4	0.833333	0.43165	1.86702
EDNRA	1.05151	1.98e-24	9.83e-22	9	0.677419	0.2269	1.47015
SGIP1	1.05108	6.83e-21	4.17e-18	6	0.853107	0.462321	2.18946
EGFL7	1.05093	1.86e-68	1.42e-65	4	0.760563	0.284322	1.5674
ARHGAP26	1.04905	1.77e-23	8.36e-21	9	0.929032	0.596501	2.37459
LAMA4	1.04827	5.6e-62	2.72e-59	3	0.728953	0.406194	1.82507
CLDN5	1.04812	6.29e-58	2.51e-55	1	0.761589	0.327828	1.88767
EEF1A1	1.04766	2.09e-61	5.02e-58	5	0.895262	0.426436	1.91279
RPS27	1.04703	4.48e-67	3.13e-64	4	0.800469	0.364925	1.70945
MCTP1	1.04692	1.6e-21	9.74e-19	7	0.537572	0.14011	1.27476
MYRIP	1.04632	1.12e-42	2.63e-40	4	0.788732	0.379097	1.99881
PRKG1	1.04572	7.42e-09	7.85e-07	9	0.954839	0.582285	3.03088
NOTCH3	1.04534	3.79e-72	2.12e-69	2	0.685026	0.285272	1.58658
RPL3	1.04419	1.07e-73	9.67e-71	4	0.800469	0.331562	1.61381
LRMDA	1.04343	7.8e-19	3.44e-16	7	0.722543	0.447527	2.11876
MT-ATP6	1.04192	1.32e-29	1.77e-26	6	0.960452	0.732948	2.72767
SLC7A5	1.04105	4.74e-53	4.82e-50	5	0.887781	0.31272	1.8349
CALD1	1.03957	7.61e-26	7.5e-23	6	0.937853	0.693894	2.85316
MCF2L	1.0394	8.16e-27	5.95e-24	8	0.734177	0.26539	1.51849
JAM2	1.03899	1.79e-28	1.39e-25	8	0.721519	0.239124	1.44413
SLC20A2	1.03884	2.65e-22	1.78e-19	6	0.830508	0.539054	2.24814
IGFBP7	1.03856	9.06e-26	8.68e-23	6	0.870056	0.628988	2.52401
EPAS1	1.03789	6.31e-72	3.99e-69	1	0.913907	0.638828	2.68401
PTPRM	1.03724	9.1e-25	5.17e-22	8	0.911392	0.654993	2.64223
PECAM1	1.03705	1.3e-24	7.14e-22	8	0.78481	0.324761	1.69006
C1GALT1	1.03659	4.45e-26	2.93e-23	8	0.639241	0.19699	1.34003
SLCO2B1	1.03344	1.74e-25	1.08e-22	8	0.78481	0.314637	1.64911
FOXO1	1.03234	2.98e-23	1.49e-20	8	0.753165	0.35212	1.70379
WWTR1	1.03228	2.79e-20	1.53e-17	7	0.728324	0.530495	2.15474
DOCK9	1.03207	9.11e-48	2.73e-45	4	0.880282	0.537053	2.3337
SLC1A3	1.03177	1.75e-22	1.2e-19	6	0.80226	0.408416	1.93469
PTH1R	1.03082	6.83e-74	4.16e-71	2	0.633391	0.205136	1.38406
ARHGAP42	1.03016	6.82e-24	5.08e-21	6	0.79661	0.406491	1.92242
LDLRAD3	1.02958	4.35e-24	2.25e-21	8	0.867089	0.529138	2.1506
FOXO1	1.02927	5.14e-19	2.36e-16	7	0.624277	0.356593	1.69681
ETS2	1.02896	1.75e-26	1.2e-23	8	0.772152	0.339535	1.66074
FOXP1	1.02669	2.31e-34	2.77e-31	8	0.93038	0.787141	2.95068
PLEKHG1	1.02632	2.12e-63	9.62e-61	1	0.751656	0.412901	1.91138
ADGRL4	1.02432	1.34e-70	7.61e-68	1	0.677152	0.264568	1.54418
SPATA6	1.02351	1.52e-62	7.62e-60	3	0.616016	0.220084	1.36467
TPCN1	1.02302	1.29e-59	5.62e-57	3	0.558522	0.14071	1.23364
B2M	1.02269	2.33e-20	1.28e-17	6	0.892655	0.528603	2.31148
CYTH3	1.0225	5.03e-72	2.77e-69	2	0.741824	0.419245	1.8182
PLCE1	1.02024	7.86e-66	1.88e-63	0	0.674347	0.318153	1.66869
GALNT15	1.0191	1.76e-55	7.19e-53	4	0.706573	0.26395	1.54774
NR2F2-AS1	1.01844	1.67e-54	5.67e-52	2	0.807229	0.465037	2.13468
OSMR	1.01734	1.04e-25	6.73e-23	8	0.727848	0.303694	1.55671
RGS5	1.01668	1.91e-15	4.46e-13	9	0.851613	0.458994	2.22236
SLCO2B1	1.01406	5.5e-76	3.93e-73	1	0.695364	0.266127	1.51193
EPAS1	1.01363	1.34e-44	5.43e-42	5	0.990025	0.646249	2.71757
PLCE1	1.01301	1.75e-62	7.34e-60	2	0.70568	0.320235	1.68128
GRM8	1.01231	5.43e-52	5.06e-49	5	0.820449	0.246483	1.69888
DOCK9	1.01177	5.18e-21	3.05e-18	7	0.797688	0.564835	2.3828
SAMD12	1.01067	8.3e-62	3.71e-59	1	0.67053	0.312247	1.63338
BSG	1.01006	2.56e-49	1.53e-46	5	0.905237	0.427315	1.97766
RPS6KA2	1.0099	3.86e-25	2.27e-22	8	0.810127	0.455267	1.86267
SLC12A7	1.00953	1.23e-70	6.36e-68	2	0.609294	0.19802	1.33055
INPP5D	1.00859	9.13e-76	6.25e-73	1	0.645695	0.21502	1.37796
DLC1	1.00606	3.32e-30	4.82e-28	5	0.997506	0.754982	3.37405
ITIH5	1.00526	2.7e-26	2.83e-23	6	0.909605	0.648515	2.56043
ESYT2	1.00432	2.79e-20	1.04e-17	8	0.936709	0.67907	2.76918
MYO1B	1.00402	1.08e-21	4.32e-19	9	0.851613	0.427829	1.92399
PRRX1	1.00236	2.02e-54	6.99e-52	3	0.568789	0.178593	1.29362
MCTP1	1.00053	2.04e-21	8.33e-19	8	0.563291	0.140629	1.23442
H3F3B	0.999067	1.33e-61	3.42e-58	5	0.902743	0.401524	1.79103
MT-CO1	0.998831	3.92e-68	2.19e-64	5	0.985037	0.759672	2.55824
MT-CYB	0.998194	1.1e-25	9.98e-23	6	0.881356	0.60011	2.22343
ARL15	0.997662	2.76e-53	9.64e-51	1	0.748344	0.433468	2.05742
IGFBP7	0.997453	9.5e-46	4.09e-43	5	0.970075	0.601407	2.42621
AGFG1	0.996822	4.92e-23	2.43e-20	8	0.810127	0.456361	1.8975
TMSB4X	0.995436	2.12e-59	4.17e-56	5	0.897756	0.406213	1.79659
SH3RF3	0.995013	1.25e-64	2.86e-62	0	0.537634	0.147691	1.24684
ARHGAP6	0.994794	2.33e-60	4.79e-58	0	0.660522	0.331436	1.66956
COL1A2	0.994267	9.44e-61	4.28e-58	3	0.609856	0.199038	1.32303
MGLL	0.994092	1.05e-25	9.75e-23	6	0.841808	0.5	2.01507
ADGRF5	0.993265	5.4e-71	3.12e-68	1	0.756623	0.378934	1.73903
AC093772.1	0.992804	2.99e-49	9.02e-47	3	0.422998	0.00240529	0.996157
TMTC2	0.992768	2.39e-25	1.46e-22	8	0.64557	0.181943	1.29526
FHL2	0.991809	1.26e-61	5.96e-59	3	0.505133	0.0453999	1.05374
ARHGAP42	0.991337	1.4e-19	5.05e-17	9	0.819355	0.407873	1.89111
CNTN4	0.990132	4.31e-64	1.93e-61	2	0.593804	0.202661	1.32963
PTPRK	0.988974	4.04e-23	1.81e-20	9	0.974194	0.745763	2.95089
SLC12A7	0.988966	1.24e-26	1.35e-23	6	0.672316	0.240649	1.41791
HLA-E	0.988688	2.27e-49	1.39e-46	5	0.907731	0.373974	1.85556
ESYT2	0.988039	1.35e-48	4.26e-46	4	0.934272	0.65899	2.68413
A2M	0.986332	6.83e-46	3.05e-43	5	0.917706	0.499414	2.14096
RGL3	0.986209	2.07e-27	1.31e-24	9	0.612903	0.106889	1.15431
SRGN	0.98595	1.24e-60	6.49e-58	4	0.713615	0.260703	1.45771
SLC6A13	0.985904	1.28e-22	8.97e-20	6	0.717514	0.29758	1.62233
PLXDC1	0.985396	1.08e-26	1.21e-23	6	0.694915	0.250825	1.44823
C9orf3	0.984801	8.73e-74	2.42e-71	0	0.735791	0.47217	1.83754
ALDH1A2	0.983777	1.96e-59	8.41e-57	3	0.472279	0.0105232	0.99953
SPARCL1	0.983163	5.99e-33	1.18e-29	6	0.960452	0.740649	2.76427
SMURF1	0.983009	2.9e-63	6.26e-61	0	0.620584	0.317521	1.52001
ELOVL7	0.981271	1.03e-37	2.63e-35	5	0.915212	0.360785	2.00389
FTH1	0.979328	3.47e-29	4.48e-26	6	0.864407	0.549505	2.00526
TGM2	0.979087	1.02e-55	4.23e-53	4	0.678404	0.249779	1.42763
BCL6	0.978346	4.64e-26	2.43e-23	9	0.677419	0.206397	1.31424
CACHD1	0.977366	7.49e-61	2.92e-58	2	0.616179	0.240408	1.41186
MYO1D	0.976756	2.9e-65	6.81e-63	0	0.58679	0.234029	1.3635
EBF1	0.975286	8.17e-84	3.19e-81	0	0.923195	0.764073	2.98498
DCN	0.974652	1.02e-50	3.25e-48	3	0.700205	0.35899	1.71478
CEMIP2	0.974634	1.4e-52	5.35e-50	4	0.739437	0.310895	1.59957
AFDN	0.974313	1.02e-68	5.34e-66	1	0.761589	0.386725	1.74716
PPFIBP1	0.973896	3.47e-50	1.18e-47	4	0.899061	0.622675	2.44224
IFITM2	0.973675	1.14e-61	6.5e-59	4	0.676056	0.213758	1.32966
ADIPOR2	0.97339	2.02e-48	6.34e-46	4	0.800469	0.40124	1.84121
LZTS1	0.97339	1.48e-26	8.14e-24	9	0.664516	0.169765	1.26257
SAT1	0.97315	4.75e-11	7.77e-09	7	0.566474	0.407418	1.7952
MT-ND4	0.972626	6.28e-58	9.57e-55	5	0.937656	0.613716	2.18108
ZCCHC24	0.971752	1.18e-22	5.02e-20	9	0.651613	0.22608	1.33603
COL4A3	0.971498	2.71e-63	1.18e-60	2	0.616179	0.216584	1.37346
FREM1	0.970758	5.38e-64	1.2e-61	0	0.448541	0.0300443	1.01368
DGKB	0.970693	1.61e-55	2.98e-53	0	0.65745	0.334598	1.66279
RPL13	0.970628	1.99e-58	3.51e-55	5	0.897756	0.427022	1.80153
TNFRSF19	0.969436	3.16e-53	1.05e-50	3	0.486653	0.0691521	1.06647
RPL41	0.968999	1.58e-60	8.04e-58	4	0.779343	0.397697	1.66826
GALNT18	0.968924	7.03e-41	1.53e-38	4	0.809859	0.475937	2.09902
CALD1	0.968245	6.77e-60	2.58e-57	2	0.903614	0.669554	2.68256
ZEB1	0.966239	2.98e-72	1.92e-69	3	0.88501	0.759771	2.82488
JCAD	0.965779	7.2e-58	3.35e-55	4	0.7277	0.311485	1.53753
ITIH5	0.96571	4.13e-65	1.92e-62	2	0.870912	0.622834	2.4204
TPT1	0.965348	1.98e-61	1.09e-58	4	0.784038	0.377325	1.62031
RPL13	0.964524	4.06e-26	4.13e-23	6	0.830508	0.459296	1.85273
ANKS1A	0.964516	8.67e-66	4.28e-63	1	0.748344	0.427548	1.80693
RPL28	0.962345	1.28e-60	6.59e-58	4	0.746479	0.328609	1.52957
LMBR1	0.961793	1.77e-71	1.08e-68	1	0.748344	0.397632	1.71086
ADAMTS12	0.960467	1.27e-44	3.03e-42	3	0.404517	0.00601323	0.969102
PRKG1	0.959594	1.98e-08	2.78e-06	6	0.926554	0.581408	2.94272
KCNT2	0.957741	9.77e-56	3.41e-53	2	0.669535	0.334158	1.62826
PTTG1IP	0.956049	9.9e-64	6.04e-61	4	0.720657	0.28137	1.41616
DYNC1I1	0.955959	6.92e-65	1.6e-62	0	0.552995	0.173941	1.24083
BMPR2	0.955708	1.6e-23	1.07e-20	7	0.797688	0.599451	2.24272
NDUFA4L2	0.955444	9.06e-69	6.08e-65	5	0.780549	0.206331	1.3559
COL6A3	0.955406	2.38e-57	9.16e-55	3	0.457906	0.00300661	0.959104
CPD	0.954737	2.78e-22	1.24e-19	8	0.708861	0.320383	1.50486
GLIS3	0.951214	1.51e-20	5.89e-18	8	0.664557	0.259918	1.44543
CPE	0.950667	6.01e-25	4.91e-22	6	0.813559	0.462046	1.86804
BTNL9	0.950311	9.1e-74	5.99e-71	1	0.639073	0.206295	1.30175
MFSD2A	0.950053	4.56e-57	2.07e-54	4	0.629108	0.182758	1.25694
ELOVL7	0.949386	1.68e-14	4.38e-12	7	0.745665	0.403571	2.03212
MT-CO3	0.949088	2.91e-31	4.88e-28	6	0.971751	0.795655	2.7471
SYNE1	0.948699	4.28e-48	1.32e-45	4	0.929577	0.644818	2.49412
PCDH11Y	0.948381	1.24e-13	2.86e-11	7	0.462428	0.168681	1.27403
RAMP3	0.94788	7.51e-29	6.3e-26	8	0.582278	0.0599179	1.03135
COL5A3	0.946765	3.9e-26	2.08e-23	9	0.683871	0.197922	1.26628
RUNDC3B	0.946604	2.04e-50	1.52e-47	5	0.872818	0.314478	1.6909
NXN	0.946488	1.04e-18	3.46e-16	8	0.848101	0.512449	2.0527
GPCPD1	0.945814	3.53e-38	9.39e-36	5	0.885287	0.469812	2.1144
DNM3	0.944794	2.65e-64	1.23e-61	1	0.748344	0.433157	1.78102
HLA-E	0.944551	8.29e-17	2.87e-14	7	0.710983	0.416758	1.87254
EPB41L4A	0.944482	1.84e-21	7.6e-19	8	0.778481	0.414227	1.73907
FLVCR2	0.94446	6.74e-52	2.17e-49	3	0.521561	0.121467	1.13585
MKL2	0.944138	8.87e-58	3.5e-55	1	0.778146	0.47024	1.96087
PTPRK	0.943207	2.68e-24	2.14e-21	6	0.943503	0.745875	2.90154
CCNY	0.943023	1.35e-61	5.96e-59	1	0.824503	0.575569	2.22577
RPS6	0.941637	2.07e-61	1.12e-58	4	0.715962	0.268674	1.38486
MAGI2	0.941128	5.3e-48	1.51e-45	3	0.815195	0.551112	2.1459
NBEA	0.939403	4.55e-60	2.03e-57	3	0.716632	0.405592	1.62096
SLC38A11	0.939301	8.91e-16	2.96e-13	6	0.80791	0.440319	2.08243
SETBP1	0.939231	2.5e-17	9.65e-15	7	0.647399	0.375824	1.68384
TFRC	0.939146	5.6e-61	2.41e-58	1	0.652318	0.269866	1.45958
ADIPOR2	0.938757	4.7e-18	1.95e-15	7	0.699422	0.433791	1.87273
BCL2	0.938477	1.9e-51	5.84e-49	2	0.571429	0.228032	1.36465
ADGRF5	0.93769	1.17e-51	1.06e-48	5	0.912718	0.38306	1.74219
MT-CO2	0.936221	2.29e-63	6.45e-60	5	0.977556	0.733294	2.40547
RPL10	0.935579	5.72e-56	2.4e-53	4	0.758216	0.350458	1.56019
ETS2	0.933606	1.41e-54	5.61e-52	4	0.737089	0.309714	1.50372
AHI1	0.933009	6.49e-21	2.53e-18	9	0.748387	0.389831	1.61549
JAG1	0.932751	5.86e-23	2.55e-20	9	0.76129	0.330508	1.52556
KLHL29	0.932209	3.71e-19	1.3e-16	9	0.567742	0.170858	1.22
RPS27A	0.931541	9.88e-62	5.71e-59	4	0.762911	0.330676	1.48712
ADD3	0.929868	9.13e-56	3.29e-53	3	0.601643	0.226699	1.27693
UNC5C	0.928763	4.17e-56	7.87e-54	0	0.582181	0.258065	1.39484
VWF	0.928219	7.04e-39	1.97e-36	5	0.892768	0.34789	1.86666
PDE4D	0.926386	2.43e-14	5.1e-12	9	0.896774	0.632039	2.53131
PGM5	0.92562	5.8e-19	1.97e-16	8	0.56962	0.181669	1.23061
MT-CO2	0.924981	5.77e-30	9.22e-27	6	0.937853	0.750275	2.44975
ARHGAP17	0.923908	4.57e-63	9.83e-61	0	0.620584	0.339026	1.45495
CCNY	0.923841	2.38e-45	6.39e-43	4	0.859155	0.584293	2.25276
PRKCH	0.922814	7.13e-41	1.54e-38	4	0.816901	0.448184	1.93694
KSR1	0.921595	5.3e-22	2.17e-19	9	0.670968	0.264625	1.36294
ATP2A2	0.921344	5.56e-60	1.14e-57	0	0.606759	0.340291	1.43505
ZIC1	0.919534	3.11e-49	9.31e-47	3	0.700205	0.375526	1.64798
SLC45A4	0.919354	8.49e-16	2.71e-13	7	0.387283	0.0244505	0.957056
IFITM3	0.918909	2.71e-18	1.23e-15	6	0.745763	0.39604	1.78841
PDE8A	0.918645	8.52e-62	3.44e-59	2	0.771084	0.514542	1.94765
MT-ND2	0.918086	3.97e-55	4.59e-52	5	0.950125	0.59408	2.06752
PODXL	0.917807	2.74e-47	1.37e-44	5	0.870324	0.344373	1.67269
SPOCK2	0.917712	1.79e-56	7.59e-54	4	0.664319	0.230588	1.30037
PIK3C2B	0.916315	1.56e-19	7.69e-17	7	0.491329	0.115385	1.08034
SLC7A1	0.914371	1.22e-51	1.07e-48	5	0.832918	0.291032	1.58081
FTL	0.911811	4.6e-25	3.86e-22	6	0.824859	0.448295	1.73118
MT-ND2	0.9109	2.87e-25	2.54e-22	6	0.875706	0.619637	2.11461
PLCE1	0.910324	1.21e-16	3.15e-14	9	0.729032	0.364133	1.69595
NFIB	0.909367	9.9e-41	2.11e-38	4	0.774648	0.421907	1.82413
ABLIM1	0.90895	1.41e-43	3.43e-41	4	0.809859	0.445822	1.86238
ST6GAL1	0.907836	1.93e-38	3.78e-36	4	0.744131	0.37762	1.76288
SLCO2B1	0.90685	5.13e-51	1.79e-48	4	0.723005	0.285208	1.46403
RORA	0.906319	1.98e-15	6.38e-13	6	0.977401	0.79758	3.33034
CNTN4	0.905636	2.63e-18	8.4e-16	9	0.625806	0.246856	1.35918
NAV2	0.90484	2.03e-39	3.96e-37	3	0.710472	0.493987	1.92988
ZNF331	0.904522	4e-30	3.23e-28	0	0.379416	0.126818	1.09708
FRMD3	0.903758	1.2e-17	4.96e-15	6	0.728814	0.397965	1.78749
PTGDS	0.903557	7.09e-21	4.17e-18	6	0.677966	0.337184	1.49188
ATP13A3	0.903131	1.16e-15	3.68e-13	7	0.537572	0.255495	1.31159
PDE10A	0.902195	1.92e-47	5.1e-45	1	0.700331	0.357744	1.70719
ZHX2	0.901242	7.55e-50	2.32e-47	3	0.673511	0.379735	1.55395
PPM1L	0.899969	6.48e-51	1.07e-48	0	0.56682	0.268501	1.36978
CCSER1	0.899532	2.03e-20	7.73e-18	8	0.594937	0.198906	1.19111
CEMIP2	0.899465	1.08e-56	4.2e-54	1	0.65894	0.302275	1.4908
MT-CO3	0.897801	8.22e-58	1.2e-54	5	0.985037	0.782532	2.64545
PHF21A	0.897575	8.93e-19	3e-16	9	0.76129	0.461181	1.76102
COLEC12	0.897288	6.26e-28	7.7e-26	5	0.895262	0.3983	2.06994
SLC1A1	0.897139	1.29e-52	4.28e-50	1	0.600993	0.261141	1.38189
TFPI	0.897053	2.82e-56	9.97e-54	2	0.626506	0.281869	1.40069
SFMBT2	0.896989	1.11e-22	5.27e-20	8	0.708861	0.294118	1.39593
RAPGEF2	0.895428	1.01e-18	3.39e-16	8	0.898734	0.622435	2.30872
ABLIM1	0.89517	1.01e-17	2.98e-15	8	0.829114	0.471683	1.91306
RNF152	0.895063	4.6e-41	1.07e-38	2	0.700516	0.388304	1.81624
COL4A5	0.894549	2.34e-50	7.33e-48	3	0.531828	0.133193	1.10982
MGLL	0.893991	7.15e-58	2.63e-55	2	0.757315	0.472463	1.82489
PPFIBP1	0.893935	2.67e-54	9.62e-52	1	0.849338	0.616703	2.32948
NOTCH3	0.893325	1.08e-20	6.11e-18	6	0.706215	0.328658	1.55238
GNG11	0.893143	2.54e-53	9.77e-51	4	0.669014	0.242102	1.30581
MPP7	0.892722	5.34e-55	9.62e-53	0	0.434716	0.0547122	0.971351
CDH23	0.891734	1.79e-15	3.98e-13	8	0.443038	0.0823529	1.02011
SSBP2	0.891574	6.64e-71	1.74e-68	0	0.794163	0.623972	2.18587
ABCC9	0.890948	1.71e-54	5.74e-52	2	0.571429	0.189666	1.24807
RNF144B	0.890836	2.69e-53	9.5e-51	1	0.619205	0.255843	1.39632
MAGI1	0.890648	5.29e-58	1.06e-55	0	0.743472	0.514548	1.96574
PDXK	0.890418	1.46e-49	4.85e-47	4	0.701878	0.319457	1.4574
SAMD12	0.890297	1.27e-14	3.37e-12	7	0.606936	0.357692	1.63271
RYR3	0.890056	6.45e-16	1.51e-13	8	0.443038	0.0763338	0.996052
NET1	0.889234	2.67e-46	7.45e-44	4	0.676056	0.278713	1.41286
SLC6A1	0.889123	8.28e-35	1.67e-32	5	0.895262	0.397128	1.94977
CDH6	0.887911	1.39e-18	6.39e-16	6	0.672316	0.320407	1.54579
S100A10	0.887698	3.73e-58	1.79e-55	4	0.579812	0.113375	1.05639
FTH1	0.886898	4.8e-51	3.74e-48	5	0.922693	0.521981	1.86502
GALNT15	0.886587	3.35e-53	1.16e-50	1	0.61755	0.256155	1.38865
SH3RF1	0.884532	1.59e-53	5.13e-51	2	0.648881	0.336634	1.50427
GRB10	0.883934	1.31e-55	4.92e-53	1	0.675497	0.329698	1.51144
ATF3	0.88381	3.25e-43	4.19e-41	0	0.396313	0.0600886	0.988383
HSPB1	0.883778	1.64e-12	3.3e-10	7	0.473988	0.215659	1.26145
IRAK3	0.883567	5.98e-44	1.5e-41	4	0.692488	0.325066	1.50464
NEBL	0.883386	3.45e-52	1.11e-49	1	0.831126	0.549704	2.14453
LDB3	0.882456	4.43e-62	9.35e-60	0	0.431644	0.014864	0.900964
PIK3C2A	0.881918	1.5e-21	6.3e-19	8	0.765823	0.421888	1.6284
TSPAN5	0.880726	3.72e-51	1.16e-48	1	0.677152	0.355251	1.58533
OPCML	0.879946	1.89e-53	3.3e-51	0	0.513057	0.201455	1.0924
SPARCL1	0.879745	1.08e-47	5.68e-45	5	0.975062	0.724502	2.61397
PRICKLE2	0.879331	8.7e-17	2.3e-14	8	0.753165	0.430917	1.7806
ZIC1	0.879291	4.97e-20	2.69e-17	6	0.762712	0.400165	1.68437
SNRK	0.879199	5.28e-57	1.88e-54	2	0.728055	0.461943	1.75348
SASH1	0.878539	5.62e-56	2.05e-53	3	0.829569	0.604029	2.15212
ZBTB38	0.878409	6.7e-22	2.71e-19	9	0.858065	0.47977	1.77308
PHACTR1	0.877732	1.69e-57	3.24e-55	0	0.662058	0.411765	1.58731
ID3	0.876696	8.42e-48	2.54e-45	4	0.652582	0.245645	1.31442
FBXL7	0.875719	3.73e-51	6.16e-49	0	0.711214	0.518975	1.95278
RPS28	0.875372	2.08e-19	1.06e-16	6	0.779661	0.420242	1.73129
RPL41	0.874601	3.44e-53	3.61e-50	5	0.855362	0.391559	1.59014
THSD4	0.87446	1.19e-28	1.55e-26	5	0.845387	0.393611	1.97271
GJC1	0.873908	1.32e-53	4.31e-51	2	0.562823	0.210396	1.226
SLC2A3	0.873881	5.15e-15	1.09e-12	8	0.696203	0.363338	1.63819
PTPRB	0.873387	8.77e-38	2.24e-35	5	0.892768	0.356096	1.76691
RPL41	0.873025	4.71e-24	3.67e-21	6	0.80791	0.422442	1.64002
ADGRF5	0.872381	7.85e-44	1.94e-41	4	0.769953	0.397107	1.67802
ADAMTS6	0.872288	1.08e-17	3.15e-15	8	0.481013	0.0812585	1.01666
MYRIP	0.872231	4.14e-34	8.12e-32	5	0.877805	0.37163	1.84989
NAALADL2	0.872044	3.46e-40	7.03e-38	3	0.552361	0.21347	1.27611
F3	0.871723	2.13e-46	5.66e-44	3	0.437372	0.0396873	0.92271
ANGPT1	0.871538	3.8e-50	6.07e-48	0	0.419355	0.0547122	0.963502
DOCK4	0.871537	9.29e-17	3.09e-14	7	0.612717	0.34478	1.50031
FRMD6	0.869796	5.98e-46	1.53e-43	3	0.591376	0.251654	1.30137
MT-ND4	0.869587	3.17e-21	1.97e-18	6	0.887006	0.636139	2.13997
RPS27	0.869159	3.37e-52	3.32e-49	5	0.855362	0.361665	1.55715
NBEAL1	0.868956	3.91e-65	9.12e-63	0	0.741935	0.534156	1.88408
FTL	0.867428	1.92e-51	1.65e-48	5	0.877805	0.417351	1.6379
EBF1	0.867045	2.88e-62	1.18e-59	2	0.908778	0.770111	2.91113
MCF2L	0.866464	3.89e-60	1.63e-57	1	0.607616	0.224057	1.25137
DUSP1	0.866429	2.81e-14	7.04e-12	7	0.583815	0.344231	1.53265
RBMS1	0.866295	4.97e-19	1.72e-16	9	0.870968	0.588573	2.07473
SEMA5A	0.864731	1.24e-36	2.17e-34	3	0.628337	0.32712	1.55028
EIF1	0.864712	2.46e-50	8.51e-48	4	0.78169	0.394449	1.57094
C7	0.864138	1.4e-45	3.48e-43	3	0.425051	0.0279615	0.902945
H3F3B	0.863622	1.09e-20	6.11e-18	6	0.768362	0.438944	1.72057
NR4A2	0.862923	1.62e-44	2.18e-42	0	0.436252	0.106894	1.04431
MT-ND5	0.861843	4.27e-55	4.78e-52	5	0.880299	0.423505	1.59682
HERPUD1	0.861621	7.26e-12	1.31e-09	7	0.526012	0.333791	1.4556
IFITM3	0.860655	1.92e-15	4.46e-13	9	0.767742	0.397212	1.73782
SLC22A3	0.86055	2.39e-52	4.09e-50	0	0.465438	0.104681	1.0307
MEF2A	0.86049	1.75e-39	3.6e-37	4	0.842723	0.563921	2.08806
NXN	0.859937	2.77e-51	8.69e-49	1	0.766556	0.481147	1.86915
IGF1R	0.858264	6.15e-17	2.2e-14	7	0.803468	0.622802	2.37759
CDYL2	0.857528	2.32e-58	9.38e-56	1	0.600993	0.223746	1.24897
NTRK3	0.857342	1.17e-41	1.42e-39	0	0.72043	0.385199	1.80326
BTNL9	0.857266	2.34e-47	6.96e-45	4	0.640845	0.228816	1.26346
MARK1	0.857029	7.08e-58	1.39e-55	0	0.50384	0.140417	1.05975
NDRG1	0.856732	2.84e-16	7.01e-14	8	0.582278	0.229001	1.22977
SPECC1	0.855718	8.09e-53	2.59e-50	2	0.6179	0.29177	1.3624
AFDN	0.855712	3.53e-18	1.5e-15	7	0.716763	0.433242	1.74407
MAML2	0.855584	1.09e-47	3.19e-45	2	0.783133	0.54177	2.05515
RPL3	0.855578	3.4e-55	4.07e-52	5	0.832918	0.331184	1.45189
ST6GAL1	0.855185	5.68e-39	1.61e-36	5	0.840399	0.368992	1.72172
IRAK3	0.854955	1.05e-50	3.2e-48	1	0.637417	0.315051	1.43931
SEMA6A	0.854853	1.83e-20	7.06e-18	8	0.632911	0.223529	1.23414
TMSB10	0.854812	9.37e-16	3.08e-13	6	0.785311	0.418867	1.84648
TBC1D4	0.854357	2.05e-35	4.37e-33	5	0.875312	0.401524	1.8052
HIF1A	0.853955	1.24e-18	4.09e-16	9	0.748387	0.399125	1.58638
DOCK5	0.853296	4.18e-45	1.02e-42	3	0.525667	0.166266	1.10644
BACE2	0.853291	4.25e-17	1.16e-14	8	0.588608	0.226813	1.25081
ABLIM1	0.853221	1.2e-49	3.52e-47	1	0.751656	0.436585	1.77305
SPOCK3	0.853041	2.68e-38	5.2e-36	4	0.622066	0.25775	1.36732
SLCO1A2	0.851538	1.83e-44	4.23e-42	1	0.514901	0.180742	1.19454
SLC7A5	0.851264	1.98e-13	3.36e-11	8	0.721519	0.35814	1.71932
PTEN	0.85104	4.31e-22	2.78e-19	6	0.881356	0.668592	2.38507
FLNB	0.850989	3.26e-15	9.67e-13	7	0.560694	0.290934	1.35761
ARL15	0.850382	7.44e-15	1.54e-12	8	0.791139	0.470041	2.03294
ABCC9	0.849955	1.28e-18	6.03e-16	6	0.60452	0.230473	1.30338
RAPGEF4	0.849862	3.71e-18	1.15e-15	8	0.78481	0.503967	1.87552
CAV2	0.84922	1.9e-41	2.27e-39	0	0.47619	0.211575	1.14763
SETBP1	0.848886	3.34e-48	5.14e-46	0	0.620584	0.340291	1.49118
HIF3A	0.848522	8.87e-23	4.31e-20	8	0.71519	0.264843	1.29089
FAM110B	0.848036	3.12e-18	9.59e-16	9	0.580645	0.197102	1.17907
HSPA1A	0.84788	9.08e-10	1.28e-07	7	0.491329	0.280769	1.4627
PTPRM	0.84752	1.18e-55	4.51e-53	1	0.832781	0.634154	2.36124
FUT8	0.847281	1.44e-16	4.7e-14	7	0.595376	0.331319	1.41142
FRMD3	0.847203	1.27e-40	4.05e-38	5	0.862843	0.360492	1.68379
CCDC85A	0.846182	3.29e-46	8.1e-44	1	0.536424	0.205048	1.2277
IL6ST	0.846068	1.24e-21	5.27e-19	8	0.727848	0.356772	1.4377
LINC02058	0.845583	1.23e-48	3.58e-46	3	0.433265	0.0198437	0.873256
NOSTRIN	0.845531	1.23e-17	3.55e-15	8	0.696203	0.346101	1.49915
RPLP1	0.84506	1.48e-49	9.36e-47	5	0.84788	0.375147	1.5426
MT-ND5	0.844631	2.88e-22	1.9e-19	6	0.774011	0.456821	1.63103
PLEKHG1	0.844573	1.61e-34	2.6e-32	4	0.760563	0.429584	1.79785
FBN1	0.843748	1.81e-50	5.72e-48	3	0.478439	0.0628382	0.941777
PDE3B	0.843708	2e-14	5.16e-12	7	0.427746	0.109066	1.01372
DCBLD1	0.842874	2.12e-20	7.82e-18	9	0.580645	0.163477	1.08921
HSP90AA1	0.842262	1.59e-09	2.15e-07	7	0.67052	0.629121	2.01913
ELN	0.841903	1.35e-15	4.18e-13	7	0.427746	0.075	0.976127
PECAM1	0.840651	1.13e-52	3.78e-50	1	0.653974	0.285447	1.40347
USP54	0.840286	3.99e-55	1.47e-52	1	0.672185	0.343409	1.46074
CCDC102B	0.840279	1.29e-16	3.33e-14	9	0.554839	0.178239	1.14191
PLEKHG3	0.840104	4.94e-24	2.37e-21	9	0.645161	0.169218	1.11202
VPS13D	0.840006	1.09e-17	3.19e-15	9	0.787097	0.476763	1.68908
RBMS2	0.839875	1.26e-19	4.46e-17	8	0.759494	0.406566	1.58829
KIAA1109	0.839019	7.09e-21	4.17e-18	6	0.887006	0.64769	2.24589
LAMA2	0.838802	4.67e-08	4.29e-06	9	0.916129	0.571897	2.63436
STXBP6	0.83751	1.91e-47	5.1e-45	1	0.577815	0.236211	1.29067
SESN3	0.837503	1.43e-19	7.37e-17	6	0.717514	0.374862	1.5391
PTPRB	0.837062	6.2e-14	1.13e-11	8	0.791139	0.39617	1.78775
STXBP6	0.836774	9.61e-16	2.21e-13	8	0.639241	0.275239	1.38792
SPOCK3	0.836577	2.57e-40	5.19e-38	1	0.548013	0.25148	1.31365
PCED1B	0.834337	9.37e-45	1.28e-42	0	0.397849	0.0531309	0.924742
LPAR1	0.834241	1.14e-47	3.22e-45	3	0.441478	0.0366807	0.883948
LEF1	0.83404	6.85e-47	1.75e-44	1	0.771523	0.498286	1.88406
CMTM8	0.833509	1.23e-49	3.58e-47	1	0.587748	0.253973	1.29106
AGFG1	0.833279	4.59e-43	1.09e-40	4	0.755869	0.435193	1.68217
ADARB2	0.832814	2.71e-44	7.1e-42	2	0.495697	0.163366	1.09578
PTPN13	0.832422	5.15e-46	1.35e-43	3	0.533881	0.166566	1.09302
ANO2	0.832406	3.07e-30	4.06e-28	4	0.711268	0.373487	1.73258
SORBS2	0.831816	6.19e-11	7.81e-09	8	0.822785	0.561149	2.32283
AL138828.1	0.831432	8.21e-44	3.13e-41	5	0.815461	0.287515	1.57919
CGNL1	0.83039	1.28e-40	4.05e-38	5	0.837905	0.335873	1.59108
SLMAP	0.830269	1.25e-49	1.97e-47	0	0.599078	0.354839	1.40504
ADAMTS1	0.829397	5.84e-15	1.29e-12	9	0.63871	0.231274	1.41784
EMP1	0.828806	5.15e-11	8.38e-09	7	0.393064	0.121703	1.02072
RPL10	0.828123	6.47e-50	4.43e-47	5	0.832918	0.344666	1.47016
APOD	0.827784	1.08e-36	1.91e-34	3	0.457906	0.119964	1.0331
MT1E	0.82765	7.53e-44	1.87e-41	4	0.544601	0.14969	1.05907
NAMPT	0.826169	5.22e-39	1.06e-36	4	0.720657	0.366696	1.56367
ITM2A	0.825876	4.67e-50	3.26e-47	5	0.725686	0.222743	1.28794
RAPGEF1	0.825852	1.6e-15	4.82e-13	7	0.676301	0.497527	1.79488
PTMA	0.825624	8.66e-14	1.73e-11	9	0.851613	0.550847	2.09048
TPT1	0.825029	4.63e-50	3.26e-47	5	0.837905	0.373974	1.50108
CALM1	0.824774	2.74e-47	8.05e-45	4	0.819249	0.537939	1.80277
PDZD2	0.823535	5.36e-17	2.11e-14	6	0.881356	0.613586	2.23804
HES4	0.823284	9.28e-17	3.54e-14	6	0.677966	0.361661	1.54357
SNRK	0.823174	1.27e-18	6.03e-16	6	0.762712	0.489824	1.79321
HIP1	0.82301	7.7e-51	1.26e-48	0	0.674347	0.44339	1.63848
LAMA2	0.822941	3.66e-16	1.62e-14	5	0.962594	0.541618	2.56605
PON2	0.822527	1.43e-16	3.61e-14	8	0.664557	0.336525	1.42149
CCNY	0.822318	2.14e-15	4.7e-13	8	0.829114	0.605746	2.22037
GRIN2A	0.821611	2.43e-49	3.81e-47	0	0.427035	0.0822264	0.882926
NFIB	0.821054	4.64e-42	9.97e-40	1	0.688742	0.41851	1.70735
GJC1	0.820697	1.23e-19	6.44e-17	6	0.621469	0.2467	1.26785
CPNE8	0.820572	3.55e-17	9.76e-15	8	0.746835	0.41368	1.63354
TOX	0.820502	1.6e-13	3.59e-11	7	0.462428	0.168407	1.10425
PDGFRB	0.820401	7.07e-26	7.32e-24	5	0.947631	0.451348	1.9977
RNF24	0.820072	2.04e-19	7.27e-17	9	0.574194	0.171405	1.08267
PLEKHG1	0.819529	2.15e-14	4.12e-12	8	0.778481	0.453078	1.8332
RPS23	0.819242	4.51e-51	3.6e-48	5	0.795511	0.299824	1.3787
GPCPD1	0.818734	1.82e-11	2.43e-09	8	0.78481	0.501778	2.05286
GNG11	0.818244	1.91e-54	2.07e-51	5	0.735661	0.237397	1.24464
APOLD1	0.817435	2.58e-36	6.1e-34	5	0.840399	0.4068	1.70299
C22orf34	0.816142	2.62e-47	6.92e-45	1	0.514901	0.167342	1.10567
LGALS1	0.815591	8.94e-20	4.76e-17	6	0.587571	0.226073	1.18133
CYTH1	0.815551	9.02e-20	3.25e-17	8	0.683544	0.285363	1.29019
CALM1	0.815254	3.04e-46	1.44e-43	5	0.932668	0.526671	1.79966
CLMN	0.814607	1.49e-43	3.83e-41	2	0.6179	0.290223	1.39703
RBM17	0.81456	1.32e-20	5.01e-18	9	0.696774	0.300711	1.30053
MEF2A	0.814541	5.65e-48	1.57e-45	1	0.796358	0.557183	2.00922
SMOC2	0.814109	2.28e-46	6.42e-44	2	0.499139	0.153775	1.0681
AFDN	0.814009	1.28e-37	2.36e-35	4	0.739437	0.409212	1.65025
STAT3	0.813846	1.51e-17	4.35e-15	9	0.748387	0.472389	1.69563
DUSP5	0.81349	1.3e-11	2.28e-09	7	0.369942	0.0799451	0.931387
PLA1A	0.812881	3.32e-22	1.47e-19	8	0.493671	0.0372093	0.860418
RHOJ	0.812331	2.95e-43	7.5e-41	2	0.605852	0.332921	1.40364
H3F3B	0.81174	3.39e-42	7.73e-40	4	0.79108	0.411869	1.61809
PTH1R	0.811388	4.15e-18	1.24e-15	9	0.670968	0.253417	1.28871
RNF144B	0.811387	6.88e-14	1.24e-11	8	0.632911	0.29959	1.42436
ABCA9-AS1	0.811006	6.2e-33	9.19e-31	3	0.439425	0.120265	1.02105
LINC00840	0.810499	9.19e-17	3.08e-14	7	0.398844	0.0225275	0.845717
AC098829.1	0.810294	1.6e-39	1.82e-37	0	0.506912	0.228653	1.22295
PRICKLE2	0.809941	1.47e-43	3.34e-41	1	0.667219	0.402306	1.61934
NR2F2-AS1	0.809716	1.39e-30	1.91e-28	3	0.759754	0.48166	1.97773
IFNGR1	0.809621	1.04e-16	2.74e-14	8	0.594937	0.241313	1.19856
COL4A4	0.809575	9.43e-46	2.57e-43	2	0.55938	0.21875	1.21254
KLF9	0.809325	9.76e-19	3.24e-16	9	0.664516	0.302078	1.30363
SGMS1	0.808053	3.5e-16	8.56e-14	8	0.803797	0.540629	1.92259
RNF144B	0.807686	8.44e-40	1.75e-37	4	0.666667	0.26897	1.36404
MTUS1	0.807627	4.01e-37	7.19e-35	4	0.866197	0.605255	2.17827
LAMA3	0.807476	1.34e-17	3.85e-15	8	0.632911	0.229001	1.24589
NEDD9	0.807082	1.39e-16	3.53e-14	8	0.727848	0.346648	1.49961
RPL28	0.806937	2.44e-51	2.04e-48	5	0.817955	0.323271	1.39682
MALAT1	0.806599	6.23e-218	1.74e-214	0	1	1	7.07095
SLC30A1	0.806263	2.5e-50	8.57e-48	4	0.586854	0.162976	1.04748
PAG1	0.806132	3.25e-18	1.45e-15	6	0.644068	0.267602	1.33127
RPGR	0.805773	6.75e-15	1.41e-12	8	0.556962	0.213406	1.20739
RPL11	0.805742	2.2e-46	6.19e-44	4	0.697183	0.306761	1.32146
ITGA6	0.805375	2.06e-43	7.69e-41	5	0.830424	0.299531	1.48047
TENM4	0.805353	2.31e-47	6.45e-45	3	0.455852	0.0538184	0.876418
PAMR1	0.804071	1.45e-41	3.19e-39	3	0.400411	0.0201443	0.828419
DENND2A	0.803547	1.16e-45	3.13e-43	2	0.578313	0.259592	1.25349
LDB2	0.803324	8.17e-13	1.3e-10	8	0.651899	0.374282	1.56478
CPED1	0.803234	3.67e-44	4.92e-42	0	0.486943	0.149905	1.1014
HEY2	0.803201	6.31e-43	7.95e-41	0	0.46851	0.171094	1.06478
ASAP1	0.80304	6.42e-18	1.94e-15	8	0.867089	0.609029	2.13672
MYO1B	0.802852	1.33e-36	3.21e-34	5	0.870324	0.395076	1.6792
AL109930.1	0.802272	2.82e-18	8.92e-16	8	0.449367	0.0377565	0.858737
PELI2	0.801691	1.22e-14	2.42e-12	8	0.620253	0.315732	1.37873
AC092958.1	0.799858	1.85e-41	4.03e-39	3	0.433265	0.0583283	0.893165
GPR85	0.799719	2.27e-49	1.39e-46	5	0.688279	0.194021	1.21161
DANT2	0.799533	5.71e-41	1.19e-38	3	0.49076	0.14101	1.01198
HIGD1B	0.799267	1.07e-56	1.43e-53	5	0.703242	0.179953	1.13619
SLC19A1	0.798739	5.41e-18	2.36e-15	6	0.632768	0.256051	1.29416
ANTXR2	0.798652	3.59e-42	8.19e-40	3	0.476386	0.117559	0.970956
EMCN	0.798567	3.12e-46	7.75e-44	1	0.60596	0.281708	1.32736
GNAQ	0.798244	2.23e-52	7.26e-50	1	0.80298	0.535681	1.896
RAPGEF2	0.79795	1.83e-49	5.28e-47	1	0.81457	0.599875	2.12195
ARHGAP6	0.797945	3.68e-40	8.29e-38	2	0.654045	0.339728	1.52097
LDLRAD4	0.797709	2.49e-35	4.2e-33	3	0.61807	0.348467	1.4468
JCAD	0.797607	1.03e-45	4.38e-43	5	0.798005	0.306272	1.39337
EHBP1	0.796652	2.06e-41	4.4e-39	3	0.669405	0.415213	1.52906
SPARCL1	0.796579	6.14e-41	1.35e-38	4	0.941315	0.726897	2.53433
USP6NL	0.796468	2.57e-50	7.62e-48	1	0.642384	0.331256	1.3851
SLC9A3R2	0.796419	1.21e-44	3.16e-42	4	0.577465	0.1801	1.08343
DCN	0.796046	2.98e-40	6.75e-38	2	0.655766	0.357054	1.53936
IL6R	0.796005	1.9e-22	8.71e-20	8	0.588608	0.135157	0.999659
DOCK9	0.795924	2.21e-24	2.02e-22	5	0.937656	0.532825	2.12916
TBX15	0.795866	1.35e-16	3.45e-14	9	0.516129	0.138054	1.01622
NAV3	0.795686	7.31e-49	2.15e-46	3	0.519507	0.147324	0.946702
SEMA5A	0.795234	1.82e-14	3.88e-12	9	0.735484	0.349918	1.5589
EIF1	0.794479	2.97e-45	1.23e-42	5	0.84788	0.389508	1.51377
PCBP3	0.793064	4.16e-13	1.07e-10	6	0.59322	0.268977	1.43503
TEK	0.792964	9.43e-18	2.8e-15	8	0.639241	0.250616	1.23563
ATP1A2	0.792957	3.85e-08	3.59e-06	9	0.903226	0.561236	2.46217
NEDD9	0.79293	9.89e-45	2.32e-42	1	0.624172	0.313182	1.39329
SNTB1	0.792089	3.28e-14	6.74e-12	9	0.690323	0.344997	1.50401
PCDH11X	0.791975	1.77e-12	3.53e-10	7	0.346821	0.031044	0.836388
LZTS1	0.791932	1.38e-47	3.98e-45	2	0.488812	0.136139	1.00001
SLC12A2	0.791108	7.26e-31	1.1e-28	5	0.925187	0.48857	1.89053
DUSP1	0.789987	2.69e-34	4.31e-32	4	0.650235	0.317981	1.40726
ANXA3	0.789317	1.51e-45	4.09e-43	4	0.607981	0.19811	1.12427
PDLIM3	0.789153	8.07e-45	1.11e-42	0	0.3702	0.0192916	0.815225
TXNIP	0.789133	8.87e-43	2.2e-40	2	0.607573	0.304455	1.35616
PTEN	0.788459	4.13e-16	1.03e-13	9	0.896774	0.669218	2.32994
ARHGAP31	0.788108	4.01e-51	1.23e-48	1	0.655629	0.325023	1.3688
SPARC	0.787702	1.3e-18	6.05e-16	6	0.655367	0.347635	1.39319
LAMA3	0.787584	6.87e-14	1.63e-11	7	0.531792	0.232143	1.22372
NR2F1	0.786928	1.3e-38	2.45e-36	3	0.548255	0.232411	1.17032
HEG1	0.786395	6.97e-48	1.92e-45	1	0.640728	0.303833	1.35486
MT-ATP6	0.786324	3.27e-40	6.85e-38	4	0.920188	0.721287	2.43258
CD46	0.785854	6.56e-40	1.37e-37	4	0.746479	0.433127	1.57709
RGCC	0.78577	2.16e-43	5.22e-41	4	0.556338	0.159138	1.03606
AC022414.1	0.785509	2.33e-18	7.51e-16	9	0.535484	0.127119	0.993764
ARHGEF3	0.78514	5.43e-19	1.86e-16	8	0.626582	0.223256	1.14994
SORBS2	0.784678	1.21e-29	1.67e-27	1	0.806291	0.52789	2.18586
CFLAR	0.784571	1.62e-18	5.21e-16	8	0.829114	0.529959	1.81332
CPM	0.784194	1.83e-37	3.7e-35	2	0.48537	0.174505	1.10462
RPS27	0.783576	1.13e-17	4.74e-15	6	0.717514	0.39879	1.5266
SLC12A2	0.783519	6.28e-16	2.15e-13	6	0.79661	0.521727	1.92977
NDUFA4L2	0.783002	3.81e-17	1.07e-14	9	0.651613	0.25041	1.25211
GNA14	0.782898	6.73e-16	1.57e-13	8	0.468354	0.0976744	0.935315
MGLL	0.782673	3.34e-35	7e-33	5	0.902743	0.470399	1.76748
RPS8	0.782664	5.1e-46	1.4e-43	4	0.687793	0.301151	1.27796
ARHGEF7	0.782595	2.53e-50	4.08e-48	0	0.672811	0.477546	1.63243
LSAMP	0.782369	2.01e-47	5.76e-45	2	0.635112	0.349319	1.26954
CYP1B1	0.78156	6.78e-35	1.12e-32	3	0.38809	0.0426939	0.854865
CBLB	0.781298	1.41e-15	3.38e-13	9	0.729032	0.416348	1.55642
BMP5	0.780846	4.55e-33	6.85e-31	3	0.342916	0.00120265	0.782075
COL12A1	0.780632	3.78e-41	7.97e-39	3	0.418891	0.0414913	0.847201
FILIP1L	0.780168	7.51e-42	9.2e-40	0	0.533026	0.266603	1.22471
MAML2	0.77966	4.09e-12	6.76e-10	9	0.851613	0.566976	2.0779
SRPX2	0.779543	6.37e-43	1.47e-40	3	0.437372	0.058629	0.862187
BST2	0.77885	7.3e-50	2.45e-47	4	0.57277	0.145557	0.989445
SPARC	0.77872	3.26e-50	2.38e-47	5	0.820449	0.30803	1.33888
LAMA3	0.778352	3.85e-43	8.61e-41	1	0.521523	0.19383	1.12693
CENPP	0.778124	4.34e-30	5.91e-28	3	0.519507	0.239627	1.2326
SESN3	0.777866	3.68e-43	9.27e-41	2	0.621343	0.349319	1.39982
WDR41	0.777602	3.01e-18	9.36e-16	9	0.619355	0.238382	1.15892
MYL12B	0.777437	3.47e-47	1e-44	4	0.629108	0.228226	1.13178
FILIP1	0.776617	9.58e-45	1.31e-42	0	0.402458	0.0585073	0.869341
SRGAP2	0.775946	1.41e-50	4.23e-48	1	0.667219	0.364288	1.41038
COL14A1	0.775759	6.83e-47	1.01e-44	0	0.403994	0.0515497	0.851287
EGFL7	0.775501	5.28e-52	1.68e-49	1	0.649007	0.278903	1.28654
AC093535.1	0.775483	2.74e-18	8.67e-16	9	0.548387	0.139694	1.00322
NOSTRIN	0.775159	6.45e-46	1.58e-43	1	0.627483	0.310377	1.34102
NKTR	0.77488	3.26e-17	9.02e-15	8	0.810127	0.542271	1.81259
DISC1	0.774645	5.46e-15	1.22e-12	9	0.683871	0.336796	1.42248
SSTR2	0.774078	1.92e-20	7.15e-18	9	0.503226	0.0691635	0.864883
LAMC1	0.77352	6.6e-35	1.09e-32	3	0.572895	0.302165	1.28351
PON2	0.773399	6.31e-38	1.18e-35	4	0.652582	0.312076	1.32004
TXNIP	0.773392	3.22e-44	1.27e-41	5	0.78803	0.299238	1.37933
HIPK2	0.773035	1.6e-38	1.78e-36	0	0.522273	0.300127	1.24727
CD34	0.772975	1.4e-43	3.42e-41	4	0.589202	0.195748	1.09453
PARD3	0.772263	1.16e-45	2.92e-43	3	0.882957	0.711666	2.46985
PRKAG2	0.771744	4.45e-37	7.97e-35	3	0.533881	0.238725	1.13171
ECE1	0.771112	1.23e-17	3.6e-15	9	0.767742	0.437124	1.55653
SLC2A1	0.771014	4.84e-41	1.01e-38	1	0.619205	0.304456	1.39206
ICAM2	0.770815	4.79e-46	1.33e-43	4	0.549296	0.136699	0.978055
NR3C2	0.770565	3.06e-14	5.79e-12	8	0.803797	0.539808	1.95371
CACNA1C	0.770275	1.14e-08	1.68e-06	6	0.881356	0.587734	2.41105
MSC-AS1	0.769997	8.24e-39	1.77e-36	2	0.511188	0.20328	1.14113
RPL10	0.769741	9.75e-17	3.63e-14	6	0.683616	0.382013	1.46314
ABCC4	0.769619	5.32e-13	1.12e-10	7	0.416185	0.107692	0.951998
PALLD	0.769281	1.39e-45	1.98e-43	0	0.416283	0.0777989	0.87676
FLI1	0.769257	3.25e-31	5.02e-29	5	0.837905	0.369871	1.6601
LINC02147	0.768795	1.28e-27	1.67e-25	2	0.519793	0.258663	1.38653
PPARD	0.767918	8.24e-53	2.79e-50	1	0.609272	0.263634	1.20206
EEF1A1	0.76788	7.4e-16	2.51e-13	6	0.774011	0.461221	1.70754
CASC15	0.76729	2.43e-14	7.1e-12	6	0.700565	0.378438	1.57963
SEC14L1	0.766785	6.07e-32	9.94e-30	5	0.890274	0.433763	1.73164
BMPR2	0.766261	4.03e-47	1.04e-44	1	0.819536	0.568713	1.97526
ACKR3	0.766239	1.81e-37	1.96e-35	0	0.354839	0.0411132	0.823572
SLC2A1	0.766199	4.51e-41	1.51e-38	5	0.825436	0.298945	1.4288
NTN1	0.765988	6.33e-44	8.46e-42	0	0.416283	0.0762176	0.895565
INPP5D	0.765669	1.31e-40	2.78e-38	4	0.633803	0.23915	1.20926
KCNT2	0.764793	1.43e-13	2.83e-11	9	0.703226	0.371788	1.55015
MYOF	0.763676	4.83e-16	1.14e-13	8	0.71519	0.393434	1.46596
MT-CYB	0.763565	1.6e-36	2.79e-34	4	0.86385	0.581636	1.94983
SORBS1	0.763345	3.19e-38	5.98e-36	1	0.801325	0.567466	2.08003
GIMAP7	0.763273	6.42e-46	1.75e-43	4	0.56338	0.151461	0.993531
SLC3A2	0.762902	2.07e-48	6.42e-46	4	0.570423	0.160909	0.984981
ADGRB3	0.762669	5.97e-17	1.62e-14	9	0.664516	0.355659	1.27704
SRARP	0.762007	2.23e-43	5.34e-41	4	0.539906	0.150871	0.976326
SLC6A12	0.761677	1.28e-46	6.31e-44	5	0.793017	0.242673	1.31738
TBX18	0.761572	2.1e-34	3.4e-32	3	0.583162	0.25917	1.27768
SYNJ2	0.761477	3.42e-14	8.38e-12	7	0.410405	0.0906593	0.883259
ADGRL3	0.761324	1.04e-14	3.17e-12	6	0.723164	0.417217	1.63091
CYTH3	0.761177	4.32e-16	1.49e-13	6	0.751412	0.45462	1.67735
EDIL3	0.761019	8.03e-42	9.79e-40	0	0.511521	0.243517	1.13111
CAMK2G	0.759893	3.63e-48	5.56e-46	0	0.47619	0.1537	0.971789
INPP5A	0.759867	2.42e-45	3.4e-43	0	0.522273	0.243201	1.11799
ID1	0.759832	6.19e-46	2.8e-43	5	0.713217	0.228898	1.23074
VIM	0.759369	8.8e-40	2.59e-37	5	0.810474	0.383939	1.49436
CMIP	0.759143	1.52e-13	3.45e-11	7	0.485549	0.197802	1.08033
TLL1	0.758968	4.75e-16	1.14e-13	8	0.392405	0.00547196	0.764877
MKL2	0.758781	2.04e-13	4.53e-11	7	0.716763	0.509615	1.89064
RAC1	0.758742	2.2e-44	5.68e-42	4	0.704225	0.361382	1.35559
CDYL2	0.756656	1.39e-17	3.94e-15	8	0.670886	0.266758	1.25258
ARHGEF7	0.75611	3.58e-14	7.31e-12	9	0.748387	0.50082	1.70882
TANC1	0.755499	3.76e-48	1.06e-45	1	0.718543	0.450296	1.59829
RPL11	0.755464	1.57e-48	9.06e-46	5	0.773067	0.300703	1.28175
RPL13A	0.755123	3.01e-44	7.7e-42	4	0.713615	0.339534	1.31601
ITGA6	0.755048	1.04e-12	1.61e-10	8	0.670886	0.341724	1.48356
TPM4	0.75494	1.53e-43	1.99e-41	0	0.605223	0.380139	1.39409
CAP2	0.754688	3.08e-47	4.61e-45	0	0.430108	0.0917141	0.871371
ADIPOR2	0.754432	7.2e-13	1.17e-10	8	0.753165	0.432558	1.69974
CADPS2	0.754261	1.26e-12	2.58e-10	7	0.647399	0.459341	1.68495
ZBTB16	0.75403	4.74e-14	8.73e-12	8	0.822785	0.555677	1.95457
CP	0.752723	1.43e-11	1.94e-09	8	0.436709	0.122845	1.00557
PARP14	0.752594	1.37e-15	3.09e-13	8	0.664557	0.34446	1.3568
ADGRL4	0.751917	2.79e-42	1.01e-39	5	0.802993	0.274326	1.35496
THSD7A	0.751802	2.17e-40	4.4e-38	1	0.572848	0.254285	1.24963
LGALS1	0.751771	1.44e-57	2.02e-54	5	0.713217	0.187573	1.07631
SERF2	0.751511	6.92e-19	3.36e-16	6	0.632768	0.293729	1.22497
HEG1	0.751128	1.17e-14	2.34e-12	8	0.689873	0.342818	1.41304
HEG1	0.751111	3.53e-37	6.36e-35	4	0.697183	0.314438	1.36023
TFPI	0.750948	8.09e-16	2.71e-13	6	0.644068	0.319307	1.35642
EMP2	0.750565	4.9e-38	9.33e-36	4	0.671362	0.334219	1.33443
FBXO34	0.750207	1.18e-16	3.01e-14	8	0.607595	0.242408	1.13391
PHLDB2	0.749882	3.61e-43	4.63e-41	0	0.620584	0.405756	1.46505
AL499616.1	0.749647	3.79e-14	1.08e-11	6	0.468927	0.143289	1.01447
KLHL5	0.749271	1.8e-36	3.13e-34	4	0.704225	0.375849	1.45436
NOS1AP	0.749261	8.72e-14	2.03e-11	7	0.416185	0.100275	0.893412
SLC38A11	0.749204	3.69e-10	4.65e-08	9	0.825806	0.441771	1.90548
TSC22D1	0.749148	2.49e-27	2.86e-25	5	0.975062	0.657093	2.29084
SNED1	0.749106	3.91e-43	8.68e-41	1	0.645695	0.350888	1.4059
EMCN	0.749067	3.75e-35	6.32e-33	4	0.650235	0.29318	1.32067
RPS18	0.748878	7.11e-45	1.89e-42	4	0.678404	0.295247	1.21945
RPS12	0.74887	7.6e-48	2.32e-45	4	0.638498	0.237378	1.10421
ITSN2	0.74857	1.42e-14	3.75e-12	7	0.612717	0.423901	1.47533
NTRK3	0.748287	2.89e-10	3.67e-08	9	0.735484	0.430016	1.81016
SMAD6	0.747826	1.14e-37	2.07e-35	1	0.506623	0.202244	1.11598
TNXB	0.747592	6.53e-35	1.08e-32	3	0.464066	0.152435	0.96137
ADCY5	0.747133	3.56e-42	4.43e-40	0	0.430108	0.109741	0.918103
BACH1	0.746939	2.21e-14	4.68e-12	9	0.767742	0.449426	1.62197
NR2F1-AS1	0.746706	3.04e-39	6.61e-37	2	0.564544	0.259901	1.22626
MAPK10	0.746433	5.41e-41	1.25e-38	2	0.695353	0.409963	1.54553
RPL28	0.746291	4.05e-18	1.79e-15	6	0.706215	0.359186	1.38639
ZNF521	0.745849	1.16e-19	4.14e-17	8	0.556962	0.131327	0.95319
FAU	0.745597	1.17e-44	3.07e-42	4	0.64554	0.259817	1.1511
CPNE8	0.745274	4.55e-42	9.85e-40	1	0.663907	0.382985	1.47419
ITM2B	0.744273	6.05e-40	1.83e-37	5	0.892768	0.471864	1.61308
KIF13B	0.744144	4.81e-13	1.03e-10	7	0.491329	0.231868	1.10103
COL8A1	0.744005	2.01e-12	3.96e-10	7	0.369942	0.0541209	0.849996
GNAQ	0.743456	9.46e-15	1.95e-12	8	0.835443	0.566895	1.93685
RIN2	0.74341	5.45e-15	1.15e-12	8	0.677215	0.354309	1.39151
TRPC3	0.743042	3.1e-15	7.02e-13	9	0.645161	0.246309	1.25423
SGMS1	0.742908	2.78e-43	6.26e-41	1	0.745033	0.515114	1.77324
TPM1	0.742091	4.16e-38	7.67e-36	3	0.716632	0.534877	1.7592
RAMP2	0.741185	2.89e-38	5.57e-36	4	0.476526	0.102451	0.891178
TMEM132C	0.741036	1.58e-33	2.62e-31	1	0.59106	0.300093	1.40311
PLCL1	0.740611	4.19e-13	1.07e-10	6	0.694915	0.381738	1.58749
CNOT6L	0.740573	1.12e-14	2.27e-12	8	0.721519	0.387688	1.47657
CRIM1	0.740437	1.17e-36	1.21e-34	0	0.723502	0.55661	1.98134
PDXK	0.740273	1.15e-45	2.78e-43	1	0.627483	0.312247	1.28948
JAK2	0.73832	3.87e-16	9.4e-14	8	0.677215	0.325308	1.30883
ITM2B	0.737633	3.73e-19	1.87e-16	6	0.79096	0.50275	1.65048
CALCRL	0.737538	9.62e-15	1.97e-12	8	0.550633	0.206566	1.0878
CPM	0.737365	1.34e-13	3.66e-11	6	0.519774	0.207371	1.14306
KLHL5	0.735891	2.28e-45	5.47e-43	1	0.665563	0.364911	1.40812
RPL13A	0.735791	6.39e-49	3.76e-46	5	0.82793	0.328839	1.30367
DACH1	0.735626	3.55e-31	5.46e-29	5	0.805486	0.378077	1.57997
RPS19	0.735161	8.4e-50	5.64e-47	5	0.785536	0.288394	1.23265
PTPRG	0.735005	6.8e-25	5.18e-22	7	0.936416	0.912912	3.68753
ATRNL1	0.734768	1.98e-41	4.25e-39	3	0.517454	0.187011	0.90279
RPL18	0.734267	4.33e-52	4.15e-49	5	0.778055	0.283411	1.2036
PRDM16	0.733798	6.26e-46	9.05e-44	0	0.399386	0.0417457	0.810234
AL499616.1	0.733627	2.11e-34	3.82e-32	2	0.416523	0.112005	0.921467
COL4A3	0.733434	6.14e-15	1.91e-12	6	0.59887	0.261826	1.24938
RNF152	0.732856	2.32e-11	4.75e-09	6	0.723164	0.421892	1.7564
MEF2A	0.732845	2.79e-12	4.17e-10	8	0.829114	0.584952	2.02619
RPLP2	0.732501	4.17e-44	1.06e-41	4	0.633803	0.248007	1.11423
RPS8	0.732487	9.29e-48	4.94e-45	5	0.765586	0.294842	1.2382
ITGB1	0.731966	1.15e-38	2.29e-36	4	0.744131	0.428107	1.49729
PRDM16	0.731964	1.16e-12	2.4e-10	7	0.404624	0.0884615	0.900473
PRELP	0.731376	1.79e-16	6.51e-14	6	0.525424	0.187844	1.03719
EIF1	0.730901	7.78e-17	3e-14	6	0.717514	0.424092	1.49981
PARVB	0.730786	1.52e-15	3.39e-13	8	0.64557	0.302873	1.26098
LEF1	0.730561	4.28e-28	5.34e-26	5	0.900249	0.499414	1.83587
CECR2	0.730397	2.88e-18	9.03e-16	9	0.632258	0.20667	1.09303
RPS15	0.730257	3.14e-42	7.21e-40	4	0.676056	0.292885	1.21012
IL1R1	0.729556	2.01e-16	5.08e-14	9	0.625806	0.250957	1.17388
RERGL	0.729376	3.82e-14	1.08e-11	6	0.468927	0.14879	0.985124
TMEM87B	0.728897	6.49e-18	1.94e-15	8	0.613924	0.22736	1.0902
AGFG1	0.728773	4.21e-42	9.17e-40	1	0.688742	0.430041	1.55532
FAM107A	0.728543	5.42e-38	1.03e-35	4	0.556338	0.195748	1.03724
CYYR1	0.728398	1.89e-36	3.26e-34	4	0.556338	0.183053	1.06541
RPS27A	0.728183	1.62e-44	6.47e-42	5	0.802993	0.329132	1.31125
RPS19	0.727935	9.22e-41	1.98e-38	4	0.666667	0.299675	1.22141
RPS6	0.727029	1.38e-47	7.14e-45	5	0.750623	0.267878	1.199
PLXDC2	0.726958	5.99e-11	9.71e-09	7	0.514451	0.24533	1.23657
PALMD	0.726765	3.34e-15	7.18e-13	8	0.613924	0.255267	1.19086
CYTH3	0.726728	1.44e-12	2.54e-10	9	0.754839	0.45626	1.64869
RNF19A	0.726727	1.38e-34	2.24e-32	4	0.671362	0.354001	1.36266
SAT1	0.726428	7.66e-12	1.08e-09	8	0.702532	0.402189	1.56253
GNAI2	0.726353	1.33e-41	2.96e-39	4	0.63615	0.262769	1.15283
ADARB2	0.725563	2.4e-14	7.06e-12	6	0.519774	0.19912	1.08175
RPS23	0.725367	1.41e-16	5.2e-14	6	0.683616	0.335809	1.33731
TRABD2B	0.725292	3.82e-36	3.86e-34	0	0.3702	0.0641999	0.831739
NEDD9	0.725198	1.57e-31	2.27e-29	4	0.652582	0.325952	1.37015
CALD1	0.725155	6.65e-17	3.16e-15	5	0.972569	0.673798	2.51074
NOSTRIN	0.72506	1.36e-33	2.12e-31	4	0.652582	0.323885	1.33271
GALNT18	0.725033	6.8e-24	5.99e-22	5	0.877805	0.470399	1.88713
CDYL2	0.724948	8.7e-36	1.49e-33	4	0.605634	0.242988	1.17124
RPS14	0.724742	1.3e-42	3.03e-40	4	0.666667	0.294066	1.19059
SLC7A1	0.724736	1.54e-12	2.35e-10	8	0.683544	0.333516	1.45731
KLHL5	0.724584	1.78e-37	4.46e-35	5	0.825436	0.364009	1.43718
KLF2	0.724078	6.57e-35	1.09e-32	4	0.593897	0.242988	1.15577
RPL3	0.724029	4.11e-17	1.66e-14	6	0.700565	0.368537	1.37671
DAB1	0.723994	1.15e-31	1.85e-29	2	0.473322	0.208849	1.08177
CYYR1	0.723584	3.77e-38	7.02e-36	1	0.481788	0.176379	1.02735
RPL19	0.723417	1.24e-50	9.42e-48	5	0.743142	0.251758	1.14573
ARID5B	0.723382	3.12e-36	3.16e-34	0	0.49616	0.238457	1.11931
HLA-E	0.723232	3.09e-35	5.43e-33	1	0.700331	0.379246	1.57952
PPFIBP1	0.723196	2.94e-23	2.45e-21	5	0.942643	0.619578	2.22429
BGN	0.722804	2.45e-16	8.75e-14	6	0.514124	0.179868	1.00201
RASGRF2	0.72149	3.23e-40	6.49e-38	1	0.690397	0.433468	1.56261
SPTBN1	0.721433	3.18e-34	5.07e-32	4	0.920188	0.72424	2.51111
TRPC4	0.721146	1.37e-33	2.4e-31	2	0.495697	0.189975	1.10815
ADCY9	0.720919	3.18e-38	3.5e-36	0	0.505376	0.245731	1.11632
GRB14	0.720387	2.78e-14	7.01e-12	7	0.393064	0.0590659	0.802495
NLK	0.719886	2.54e-38	4.78e-36	1	0.649007	0.40885	1.46599
TGM2	0.719175	1.45e-14	2.85e-12	8	0.626582	0.283447	1.24731
UTRN	0.719144	2.81e-72	7.66e-70	0	0.943164	0.858634	3.01264
RPS15	0.718884	1.27e-49	8.18e-47	5	0.780549	0.283411	1.20473
ANO2	0.718872	3.44e-28	4.32e-26	5	0.815461	0.363716	1.63645
AC005358.1	0.718389	9.04e-38	9.91e-36	0	0.328725	0.00411132	0.724148
MT-ND1	0.7183	3.35e-38	8.99e-36	5	0.912718	0.606096	1.78103
RPL8	0.718159	1.13e-17	4.74e-15	6	0.615819	0.276128	1.15964
STK39	0.717275	3.96e-14	8.06e-12	9	0.722581	0.410607	1.4659
SLC1A3	0.717063	2.2e-11	3.23e-09	9	0.754839	0.412794	1.63873
CNOT6L	0.71701	1.13e-32	1.68e-30	4	0.683099	0.366106	1.40359
SHANK3	0.716801	2.35e-51	7.42e-49	1	0.554636	0.1957	1.01321
FN1	0.716024	1.02e-29	1.42e-27	5	0.880299	0.482122	1.73466
IGF1R	0.715332	1.6e-10	1.96e-08	8	0.886076	0.619973	2.24395
DOCK8	0.715258	1.87e-37	2.02e-35	0	0.353303	0.0376344	0.769315
MTUS1	0.714172	8.82e-12	1.39e-09	9	0.870968	0.624385	2.14601
ARHGEF12	0.714098	1.46e-15	3.44e-13	9	0.903226	0.659377	2.12512
CACNA2D1	0.714017	1.51e-41	1.82e-39	0	0.6298	0.390892	1.40883
NR2F1	0.713914	2.14e-16	7.73e-14	6	0.60452	0.256601	1.16468
RUNDC3B	0.713719	4.15e-12	6.02e-10	8	0.71519	0.358413	1.52799
ADIRF	0.713192	2.42e-31	3.44e-29	4	0.58216	0.264836	1.18603
EPS8	0.713147	1.66e-14	6.06e-13	5	0.967581	0.617526	2.36527
PRKCH	0.71306	3.22e-25	3.18e-23	5	0.870324	0.444607	1.7553
PKNOX2	0.712907	2.33e-36	4.03e-34	3	0.445585	0.107336	0.872448
USP54	0.712332	1.95e-33	3.02e-31	4	0.694836	0.357839	1.38631
BCL2	0.711819	3.79e-13	9.85e-11	6	0.576271	0.265952	1.24795
MT2A	0.711574	4.16e-12	9.48e-10	6	0.711864	0.388064	1.63778
SPOCK3	0.711014	2.32e-39	6.77e-37	5	0.705736	0.250586	1.24583
MYO10	0.710834	5.22e-38	9.68e-36	1	0.59106	0.310065	1.27235
RPS7	0.710437	4.35e-48	2.43e-45	5	0.783042	0.290445	1.19849
ACSS3	0.709876	3.53e-32	5.06e-30	3	0.523614	0.228503	1.1005
COL4A4	0.709819	1.57e-14	4.67e-12	6	0.587571	0.255226	1.20319
STOM	0.709359	3.61e-35	6.12e-33	4	0.706573	0.361972	1.38301
KALRN	0.708635	3.69e-38	7.73e-36	2	0.690189	0.476795	1.61831
TFRC	0.708501	9.57e-39	2.63e-36	5	0.755611	0.280481	1.30319
MYL6	0.708299	6.3e-38	1.18e-35	4	0.64554	0.294951	1.19448
VMP1	0.708279	1.43e-15	3.39e-13	9	0.658065	0.316566	1.23408
TMEM123	0.708177	9.98e-41	3.28e-38	5	0.743142	0.276671	1.23901
MYL9	0.707793	1.09e-38	1.22e-36	0	0.453149	0.171727	0.960433
CD55	0.707723	8.43e-11	1.35e-08	7	0.393064	0.130769	0.8994
CXorf36	0.707024	3.73e-47	9.69e-45	1	0.538079	0.186974	1.01044
PPFIA2	0.707014	1.73e-38	1.92e-36	0	0.437788	0.159393	0.893519
SLC19A3	0.706471	1.16e-14	2.34e-12	8	0.537975	0.198358	1.02757
TAGLN	0.706444	5.05e-35	4.88e-33	0	0.373272	0.0784314	0.81956
ZNF385B	0.706358	1.68e-35	3.64e-33	5	0.715711	0.279015	1.29947
PTEN	0.70634	3.77e-25	3.68e-23	5	0.962594	0.645076	2.20559
RPL36	0.706183	6.12e-42	1.38e-39	4	0.610329	0.235607	1.05418
ELMO1	0.706161	8.85e-41	1.83e-38	1	0.630795	0.325335	1.30455
ARHGAP26	0.705663	2.3e-13	5.07e-11	7	0.739884	0.603846	2.04183
CLMN	0.705607	3.2e-12	5.41e-10	9	0.664516	0.326408	1.38347
SLC12A2	0.705458	3.53e-34	6.34e-32	2	0.716007	0.501856	1.78059
BTG1	0.705411	7.1e-17	1.89e-14	9	0.651613	0.278841	1.15575
NR3C2	0.705389	1.1e-34	1.89e-32	1	0.720199	0.518853	1.80873
GRM3	0.705085	2.14e-10	2.78e-08	9	0.670968	0.31848	1.53905
THSD7A	0.704876	2.08e-11	2.76e-09	8	0.588608	0.292476	1.29259
ETV6	0.704855	6.47e-13	1.06e-10	8	0.765823	0.474419	1.65775
MRVI1	0.704659	5.25e-40	6.08e-38	0	0.423963	0.114801	0.867704
LRP1B	0.704598	3.25e-25	3.59e-23	3	0.443532	0.210463	0.855715
CDH5	0.704087	4.1e-42	9.28e-40	4	0.568075	0.180691	0.974643
FHIT	0.702584	5.81e-26	6.72e-24	3	0.564682	0.319904	1.35214
PDE1C	0.702384	3.94e-12	6.55e-10	9	0.496774	0.177419	1.02547
H3F3A	0.702237	5.98e-48	3.29e-45	5	0.773067	0.287222	1.18622
HMGB1	0.701773	2.25e-35	4.77e-33	5	0.857855	0.444021	1.52429
AC012409.2	0.701114	4.55e-11	6.41e-09	9	0.741935	0.401586	1.6099
CTTNBP2NL	0.700351	1.8e-09	2.42e-07	7	0.456647	0.259066	1.1097
ST8SIA6	0.700301	8.1e-34	1.55e-31	5	0.773067	0.298945	1.38728
LIMCH1	0.700271	1.44e-28	1.82e-26	4	0.730047	0.391202	1.54059
COL11A1	0.700111	4.88e-30	6.62e-28	3	0.336756	0.0153337	0.715891
NFIA	0.70008	4.11e-42	9.32e-40	3	0.848049	0.700241	2.26001
GNG11	0.700011	2.55e-15	8.13e-13	6	0.59322	0.275028	1.17996
LIN7A	0.699961	2.4e-15	5.48e-13	9	0.567742	0.203663	1.04179
MT-ND3	0.699887	2.6e-29	3.5e-27	5	0.962594	0.751758	2.4066
ERG	0.698949	3.58e-30	5.16e-28	5	0.810474	0.331184	1.47723
INPP4B	0.698742	6.5e-11	1.28e-08	6	0.740113	0.440319	1.72604
LAMB1	0.698651	2.31e-34	3.71e-32	3	0.400411	0.0622369	0.790359
USP6NL	0.698616	2.81e-33	4.3e-31	4	0.687793	0.341895	1.33536
CAMK2D	0.698597	1.06e-11	1.65e-09	9	0.741935	0.525697	1.78267
SEMA5A	0.698594	1.74e-11	3.63e-09	6	0.632768	0.352585	1.46216
HIST1H2AC	0.698402	2.97e-07	2.8e-05	7	0.323699	0.114011	0.875447
ITIH5	0.698342	6.14e-19	3.6e-17	5	0.955112	0.626026	2.22674
PLEKHG1	0.698003	3.99e-10	5.97e-08	7	0.65896	0.457418	1.71397
AUTS2	0.69797	6.33e-39	1.2e-36	3	0.829569	0.685809	2.25226
ABCA5	0.69784	4.93e-16	1.21e-13	9	0.658065	0.304811	1.19997
ACTN1	0.697766	1.39e-39	1.59e-37	0	0.53149	0.272612	1.12467
NOVA1	0.697628	2.88e-14	5.49e-12	8	0.639241	0.318468	1.26112
ENTPD1-AS1	0.697602	1.12e-30	9.12e-29	0	0.542243	0.340291	1.30731
ACVR1	0.697562	6.78e-39	1.29e-36	1	0.594371	0.302586	1.23621
STOM	0.697148	1.54e-11	2.08e-09	8	0.651899	0.389603	1.42116
PTPRJ	0.697046	1.09e-10	1.73e-08	7	0.364162	0.0881868	0.832414
ZNF366	0.696916	2.36e-33	3.63e-31	4	0.530516	0.175376	1.01203
SSBP3	0.696784	8.26e-34	7.61e-32	0	0.490015	0.26692	1.09991
SLCO1A2	0.696673	1.98e-35	4.25e-33	5	0.603491	0.190211	1.1013
PID1	0.696061	4.64e-30	7.03e-28	2	0.549053	0.264233	1.26877
VIT	0.695688	3.33e-34	5.29e-32	3	0.351129	0.0039086	0.699779
LRMDA	0.695419	6.53e-23	5.33e-21	5	0.842893	0.415006	1.74496
RPL19	0.695164	6.44e-17	2.51e-14	6	0.615819	0.288229	1.16128
PRMT9	0.694618	6.3e-31	5.27e-29	0	0.373272	0.105946	0.848907
SLC2A3	0.69448	1.67e-24	1.76e-22	4	0.622066	0.346324	1.41741
PHLDA1	0.694045	4.59e-17	1.28e-14	9	0.477419	0.0825588	0.8128
SPTBN1	0.693492	1.84e-23	1.57e-21	5	0.977556	0.718933	2.49083
LMBR1	0.693192	1.1e-30	1.48e-28	4	0.725352	0.418955	1.51716
FRYL	0.692964	3.68e-15	7.86e-13	8	0.860759	0.635294	2.012
SLC6A1-AS1	0.69276	1.78e-37	3.62e-35	2	0.414802	0.0940594	0.834166
CAVIN2	0.692731	2.23e-42	8.13e-40	5	0.665835	0.208089	1.09493
SMAD1	0.692399	2.9e-18	9.09e-16	8	0.525316	0.12093	0.862131
PDE5A	0.692359	3.01e-37	3.21e-35	0	0.609831	0.401012	1.42447
CD59	0.692188	3.04e-33	4.64e-31	4	0.600939	0.272217	1.1526
PPARD	0.691991	9.43e-16	2.18e-13	8	0.670886	0.303146	1.2191
ANKS1A	0.691918	3.36e-11	4.36e-09	8	0.746835	0.466758	1.65844
COL5A3	0.691726	4.62e-43	1.16e-40	2	0.500861	0.16677	0.944322
SLC30A10	0.691232	6.58e-40	1.95e-37	5	0.790524	0.261723	1.29665
KCNJ6	0.69117	2.46e-16	6.12e-14	8	0.424051	0.0377565	0.73816
TMTC1	0.69102	8.55e-31	7.07e-29	0	0.568356	0.352941	1.38267
HLA-C	0.691009	3.55e-46	1.63e-43	5	0.725686	0.239156	1.12434
ITGA1	0.690823	7.61e-25	8.1e-23	4	0.748826	0.517567	1.80092
HLA-B	0.690654	1.52e-40	4.75e-38	5	0.730673	0.259965	1.20209
AAK1	0.690511	2.1e-15	4.64e-13	8	0.772152	0.466758	1.51779
LMBR1	0.690507	9.71e-13	1.52e-10	8	0.71519	0.44186	1.56331
RIPOR3	0.690274	2.31e-39	5.07e-37	2	0.462995	0.141089	0.910578
AC010737.1	0.690194	6.11e-10	8.87e-08	7	0.317919	0.0434066	0.760535
TIE1	0.690031	9.75e-39	1.96e-36	4	0.556338	0.182462	0.975533
GRAMD2B	0.689551	3.88e-31	6.02e-29	2	0.609294	0.36479	1.40424
CGNL1	0.689502	8.27e-12	1.16e-09	8	0.71519	0.374555	1.50895
NOTCH3	0.689269	5e-38	1.3e-35	5	0.810474	0.291618	1.31731
ST5	0.689214	1.73e-34	3.18e-32	2	0.586919	0.331064	1.28783
XAF1	0.689121	9.77e-40	1.93e-37	1	0.64404	0.354004	1.32626
ROR2	0.688855	5.32e-30	7.2e-28	3	0.328542	0.00450992	0.69475
ENTPD1	0.688722	2.98e-10	4.55e-08	7	0.485549	0.26044	1.15857
SAMD12	0.688108	2.94e-27	3.53e-25	4	0.659624	0.332448	1.39404
MT-ND4	0.687969	8.19e-31	1.12e-28	4	0.85446	0.621789	1.92185
CCNH	0.687878	2.34e-13	4.56e-11	9	0.787097	0.537726	1.75652
CXorf36	0.687653	1.25e-36	2.2e-34	4	0.570423	0.201358	1.02624
ATP1B3	0.686422	5.62e-23	3.38e-21	0	0.494624	0.317837	1.27591
CPE	0.686227	4.77e-35	8.94e-33	2	0.683305	0.441522	1.54317
TCF4	0.686114	1.58e-18	6.88e-16	7	0.849711	0.771703	2.68712
FOSL2	0.685994	1.41e-34	1.34e-32	0	0.534562	0.310247	1.20518
PTPN14	0.685885	8.88e-14	1.58e-11	8	0.651899	0.344186	1.29494
FN1	0.685782	6.04e-13	1.49e-10	6	0.734463	0.513751	1.74788
NPIPB5	0.685278	6.31e-38	1.16e-35	1	0.538079	0.248364	1.0894
ANKS1A	0.684755	5.07e-27	5.92e-25	4	0.7277	0.447003	1.60345
HEG1	0.684455	4.69e-38	1.23e-35	5	0.780549	0.307444	1.30551
PLXNC1	0.683645	5.24e-35	8.74e-33	3	0.367556	0.018641	0.708239
PALMD	0.683614	1e-32	1.5e-30	4	0.575117	0.231769	1.10145
SRGN	0.683127	1.87e-09	2.51e-07	7	0.50289	0.302198	1.23405
ABLIM1	0.683104	1.84e-25	1.85e-23	5	0.875312	0.440797	1.66625
RPL18	0.682443	1.42e-38	2.83e-36	4	0.65493	0.295247	1.15275
PDE10A	0.682413	3.91e-09	4.9e-07	7	0.612717	0.402473	1.59936
HLA-A	0.68235	6.99e-42	2.42e-39	5	0.725686	0.252052	1.1572
ITGA1	0.682008	2.53e-25	2.51e-23	5	0.900249	0.501465	1.79757
DENND2A	0.681589	2.64e-11	3.86e-09	9	0.580645	0.29661	1.22627
DNM3	0.681284	7.42e-29	9.43e-27	4	0.748826	0.44966	1.59105
RPS7	0.68128	3.35e-16	1.18e-13	6	0.638418	0.327833	1.21242
SPARCL1	0.681256	4.85e-13	9.14e-11	9	0.916129	0.743849	2.48031
P2RY14	0.681099	3.31e-42	1.18e-39	5	0.725686	0.214537	1.17395
ACTB	0.680995	5.25e-32	7.68e-30	4	0.725352	0.425155	1.45092
KCNT2	0.680765	5.99e-12	1.34e-09	6	0.655367	0.372112	1.46561
LRMDA	0.6806	1.03e-20	8.81e-19	4	0.732394	0.425745	1.72724
RHOJ	0.6803	4.95e-13	1.25e-10	6	0.638418	0.361661	1.36381
ARHGAP31	0.680216	4.64e-14	8.6e-12	8	0.71519	0.362791	1.35757
LMO2	0.680088	1.03e-36	1.82e-34	4	0.556338	0.19132	0.986208
SERF2	0.679906	2.42e-46	1.16e-43	5	0.733167	0.259672	1.11675
ARID5B	0.679403	1.07e-12	1.94e-10	9	0.593548	0.269273	1.17122
PLXNA2	0.679365	8.14e-10	1.16e-07	7	0.508671	0.314286	1.23107
LHFPL6	0.679352	5.95e-38	1.23e-35	2	0.870912	0.759282	2.72304
BMP6	0.679275	4.52e-07	4.08e-05	7	0.398844	0.219505	1.0816
SDCBP	0.679216	7.71e-37	1.37e-34	4	0.629108	0.278713	1.12689
THRB	0.679101	3.63e-34	5.74e-32	3	0.50924	0.183103	0.978055
SLC1A1	0.678961	8.71e-30	1.14e-27	4	0.617371	0.276941	1.22997
ROCK1	0.678894	1.41e-43	1.84e-41	0	0.655914	0.506325	1.56852
RPL13A	0.677901	1.9e-15	6.18e-13	6	0.661017	0.367712	1.29169
ANKS1B	0.677703	3.52e-33	3.2e-31	0	0.456221	0.216951	0.877928
CHD9	0.677663	1.91e-35	3.24e-33	3	0.718686	0.540589	1.66974
ST6GAL1	0.677637	1e-10	1.26e-08	8	0.727848	0.405198	1.60602
CDK14	0.677416	9.32e-13	1.7e-10	9	0.625806	0.31848	1.2426
ITPR1	0.676875	2.93e-37	3.13e-35	0	0.556068	0.330803	1.21714
RNASE1	0.67674	1.03e-34	1.67e-32	4	0.464789	0.113079	0.83468
AC008250.1	0.676451	1.63e-14	3.52e-12	9	0.432258	0.0667031	0.781425
NR4A3	0.676377	1.65e-29	1.29e-27	0	0.345622	0.0711575	0.796427
PALD1	0.676217	1.59e-36	3.1e-34	2	0.576592	0.332302	1.22977
NET1	0.675708	7.47e-39	2.07e-36	5	0.743142	0.27374	1.22762
FCHSD2	0.675692	4.08e-43	5.22e-41	0	0.754224	0.610057	1.93453
CTDSPL	0.674729	1.85e-33	3.19e-31	2	0.519793	0.245978	1.09533
EXOC6B	0.674627	2.96e-42	6.48e-40	1	0.817881	0.624805	2.00816
CARMN	0.67447	1.53e-10	2.87e-08	6	0.768362	0.432068	1.73237
ITGB1	0.674321	1.3e-33	2.47e-31	5	0.850374	0.417937	1.4505
PIAS1	0.674062	1.52e-32	2.19e-30	3	0.694045	0.518942	1.62968
PDK4	0.673878	3.15e-11	4.57e-09	9	0.470968	0.169492	0.957398
LGALS3	0.673862	1.6e-37	2.91e-35	4	0.546948	0.18512	0.947648
RPL19	0.673637	1.03e-36	1.82e-34	4	0.624413	0.263065	1.09677
UBC	0.672756	4.79e-32	7.95e-30	5	0.837905	0.400059	1.47872
LINC01568	0.67258	1.09e-28	8.19e-27	0	0.331797	0.0623023	0.772524
SPOCK2	0.672498	3.18e-46	1.48e-43	5	0.723192	0.226846	1.08696
MED12L	0.672116	1.32e-36	2.59e-34	2	0.454389	0.150062	0.893471
KLHL23	0.671857	2.73e-15	8.64e-13	6	0.559322	0.232398	1.0589
DCN	0.671605	2.06e-29	2.82e-27	5	0.817955	0.353751	1.46559
SORBS1	0.671545	1.36e-09	1.5e-07	8	0.841772	0.594254	2.08132
SLCO2B1	0.671403	5.21e-37	1.28e-34	5	0.765586	0.283411	1.25929
BCAR3	0.671368	1.48e-14	2.88e-12	8	0.56962	0.230643	1.03493
C1QTNF1	0.671286	3.53e-16	8.83e-14	9	0.509677	0.128759	0.864913
NR2F2	0.671127	3.45e-14	9.97e-12	6	0.59887	0.30418	1.20235
JAG1	0.671042	1.46e-31	1.25e-29	0	0.517665	0.313093	1.1872
SGIP1	0.670834	1.1e-22	8.86e-21	5	0.885287	0.432884	1.78746
FMO2	0.670785	3.2e-34	5.1e-32	3	0.38193	0.0411906	0.729194
CSMD1	0.670512	5.6e-27	3.97e-25	0	0.450077	0.267236	0.834242
RPLP1	0.670448	4.47e-14	1.25e-11	6	0.706215	0.411166	1.42574
CYSLTR2	0.670375	7.6e-30	1.13e-27	2	0.419966	0.141708	0.911285
HES4	0.670091	3.36e-32	5.64e-30	2	0.609294	0.334468	1.32649
LIMCH1	0.669732	9.11e-29	1.2e-26	5	0.812968	0.383939	1.51785
APP	0.669566	1.19e-40	2.44e-38	1	0.766556	0.568713	1.78859
AXL	0.669242	9.87e-15	2.15e-12	9	0.56129	0.201476	0.994891
FTL	0.668316	4.32e-31	6.04e-29	4	0.732394	0.432241	1.45535
SNTB1	0.668205	4.09e-12	9.43e-10	6	0.638418	0.345435	1.38131
TBC1D22A	0.667876	1.96e-13	3.33e-11	8	0.740506	0.4829	1.56856
IFITM2	0.667625	1.02e-40	3.3e-38	5	0.658354	0.219226	1.06218
GAPDH	0.666745	2.91e-38	5.57e-36	4	0.713615	0.387068	1.25008
RPL8	0.666372	1.33e-37	2.44e-35	4	0.617371	0.25096	1.06674
ZNF366	0.666331	9.83e-34	1.65e-31	1	0.463576	0.168277	0.953753
MAPRE2	0.666225	3.6e-34	3.34e-32	0	0.473118	0.226439	1.00269
NLGN1	0.665679	3.03e-25	3.35e-23	3	0.404517	0.143115	0.827304
TPT1	0.665562	1.35e-14	4.04e-12	6	0.677966	0.410341	1.39748
ITGA1	0.665158	1.06e-28	1.37e-26	1	0.700331	0.513867	1.74707
IRAK3	0.665145	6.96e-12	9.89e-10	8	0.64557	0.354036	1.35737
SWAP70	0.665078	1.03e-10	1.64e-08	7	0.514451	0.306593	1.15933
GRB10	0.665006	6.2e-10	8.93e-08	7	0.572254	0.375549	1.40236
CNN3	0.664851	1.19e-15	2.88e-13	9	0.619355	0.260252	1.0739
ABCC9	0.664215	1.24e-44	5.08e-42	5	0.700748	0.194607	1.08725
RPS18	0.664023	4.21e-44	1.63e-41	5	0.760599	0.288394	1.14843
LAMA4	0.663941	2.13e-10	2.77e-08	9	0.683871	0.437397	1.54763
GUCY1A2	0.663645	9.98e-30	1.47e-27	2	0.454389	0.204208	0.971103
RPL34	0.662716	2.33e-38	4.54e-36	4	0.633803	0.279598	1.08831
SCARB1	0.662687	3.31e-31	5e-29	1	0.597682	0.373325	1.34427
TEAD1	0.662434	7.52e-13	1.21e-10	8	0.740506	0.488646	1.5965
GALNT15	0.662155	7.9e-35	1.61e-32	5	0.725686	0.264947	1.23502
EFNA5	0.6615	1.25e-25	1.43e-23	3	0.379877	0.0989176	0.810634
TJP1	0.661305	5.75e-18	2.47e-15	6	0.937853	0.803905	2.70365
AC002546.1	0.661058	4.86e-17	1.35e-14	9	0.451613	0.0524877	0.735343
RPL21	0.661013	6.52e-38	1.21e-35	4	0.647887	0.294656	1.1239
CASQ2	0.660976	4.41e-36	4.45e-34	0	0.324117	0.00822264	0.672504
DOCK3	0.660852	1.5e-36	1.54e-34	0	0.397849	0.113536	0.749206
ERG	0.660589	2.26e-09	3.01e-07	7	0.595376	0.371429	1.48241
CYP1B1-AS1	0.660305	3.94e-29	5.07e-27	3	0.355236	0.0414913	0.724537
NFKBIA	0.65977	1.23e-30	1.64e-28	4	0.561033	0.238854	1.05984
SORBS1	0.659723	1.62e-21	1.42e-19	4	0.826291	0.576616	2.02362
SYNE1	0.659533	9.62e-21	6.49e-19	5	0.935162	0.646249	2.24159
DACH1	0.659128	5.16e-27	6.61e-25	2	0.614458	0.388614	1.4804
SNRK	0.658079	4.53e-11	6.41e-09	9	0.735484	0.492619	1.63957
DMD	0.658026	5.81e-27	7.41e-25	2	0.709122	0.446782	1.69853
CACHD1	0.657924	7.53e-12	1.65e-09	6	0.564972	0.284653	1.2108
PECAM1	0.657608	4.26e-10	6.34e-08	7	0.560694	0.333516	1.32376
CYSLTR2	0.65746	8.23e-13	2.01e-10	6	0.480226	0.169692	0.969998
CD320	0.656405	5.77e-35	9.64e-33	4	0.471831	0.109536	0.820204
MGLL	0.656337	3.67e-10	4.64e-08	9	0.754839	0.505741	1.69678
AC019197.1	0.655559	3.86e-24	4.44e-22	2	0.728055	0.540223	1.96488
CNTN4	0.65545	3.25e-13	8.52e-11	6	0.559322	0.2478	1.11539
TEK	0.655224	2.83e-11	4.73e-09	7	0.50289	0.255495	1.10102
FRY	0.655217	1.9e-29	2.76e-27	2	0.728055	0.542698	1.81055
FAM20A	0.654404	2.76e-30	3.77e-28	3	0.38809	0.0688515	0.770516
NID1	0.653632	1.23e-29	1.8e-27	2	0.545611	0.296411	1.20616
SAMD12	0.653342	1.96e-09	2.08e-07	8	0.613924	0.358413	1.40908
AC012409.2	0.65309	8.25e-10	1.44e-07	6	0.661017	0.403465	1.56006
SIPA1L2	0.653029	4.23e-10	5.28e-08	9	0.554839	0.322854	1.20407
SNRK	0.652336	2.93e-27	3.34e-25	5	0.872818	0.458968	1.59198
VIM	0.651019	2.65e-13	7.07e-11	6	0.700565	0.415567	1.43565
MYO1E	0.650711	8.31e-08	9.05e-06	7	0.543353	0.39011	1.39989
RGS4	0.650462	1.45e-17	5.94e-15	6	0.502825	0.132563	0.841638
PLCB4	0.650258	1.32e-09	1.46e-07	8	0.886076	0.66922	2.2535
CTDSPL	0.649654	4.78e-13	1.21e-10	6	0.576271	0.273652	1.14291
DAAM2	0.64921	3.35e-12	7.87e-10	6	0.610169	0.348185	1.31467
FBXO32	0.649077	2e-27	1.44e-25	0	0.351767	0.0999367	0.789524
KIF5C	0.649034	1.04e-16	2.72e-14	9	0.509677	0.146528	0.80835
RPS11	0.648755	9.18e-46	4e-43	5	0.725686	0.248242	1.04867
EPB41L3	0.648725	1.5e-31	2.39e-29	2	0.488812	0.217822	1.01801
FAU	0.648524	1.92e-45	8.04e-43	5	0.733167	0.252345	1.06912
GRK3	0.648492	4.34e-32	7.21e-30	2	0.468158	0.203899	0.959539
MKL2	0.648393	1.99e-22	1.84e-20	4	0.765258	0.488043	1.74224
EIF4G2	0.648267	3.58e-34	5.66e-32	4	0.626761	0.302332	1.12385
DOCK4	0.64825	6.85e-12	9.78e-10	8	0.651899	0.344186	1.2897
PTH1R	0.648199	1.75e-46	8.52e-44	5	0.745636	0.214537	1.09034
SIK3	0.647725	1.68e-45	2.38e-43	0	0.749616	0.642631	1.91269
CNKSR3	0.647693	2.45e-13	4.14e-11	8	0.493671	0.154036	0.900988
ZEB1	0.647412	9.25e-41	2.12e-38	2	0.86747	0.759282	2.53081
APP	0.646522	3.47e-29	4.44e-27	4	0.816901	0.572778	1.79938
ACTN1	0.646474	4.34e-12	6.27e-10	8	0.601266	0.304514	1.16572
MTUS1	0.646336	6.5e-19	3.81e-17	5	0.935162	0.599062	2.03924
RPL37A	0.645386	7.66e-36	1.32e-33	4	0.676056	0.348981	1.20092
TAGLN2	0.645076	7.31e-35	1.21e-32	4	0.539906	0.195453	0.940018
CFLAR	0.645035	3.27e-39	6.42e-37	1	0.726821	0.507635	1.60412
CECR2	0.644917	1.45e-33	2.54e-31	2	0.46988	0.179765	0.938969
RIN2	0.643688	2.65e-34	4.49e-32	1	0.589404	0.325958	1.22063
DST	0.643563	5.51e-13	1.16e-10	7	0.699422	0.507967	1.56245
GRB10	0.643189	2.47e-25	2.68e-23	4	0.643192	0.351934	1.33886
MYL12B	0.643175	2.19e-47	1.11e-44	5	0.713217	0.221278	1.01673
RBMS2	0.643052	1.42e-36	2.53e-34	1	0.637417	0.380492	1.32441
SORT1	0.642868	3.81e-24	3.95e-22	4	0.767606	0.518453	1.72703
PREX2	0.642472	6.82e-11	1.1e-08	7	0.66474	0.533516	1.6936
TIMP3	0.64227	1.4e-24	1.3e-22	5	0.862843	0.46864	1.65027
HERPUD1	0.64202	2.22e-28	2.78e-26	4	0.615023	0.308237	1.20336
HSPH1	0.642015	1.03e-06	8.53e-05	7	0.398844	0.22967	1.01179
MT-ND3	0.641271	1.19e-13	3.27e-11	6	0.898305	0.767877	2.39182
GRB10	0.640588	1.2e-11	1.66e-09	8	0.689873	0.371272	1.38157
NCOA1	0.639986	3.18e-14	6e-12	8	0.841772	0.694938	2.22078
CST3	0.639974	7.22e-32	1.05e-29	4	0.575117	0.257455	1.01697
PTGDS	0.639625	4.44e-36	1.03e-33	5	0.740648	0.307444	1.20262
GALNT2	0.639047	4.85e-13	9.14e-11	9	0.535484	0.221979	0.97672
EXT1	0.638859	6.36e-07	5.54e-05	7	0.445087	0.282967	1.19676
PPP3CA	0.638749	1.58e-11	2.12e-09	8	0.759494	0.508071	1.62178
TEK	0.638434	3.19e-35	5.57e-33	1	0.513245	0.220318	1.01283
DSTN	0.637753	6.55e-33	5.89e-31	0	0.533026	0.333333	1.15952
TSPAN5	0.637253	3.68e-23	3.6e-21	4	0.652582	0.375258	1.41017
ACER2	0.635995	5.7e-29	7.52e-27	1	0.44702	0.180742	0.949975
TPD52L1	0.635428	4.78e-18	1.46e-15	8	0.474684	0.0708618	0.722861
CYTH3	0.635348	6.63e-27	7.31e-25	5	0.870324	0.421161	1.52004
C1S	0.635077	1.75e-33	2.67e-31	3	0.412731	0.0853879	0.749075
MTUS1	0.635015	3.36e-31	5.05e-29	1	0.791391	0.604861	1.9953
HIF1A-AS2	0.634558	5.41e-19	4.12e-17	4	0.607981	0.374963	1.44738
NOVA1	0.633706	1.47e-25	1.67e-23	3	0.533881	0.302165	1.14517
ZIC1	0.632701	4.95e-29	7e-27	2	0.629948	0.378713	1.38219
MPPED2	0.631979	4.19e-11	8.36e-09	6	0.525424	0.246425	1.109
HES4	0.631529	3.13e-32	5.25e-30	5	0.78803	0.32796	1.32362
RPLP2	0.631476	5.61e-42	1.96e-39	5	0.693267	0.243845	1.02863
SERPINB6	0.631456	3.24e-29	4.17e-27	4	0.680751	0.378801	1.29818
EPHA4	0.631397	2.2e-35	3.89e-33	1	0.52649	0.23808	1.02218
SRGAP2	0.631232	3.05e-12	4.51e-10	8	0.721519	0.398906	1.36243
SLCO4A1	0.631098	2.63e-25	2.84e-23	4	0.453052	0.152938	0.898087
ZFHX3	0.630861	3.58e-25	4.26e-23	2	0.851979	0.664604	2.42862
FNDC3B	0.630843	1.12e-29	1.5e-27	3	0.691992	0.533674	1.64919
RPS9	0.630544	5.54e-35	9.28e-33	4	0.584507	0.243578	0.99421
XPR1	0.630537	2.03e-34	3.47e-32	1	0.609272	0.351823	1.24584
PLS3	0.630434	9.96e-29	7.49e-27	0	0.490015	0.283365	1.07891
MT-ND2	0.630409	5.28e-28	6.56e-26	4	0.840376	0.605255	1.80597
ACTB	0.630358	2.75e-30	4.05e-28	5	0.817955	0.416471	1.41008
AL139147.1	0.629925	1.8e-17	5.17e-15	9	0.483871	0.0740842	0.741083
H3F3A	0.629842	9.33e-33	1.4e-30	4	0.629108	0.301742	1.11731
NEAT1	0.629818	2.9e-19	1.02e-16	9	1	0.956534	3.89532
ADIRF	0.629497	1.07e-35	2.38e-33	5	0.688279	0.254689	1.11581
SLC4A4	0.629369	3e-09	3.84e-07	7	0.346821	0.0942308	0.763435
EPHA3	0.629122	1.53e-24	1.65e-22	3	0.49692	0.247144	1.07032
SH3RF1	0.629005	6.7e-12	1.48e-09	6	0.655367	0.371012	1.35432
RPL32	0.628931	9.21e-35	1.51e-32	4	0.619718	0.280189	1.0485
SLC38A5	0.62873	9.23e-31	1.25e-28	4	0.464789	0.131975	0.827179
CEP126	0.628397	2.94e-32	4.23e-30	3	0.408624	0.0865905	0.748943
ANKRD37	0.628353	6.65e-21	5.69e-19	4	0.42723	0.157366	0.922002
RPL8	0.628075	2.71e-40	8.34e-38	5	0.685786	0.245604	1.03684
SELENOW	0.627555	6.5e-40	1.95e-37	5	0.763092	0.317702	1.14779
ABR	0.627227	3.95e-10	5.94e-08	7	0.485549	0.299451	1.08348
DYNC2H1	0.627167	1.93e-27	2.37e-25	3	0.482546	0.217378	0.97037
CADPS2	0.627111	2.34e-28	3e-26	1	0.649007	0.43378	1.49268
EVA1C	0.627038	3.28e-10	3.88e-08	8	0.670886	0.444049	1.46687
ANO3	0.626628	3.08e-26	3.86e-24	2	0.354561	0.0891089	0.764156
PLXNA2	0.626562	1.23e-33	2.06e-31	1	0.559603	0.278591	1.10984
SERF2	0.626412	2.87e-32	4.23e-30	4	0.612676	0.271332	1.06478
ADGRB3	0.626312	1.95e-35	3.7e-33	2	0.578313	0.330446	1.07625
GHR	0.625994	8.02e-24	8.38e-22	3	0.468172	0.210764	1.00485
MT1E	0.62586	1.57e-43	5.91e-41	5	0.598504	0.146249	0.883932
SRP14	0.625616	1.32e-33	2.06e-31	4	0.605634	0.265131	1.03465
LINC01482	0.625473	1.04e-23	1.08e-21	3	0.334702	0.0487072	0.726206
CEMIP2	0.625446	1.26e-31	2.02e-29	5	0.778055	0.309496	1.29349
TTN	0.625149	1.14e-31	1.85e-29	2	0.502582	0.233911	1.005
CMTM8	0.624901	2.06e-27	2.5e-25	4	0.600939	0.269855	1.14467
TANC1	0.624873	1.76e-11	2.36e-09	8	0.765823	0.480985	1.56144
SGPP2	0.624592	9.85e-32	1.54e-29	1	0.463576	0.183546	0.929805
PTPRG	0.62404	2.71e-12	4.07e-10	8	1	0.91026	3.58406
CSRP1	0.623622	3.42e-32	2.99e-30	0	0.354839	0.0771663	0.708623
RPL7A	0.623495	3.69e-43	1.36e-40	5	0.723192	0.262896	1.03894
RARB	0.623149	7.05e-24	7.41e-22	3	0.416838	0.154239	0.866847
ANKH	0.623046	3.42e-12	5.76e-10	9	0.703226	0.395025	1.33358
CCNY	0.623041	5.38e-17	2.59e-15	5	0.922693	0.578839	1.98965
WTIP	0.622922	2.05e-31	1.75e-29	0	0.388633	0.123023	0.789121
TCF4	0.62288	8.86e-35	1.53e-32	1	0.897351	0.752259	2.55635
STXBP6	0.622752	7.04e-24	7.19e-22	4	0.553991	0.25716	1.139
SCN2A	0.622685	2.19e-12	4.27e-10	7	0.445087	0.157692	0.828473
CPE	0.622115	1.15e-26	1.25e-24	5	0.862843	0.433177	1.51819
KAT6A	0.622062	9.97e-12	1.39e-09	8	0.765823	0.502873	1.55568
USP6NL	0.621585	2.1e-11	2.77e-09	8	0.651899	0.36881	1.31062
ATP11A	0.621392	2.2e-12	3.35e-10	8	0.632911	0.325855	1.17706
WWOX	0.621136	3.57e-25	2.37e-23	0	0.709677	0.606894	2.05567
NID1	0.620969	6.74e-23	6.67e-21	3	0.537988	0.30457	1.19379
PHC2	0.620338	1.71e-13	3.36e-11	9	0.567742	0.243302	0.997282
FTH1	0.619983	8.57e-27	9.91e-25	4	0.795775	0.534987	1.62211
TMEM165	0.61995	1.17e-11	1.81e-09	9	0.606452	0.334882	1.15715
PDZRN3	0.619561	5.41e-08	4.85e-06	8	0.765823	0.580301	1.98862
ABHD5	0.619508	6.05e-13	1.13e-10	9	0.432258	0.103335	0.758965
EXOC6B	0.619496	3.48e-12	6.6e-10	7	0.751445	0.650824	2.03179
PARD3B	0.619242	7.07e-24	7.41e-22	3	0.702259	0.532171	1.70719
RAC1	0.618531	1.34e-34	2.7e-32	5	0.80798	0.3517	1.2351
ITGAV	0.61844	7.02e-12	9.94e-10	8	0.639241	0.343639	1.20493
CMTM8	0.618125	4.59e-35	9.45e-33	5	0.715711	0.258792	1.1427
PDE10A	0.618107	4.87e-19	3.72e-17	4	0.65493	0.381459	1.49696
PICALM	0.617957	3.72e-42	4.6e-40	0	0.803379	0.693865	2.18821
IGF1R	0.617692	9.62e-18	6.75e-16	4	0.833333	0.605551	2.10695
ST3GAL5	0.617108	4.73e-27	5.68e-25	3	0.379877	0.0911004	0.742618
TJP1	0.617061	9.83e-11	1.32e-08	9	0.96129	0.803718	2.66501
EXOC6	0.61685	1.21e-31	1.87e-29	1	0.620861	0.365846	1.29877
MAST4	0.616406	7.38e-31	1.13e-28	2	0.707401	0.52073	1.68242
SIK2	0.615683	9.42e-28	1.24e-25	2	0.638554	0.446782	1.45433
BTNL9	0.615528	5.73e-41	1.9e-38	5	0.710723	0.223623	1.05277
DISC1	0.615515	4.97e-26	6.15e-24	2	0.538726	0.317141	1.20105
MIR99AHG	0.615501	3.91e-22	4.04e-20	2	0.728055	0.466584	1.82941
SLC20A2	0.614971	1.2e-20	8.02e-19	5	0.882793	0.513775	1.80782
EGFL7	0.614887	1.99e-34	3.94e-32	5	0.755611	0.288394	1.1841
PECAM1	0.614635	4.42e-31	6.77e-29	5	0.758105	0.295135	1.24598
TRIB2	0.614188	2.73e-14	5.68e-12	9	0.535484	0.188901	0.890294
NEBL	0.614089	8.5e-15	3.22e-13	5	0.907731	0.557444	1.95058
FGD6	0.61393	7.4e-25	8.08e-23	3	0.486653	0.248948	1.01685
KIAA0355	0.61383	6.41e-13	1.06e-10	8	0.64557	0.322845	1.15357
PIAS2	0.613634	7.51e-12	1.06e-09	8	0.582278	0.287278	1.08374
ADIPOR2	0.613626	5.95e-22	4.45e-20	5	0.815461	0.402403	1.52566
MAP3K8	0.613216	8.73e-13	1.39e-10	8	0.468354	0.144186	0.822698
PKP4	0.612961	1.3e-29	1.78e-27	1	0.67053	0.451854	1.50208
FOXP2	0.612928	2.24e-25	2.71e-23	2	0.464716	0.205446	1.01979
ACSS3	0.612924	6.83e-30	1.02e-27	2	0.492255	0.225557	1.00082
MKLN1	0.61278	1.14e-12	2.04e-10	9	0.883871	0.675232	2.02899
KLHL23	0.612736	3.19e-31	4.98e-29	2	0.473322	0.206993	0.937598
ETS1	0.612016	1.21e-26	1.31e-24	5	0.815461	0.41823	1.43202
RAPGEF4	0.611914	1.2e-29	1.67e-27	1	0.693709	0.482082	1.57585
SRP14	0.611727	1.95e-41	6.66e-39	5	0.708229	0.255569	1.02632
NOTCH3	0.611499	8.07e-11	1.1e-08	9	0.670968	0.332422	1.28717
ITGA9	0.611453	4.29e-08	4.82e-06	7	0.346821	0.122527	0.803175
CPD	0.611256	6.55e-29	8.36e-27	4	0.610329	0.302037	1.13265
CD81	0.611042	7.8e-48	4.22e-45	5	0.715711	0.223623	0.960613
PDE8B	0.610713	4.64e-15	1.04e-12	9	0.509677	0.137233	0.820224
MED12L	0.610426	5.48e-13	1.37e-10	6	0.491525	0.182068	0.905857
GALNT15	0.610259	3.57e-10	4.22e-08	8	0.601266	0.300958	1.22747
DDIT4	0.610219	4.13e-13	7.92e-11	9	0.445161	0.107709	0.762965
SPECC1	0.610102	4.45e-12	1.01e-09	6	0.621469	0.327833	1.21885
CHN1	0.609943	6.88e-14	1.24e-11	8	0.708861	0.387688	1.22801
UST	0.60988	9.91e-11	1.88e-08	6	0.542373	0.259901	1.12479
RGS5	0.609631	1.81e-14	1.05e-12	4	0.676056	0.44966	1.78853
NFASC	0.609403	1.74e-29	1.35e-27	0	0.463902	0.236243	0.972219
MYO10	0.609363	1.21e-24	1.28e-22	4	0.619718	0.321228	1.21539
BNC2	0.609262	3.37e-22	3.23e-20	3	0.336756	0.0649429	0.73164
ARHGAP31	0.609203	3.52e-27	4.19e-25	4	0.659624	0.341895	1.24668
GNAQ	0.609166	1.81e-23	1.81e-21	4	0.800469	0.550044	1.76531
RGL1	0.609042	6.62e-27	7.9e-25	3	0.447639	0.175586	0.864983
NUCKS1	0.608761	2.04e-32	3.46e-30	5	0.800499	0.381594	1.27047
EML1	0.608721	8.7e-35	1.51e-32	1	0.488411	0.19383	0.913436
RPL35	0.608552	3.8e-33	5.74e-31	4	0.605634	0.272808	1.01991
SERPINB6	0.607783	2.52e-31	3.93e-29	5	0.78803	0.368406	1.28113
GRK5	0.60778	2.63e-28	3.57e-26	2	0.664372	0.477104	1.53047
ADGRL2	0.607568	1.57e-10	1.94e-08	8	0.658228	0.402462	1.3382
WDR86	0.607163	8e-32	1.14e-29	3	0.347023	0.0141311	0.625551
SMAD9	0.606922	1.45e-14	2.85e-12	8	0.544304	0.186867	0.902888
CRIP2	0.606881	5.27e-34	8.29e-32	4	0.525822	0.180986	0.868438
PPP2R2B	0.606497	7.35e-25	4.81e-23	0	0.371736	0.154649	0.731589
RASGRF2	0.606205	6.6e-10	7.58e-08	8	0.727848	0.463201	1.5365
FAU	0.606081	3.98e-14	1.12e-11	6	0.59887	0.288504	1.06675
LHFPL6	0.605953	8.77e-08	7.78e-06	9	0.941935	0.769273	2.72853
CNTNAP3B	0.605851	1.62e-13	2.81e-11	8	0.537975	0.197538	0.92855
RPS25	0.605553	3.45e-42	1.22e-39	5	0.735661	0.26612	1.03441
NUAK1	0.605522	2.05e-09	2.18e-07	8	0.481013	0.222982	0.966276
RALGAPA1	0.605443	1.34e-12	2.06e-10	8	0.829114	0.655814	1.98408
PARD3	0.605288	5.47e-12	1.23e-09	6	0.870056	0.726898	2.37341
SELENOW	0.605021	7.22e-15	2.22e-12	6	0.661017	0.35011	1.16317
MFSD2A	0.604966	1.11e-32	1.82e-30	1	0.478477	0.186351	0.922168
MT-ND1	0.60459	2.8e-13	7.4e-11	6	0.813559	0.629813	1.7148
NTM	0.604549	4.36e-31	6.74e-29	2	0.45611	0.188428	0.853648
FRMD6	0.604476	5.91e-28	7.9e-26	2	0.509466	0.256498	1.05504
GPR85	0.604159	2.37e-27	2.87e-25	1	0.476821	0.202555	1.00445
FAT1	0.604142	2.56e-29	1.97e-27	0	0.334869	0.0626186	0.690572
BABAM2	0.603685	2.32e-11	3.05e-09	8	0.683544	0.421888	1.38515
MCF2L	0.603661	1.55e-26	1.78e-24	4	0.565728	0.249483	1.05838
AGAP1	0.603211	3.58e-34	6.39e-32	2	0.776248	0.60922	1.86009
RORA	0.602234	4.09e-06	0.00028	9	0.948387	0.799891	3.04385
RPS11	0.602153	2.29e-31	3.27e-29	4	0.586854	0.262179	1.00302
RNF145	0.601588	6.94e-13	1.13e-10	8	0.556962	0.248153	0.982841
NOTCH4	0.601466	1.66e-37	3e-35	1	0.490066	0.178872	0.87517
MACF1	0.601299	9.83e-14	1.73e-11	8	0.949367	0.805746	2.52335
ASAP1	0.600867	1.06e-32	1.75e-30	1	0.756623	0.593955	1.87264
WWC2	0.600857	3.61e-24	3.75e-22	4	0.704225	0.432241	1.4348
DACH2	0.60081	2.22e-21	1.24e-19	0	0.254992	0.0173941	0.627757
DOCK1	0.600735	2.48e-11	4.21e-09	7	0.699422	0.597527	1.80922
SAMD5	0.600718	2.1e-10	2.54e-08	8	0.360759	0.0629275	0.704165
BSG	0.600669	2.14e-09	3.49e-07	6	0.740113	0.464796	1.64661
RPGR	0.600424	1.32e-24	1.45e-22	1	0.430464	0.189467	0.940315
MYL6	0.600157	1.57e-35	3.44e-33	5	0.723192	0.288394	1.10236
RPS14	0.599902	3.2e-37	7.96e-35	5	0.72818	0.289566	1.08363
AC092957.1	0.599888	1.56e-06	0.000114	9	0.735484	0.493986	1.89621
PRSS23	0.599245	1.8e-08	2.17e-06	7	0.375723	0.150824	0.829721
SPNS2	0.599078	2.66e-15	5.76e-13	8	0.436709	0.0683995	0.685638
CLEC2B	0.598738	9.28e-13	1.46e-10	8	0.443038	0.115732	0.769462
NPIPB5	0.598328	2.97e-27	3.56e-25	4	0.565728	0.260112	1.04416
PLCB4	0.598167	4.19e-30	6.39e-28	2	0.795181	0.657178	2.13721
NRP1	0.598154	2.45e-29	3.28e-27	1	0.491722	0.227174	0.984282
TPM2	0.598012	1.82e-26	1.26e-24	0	0.379416	0.140101	0.801267
UBA2	0.597877	4.45e-30	3.58e-28	0	0.543779	0.355155	1.17118
AHCYL2	0.59759	3.64e-11	4.72e-09	8	0.601266	0.320383	1.15801
SLCO1A2	0.597546	2.26e-22	2.09e-20	4	0.495305	0.200768	1.00868
PFKFB3	0.597472	4.17e-12	6.85e-10	9	0.490323	0.180973	0.864641
SRGN	0.597169	2.74e-33	5.04e-31	5	0.698254	0.265826	1.11628
SLC19A3	0.59692	2.07e-31	2.97e-29	4	0.518779	0.1739	0.880605
TCF7L1	0.596746	1.32e-07	1.35e-05	7	0.456647	0.285989	1.09748
LHFPL6	0.596729	3.49e-08	3.2e-06	8	0.905063	0.770725	2.71921
LTBP2	0.59666	1.56e-25	1.75e-23	3	0.301848	0.00420926	0.603061
ZFHX3	0.596186	4.98e-07	3.92e-05	9	0.941935	0.682613	2.46583
TSPAN5	0.596175	3.97e-26	4.16e-24	5	0.785536	0.361665	1.37759
BMPR1A	0.596137	9.9e-27	6.94e-25	0	0.459293	0.238457	0.987986
SLC9A3R2	0.596101	4.4e-41	1.49e-38	5	0.628429	0.177022	0.909396
DOCK1	0.595695	2.7e-32	4.32e-30	1	0.756623	0.573076	1.73707
A2M	0.595419	3.07e-23	3.18e-21	1	0.711921	0.511686	1.75946
STOM	0.595339	2.6e-07	2.5e-05	7	0.520231	0.39478	1.32123
NBEAL1	0.595175	1.31e-09	1.54e-07	9	0.83871	0.558229	1.73446
PDLIM1	0.594918	4.51e-14	8.4e-12	8	0.43038	0.072777	0.70717
ANKS1A	0.594859	2.82e-22	2.18e-20	5	0.832918	0.436694	1.52749
LINC02147	0.594757	3.53e-15	2.07e-13	3	0.474333	0.2727	1.25367
UBE2E2	0.594591	3.14e-24	1.99e-22	0	0.589862	0.441493	1.46778
LDLRAD3	0.59459	6.26e-09	6.82e-07	9	0.741935	0.534718	1.7341
RPS7	0.594415	4.89e-31	6.77e-29	4	0.640845	0.304694	1.09077
STK38L	0.594114	5.32e-25	3.51e-23	0	0.402458	0.183744	0.858428
LPL	0.593781	2.84e-11	5.73e-09	6	0.423729	0.138064	0.822481
PPP1CB	0.593681	1.28e-22	7.58e-21	0	0.500768	0.364959	1.16509
PDE8A	0.593649	1.52e-10	2.87e-08	6	0.757062	0.543729	1.73507
MT1X	0.593589	6.5e-26	7.22e-24	4	0.401408	0.0938884	0.728165
ELMO1	0.593464	1.28e-10	1.6e-08	8	0.64557	0.36197	1.27912
SLC2A3	0.593453	1.16e-09	1.37e-07	9	0.677419	0.364407	1.36985
SPTBN1	0.593422	4.03e-32	6.4e-30	1	0.865894	0.72359	2.3697
RPS19	0.593212	3.17e-12	7.53e-10	6	0.59887	0.328108	1.14048
C22orf34	0.593046	8.51e-23	8.2e-21	4	0.476526	0.190434	0.945594
PGAP1	0.592986	1.63e-11	2.46e-09	9	0.470968	0.157463	0.828739
EPHA4	0.592064	3.01e-12	4.46e-10	8	0.594937	0.270315	1.05833
LY6E	0.591376	8.47e-32	1.23e-29	4	0.481221	0.146442	0.796269
EPB41L3	0.59123	3.15e-09	3.59e-07	9	0.509677	0.248496	1.03533
AHNAK	0.591096	3.61e-33	6.51e-31	5	0.733167	0.309496	1.13915
PIK3R1	0.59103	3.71e-24	3.95e-22	3	0.50308	0.282321	1.02389
ATP8B1	0.590788	9.74e-25	6.29e-23	0	0.450077	0.245414	0.994275
SLC39A8	0.590787	1.69e-27	2.06e-25	4	0.511737	0.205196	0.917016
NAMPT	0.590517	1.12e-25	1.3e-23	1	0.599338	0.369897	1.32678
AC097662.1	0.590293	4.41e-12	7.17e-10	9	0.464516	0.135867	0.816365
PTPRK	0.589858	9.31e-13	2.74e-11	5	0.975062	0.729191	2.52994
RASGRF2	0.589576	1.26e-22	1.2e-20	4	0.723005	0.44287	1.47912
PTPRG	0.589405	1.6e-44	3.73e-42	1	0.948675	0.907448	3.48192
ZFYVE28	0.589199	9.97e-32	1.56e-29	1	0.481788	0.210969	0.917342
QKI	0.588961	2.23e-18	1.24e-16	5	0.94015	0.670281	2.11558
CYTOR	0.588942	9.21e-11	1.25e-08	9	0.43871	0.140514	0.803136
IQGAP2	0.588671	3.96e-25	4.35e-23	3	0.305955	0.0117258	0.606407
GPER1	0.588421	5.84e-13	1.45e-10	6	0.457627	0.149615	0.817353
ARHGAP29	0.588376	1.53e-15	6.34e-14	5	0.977556	0.728898	2.39165
ADAMTS9-AS2	0.588233	9.42e-28	1.24e-25	2	0.79346	0.654394	2.14041
ANTXR1	0.588072	2.5e-25	1.67e-23	0	0.40553	0.176787	0.872572
NLGN4Y	0.587748	1.62e-26	1.9e-24	3	0.386037	0.101323	0.722969
ESYT2	0.587521	2.5e-24	1.59e-22	0	0.788018	0.669513	2.29369
PARVB	0.587489	4.14e-30	5.93e-28	1	0.536424	0.275787	1.05491
SHANK3	0.58732	3.87e-14	7.24e-12	8	0.601266	0.237483	0.972933
CACNA2D3	0.587242	8.36e-19	6.23e-17	3	0.599589	0.399579	1.41363
RPL6	0.587055	9.65e-30	1.26e-27	4	0.605634	0.288751	1.04651
ZIC1	0.587027	2.4e-09	2.77e-07	9	0.690323	0.405413	1.40906
JCAD	0.586963	5.09e-30	7.23e-28	1	0.584437	0.315363	1.17363
AC017002.5	0.586616	9.82e-11	1.32e-08	9	0.341935	0.0333516	0.633702
CCDC50	0.586142	4.13e-27	4.89e-25	4	0.603286	0.318276	1.11593
SMARCA2	0.585795	1.14e-31	1.77e-29	1	0.657285	0.423808	1.33805
AC022414.1	0.585466	2.49e-29	3.6e-27	2	0.3821	0.100866	0.736444
SLC6A6	0.585411	7.84e-10	8.89e-08	8	0.405063	0.116553	0.785116
HERC2	0.584777	1.48e-31	2.27e-29	1	0.672185	0.45684	1.40469
ATP2B4	0.584757	4.35e-27	3.11e-25	0	0.417819	0.197027	0.860376
FBXL7	0.584251	1.85e-19	1.49e-17	3	0.687885	0.53187	1.73621
RPS26	0.583791	2.99e-31	4.24e-29	4	0.56338	0.231769	0.93246
RPL18A	0.583761	6.83e-31	9.38e-29	4	0.56338	0.230588	0.935174
PLEKHG1	0.583496	8.32e-20	5.19e-18	5	0.82793	0.424091	1.56977
SHROOM4	0.583241	3.99e-11	5.15e-09	8	0.506329	0.216142	0.929202
ST3GAL6	0.583237	3.47e-12	5.06e-10	8	0.531646	0.210123	0.932637
PALMD	0.582961	1.2e-29	1.67e-27	1	0.501656	0.22655	0.984827
FAM155A	0.582791	6.78e-16	4.84e-14	1	0.476821	0.309442	1.20389
MAGI1	0.582547	3.97e-08	3.62e-06	8	0.765823	0.54446	1.78556
MCC	0.581999	6.39e-25	7.19e-23	1	0.629139	0.416017	1.4234
DGKB	0.581767	2.58e-09	4.13e-07	6	0.655367	0.376788	1.41259
ANKRD44	0.581529	1.22e-09	1.44e-07	9	0.683871	0.463915	1.46898
TLN1	0.581505	1.06e-11	2.27e-09	6	0.542373	0.282728	1.02487
RPS2	0.581475	1.5e-12	3.62e-10	6	0.536723	0.259076	0.978824
AFF3	0.581472	4.57e-19	3.48e-17	3	0.562628	0.343957	1.31764
WWP1	0.580954	2.9e-12	4.33e-10	8	0.639241	0.331874	1.12947
ADGRL2	0.580538	9.9e-30	1.39e-27	1	0.610927	0.375818	1.24439
MCC	0.580364	4.25e-22	3.23e-20	5	0.810474	0.407386	1.45292
ATP5F1E	0.579582	4.24e-44	1.63e-41	5	0.680798	0.211899	0.909915
SRP14	0.579222	1.01e-13	2.79e-11	6	0.59887	0.288779	1.03126
C2CD2	0.57917	7.81e-10	9.52e-08	9	0.632258	0.375888	1.23317
AHNAK	0.578898	8.11e-27	9.41e-25	4	0.622066	0.320342	1.12443
TSPAN5	0.578334	6.61e-09	6.7e-07	8	0.670886	0.394802	1.39848
CACNA2D3	0.578169	3.96e-23	4.35e-21	2	0.623064	0.389542	1.39147
MPP6	0.577748	5.31e-25	5.82e-23	3	0.326489	0.0402886	0.620219
KIAA1328	0.577748	8.37e-21	7.44e-19	3	0.542094	0.348467	1.18334
AC012409.2	0.577665	4.08e-21	2.26e-19	0	0.574501	0.382669	1.41633
RUNX1T1	0.576975	1.26e-08	1.23e-06	8	0.702532	0.473871	1.52757
TIE1	0.576923	1.15e-32	1.88e-30	1	0.463576	0.179184	0.84813
FAM189A1	0.576599	3.41e-08	3.94e-06	7	0.358382	0.125824	0.793266
ARHGAP31	0.576413	7.07e-09	8.72e-07	7	0.554913	0.368956	1.2558
ITFG1	0.576363	3.77e-10	4.43e-08	8	0.708861	0.454446	1.41205
RPL21	0.576154	2.56e-36	6.09e-34	5	0.72818	0.287808	1.0523
EMCN	0.576129	3.14e-30	4.58e-28	5	0.730673	0.286342	1.17083
SH3BP4	0.576066	1.83e-32	2.93e-30	1	0.483444	0.196634	0.882387
SLC38A2	0.575905	2.88e-10	3.67e-08	9	0.683871	0.417715	1.32828
LHFPL6	0.57576	1.56e-08	2.21e-06	6	0.920904	0.769252	2.69624
PLXDC1	0.575754	6.54e-12	1.05e-09	9	0.612903	0.256971	1.06092
SLC16A12	0.575622	1.99e-19	1.58e-17	3	0.277207	0.0237523	0.609436
RPS15	0.575497	6.52e-12	1.45e-09	6	0.59887	0.322882	1.11023
NOSTRIN	0.575063	2.53e-29	3.41e-27	5	0.753117	0.314478	1.20324
PRICKLE2	0.574791	2.41e-18	1.77e-16	4	0.650235	0.418364	1.44827
AC007319.1	0.574237	7.42e-09	7.85e-07	9	0.606452	0.332969	1.23973
VCL	0.574023	4.56e-27	3.26e-25	0	0.560676	0.398798	1.26836
BTG1	0.573973	2.61e-39	7.54e-37	5	0.710723	0.245018	0.99263
EDN1	0.573963	7.4e-20	5.91e-18	4	0.387324	0.121051	0.785809
TPM1	0.573894	1.15e-29	9.06e-28	0	0.662058	0.536686	1.5878
RPL7A	0.573571	5.15e-31	7.1e-29	4	0.600939	0.274875	0.990508
DAB1	0.573435	2e-08	1.98e-06	9	0.490323	0.238928	1.01822
RNF19A	0.573421	7.79e-28	9.68e-26	1	0.592715	0.3512	1.19971
RPL32	0.573335	1.02e-40	3.3e-38	5	0.72818	0.26993	1.00287
LRCH1	0.573257	7.91e-10	8.94e-08	8	0.721519	0.485363	1.52195
ADGRE2	0.573071	2.33e-12	4e-10	9	0.36129	0.0259705	0.607412
NEDD9	0.57303	3.6e-07	3.34e-05	7	0.514451	0.35522	1.273
MET	0.572836	1.13e-10	1.77e-08	7	0.300578	0.00604396	0.582184
BMPR2	0.572788	2.31e-20	1.92e-18	4	0.814554	0.582521	1.83917
RPL37A	0.572774	4.12e-33	7.31e-31	5	0.763092	0.341149	1.14018
FAM13C	0.572445	2.34e-24	1.49e-22	0	0.427035	0.211575	0.917549
RPL37	0.57226	3.91e-31	5.48e-29	4	0.57277	0.243578	0.937818
GJC1	0.57191	6.32e-39	1.78e-36	5	0.700748	0.212778	0.997014
AP3S1	0.571094	1.21e-22	1.15e-20	4	0.596244	0.340714	1.17264
UNC13B	0.571055	7.76e-10	8.82e-08	8	0.664557	0.402736	1.31339
KIAA0825	0.571031	2.29e-21	2.1e-19	3	0.386037	0.1362	0.791157
TRIO	0.570992	5.33e-11	6.8e-09	8	0.841772	0.677702	2.0937
UNC13B	0.570571	1.11e-27	1.38e-25	1	0.597682	0.378934	1.24619
PHLPP1	0.569872	1.52e-08	1.52e-06	9	0.677419	0.437944	1.39916
TESC	0.569682	1.58e-11	3.31e-09	6	0.457627	0.169967	0.835201
ACTG1	0.569366	2.05e-27	2.49e-25	4	0.603286	0.299085	1.04719
COL24A1	0.569153	1.14e-24	1.32e-22	2	0.356282	0.0968441	0.723785
APOLD1	0.569035	6.68e-24	7.06e-22	1	0.65894	0.413524	1.45042
CD34	0.568736	1.21e-30	1.78e-28	1	0.47351	0.1957	0.886564
GBE1	0.568694	8.92e-10	1.08e-07	9	0.606452	0.326955	1.15528
ACSL4	0.568531	3.22e-12	4.74e-10	8	0.512658	0.197264	0.859511
TSPAN9	0.568161	2.88e-09	3.75e-07	7	0.554913	0.378571	1.21471
RAPGEF2	0.568072	4.35e-19	3.34e-17	4	0.798122	0.613227	1.955
RIMS2	0.567343	1.26e-07	1.31e-05	7	0.387283	0.180495	0.815391
ENG	0.567326	5.66e-24	5.83e-22	4	0.565728	0.287865	1.06753
ROCK2	0.567324	1.9e-32	1.67e-30	0	0.660522	0.543327	1.55552
TXNIP	0.567284	6.08e-09	6.64e-07	9	0.612903	0.33953	1.23149
GRAMD2B	0.567215	8.1e-09	1.22e-06	6	0.615819	0.391639	1.36064
MT1M	0.567115	7.95e-26	8.8e-24	4	0.394366	0.085031	0.691143
PSD3	0.566986	5.81e-22	5.47e-20	3	0.519507	0.309381	1.06715
PLSCR1	0.566914	1.12e-22	1.07e-20	4	0.603286	0.338648	1.17248
ZBTB20	0.566722	4.58e-48	1.31e-45	3	0.960986	0.902586	3.14327
CPNE8	0.566708	1.75e-20	1.47e-18	4	0.643192	0.400354	1.35037
GAS7	0.566463	1.73e-29	2.29e-27	3	0.371663	0.0643416	0.633394
GUCY1A2	0.566396	7.98e-12	1.74e-09	6	0.519774	0.228823	0.948683
SLC12A7	0.566334	6.51e-11	8.98e-09	9	0.567742	0.247676	1.01816
TMCC3	0.566322	1.45e-29	1.98e-27	1	0.433775	0.162044	0.816802
ACSL5	0.565904	2.3e-26	2.6e-24	4	0.469484	0.159728	0.818517
CYTH1	0.564899	6.64e-30	9.36e-28	1	0.516556	0.261452	0.983854
NPIPB4	0.564665	1.87e-26	2.13e-24	4	0.516432	0.211692	0.904428
RAPGEF1	0.564644	6.32e-26	7.39e-24	1	0.673841	0.473979	1.4817
MAP3K5	0.564639	8.16e-23	4.84e-21	0	0.485407	0.310563	1.09275
CD63	0.564577	8.37e-13	2.03e-10	6	0.536723	0.254125	0.939417
MAGI2	0.564158	7.88e-23	4.69e-21	0	0.691244	0.562935	1.79281
RPL6	0.563747	4.34e-35	8.99e-33	5	0.708229	0.279015	1.0295
MT-CO2	0.563395	6.19e-22	5.54e-20	4	0.931925	0.737231	2.06816
CHSY1	0.563168	1.29e-19	1.02e-17	4	0.544601	0.28698	1.1224
LMBR1	0.563105	6.62e-22	4.92e-20	5	0.825436	0.409437	1.4053
TESC	0.56309	8.34e-28	1.11e-25	2	0.406196	0.143255	0.769254
TCF4	0.56271	7.98e-12	2.05e-10	5	0.98005	0.751172	2.53567
ZNRF1	0.562665	7.94e-13	1.27e-10	8	0.550633	0.215321	0.902548
INPP5D	0.562288	6.13e-33	1.08e-30	5	0.673317	0.237397	1.03229
APOLD1	0.562095	7.93e-08	7.07e-06	9	0.716129	0.441225	1.51077
TEK	0.561666	1.07e-25	1.17e-23	4	0.546948	0.231473	0.974443
AFDN	0.561397	1.36e-08	1.3e-06	8	0.740506	0.433379	1.46532
PITPNM2	0.561378	2.16e-26	2.72e-24	2	0.48537	0.255569	0.961369
FSTL1	0.561217	6.64e-12	1.07e-09	9	0.522581	0.214598	0.882888
GRK3	0.560949	9.45e-11	1.81e-08	6	0.497175	0.231848	0.944769
RPL27A	0.560654	2.16e-40	6.72e-38	5	0.685786	0.234467	0.924845
MAN1C1	0.560646	3.52e-24	3.76e-22	3	0.37577	0.102526	0.707884
SLC19A3	0.560216	3.88e-31	5.8e-29	1	0.450331	0.167653	0.821849
RPL34	0.5602	4.72e-36	1.09e-33	5	0.703242	0.274033	1.00092
ATP7B	0.560118	3.15e-29	4.2e-27	1	0.433775	0.165784	0.808851
MT-ND3	0.559956	3.45e-22	3.14e-20	4	0.892019	0.759079	2.27772
TJP1	0.559776	2.92e-38	6.21e-36	2	0.881239	0.797339	2.54752
ARFGEF2	0.559664	1.03e-29	1.44e-27	1	0.581126	0.345279	1.13533
MIR29B2CHG	0.559647	6.35e-11	8.8e-09	9	0.651613	0.36304	1.1701
TM4SF18	0.5592	5.69e-26	6.34e-24	4	0.420188	0.115146	0.724389
ADGRD1	0.558804	4.22e-19	3.23e-17	3	0.429158	0.193927	0.919356
ABCA9	0.558575	3.94e-25	4.66e-23	2	0.550775	0.258973	1.1754
CCDC85A	0.55848	3.64e-20	2.99e-18	4	0.502347	0.226749	1.01164
ID3	0.558362	5.31e-32	8.72e-30	5	0.663342	0.247362	1.03531
PRKAR1A	0.558223	1.37e-10	1.82e-08	9	0.625806	0.374248	1.16221
IGF2BP2	0.558206	1.09e-12	1.68e-10	8	0.411392	0.0735978	0.67208
ACVR1	0.557637	2.96e-21	2.56e-19	4	0.58216	0.319457	1.14448
GAPDH	0.557523	1.4e-33	2.65e-31	5	0.783042	0.381301	1.15671
TPM3	0.557468	8.45e-28	1.04e-25	4	0.549296	0.243874	0.924478
RPS9	0.557063	3.4e-12	7.92e-10	6	0.542373	0.268977	0.965316
PAM	0.556771	2.06e-26	2.44e-24	1	0.748344	0.572764	1.75138
PARD3	0.556688	4.28e-08	3.96e-06	9	0.909677	0.72608	2.33028
FHIT	0.555503	1.45e-07	1.21e-05	8	0.575949	0.34145	1.27178
TBX2	0.555445	3.87e-11	5.59e-09	9	0.477419	0.163477	0.830744
TM4SF1	0.554986	5.86e-06	0.000403	7	0.34104	0.168956	0.820666
GSE1	0.554579	1.78e-07	1.78e-05	7	0.346821	0.141484	0.753086
NUCKS1	0.554431	1.64e-12	3.92e-10	6	0.666667	0.413916	1.25443
CCDC3	0.554315	1.31e-09	2.21e-07	6	0.542373	0.280803	1.08877
AGFG1	0.553863	2.23e-20	1.47e-18	5	0.840399	0.427608	1.4376
MAPK4	0.553518	2.11e-27	1.51e-25	0	0.30722	0.0398482	0.602104
GABBR2	0.553451	6.07e-06	0.0004	9	0.283871	0.0844724	0.620023
TMTC1	0.55336	1.44e-05	0.000906	7	0.49711	0.384615	1.33788
TCF4	0.553357	1.54e-21	1.36e-19	4	0.901408	0.759374	2.52367
XYLT1	0.553008	4.94e-28	6.13e-26	3	0.342916	0.0354781	0.594561
ACER2	0.552965	1.31e-21	1.16e-19	4	0.476526	0.191025	0.905911
PROM1	0.552341	2.05e-29	2.76e-27	1	0.405629	0.129012	0.747986
NEDD4	0.552057	1.68e-11	2.26e-09	8	0.563291	0.257729	0.977341
TRPC3	0.552045	7.65e-34	1.48e-31	5	0.678304	0.213658	1.03538
FOXO1	0.551965	4.48e-25	5.08e-23	1	0.56457	0.331879	1.17877
PTPRM	0.551827	3.62e-13	1.14e-11	5	0.922693	0.635404	2.14177
SESN3	0.551705	1.79e-28	2.3e-26	5	0.78803	0.34408	1.23416
WWTR1	0.550903	1.6e-07	1.31e-05	8	0.727848	0.531327	1.69737
EFR3B	0.550813	9.96e-29	1.3e-26	1	0.455298	0.192583	0.841302
AC012404.1	0.550328	2.97e-25	3.56e-23	2	0.430293	0.181002	0.840044
GRIP2	0.550028	1.08e-28	8.07e-27	0	0.299539	0.0224541	0.577559
FILIP1L	0.550013	2.1e-09	2.43e-07	9	0.580645	0.300711	1.1054
ANKRD28	0.549923	2.53e-07	2.44e-05	7	0.456647	0.287912	1.0227
IL6ST	0.549728	9.07e-26	1e-23	4	0.631455	0.339534	1.115
TBL1X	0.549404	2.5e-22	1.46e-20	0	0.520737	0.373182	1.19846
DNAJB1	0.549227	3.56e-05	0.00202471	7	0.294798	0.134615	0.751436
AC092957.1	0.549217	4.5e-06	0.000428	6	0.723164	0.493124	1.84443
SERPINB6	0.548769	4.22e-28	5.37e-26	1	0.609272	0.375506	1.19911
MACROD2	0.548744	1.1e-18	5.35e-17	0	0.327189	0.13093	0.72616
ESYT2	0.548604	5.69e-09	9.16e-08	5	0.962594	0.657679	2.29739
PAG1	0.548524	1.68e-32	2.87e-30	5	0.690773	0.237397	1.0534
FENDRR	0.548326	2.28e-12	3.44e-10	8	0.436709	0.111081	0.706429
NR3C2	0.54827	2.66e-15	1.06e-13	5	0.872818	0.512896	1.70569
QKI	0.547979	1.66e-19	1.29e-17	4	0.875587	0.67641	2.07531
RPS20	0.547803	1.57e-29	2.05e-27	4	0.535211	0.217892	0.855265
ITGA8	0.547749	3.19e-19	2.48e-17	3	0.400411	0.130788	0.865734
GUCY1A2	0.547723	2.28e-10	2.94e-08	9	0.522581	0.230454	0.934037
APP	0.547606	6.83e-17	3.24e-15	5	0.902743	0.564478	1.7151
RAD51B	0.547406	5.93e-08	5.28e-06	8	0.64557	0.396443	1.37733
MAP2	0.547406	1.71e-26	2.17e-24	2	0.578313	0.367884	1.15593
PDE5A	0.547339	4.24e-24	4.83e-22	2	0.611015	0.405322	1.31426
PDXK	0.547143	6.34e-29	8.38e-27	5	0.74813	0.316823	1.15607
MT-CO3	0.546888	2.41e-22	2.21e-20	4	0.93662	0.787127	2.32786
PTTG1IP	0.546637	1.39e-30	2.06e-28	5	0.703242	0.286635	1.05608
PPM1H	0.546604	5.55e-19	4.19e-17	3	0.494867	0.293746	1.04837
SORBS1	0.546436	6.81e-17	4.55e-15	3	0.76386	0.581179	1.91425
MLLT10	0.546368	8.9e-24	9.25e-22	3	0.626283	0.444979	1.30695
IQGAP1	0.546227	2.75e-23	2.72e-21	4	0.683099	0.439622	1.33266
SLC19A1	0.545981	3.73e-34	7.36e-32	5	0.695761	0.223916	1.02107
TRIO	0.545518	4.35e-30	6.21e-28	1	0.793046	0.66407	2.00548
HSD17B12	0.545496	2.07e-08	2.45e-06	7	0.514451	0.357418	1.13908
LMCD1-AS1	0.545437	8.12e-17	5.36e-15	3	0.377823	0.166867	0.827856
CD63	0.545385	3.69e-40	1.12e-37	5	0.670823	0.219812	0.889077
RPL23A	0.545316	1.49e-38	4.07e-36	5	0.668329	0.221571	0.898737
PCBP3	0.54511	4.55e-25	4.41e-23	5	0.638404	0.24238	1.16656
AP000943.3	0.544914	3.21e-22	3.1e-20	3	0.297741	0.0231509	0.580939
SULF2	0.544748	3.14e-13	5.27e-11	8	0.525316	0.18249	0.822502
RPL29	0.544736	5.11e-30	6.72e-28	4	0.539906	0.207854	0.848533
RNF144B	0.544615	1.34e-30	2e-28	5	0.720698	0.265533	1.13393
KTN1	0.544257	3.45e-20	2.25e-18	5	0.84788	0.509965	1.515
HIF3A	0.544182	1e-30	1.48e-28	1	0.513245	0.240262	0.935512
NPAS2	0.543756	6.44e-23	6.48e-21	1	0.551325	0.334684	1.15807
NLK	0.543741	2.12e-19	1.64e-17	4	0.65493	0.420726	1.34313
CMSS1	0.543663	1.57e-08	1.56e-06	9	0.56129	0.304538	1.11261
DACH1	0.54366	1.24e-20	1.13e-18	1	0.600993	0.389529	1.37925
SNED1	0.54357	1.59e-08	1.51e-06	8	0.632911	0.387415	1.2965
RPS2	0.543456	1.65e-36	3.95e-34	5	0.663342	0.225967	0.910644
EIF4G2	0.543334	4.01e-33	7.19e-31	5	0.720698	0.293669	1.0342
TSPAN14	0.543257	2.66e-30	3.83e-28	1	0.519868	0.26301	0.948949
SAMD12	0.543213	3.65e-25	3.59e-23	5	0.753117	0.323857	1.26889
AKAP13	0.542962	6.05e-08	6.72e-06	7	0.618497	0.521978	1.5474
TANC2	0.542957	7.18e-07	6.13e-05	7	0.491329	0.367033	1.1765
DENND1A	0.542826	7.44e-28	9.31e-26	1	0.730132	0.54316	1.6103
COL6A2	0.542767	4.19e-11	6e-09	9	0.516129	0.199016	0.8691
IGF1R	0.542766	3.21e-10	6.39e-09	5	0.917706	0.597304	2.04395
AC019197.1	0.542753	7.28e-17	3.2e-15	0	0.654378	0.551233	1.8593
NAXD	0.542709	4.65e-13	8.86e-11	9	0.470968	0.134226	0.729123
WWC2	0.542311	6.24e-25	7.04e-23	1	0.635762	0.430041	1.35748
CCNL1	0.542274	2.95e-07	2.8e-05	7	0.468208	0.326923	1.07178
RPL30	0.5419	5.05e-38	1.3e-35	5	0.653367	0.21864	0.886986
ARNT2	0.541869	7.29e-10	8.31e-08	8	0.677215	0.381122	1.28077
ANXA3	0.541813	2.11e-27	2.57e-25	1	0.463576	0.202555	0.879126
WIPI1	0.54171	8.32e-12	1.32e-09	9	0.477419	0.160744	0.776017
RHOBTB3	0.54151	3.7e-10	4.65e-08	9	0.483871	0.196829	0.850828
TUSC3	0.54136	1.21e-07	1.27e-05	7	0.33526	0.112637	0.711215
NHS	0.541163	4.22e-20	2.22e-18	0	0.488479	0.308349	1.12509
RPS12	0.541092	5.07e-36	1.17e-33	5	0.665835	0.237104	0.923192
RBM24	0.540802	4.48e-25	2.96e-23	0	0.267281	0.00632511	0.549957
BMX	0.540748	2.87e-08	3.37e-06	7	0.265896	0.0142857	0.558713
MYO3A	0.540468	1.15e-24	7.35e-23	0	0.261137	0.00189753	0.542451
SLC16A1	0.540396	9.86e-25	9.29e-23	5	0.551122	0.196952	0.983725
GNAS	0.540192	1.77e-25	1.92e-23	4	0.805164	0.573664	1.53779
RPS16	0.540053	1.57e-37	3.96e-35	5	0.650873	0.221571	0.886354
MIR4435-2HG	0.540028	1.93e-19	1.76e-17	2	0.48537	0.2763	1.08222
RPS24	0.53971	2.01e-27	2.46e-25	4	0.584507	0.276646	0.962792
EIF1	0.53931	3.81e-09	4.28e-07	9	0.651613	0.42865	1.32023
IFI44L	0.539102	3.86e-22	3.5e-20	4	0.523474	0.242988	0.96305
ITSN1	0.538921	1.33e-22	1.43e-20	2	0.557659	0.393874	1.23097
RPL18A	0.538888	3.92e-37	9.67e-35	5	0.660848	0.221571	0.898848
WWTR1	0.538548	3.74e-21	3.52e-19	1	0.688742	0.511374	1.62253
ARRDC3	0.538532	1.52e-09	1.66e-07	8	0.436709	0.164159	0.80343
ENG	0.538306	4.75e-26	5.57e-24	1	0.531457	0.278903	1.01663
ELF2	0.538187	1.64e-09	1.78e-07	8	0.734177	0.536252	1.59176
LIMS2	0.538086	1.75e-29	2.38e-27	1	0.506623	0.234964	0.914977
CLIC5	0.537638	3.01e-22	2.74e-20	4	0.41784	0.135518	0.753398
NPAS3	0.537618	2.44e-20	2.11e-18	3	0.408624	0.178894	0.745109
GGT5	0.537184	2.75e-11	5.6e-09	6	0.536723	0.264851	0.961257
ROR1	0.536958	6.95e-21	3.79e-19	0	0.422427	0.208096	0.943262
CHD1	0.536795	9.37e-11	1.27e-08	9	0.6	0.304811	1.04039
RUNX2	0.536625	1.68e-19	1.36e-17	3	0.349076	0.105532	0.703629
SSH2	0.536597	4.58e-21	4.55e-19	2	0.583477	0.431312	1.32945
BSG	0.536517	1.26e-19	1.12e-17	1	0.667219	0.441882	1.52535
SLC6A20	0.536209	5.18e-20	4.37e-18	3	0.264887	0.00420926	0.540435
AL450332.1	0.53591	6.54e-24	4.09e-22	0	0.261137	0.00695762	0.544862
LEF1	0.535732	1.86e-16	1.21e-14	4	0.744131	0.516091	1.65801
MYLK	0.535547	9.72e-24	6.03e-22	0	0.365591	0.14105	0.733248
SLC16A1	0.535536	1.5e-18	1.25e-16	1	0.417219	0.199751	0.950865
GRASP	0.535167	3.36e-07	3.14e-05	7	0.369942	0.177198	0.796213
ADAM10	0.534937	4.96e-28	6.28e-26	1	0.629139	0.400748	1.23983
HMGB1	0.534802	1.17e-21	1.04e-19	4	0.706573	0.459994	1.37137
QKI	0.534773	8.74e-29	1.15e-26	1	0.819536	0.675911	2.03862
MAN2A1	0.534394	3.63e-20	3.07e-18	3	0.50308	0.302465	1.0196
SLCO4A1	0.534066	1.77e-08	1.67e-06	8	0.436709	0.17565	0.849432
ATP7B	0.534018	5.27e-26	5.89e-24	4	0.485915	0.17331	0.811815
CPQ	0.53401	2.27e-19	1.79e-17	3	0.558522	0.376729	1.20112
LYST	0.53397	2.99e-08	3.48e-06	7	0.508671	0.347802	1.12178
RPL27A	0.533958	4.58e-28	5.71e-26	4	0.558685	0.247121	0.897456
PLCL1	0.533938	2.63e-20	1.73e-18	5	0.730673	0.356975	1.35905
USP54	0.533773	1.01e-08	9.92e-07	8	0.658228	0.384131	1.26522
NPIPB4	0.533752	2.79e-27	3.36e-25	1	0.460265	0.20536	0.852052
IKBKB	0.53375	5.46e-12	7.83e-10	8	0.56962	0.248427	0.920117
TMBIM6	0.533589	1.81e-26	2.06e-24	4	0.561033	0.261588	0.927691
NR2F2	0.533358	7.89e-10	9.59e-08	9	0.6	0.305905	1.07405
NR3C2	0.533016	7.42e-16	4.72e-14	4	0.699531	0.532034	1.68854
DAB2IP	0.532943	5.9e-28	7.41e-26	1	0.557947	0.323777	1.05501
CLDN5	0.532925	2.57e-06	0.00017	8	0.632911	0.38632	1.51642
NEDD9	0.53285	5.87e-25	5.66e-23	5	0.740648	0.317995	1.20278
TLN1	0.532764	5.74e-36	1.29e-33	5	0.690773	0.248242	0.947098
SDCBP	0.532634	2.82e-33	5.17e-31	5	0.710723	0.271688	1.00018
ESAM	0.532361	7.13e-27	8.3e-25	4	0.528169	0.217006	0.85985
DISC1	0.532291	1.55e-16	1e-14	3	0.507187	0.328022	1.14363
HES1	0.532169	2.15e-16	1.39e-14	4	0.429577	0.199291	0.885671
PON2	0.532109	2.7e-25	3.07e-23	1	0.544702	0.313493	1.08086
CERS6	0.532108	1.09e-09	1.29e-07	9	0.509677	0.234281	0.918947
[truncated: 6,335 more rows]

## Sheet: SuppTable8b_VascSubtypeFindMark
Gene	Log2_FC	Pvalue	FDR	cellSubtype	clusterExprPerc	ControlExprPerc	clusterAveExpr
FLT1	3.18653	0	0	Endothelial Cells	0.9563	0.107752	3.41431
ABCB1	2.79454	0	0	Endothelial Cells	0.929058	0.079961	2.95517
ST6GALNAC3	2.74971	0	0	Endothelial Cells	0.946652	0.189176	3.21584
MECOM	2.60397	0	0	Endothelial Cells	0.899546	0.0394929	2.68721
ATP10A	2.53686	0	0	Endothelial Cells	0.931896	0.221355	3.00414
ELOVL7	2.31736	0	0	Endothelial Cells	0.870602	0.0312043	2.37231
VWF	2.09472	0	0	Endothelial Cells	0.832009	0.0385178	2.1628
THSD4	2.00793	5e-324	7.83e-321	Endothelial Cells	0.810443	0.123842	2.27027
MYRIP	1.97912	0	0	Endothelial Cells	0.821226	0.0843491	2.13395
PTPRB	1.96395	0	0	Endothelial Cells	0.842792	0.0429059	2.04177
CLDN5	1.9528	0	0	Endothelial Cells	0.799659	0.0502194	2.05598
ABCG2	1.87442	0	0	Endothelial Cells	0.803632	0.0667967	2.00051
SLC7A5	1.78585	3.640944e-317	6.426841462e-314	Endothelial Cells	0.753121	0.0468064	1.86393
FLI1	1.78128	0	0	Endothelial Cells	0.807037	0.0858118	1.92989
DOCK9	1.75307	0	9.8e-322	Endothelial Cells	0.88479	0.309605	2.35991
EPAS1	1.67798	0	0	Endothelial Cells	0.935301	0.465139	2.71312
ANO2	1.66559	6.40759e-276	7.95918e-273	Endothelial Cells	0.760499	0.111165	1.88909
ARL15	1.6551	1.67311e-231	1.24695e-228	Endothelial Cells	0.781498	0.227206	2.10807
RUNDC3B	1.65045	2.8528323493e-314	4.7839145668905e-311	Endothelial Cells	0.755959	0.0443686	1.73161
ERG	1.64229	3.7386e-320	7.375807e-317	Endothelial Cells	0.767877	0.0497318	1.73517
HLA-E	1.64058	7.40632e-308	1.18282e-304	Endothelial Cells	0.790011	0.120917	1.85331
LRMDA	1.593	1.61638e-251	1.54886e-248	Endothelial Cells	0.784904	0.180887	1.97955
GPCPD1	1.5801	5.6918e-227	3.97691e-224	Endothelial Cells	0.775823	0.288152	2.11799
TBC1D4	1.57587	6.89186e-274	7.97031e-271	Endothelial Cells	0.782633	0.166748	1.88834
PODXL	1.56859	3.20965e-319	5.98028145e-316	Endothelial Cells	0.778093	0.0745978	1.69515
SLC39A10	1.53331	1.49733e-244	1.32151e-241	Endothelial Cells	0.733258	0.156021	1.80712
GALNT18	1.52579	3.44054e-236	2.68346e-233	Endothelial Cells	0.796254	0.270112	2.05906
ST8SIA6	1.5197	8.77625e-288	1.22641e-284	Endothelial Cells	0.717367	0.0321794	1.57807
ITGA6	1.51342	3.13463e-295	4.57084e-292	Endothelial Cells	0.727015	0.03608	1.57386
ADIPOR2	1.48248	1.97931e-267	2.14136e-264	Endothelial Cells	0.77185	0.165773	1.77399
SLC7A1	1.45928	2.78276e-260	2.82813e-257	Endothelial Cells	0.695233	0.0497318	1.54755
SEC14L1	1.44593	2.86698e-262	3.00477e-259	Endothelial Cells	0.792849	0.214529	1.82326
CGNL1	1.43537	4.75714e-254	4.6925e-251	Endothelial Cells	0.729285	0.0960507	1.6201
ST6GAL1	1.43269	4.88638e-228	3.4868e-225	Endothelial Cells	0.73042	0.150658	1.72711
PRKCH	1.42844	6.50815e-234	4.96069e-231	Endothelial Cells	0.787174	0.233545	1.88558
B2M	1.40451	2.14691e-197	1.12505e-194	Endothelial Cells	0.801362	0.325695	2.09175
ADGRL4	1.4036	2.09977e-274	2.51507e-271	Endothelial Cells	0.69126	0.0195027	1.43711
LIMCH1	1.39843	6.67803e-244	5.74276e-241	Endothelial Cells	0.750284	0.153096	1.67077
PECAM1	1.38751	7.24533e-278	9.34592e-275	Endothelial Cells	0.706016	0.032667	1.44233
MKL2	1.38207	1.43643e-222	9.26441e-220	Endothelial Cells	0.799659	0.277913	1.9097
SLC2A1	1.37754	1.79625e-251	1.6734e-248	Endothelial Cells	0.691827	0.0643588	1.48415
PLEKHG1	1.36115	2.32427e-215	1.4173e-212	Endothelial Cells	0.764472	0.210629	1.77979
TMSB10	1.35884	2.82617e-184	1.26379e-181	Endothelial Cells	0.704881	0.204778	1.76227
RNF144B	1.32789	1.11432e-245	1.01005e-242	Endothelial Cells	0.655505	0.0195027	1.36086
CEMIP2	1.30732	1.35537e-238	1.0823e-235	Endothelial Cells	0.687855	0.0760605	1.43702
SYNE1	1.29062	4.78602e-217	2.97247e-214	Endothelial Cells	0.875709	0.505607	2.34563
ABLIM1	1.28749	3.73262e-210	2.19622e-207	Endothelial Cells	0.785471	0.229644	1.74752
SAMD12	1.28199	1.12379e-210	6.73029e-208	Endothelial Cells	0.675369	0.105802	1.47239
IGF1R	1.28005	1.11011e-175	4.43226e-173	Endothelial Cells	0.868331	0.427109	2.2468
MT2A	1.27917	4.36536e-159	1.42141e-156	Endothelial Cells	0.660045	0.18235	1.6473
AFDN	1.27891	6.68423e-226	4.57502e-223	Endothelial Cells	0.761635	0.175037	1.61511
CCNY	1.26598	4.94377e-198	2.63181e-195	Endothelial Cells	0.835414	0.425646	2.1131
PTPRM	1.23281	9.21518e-193	4.54498e-190	Endothelial Cells	0.860386	0.498294	2.3111
SLCO2B1	1.22972	3.52047e-231	2.56673e-228	Endothelial Cells	0.664586	0.0502194	1.31995
A2M	1.22553	1.48883e-170	5.54804e-168	Endothelial Cells	0.778093	0.341784	1.91757
IFI27	1.22088	1.60666e-171	6.1936e-169	Endothelial Cells	0.604427	0.0804486	1.38322
GALNT15	1.21767	1.14038e-207	6.59416e-205	Endothelial Cells	0.625426	0.0453437	1.29748
ADGRF5	1.213	3.02837e-205	1.66501e-202	Endothelial Cells	0.731555	0.187226	1.55558
TFRC	1.205	2.87032e-205	1.60441e-202	Endothelial Cells	0.636209	0.0677718	1.31737
RAPGEF2	1.1965	2.44782e-186	1.10939e-183	Endothelial Cells	0.849603	0.448562	2.094
PDE10A	1.196	1.25912e-165	4.39877e-163	Endothelial Cells	0.696935	0.167235	1.59123
HEG1	1.19214	5.02488e-221	3.17971e-218	Endothelial Cells	0.676504	0.0828864	1.33428
ESYT2	1.18606	4.92433e-158	1.57288e-155	Endothelial Cells	0.885925	0.521209	2.44445
BMPR2	1.17041	5.22518e-188	2.40058e-185	Endothelial Cells	0.841657	0.408094	1.95993
EGFL7	1.15831	2.84019e-224	1.90509e-221	Endothelial Cells	0.66118	0.0594832	1.25694
NEDD9	1.14538	1.95722e-190	9.24525e-188	Endothelial Cells	0.656073	0.11019	1.34206
NFIB	1.11902	8.09088e-151	2.42278e-148	Endothelial Cells	0.710556	0.247196	1.61828
GRB10	1.11899	3.2509e-182	1.3978e-179	Endothelial Cells	0.670261	0.138957	1.36943
MEF2A	1.11386	1.00046e-159	3.32212e-157	Endothelial Cells	0.80874	0.411507	1.92285
LMBR1	1.10513	3.86833e-183	1.68488e-180	Endothelial Cells	0.723042	0.221355	1.49586
THSD7A	1.10021	5.41908e-172	2.11331e-169	Endothelial Cells	0.587401	0.061921	1.20872
SLC1A1	1.09685	5.90052e-177	2.41331e-174	Endothelial Cells	0.600454	0.0697221	1.21685
BSG	1.08661	2.48663e-136	6.31792e-134	Endothelial Cells	0.699773	0.286689	1.6583
EMCN	1.08149	2.67679e-178	1.10832e-175	Endothelial Cells	0.62202	0.0848367	1.23702
STXBP6	1.08089	1.45792e-170	5.49389e-168	Endothelial Cells	0.574347	0.0463189	1.16723
INPP5D	1.071	2.84536e-196	1.46812e-193	Endothelial Cells	0.589671	0.0199902	1.10522
ARHGAP31	1.06949	2.07407e-192	1.00812e-189	Endothelial Cells	0.674234	0.122379	1.28081
IRAK3	1.06079	1.15011e-166	4.06025e-164	Endothelial Cells	0.635641	0.134569	1.29038
ANKS1A	1.05909	5.50509e-152	1.66333e-149	Endothelial Cells	0.716799	0.273525	1.56488
NEBL	1.05827	1.389e-126	3.10561e-124	Endothelial Cells	0.816118	0.403706	1.97032
DNM3	1.05724	3.45204e-157	1.09221e-154	Endothelial Cells	0.723042	0.276938	1.55457
USP54	1.05657	2.69936e-179	1.13164e-176	Endothelial Cells	0.676504	0.154071	1.32189
AGFG1	1.05498	1.25484e-164	4.25098e-162	Endothelial Cells	0.720204	0.256948	1.50946
CDYL2	1.05425	3.29147e-191	1.57699e-188	Endothelial Cells	0.585131	0.0243784	1.09436
NXN	1.0528	7.9438e-141	2.16601e-138	Endothelial Cells	0.766175	0.320332	1.71173
PPFIBP1	1.04434	5.51629e-133	1.33097e-130	Endothelial Cells	0.831442	0.500731	2.1389
ID1	1.03444	3.36204e-165	1.15057e-162	Endothelial Cells	0.560726	0.0385178	1.10724
BTNL9	1.02591	2.60904e-188	1.21531e-185	Endothelial Cells	0.574915	0.0170648	1.0538
JCAD	1.01986	9.81624e-170	3.61777e-167	Endothelial Cells	0.633371	0.121404	1.22823
ITM2A	1.01273	1.82603e-154	5.56741e-152	Endothelial Cells	0.546538	0.0429059	1.09367
MCF2L	1.00703	2.55798e-179	1.08594e-176	Endothelial Cells	0.577185	0.0336421	1.06384
CMTM8	1.00258	1.06433e-161	3.56954e-159	Endothelial Cells	0.583995	0.068747	1.12886
TGM2	1.00201	2.2035e-168	7.86181e-166	Endothelial Cells	0.57832	0.0565578	1.09691
GNAQ	0.999997	4.1693e-142	1.14615e-139	Endothelial Cells	0.799659	0.387616	1.76209
CPNE8	0.994483	3.1686e-147	9.00579e-145	Endothelial Cells	0.675936	0.214042	1.3819
CADPS2	0.988052	1.49568e-131	3.50785e-129	Endothelial Cells	0.6958	0.272062	1.49638
USP6NL	0.983324	2.37305e-159	7.80269e-157	Endothelial Cells	0.646425	0.152121	1.24372
APOLD1	0.977604	3.89149e-123	8.31291e-121	Endothelial Cells	0.679342	0.257435	1.49737
LAMA3	0.976459	2.96695e-156	9.2996e-154	Endothelial Cells	0.519864	0.0102389	0.997107
MTUS1	0.974077	8.91317e-124	1.92858e-121	Endothelial Cells	0.818388	0.476353	1.98483
NAMPT	0.972291	1.56721e-133	3.80878e-131	Endothelial Cells	0.6521	0.195027	1.3528
CCDC85A	0.972207	3.00396e-138	7.87085e-136	Endothelial Cells	0.511918	0.0390054	1.0385
TCF4	0.970204	4.96342e-137	1.28049e-134	Endothelial Cells	0.913734	0.656265	2.55401
RASGRF2	0.961337	1.10531e-134	2.70583e-132	Endothelial Cells	0.714529	0.267674	1.47251
SPOCK3	0.956435	1.83257e-121	3.88991e-119	Endothelial Cells	0.528944	0.100439	1.12405
ETS2	0.95393	7.11107e-150	2.07384e-147	Endothelial Cells	0.616913	0.134569	1.18754
PRICKLE2	0.953921	1.26766e-118	2.57665e-116	Endothelial Cells	0.656073	0.262311	1.45081
LEF1	0.953206	3.63409e-116	7.08605e-114	Endothelial Cells	0.755392	0.357874	1.69486
SLC16A1	0.951166	2.89514e-115	5.5169e-113	Endothelial Cells	0.465948	0.0351048	1.01179
WWTR1	0.946928	2.08344e-112	3.86047e-110	Endothelial Cells	0.749716	0.358849	1.67864
TEK	0.945653	1.66225e-168	5.99445e-166	Endothelial Cells	0.550511	0.0229157	0.984191
SRGN	0.944688	1.74892e-150	5.19073e-148	Endothelial Cells	0.576617	0.083374	1.09006
TSPAN5	0.94401	3.56626e-123	7.667e-121	Endothelial Cells	0.643587	0.20234	1.35189
NOSTRIN	0.94353	1.41765e-140	3.8036e-138	Endothelial Cells	0.609535	0.146758	1.19618
GPR85	0.933543	1.95067e-128	4.42038e-126	Endothelial Cells	0.49319	0.0336421	0.998141
PALMD	0.931095	1.56073e-154	4.80219e-152	Endothelial Cells	0.54143	0.0370551	0.995044
HLA-B	0.923772	8.89704e-139	2.34952e-136	Endothelial Cells	0.560159	0.0941004	1.08097
PDXK	0.92319	1.98632e-144	5.55144e-142	Endothelial Cells	0.613507	0.14627	1.16305
KLHL5	0.918665	5.06745e-137	1.29734e-134	Endothelial Cells	0.654938	0.204291	1.28295
PTMA	0.898835	2.83206e-95	4.00767e-93	Endothelial Cells	0.749149	0.403218	1.7819
TMEM123	0.897473	2.82386e-136	7.12081e-134	Endothelial Cells	0.574347	0.11214	1.08806
EEF1A1	0.896616	7.95128e-113	1.4815e-110	Endothelial Cells	0.677072	0.302779	1.4576
CNOT6L	0.892472	1.01293e-125	2.22038e-123	Endothelial Cells	0.633939	0.201853	1.24674
UBC	0.89225	2.25754e-119	4.67366e-117	Endothelial Cells	0.671964	0.252072	1.35665
C22orf34	0.887403	6.9712e-133	1.67e-130	Endothelial Cells	0.473893	0.00633837	0.896136
ELMO1	0.881453	3.6837e-129	8.46192e-127	Endothelial Cells	0.622588	0.159922	1.18438
SGMS1	0.874985	5.65902e-109	9.98907e-107	Endothelial Cells	0.742338	0.387616	1.61867
EXOC6	0.873681	1.70844e-120	3.5811e-118	Endothelial Cells	0.640182	0.205266	1.24959
SMAD6	0.873015	1.15505e-118	2.36207e-116	Endothelial Cells	0.486379	0.0477816	0.956211
APP	0.866884	4.0329e-118	8.00328e-116	Endothelial Cells	0.786606	0.439785	1.69138
ACVR1	0.863341	2.88946e-126	6.37545e-124	Endothelial Cells	0.589103	0.14237	1.11353
CYYR1	0.857091	5.69912e-127	1.2828e-124	Endothelial Cells	0.470488	0.0136519	0.879416
CHSY1	0.856355	1.82607e-107	3.15683e-105	Endothelial Cells	0.53462	0.127743	1.08278
ANXA3	0.855729	2.49383e-146	7.0284e-144	Endothelial Cells	0.508513	0.0165773	0.883433
SLCO1A2	0.85177	2.90646e-102	4.59796e-100	Endothelial Cells	0.452327	0.0458313	0.936055
CXorf36	0.850575	1.30928e-148	3.7854e-146	Endothelial Cells	0.509648	0.0131643	0.872933
FOXO1	0.84814	1.26409e-111	2.3294e-109	Endothelial Cells	0.595914	0.173574	1.17045
DUSP1	0.847312	4.87651e-108	8.51814e-106	Endothelial Cells	0.579455	0.16236	1.1613
NR3C2	0.847231	5.00426e-91	6.74028e-89	Endothelial Cells	0.721907	0.403706	1.6708
SPOCK2	0.846457	8.59148e-141	2.32372e-138	Endothelial Cells	0.53689	0.0575329	0.940497
RIN2	0.844982	1.01421e-124	2.20874e-122	Endothelial Cells	0.609535	0.159922	1.13342
MFSD2A	0.843775	2.29093e-135	5.6495e-133	Endothelial Cells	0.486379	0.014627	0.866895
TSC22D1	0.841178	2.22842e-101	3.49237e-99	Endothelial Cells	0.835982	0.565578	2.07294
STOM	0.840429	9.74041e-116	1.87744e-113	Endothelial Cells	0.627128	0.205753	1.20497
RPS28	0.837234	3.14477e-96	4.52658e-94	Endothelial Cells	0.628831	0.272062	1.34689
RBMS2	0.830311	1.59813e-118	3.20946e-116	Endothelial Cells	0.645289	0.228669	1.22984
ITGA1	0.827294	2.56705e-84	3.1421e-82	Endothelial Cells	0.709421	0.40078	1.63228
TANC1	0.824506	5.60472e-107	9.59036e-105	Endothelial Cells	0.702043	0.313018	1.40596
SHANK3	0.824413	6.63498e-156	2.06041e-153	Endothelial Cells	0.526674	0.0170648	0.853399
MT-ATP6	0.823351	8.5087e-101	1.32113e-98	Endothelial Cells	0.870602	0.634325	2.17699
SGPP2	0.820973	4.74545e-130	1.10523e-127	Endothelial Cells	0.477866	0.0131643	0.845751
CAVIN2	0.819169	8.23856e-115	1.56104e-112	Endothelial Cells	0.488082	0.0570453	0.915678
PPARD	0.817931	9.87524e-129	2.25303e-126	Endothelial Cells	0.561862	0.109215	0.995749
PON2	0.817108	8.52084e-115	1.60546e-112	Endothelial Cells	0.573212	0.158459	1.07256
ZNF366	0.810906	1.62954e-118	3.25308e-116	Endothelial Cells	0.452894	0.0107265	0.829156
XAF1	0.809594	4.56803e-113	8.5588e-111	Endothelial Cells	0.631101	0.201365	1.18178
MYO10	0.808941	2.41417e-109	4.30672e-107	Endothelial Cells	0.58286	0.158459	1.10924
SPTBN1	0.807672	4.4038e-93	6.07797e-91	Endothelial Cells	0.877412	0.63335	2.30472
IFITM3	0.803725	2.2551e-78	2.53797e-76	Endothelial Cells	0.595914	0.25451	1.34448
WWC2	0.80225	2.37459e-101	3.70413e-99	Endothelial Cells	0.671964	0.282789	1.3326
ENG	0.801296	7.17719e-120	1.49508e-117	Endothelial Cells	0.555051	0.116041	0.994604
SNED1	0.800444	1.58196e-104	2.58809e-102	Endothelial Cells	0.620885	0.205753	1.20601
HERPUD1	0.799351	2.7912e-105	4.58879e-103	Endothelial Cells	0.558456	0.156997	1.06304
EPB41L4A	0.798429	1.09366e-100	1.69029e-98	Endothelial Cells	0.644722	0.244271	1.26319
CFLAR	0.797945	4.4917e-103	7.17346e-101	Endothelial Cells	0.733825	0.377864	1.49047
SAT1	0.797734	2.85122e-88	3.74997e-86	Endothelial Cells	0.622588	0.235982	1.2953
CD34	0.795037	1.47884e-131	3.49277e-129	Endothelial Cells	0.490352	0.0243784	0.835566
HERC2	0.791974	1.96903e-107	3.38652e-105	Endothelial Cells	0.700908	0.31058	1.33855
NLK	0.78507	4.01252e-95	5.65428e-93	Endothelial Cells	0.644722	0.276938	1.28243
ASAP1	0.781658	3.91093e-86	4.93101e-84	Endothelial Cells	0.782633	0.479766	1.78741
PKP4	0.778682	7.69688e-88	1.00053e-85	Endothelial Cells	0.682747	0.317894	1.40507
SRGAP2	0.776393	1.97742e-105	3.31594e-103	Endothelial Cells	0.628831	0.226231	1.17497
NET1	0.776311	6.37726e-102	1.00413e-99	Endothelial Cells	0.547106	0.130668	1.04054
PTPRG	0.776273	6.86634e-107	1.16895e-104	Endothelial Cells	0.966515	0.868844	3.40343
SERPINB6	0.772909	1.70937e-109	3.08219e-107	Endothelial Cells	0.629398	0.226231	1.15301
FAM155A	0.772205	1.91871e-58	1.55059e-56	Endothelial Cells	0.480704	0.211604	1.12878
CDK17	0.772203	2.68221e-105	4.43133e-103	Endothelial Cells	0.631669	0.230619	1.16929
RAPGEF1	0.768023	3.18168e-87	4.0884e-85	Endothelial Cells	0.703178	0.335934	1.41961
EPHA4	0.763487	5.09455e-116	9.87635e-114	Endothelial Cells	0.517594	0.0828864	0.901478
RNF19A	0.762531	2.12237e-100	3.26514e-98	Endothelial Cells	0.602157	0.206728	1.12728
XPR1	0.761728	2.67366e-103	4.29039e-101	Endothelial Cells	0.609535	0.206241	1.12491
EXOC6B	0.753523	1.81235e-80	2.1032e-78	Endothelial Cells	0.81101	0.521697	1.84572
TIE1	0.748919	3.02693e-129	7.00119e-127	Endothelial Cells	0.472758	0.0107265	0.765436
HLA-A	0.748883	2.73496e-100	4.18835e-98	Endothelial Cells	0.515891	0.117991	0.949428
SORBS2	0.747091	7.40809e-46	4.67016e-44	Endothelial Cells	0.778093	0.394929	1.92734
ACER2	0.746901	7.62509e-95	1.07e-92	Endothelial Cells	0.433598	0.0419308	0.81648
QKI	0.746439	1.94485e-87	2.5087e-85	Endothelial Cells	0.836549	0.580205	1.99006
TSHZ2	0.746306	4.04868e-58	3.24068e-56	Endothelial Cells	0.335414	0.0316919	0.804861
TMSB4X	0.74175	8.86977e-84	1.07391e-81	Endothelial Cells	0.640182	0.301316	1.30483
SMARCA2	0.741521	2.18517e-97	3.21431e-95	Endothelial Cells	0.667991	0.282789	1.24391
ADGRL2	0.739137	1.08054e-96	1.56879e-94	Endothelial Cells	0.621453	0.234032	1.15339
PTTG1IP	0.738969	1.26432e-109	2.29204e-107	Endothelial Cells	0.554484	0.137981	0.964416
MT-CYB	0.738557	1.47059e-81	1.7245e-79	Endothelial Cells	0.76504	0.482691	1.66884
RPGR	0.738521	1.95044e-86	2.46845e-84	Endothelial Cells	0.427355	0.0560702	0.832249
PLXNA2	0.738512	2.45038e-99	3.73549e-97	Endothelial Cells	0.53916	0.137494	0.979776
PLPP1	0.735341	2.74218e-65	2.45246e-63	Endothelial Cells	0.61067	0.301804	1.32177
SEMA6A	0.734963	2.34818e-109	4.21141e-107	Endothelial Cells	0.468785	0.0443686	0.810041
SORBS1	0.731804	1.76396e-58	1.42898e-56	Endothelial Cells	0.77185	0.460751	1.83124
FLNB	0.72715	2.63181e-105	4.36959e-103	Endothelial Cells	0.534052	0.104827	0.93636
DOCK1	0.724789	1.60912e-79	1.84187e-77	Endothelial Cells	0.766742	0.460751	1.6256
CD46	0.724346	6.18014e-88	8.09646e-86	Endothelial Cells	0.657208	0.305705	1.26866
HSPA1A	0.721778	3.93369e-63	3.40021e-61	Endothelial Cells	0.461975	0.142857	1.04153
RPS6KA2	0.720331	5.08706e-85	6.34237e-83	Endothelial Cells	0.666856	0.300829	1.28208
PCDH11Y	0.720212	1.01519e-74	1.07405e-72	Endothelial Cells	0.368899	0.0214529	0.756082
SLC19A3	0.720112	2.24743e-115	4.3071e-113	Endothelial Cells	0.447219	0.0107265	0.73772
NOTCH4	0.720014	9.59345e-121	2.02355e-118	Endothelial Cells	0.468785	0.0214529	0.756273
NPIPB5	0.719856	3.09253e-98	4.63024e-96	Endothelial Cells	0.505108	0.113116	0.899885
PARVB	0.717768	4.57672e-98	6.82195e-96	Endothelial Cells	0.530647	0.133593	0.946565
RAPGEF4	0.708866	9.29288e-73	9.58968e-71	Endothelial Cells	0.689557	0.366163	1.44217
CYTH1	0.707085	2.09196e-105	3.49055e-103	Endothelial Cells	0.525539	0.109703	0.888777
JAM2	0.699819	4.65461e-99	7.06363e-97	Endothelial Cells	0.476731	0.0721599	0.824622
NRP1	0.698332	1.54246e-94	2.14652e-92	Endothelial Cells	0.484109	0.0843491	0.856509
DOCK4	0.696758	1.92437e-81	2.24877e-79	Endothelial Cells	0.547673	0.193077	1.0431
HLA-C	0.696715	7.44225e-94	1.0314e-91	Endothelial Cells	0.497162	0.112628	0.880764
SH3BP4	0.69644	2.47083e-109	4.38449e-107	Endothelial Cells	0.471056	0.0453437	0.772186
PTPN14	0.696369	2.65678e-92	3.62208e-90	Endothelial Cells	0.567537	0.176012	1.01205
NFKBIA	0.694486	9.38627e-97	1.36868e-94	Endothelial Cells	0.488082	0.0916626	0.847343
PARP14	0.691443	9.87824e-90	1.31991e-87	Endothelial Cells	0.560726	0.183325	1.00732
EML1	0.690653	1.10802e-103	1.78658e-101	Endothelial Cells	0.462543	0.0497318	0.772639
LEPR	0.689848	7.66834e-85	9.49007e-83	Endothelial Cells	0.528377	0.152608	0.977747
LIMS2	0.687515	1.19626e-105	2.01608e-103	Endothelial Cells	0.505108	0.0828864	0.831939
SLCO4A1	0.68648	5.36216e-86	6.73544e-84	Endothelial Cells	0.387628	0.0136519	0.706752
PELI1	0.685483	2.46959e-78	2.77006e-76	Endothelial Cells	0.477866	0.123842	0.898614
NPAS2	0.684761	6.69995e-77	7.29555e-75	Endothelial Cells	0.557321	0.207216	1.06878
SYNE2	0.681186	8.78976e-70	8.67032e-68	Endothelial Cells	0.807037	0.548513	1.86016
AP3S1	0.680201	1.66158e-83	1.99735e-81	Endothelial Cells	0.560159	0.205266	1.03123
SOS1	0.676541	3.60498e-72	3.67489e-70	Endothelial Cells	0.737798	0.423696	1.49651
LMO2	0.674634	8.88439e-104	1.43944e-101	Endothelial Cells	0.455732	0.0399805	0.744985
PPP3CA	0.673542	1.16736e-72	1.19727e-70	Endothelial Cells	0.689557	0.371526	1.37179
HIPK3	0.667761	2.09977e-70	2.08967e-68	Endothelial Cells	0.624858	0.305705	1.22988
PIK3C2A	0.667531	1.05426e-83	1.27187e-81	Endothelial Cells	0.629966	0.269625	1.14209
KLF2	0.667278	6.43293e-85	7.99065e-83	Endothelial Cells	0.485244	0.107752	0.871517
FRYL	0.667265	1.19113e-68	1.13489e-66	Endothelial Cells	0.801362	0.509995	1.70667
MCC	0.665339	1.75247e-63	1.53458e-61	Endothelial Cells	0.626561	0.297903	1.29148
MYO1E	0.663277	1.14916e-71	1.16437e-69	Endothelial Cells	0.592509	0.229157	1.13548
GNAI2	0.66224	1.09379e-94	1.52849e-92	Endothelial Cells	0.515323	0.123354	0.863846
SCARB1	0.660656	2.34577e-68	2.22868e-66	Endothelial Cells	0.580023	0.261824	1.14192
MT-ND4	0.660573	1.45022e-70	1.44754e-68	Endothelial Cells	0.77639	0.537299	1.66607
CPD	0.660446	1.63758e-84	2.01917e-82	Endothelial Cells	0.534052	0.166748	0.944941
GFOD1	0.659303	2.73079e-84	3.33038e-82	Endothelial Cells	0.464813	0.0906875	0.81891
SDCBP	0.656105	6.82914e-96	9.7462e-94	Endothelial Cells	0.531215	0.134569	0.876475
STOX2	0.653879	5.85973e-75	6.2191e-73	Endothelial Cells	0.398978	0.0511945	0.74137
SLC39A8	0.653826	6.3706e-98	9.45386e-96	Endothelial Cells	0.4563	0.0531448	0.743924
EMP2	0.651758	9.44614e-80	1.08868e-77	Endothelial Cells	0.565267	0.205753	1.0183
CDH5	0.650588	3.48469e-106	5.9025e-104	Endothelial Cells	0.449489	0.0302292	0.699168
CDH2	0.649287	3.31662e-83	3.95846e-81	Endothelial Cells	0.417707	0.0497318	0.731729
SHROOM4	0.648773	3.43455e-97	5.03004e-95	Endothelial Cells	0.443246	0.0433935	0.719101
PAM	0.648301	2.86355e-58	2.30307e-56	Endothelial Cells	0.754257	0.468552	1.63152
HIF3A	0.647785	2.27004e-95	3.22596e-93	Endothelial Cells	0.501703	0.0960507	0.825973
TPT1	0.645805	3.4512e-76	3.73375e-74	Endothelial Cells	0.605562	0.265724	1.11019
HMCN1	0.641325	1.06459e-78	1.20622e-76	Endothelial Cells	0.376844	0.0175524	0.672815
CD59	0.640939	2.78809e-80	3.22438e-78	Endothelial Cells	0.501135	0.143832	0.882502
KIAA0355	0.64029	9.09818e-87	1.15648e-84	Endothelial Cells	0.538025	0.162847	0.909581
FAM107A	0.640129	4.5222e-92	6.1403e-90	Endothelial Cells	0.446084	0.0555826	0.734418
RPS23	0.640055	9.75535e-72	9.9144e-70	Endothelial Cells	0.530079	0.198927	0.989899
NKTR	0.634222	1.20056e-67	1.12785e-65	Endothelial Cells	0.715664	0.413944	1.41097
IFI44L	0.63375	5.8427e-77	6.38282e-75	Endothelial Cells	0.463678	0.111653	0.82507
EFR3B	0.63146	2.15868e-92	2.95502e-90	Endothelial Cells	0.443814	0.0541199	0.717401
KCTD8	0.62933	1.19941e-53	8.78294e-52	Endothelial Cells	0.337117	0.0468064	0.707979
MT-CO3	0.629238	7.9274e-68	7.48927e-66	Endothelial Cells	0.899546	0.721599	2.18053
DACH1	0.625412	6.424e-54	4.72474e-52	Endothelial Cells	0.593644	0.276451	1.25812
MT-ND2	0.624321	2.71127e-67	2.51886e-65	Endothelial Cells	0.76958	0.512921	1.58181
SLC2A3	0.624262	5.4505e-52	3.88108e-50	Endothelial Cells	0.530647	0.245246	1.13631
RPL3	0.624182	1.38571e-73	1.44779e-71	Endothelial Cells	0.566402	0.227206	1.02203
LRCH1	0.623852	1.5001e-61	1.27691e-59	Endothelial Cells	0.664586	0.349586	1.30802
SORT1	0.623485	3.65519e-53	2.64768e-51	Endothelial Cells	0.688422	0.424183	1.49135
PLSCR1	0.623405	4.26785e-71	4.28548e-69	Endothelial Cells	0.548808	0.213067	1.00423
ACSL5	0.622832	3.87238e-89	5.15364e-87	Endothelial Cells	0.400114	0.0175524	0.650857
CCDC50	0.620656	2.52748e-81	2.94328e-79	Endothelial Cells	0.547106	0.180887	0.929128
TMCC3	0.620515	3.36746e-85	4.2141e-83	Endothelial Cells	0.406356	0.0321794	0.673961
CCSER2	0.620075	2.0053e-65	1.79823e-63	Endothelial Cells	0.673099	0.353486	1.28089
ARFGEF2	0.617458	3.93564e-77	4.31351e-75	Endothelial Cells	0.574915	0.217455	0.996449
ATP7B	0.615016	1.70292e-87	2.20511e-85	Endothelial Cells	0.412032	0.0331546	0.668274
RPL13	0.613243	2.89179e-60	2.4307e-58	Endothelial Cells	0.631101	0.343735	1.26284
SLC30A1	0.612893	5.39542e-92	7.29644e-90	Endothelial Cells	0.419977	0.0302292	0.660971
TSPAN14	0.61098	8.11283e-87	1.0385e-84	Endothelial Cells	0.507946	0.12823	0.820391
UNC13B	0.610671	5.34647e-66	4.83315e-64	Endothelial Cells	0.590238	0.261824	1.09448
GIMAP7	0.608576	6.66777e-89	8.83888e-87	Endothelial Cells	0.403519	0.0204778	0.642884
PCAT19	0.608262	1.31679e-97	1.94549e-95	Endothelial Cells	0.416005	0.014627	0.631127
ID3	0.606717	1.88706e-69	1.85053e-67	Endothelial Cells	0.475028	0.133106	0.86202
CRIM1	0.60664	3.35908e-41	1.89658e-39	Endothelial Cells	0.730988	0.459776	1.69363
RPS27	0.604857	2.56116e-63	2.23107e-61	Endothelial Cells	0.585698	0.265724	1.10475
TRIO	0.602516	2.06727e-54	1.5373e-52	Endothelial Cells	0.804767	0.58118	1.87046
COBLL1	0.601541	5.82094e-61	4.91745e-59	Endothelial Cells	0.91941	0.788396	2.69255
LIFR	0.598978	3.44561e-75	3.66853e-73	Endothelial Cells	0.486379	0.128718	0.829687
OSMR	0.59795	1.61356e-67	1.5074e-65	Endothelial Cells	0.501703	0.16626	0.903158
RIMKLB	0.595921	8.14178e-54	5.97504e-52	Endothelial Cells	0.551078	0.272062	1.06345
FMNL3	0.594094	2.30569e-79	2.63022e-77	Endothelial Cells	0.49319	0.130668	0.812655
RAC1	0.592661	6.3681e-73	6.59177e-71	Endothelial Cells	0.584563	0.240858	1.00041
ZFYVE28	0.590426	3.16657e-75	3.38218e-73	Endothelial Cells	0.440409	0.0936129	0.739064
PPP1R13B	0.589732	4.04837e-83	4.81469e-81	Endothelial Cells	0.455732	0.0828864	0.728989
CNTNAP3B	0.589718	9.65851e-80	1.10934e-77	Endothelial Cells	0.406924	0.043881	0.665011
AFF1	0.58683	2.33737e-56	1.80209e-54	Endothelial Cells	0.676504	0.372989	1.31425
IL4R	0.586799	4.13002e-54	3.05093e-52	Endothelial Cells	0.448354	0.167235	0.873279
NPIPB4	0.586293	1.52169e-76	1.6516e-74	Endothelial Cells	0.434733	0.083374	0.718214
SRGAP2B	0.586238	7.33607e-76	7.8858e-74	Endothelial Cells	0.49773	0.143345	0.826454
ADAM10	0.585404	6.13898e-65	5.47578e-63	Endothelial Cells	0.616913	0.282301	1.10451
MT-ND3	0.585283	1.57004e-53	1.14719e-51	Endothelial Cells	0.867196	0.693808	2.09514
ZKSCAN1	0.585189	5.85544e-73	6.07987e-71	Endothelial Cells	0.549376	0.206728	0.92758
PREX2	0.583626	5.60414e-51	3.92384e-49	Endothelial Cells	0.694098	0.406631	1.39421
PROM1	0.583301	2.10258e-77	2.31962e-75	Endothelial Cells	0.364359	0.00828864	0.596894
VIM	0.582509	1.98482e-56	1.5409e-54	Endothelial Cells	0.585131	0.29449	1.12818
SLC9A3R2	0.581483	1.12713e-74	1.18873e-72	Endothelial Cells	0.413167	0.0624086	0.688762
TACC1	0.581078	2.0637e-47	1.35181e-45	Endothelial Cells	0.897843	0.744027	2.49864
ZNF385B	0.579657	5.62694e-49	3.78948e-47	Endothelial Cells	0.476731	0.194539	0.979196
YES1	0.579627	3.92927e-77	4.31351e-75	Endothelial Cells	0.465948	0.105314	0.761899
CALM1	0.5789	3.19258e-60	2.67681e-58	Endothelial Cells	0.703746	0.453925	1.38153
PICALM	0.57879	1.38427e-47	9.10305e-46	Endothelial Cells	0.830306	0.611409	1.98708
MGAT5	0.578559	7.82018e-52	5.55664e-50	Endothelial Cells	0.631669	0.333983	1.25183
RPS6	0.577938	1.17609e-69	1.15671e-67	Endothelial Cells	0.501135	0.161872	0.859301
RPLP1	0.577511	2.26126e-57	1.78443e-55	Endothelial Cells	0.578888	0.29254	1.09705
IFNGR1	0.572223	1.80112e-71	1.81945e-69	Endothelial Cells	0.438706	0.0989761	0.730288
SRARP	0.571654	1.74728e-83	2.09287e-81	Endothelial Cells	0.393303	0.0234032	0.606944
MT-CO2	0.570737	1.1168e-54	8.35986e-53	Endothelial Cells	0.862089	0.670405	1.8747
CTNNB1	0.570147	1.90445e-57	1.5064e-55	Endothelial Cells	0.675369	0.364213	1.25499
ICA1	0.568685	2.19398e-84	2.69531e-82	Endothelial Cells	0.388195	0.0156021	0.593061
ICAM2	0.567631	1.33721e-77	1.48501e-75	Endothelial Cells	0.375142	0.0175524	0.598684
CTTNBP2NL	0.566634	3.66202e-73	3.81419e-71	Endothelial Cells	0.4563	0.10629	0.745911
NCOA1	0.563848	1.25884e-49	8.58108e-48	Endothelial Cells	0.81101	0.606533	1.91061
CDC14A	0.563155	3.26408e-69	3.18229e-67	Endothelial Cells	0.452894	0.11214	0.760242
RPL28	0.56297	1.84315e-59	1.51881e-57	Endothelial Cells	0.538025	0.235495	0.977562
HIF1A-AS2	0.562819	3.18749e-38	1.67821e-36	Endothelial Cells	0.526107	0.293515	1.18645
DAB2IP	0.561774	7.98025e-69	7.69085e-67	Endothelial Cells	0.542565	0.204778	0.90866
ATP11A	0.561752	3.28376e-63	2.84575e-61	Endothelial Cells	0.511351	0.190151	0.883586
ATP9A	0.560587	8.34155e-74	8.74247e-72	Endothelial Cells	0.512486	0.162847	0.824188
IQGAP1	0.559772	3.21714e-58	2.58125e-56	Endothelial Cells	0.632804	0.324232	1.14856
PGM5	0.556039	2.05904e-63	1.79833e-61	Endothelial Cells	0.371169	0.0487567	0.642435
NDRG1	0.553832	2.71086e-66	2.46387e-64	Endothelial Cells	0.422247	0.0901999	0.706447
RPL41	0.553588	6.34652e-54	4.67801e-52	Endothelial Cells	0.586833	0.314481	1.10529
CLIC5	0.551353	1.17728e-68	1.12489e-66	Endothelial Cells	0.347333	0.0121892	0.572398
CSGALNACT1	0.549853	3.7138e-52	2.6614e-50	Endothelial Cells	0.329739	0.0414432	0.617415
RGCC	0.544549	1.61908e-64	1.43652e-62	Endothelial Cells	0.377412	0.0541199	0.630987
ADD1	0.543378	2.01911e-55	1.5286e-53	Endothelial Cells	0.634506	0.335934	1.14454
VEGFC	0.542787	8.96534e-49	5.98963e-47	Endothelial Cells	0.295119	0.014627	0.568136
EDN1	0.541793	2.07582e-53	1.51017e-51	Endothelial Cells	0.30874	0.0151146	0.567399
RPS6KA3	0.540516	2.83888e-63	2.46659e-61	Endothelial Cells	0.513053	0.183325	0.867323
FOXN3	0.537119	2.40057e-43	1.41744e-41	Endothelial Cells	0.687855	0.445636	1.43557
SMAD9	0.536198	1.03952e-72	1.06943e-70	Endothelial Cells	0.38933	0.0404681	0.609534
SRGAP2C	0.536091	8.98997e-69	8.63913e-67	Endothelial Cells	0.477299	0.137981	0.763942
CD2AP	0.535786	6.61287e-63	5.68673e-61	Endothelial Cells	0.515891	0.187713	0.863072
ANKRD29	0.534278	1.0971e-67	1.03356e-65	Endothelial Cells	0.35244	0.0195027	0.566834
RPS27A	0.533646	4.10102e-58	3.27476e-56	Endothelial Cells	0.545403	0.235982	0.946696
TM4SF1	0.532069	2.37601e-64	2.10255e-62	Endothelial Cells	0.351305	0.0268162	0.577058
RHOBTB1	0.531989	3.03728e-69	2.9698e-67	Endothelial Cells	0.405789	0.0658216	0.645752
IFITM2	0.530836	1.41472e-56	1.10085e-54	Endothelial Cells	0.42849	0.125305	0.750299
ITGAV	0.530432	7.21874e-58	5.73702e-56	Endothelial Cells	0.522701	0.212579	0.897431
ARHGEF3	0.530082	3.80729e-64	3.36024e-62	Endothelial Cells	0.415437	0.0892248	0.68246
LRP8	0.529923	1.24342e-67	1.16486e-65	Endothelial Cells	0.370602	0.0380302	0.591465
SP100	0.529896	4.44716e-55	3.35166e-53	Endothelial Cells	0.598184	0.281814	1.05316
PAQR5	0.529552	1.97353e-74	2.07487e-72	Endothelial Cells	0.362089	0.0117016	0.551508
SLC38A5	0.529217	1.04144e-68	9.97938e-67	Endothelial Cells	0.349603	0.0141394	0.553356
DENND1A	0.528403	1.80666e-43	1.06864e-41	Endothelial Cells	0.713394	0.451975	1.43769
ITGB1	0.527627	1.5103e-51	1.07088e-49	Endothelial Cells	0.620318	0.32862	1.13091
ANKRD37	0.5262	1.48722e-42	8.62945e-41	Endothelial Cells	0.326334	0.0682594	0.646891
ARHGAP26	0.524554	5.98419e-35	2.85082e-33	Endothelial Cells	0.736095	0.501706	1.65034
GRASP	0.524435	1.05613e-70	1.05733e-68	Endothelial Cells	0.368331	0.029254	0.567418
MT-ND5	0.524194	1.1192e-54	8.35986e-53	Endothelial Cells	0.632236	0.333496	1.10757
SPTAN1	0.523067	1.04708e-61	8.93558e-60	Endothelial Cells	0.553916	0.23452	0.913526
IL6ST	0.522739	3.2051e-59	2.63463e-57	Endothelial Cells	0.540295	0.227694	0.907869
SERINC5	0.521989	5.99504e-46	3.79362e-44	Endothelial Cells	0.629966	0.335934	1.1886
SHE	0.520545	4.00087e-78	4.45785e-76	Endothelial Cells	0.371737	0.0126767	0.542192
PDCD4	0.520285	6.45019e-60	5.38125e-58	Endothelial Cells	0.460272	0.14432	0.764014
FAT4	0.519955	1.85173e-61	1.57224e-59	Endothelial Cells	0.397276	0.0770356	0.655825
DNAJC1	0.519734	3.43852e-46	2.19241e-44	Endothelial Cells	0.598184	0.31253	1.1177
PTPN12	0.518127	3.27517e-47	2.13701e-45	Endothelial Cells	0.653235	0.36665	1.21198
CASP10	0.516442	2.08222e-77	2.30473e-75	Endothelial Cells	0.364926	0.00926377	0.529064
TAGLN2	0.512768	1.33711e-66	1.2286e-64	Endothelial Cells	0.412032	0.0809361	0.642828
MYO5C	0.510152	7.04743e-76	7.59989e-74	Endothelial Cells	0.358116	0.0058508	0.518384
MT1E	0.509535	5.89229e-58	4.69395e-56	Endothelial Cells	0.359818	0.0511945	0.597968
MGAT4A	0.505651	9.53416e-67	8.78452e-65	Endothelial Cells	0.397276	0.0658216	0.609424
EPSTI1	0.504899	3.13063e-55	2.36475e-53	Endothelial Cells	0.432463	0.125792	0.735617
TBC1D22A	0.503838	1.12048e-43	6.65106e-42	Endothelial Cells	0.637344	0.370063	1.19937
EFNB2	0.50226	2.25503e-56	1.74261e-54	Endothelial Cells	0.347333	0.043881	0.576365
SPARCL1	0.502028	1.37054e-37	7.13742e-36	Endothelial Cells	0.838252	0.675768	2.09678
CYLD	0.500398	1.52459e-63	1.33853e-61	Endothelial Cells	0.454597	0.127255	0.707144
PRTG	0.499601	5.8813e-63	5.07061e-61	Endothelial Cells	0.359818	0.0375427	0.564103
MT-CO1	0.499387	1.52535e-51	1.07927e-49	Endothelial Cells	0.880817	0.699659	1.93307
STX12	0.499297	1.29018e-56	1.00862e-54	Endothelial Cells	0.510216	0.194539	0.842751
SESTD1	0.499045	5.82181e-45	3.57604e-43	Endothelial Cells	0.625426	0.343735	1.15338
EIF1	0.4987	7.65726e-46	4.80916e-44	Endothelial Cells	0.589671	0.307167	1.07109
CNKSR3	0.498668	8.56534e-56	6.52873e-54	Endothelial Cells	0.330306	0.0287665	0.548366
RPS19	0.493074	2.18216e-54	1.61915e-52	Endothelial Cells	0.503973	0.20039	0.840027
ACER3	0.491565	1.63176e-52	1.17438e-50	Endothelial Cells	0.42622	0.134081	0.716197
RPL10	0.490836	4.42263e-45	2.72658e-43	Endothelial Cells	0.543133	0.269625	0.993151
H3F3B	0.489167	1.08285e-41	6.1763e-40	Endothelial Cells	0.605562	0.324232	1.16016
MYL12B	0.489143	1.08665e-58	8.84566e-57	Endothelial Cells	0.442679	0.127255	0.704306
TGFBR2	0.488412	2.3625e-41	1.3384e-39	Endothelial Cells	0.623723	0.358849	1.18224
IKBKB	0.487759	8.90593e-62	7.61957e-60	Endothelial Cells	0.434733	0.113116	0.670848
GNG11	0.487287	1.0388e-47	6.85813e-46	Endothelial Cells	0.439841	0.160897	0.774557
TRPM6	0.487085	5.78857e-56	4.4425e-54	Endothelial Cells	0.30874	0.00731351	0.499246
RFX3	0.486546	1.41419e-41	8.05247e-40	Endothelial Cells	0.619183	0.354949	1.15742
TPST2	0.485152	1.53141e-66	1.39946e-64	Endothelial Cells	0.359818	0.0297416	0.530195
BBS9	0.484408	9.03509e-36	4.41719e-34	Endothelial Cells	0.658343	0.426134	1.34065
KIF5B	0.483706	1.99812e-52	1.43497e-50	Endothelial Cells	0.527809	0.227694	0.873812
SMCHD1	0.482782	4.75283e-38	2.49063e-36	Endothelial Cells	0.680477	0.446124	1.34749
FGD5	0.482678	1.42786e-59	1.17949e-57	Endothelial Cells	0.437003	0.118966	0.682156
RPS8	0.481447	5.08989e-50	3.49805e-48	Endothelial Cells	0.49773	0.212579	0.84171
CNOT8	0.480799	6.20054e-61	5.22497e-59	Endothelial Cells	0.392736	0.076548	0.60025
HLF	0.480501	4.69086e-47	3.04888e-45	Endothelial Cells	0.461407	0.182838	0.804071
OCLN	0.479098	7.54931e-69	7.29651e-67	Endothelial Cells	0.356413	0.0199902	0.51115
CLIC4	0.478573	1.40633e-39	7.5344e-38	Endothelial Cells	0.637344	0.360312	1.19101
TMEM87B	0.478555	5.11494e-56	3.93451e-54	Endothelial Cells	0.407491	0.102389	0.648919
NEDD4	0.478472	1.99033e-55	1.51022e-53	Endothelial Cells	0.436436	0.127743	0.705528
VTI1A	0.476282	2.34329e-35	1.13241e-33	Endothelial Cells	0.669126	0.411019	1.31369
ABLIM3	0.47498	2.55268e-54	1.88989e-52	Endothelial Cells	0.379682	0.0789859	0.612916
ELF1	0.474954	7.66075e-45	4.69701e-43	Endothelial Cells	0.54143	0.255973	0.957122
MT-ND1	0.474529	3.84294e-41	2.16249e-39	Endothelial Cells	0.759932	0.533886	1.39352
BAZ2B	0.474039	1.88965e-33	8.66963e-32	Endothelial Cells	0.740068	0.528035	1.54868
BST2	0.472573	8.5912e-60	7.14967e-58	Endothelial Cells	0.362089	0.0482691	0.551806
S100A10	0.472559	3.58172e-53	2.60008e-51	Endothelial Cells	0.323496	0.0297416	0.522055
RPL11	0.469533	5.42029e-47	3.51616e-45	Endothelial Cells	0.50227	0.219893	0.8583
PIK3R3	0.468894	2.90611e-57	2.28256e-55	Endothelial Cells	0.326901	0.0214529	0.503931
DNM2	0.465707	2.90373e-51	2.04591e-49	Endothelial Cells	0.508513	0.215505	0.819607
AAK1	0.464226	5.83678e-41	3.26801e-39	Endothelial Cells	0.623156	0.355924	1.10559
RASSF8	0.463908	1.29666e-45	8.08313e-44	Endothelial Cells	0.488649	0.205266	0.846429
TOX	0.46386	6.19284e-44	3.69565e-42	Endothelial Cells	0.325766	0.0580205	0.570484
EGFR	0.463111	1.1663e-39	6.25844e-38	Endothelial Cells	0.539728	0.278401	0.979267
SHROOM2	0.462999	1.40757e-56	1.09784e-54	Endothelial Cells	0.334847	0.0307167	0.513609
TPM3	0.46296	1.4737e-57	1.16844e-55	Endothelial Cells	0.446652	0.133106	0.678317
FUT8	0.46279	8.39778e-44	5.00257e-42	Endothelial Cells	0.488649	0.21843	0.851514
MCL1	0.462253	1.14711e-55	8.72375e-54	Endothelial Cells	0.405221	0.0989761	0.629359
DEPP1	0.462212	4.36678e-45	2.69711e-43	Endothelial Cells	0.299659	0.0307167	0.511799
TMEM132C	0.461562	4.16035e-37	2.13348e-35	Endothelial Cells	0.501703	0.212579	1.02773
INSR	0.460741	1.2059e-36	6.1001e-35	Endothelial Cells	0.570375	0.322282	1.06756
IFI44	0.460303	7.01297e-56	5.35765e-54	Endothelial Cells	0.400681	0.0960507	0.614865
AL136531.2	0.459872	8.75354e-49	5.85981e-47	Endothelial Cells	0.355278	0.0726475	0.58323
PIAS2	0.459106	1.66415e-48	1.10519e-46	Endothelial Cells	0.452894	0.167723	0.742486
MYH9	0.459059	1.51112e-36	7.60962e-35	Endothelial Cells	0.6521	0.390541	1.21111
CAMTA1	0.458851	2.04926e-36	1.02579e-34	Endothelial Cells	0.639047	0.399317	1.21788
PXN	0.457915	3.6488e-59	2.99201e-57	Endothelial Cells	0.388195	0.0741102	0.576818
RALGAPA1	0.456414	1.88302e-34	8.80793e-33	Endothelial Cells	0.766742	0.573866	1.64923
GBP4	0.455608	7.03326e-59	5.73921e-57	Endothelial Cells	0.337117	0.0263286	0.498572
TBC1D12	0.455255	1.62702e-48	1.08268e-46	Endothelial Cells	0.452894	0.164798	0.738296
DENND3	0.453829	3.50976e-51	2.46256e-49	Endothelial Cells	0.471056	0.171624	0.74599
PLAT	0.453055	3.37429e-49	2.28159e-47	Endothelial Cells	0.305335	0.0234032	0.489922
SSFA2	0.452374	2.33291e-49	1.58063e-47	Endothelial Cells	0.473326	0.186251	0.756881
ST3GAL6	0.452237	2.27526e-50	1.57335e-48	Endothelial Cells	0.381952	0.0872745	0.616824
KIAA1549	0.452041	1.25917e-58	1.02252e-56	Endothelial Cells	0.345062	0.0346173	0.507759
AHNAK	0.451368	1.9478e-44	1.18129e-42	Endothelial Cells	0.50454	0.224768	0.853002
GLIS3	0.451342	9.48976e-36	4.62598e-34	Endothelial Cells	0.407491	0.16431	0.776402
CRIP2	0.450442	2.34079e-57	1.84285e-55	Endothelial Cells	0.385358	0.0770356	0.571651
ALPL	0.450228	1.34622e-44	8.20899e-43	Endothelial Cells	0.276958	0.00926377	0.464819
UVRAG	0.449981	1.26416e-40	6.98474e-39	Endothelial Cells	0.561862	0.290102	0.979028
FCHO2	0.448599	1.00399e-41	5.73626e-40	Endothelial Cells	0.585698	0.30863	1.01147
STAU2	0.448106	2.95809e-47	1.93389e-45	Endothelial Cells	0.486379	0.197465	0.790847
RPL13A	0.447763	7.94459e-45	4.86215e-43	Endothelial Cells	0.528944	0.25451	0.886107
BACE2	0.44719	7.75736e-39	4.12308e-37	Endothelial Cells	0.376844	0.125792	0.673419
MFHAS1	0.446211	2.67145e-50	1.83973e-48	Endothelial Cells	0.368331	0.076548	0.584624
PLPPR4	0.445075	1.91285e-49	1.29865e-47	Endothelial Cells	0.316686	0.0351048	0.495771
ZBTB38	0.444494	3.70101e-35	1.77829e-33	Endothelial Cells	0.631669	0.377864	1.16947
KDM7A	0.444428	9.45666e-49	6.30532e-47	Endothelial Cells	0.416572	0.129693	0.666754
CEP112	0.442792	1.66188e-30	6.91516e-29	Endothelial Cells	0.627128	0.385666	1.23424
BICD1	0.442582	5.57217e-44	3.33713e-42	Endothelial Cells	0.498865	0.220868	0.834074
RGS3	0.44229	5.80667e-60	4.85646e-58	Endothelial Cells	0.342792	0.0282789	0.489354
VSIR	0.441211	9.98577e-60	8.28968e-58	Endothelial Cells	0.327469	0.014627	0.466111
MX1	0.440976	1.28074e-52	9.23731e-51	Endothelial Cells	0.355278	0.0594832	0.541405
RPS18	0.43947	1.24298e-45	7.76295e-44	Endothelial Cells	0.486379	0.210629	0.790628
SWAP70	0.438745	7.0918e-46	4.47918e-44	Endothelial Cells	0.468785	0.184788	0.76043
GNB1	0.438645	4.15337e-35	1.98994e-33	Endothelial Cells	0.675936	0.42077	1.22363
C1GALT1	0.43819	2.79235e-45	1.72786e-43	Endothelial Cells	0.360386	0.0906875	0.582094
ETS1	0.437253	4.8809e-33	2.22111e-31	Endothelial Cells	0.590238	0.348123	1.11956
AL139807.1	0.436821	6.90021e-43	4.03873e-41	Endothelial Cells	0.326334	0.0614334	0.547419
CCSER1	0.436254	6.40099e-33	2.88932e-31	Endothelial Cells	0.328604	0.117991	0.56351
LGALS3	0.435556	2.49017e-50	1.71842e-48	Endothelial Cells	0.380817	0.0921502	0.583357
TCF12	0.435336	4.64534e-28	1.81368e-26	Endothelial Cells	0.807037	0.633837	1.85574
WDR60	0.43527	1.73524e-40	9.55607e-39	Endothelial Cells	0.476163	0.217942	0.809831
SLC5A6	0.4349	4.14168e-48	2.74513e-46	Endothelial Cells	0.303632	0.0243784	0.474574
KAT6A	0.434719	7.20212e-34	3.34549e-32	Endothelial Cells	0.648127	0.398342	1.19323
FGD6	0.434196	8.34301e-49	5.59615e-47	Endothelial Cells	0.444381	0.137494	0.71488
CP	0.434084	9.58552e-27	3.59999e-25	Endothelial Cells	0.245743	0.0414432	0.517529
HPCAL1	0.434062	4.67152e-52	3.34058e-50	Endothelial Cells	0.358116	0.0633837	0.540448
KCTD12	0.433476	4.7311e-48	3.12962e-46	Endothelial Cells	0.310443	0.0312043	0.484586
PARP9	0.432714	8.42707e-51	5.88806e-49	Endothelial Cells	0.387628	0.0926377	0.594132
RPS15	0.431763	5.32432e-43	3.13275e-41	Endothelial Cells	0.481839	0.210141	0.793696
ROBO4	0.430983	3.00752e-57	2.35669e-55	Endothelial Cells	0.328604	0.0229157	0.465508
MACF1	0.430259	1.09454e-34	5.1557e-33	Endothelial Cells	0.881952	0.751341	2.17841
SCAMP1	0.430027	7.51568e-50	5.15462e-48	Endothelial Cells	0.42395	0.132618	0.648913
CD320	0.429648	3.74511e-47	2.4389e-45	Endothelial Cells	0.299092	0.0219405	0.468241
SRPK2	0.428238	8.54114e-32	3.71053e-30	Endothelial Cells	0.646992	0.401268	1.21298
SLC3A2	0.427568	2.25799e-51	1.59429e-49	Endothelial Cells	0.362656	0.0726475	0.5373
RPL18	0.42662	5.43737e-44	3.26223e-42	Endothelial Cells	0.481839	0.209654	0.776032
CARD8	0.425986	5.63765e-53	4.0749e-51	Endothelial Cells	0.380817	0.0838615	0.557996
HDGFL3	0.425921	6.17287e-49	4.14881e-47	Endothelial Cells	0.442111	0.14822	0.676966
MIR181A1HG	0.425014	4.35368e-40	2.37421e-38	Endothelial Cells	0.337117	0.0828864	0.566792
PLCG2	0.424799	6.99511e-42	4.02405e-40	Endothelial Cells	0.263905	0.00487567	0.431879
CD109	0.424338	4.69218e-52	3.34822e-50	Endothelial Cells	0.302497	0.0117016	0.443187
SFMBT2	0.423643	1.12133e-40	6.21606e-39	Endothelial Cells	0.455732	0.187226	0.763982
RPS12	0.423259	1.1708e-47	7.71442e-46	Endothelial Cells	0.434166	0.151633	0.666674
ARHGAP18	0.423062	1.0786e-49	7.38248e-48	Endothelial Cells	0.298524	0.014627	0.446615
PRSS23	0.421384	5.82347e-44	3.48142e-42	Endothelial Cells	0.304767	0.0375427	0.484326
ITSN2	0.420185	1.26621e-36	6.39549e-35	Endothelial Cells	0.57378	0.311068	0.986742
ZMYND8	0.419536	2.15459e-42	1.24373e-40	Endothelial Cells	0.448354	0.184788	0.717086
PRELID2	0.416036	1.62373e-32	7.22237e-31	Endothelial Cells	0.394438	0.158459	0.732052
JUN	0.415597	5.9564e-41	3.32943e-39	Endothelial Cells	0.359818	0.0989761	0.591473
NLRP1	0.414731	1.96382e-53	1.43179e-51	Endothelial Cells	0.331442	0.0346173	0.469943
CREM	0.414667	5.45363e-33	2.47502e-31	Endothelial Cells	0.46311	0.229157	0.83965
TMOD3	0.412997	2.25762e-35	1.09258e-33	Endothelial Cells	0.566969	0.303754	0.977783
MAGI3	0.412806	6.643e-34	3.09005e-32	Endothelial Cells	0.512486	0.258411	0.915375
CHKA	0.41262	7.39752e-40	4.00158e-38	Endothelial Cells	0.384222	0.131156	0.625176
RNASE1	0.412554	1.97293e-46	1.26275e-44	Endothelial Cells	0.300227	0.0253535	0.455459
HIVEP1	0.412428	4.82147e-37	2.46123e-35	Endothelial Cells	0.409762	0.159922	0.69979
SLC6A6	0.41196	2.98164e-34	1.39273e-32	Endothelial Cells	0.253689	0.0209654	0.445555
EXPH5	0.411763	1.14219e-46	7.3951e-45	Endothelial Cells	0.293984	0.0185275	0.443808
CMIP	0.411665	9.38679e-36	4.58245e-34	Endothelial Cells	0.33882	0.100926	0.577061
TM4SF18	0.411363	2.39102e-46	1.52743e-44	Endothelial Cells	0.296822	0.0224281	0.448935
TNFSF10	0.411273	3.37665e-44	2.03314e-42	Endothelial Cells	0.287174	0.0195027	0.445372
CCDC68	0.409314	1.68858e-49	1.14871e-47	Endothelial Cells	0.291714	0.00828864	0.42318
RAMP2	0.409122	5.27359e-41	2.95762e-39	Endothelial Cells	0.282633	0.0253535	0.452866
ST3GAL1	0.408849	1.27093e-46	8.18125e-45	Endothelial Cells	0.38252	0.101414	0.579735
LCORL	0.407909	8.46002e-40	4.56895e-38	Endothelial Cells	0.439274	0.171136	0.721918
H3F3A	0.40769	1.11243e-40	6.17693e-39	Endothelial Cells	0.482974	0.214042	0.777128
ABCD3	0.407596	1.79415e-36	9.0213e-35	Endothelial Cells	0.412032	0.16626	0.692187
STAT3	0.407081	1.36697e-30	5.72352e-29	Endothelial Cells	0.616913	0.369088	1.13383
KANK1	0.406208	5.35315e-43	3.1442e-41	Endothelial Cells	0.447787	0.162847	0.717683
PAPSS2	0.405968	4.52827e-36	2.24658e-34	Endothelial Cells	0.449489	0.193564	0.776774
CSNK1A1	0.405122	1.11835e-28	4.41782e-27	Endothelial Cells	0.684449	0.469039	1.3045
CCND3	0.40479	3.54705e-39	1.89127e-37	Endothelial Cells	0.442679	0.17845	0.728907
MYCT1	0.40461	1.36912e-50	9.50676e-49	Endothelial Cells	0.290579	0.0043881	0.411323
DDX60L	0.404492	1.19941e-45	7.50479e-44	Endothelial Cells	0.329171	0.0541199	0.497824
SLC16A14	0.404263	8.05624e-42	4.61863e-40	Endothelial Cells	0.278661	0.0195027	0.434891
ARFGEF3	0.404213	1.19432e-49	8.15784e-48	Endothelial Cells	0.342225	0.0575329	0.488169
RPL36	0.403318	7.57099e-42	4.34788e-40	Endothelial Cells	0.41714	0.157484	0.643833
HSP90AA1	0.403174	1.20582e-24	4.19076e-23	Endothelial Cells	0.731555	0.544612	1.43195
CTNNA2	0.4028	2.00711e-24	6.94679e-23	Endothelial Cells	0.320658	0.137494	0.585478
GNAS	0.402616	4.41397e-33	2.01409e-31	Endothelial Cells	0.715096	0.500244	1.27451
LY6E	0.402125	1.67734e-47	1.10087e-45	Endothelial Cells	0.333712	0.0550951	0.487266
ELF2	0.401354	1.103e-25	3.96063e-24	Endothelial Cells	0.660613	0.444661	1.29177
LMCD1	0.401159	5.22951e-42	3.01353e-40	Endothelial Cells	0.315551	0.0531448	0.493404
LUZP1	0.399014	3.31959e-44	2.00238e-42	Endothelial Cells	0.447787	0.165285	0.683982
RPLP2	0.397981	5.59154e-40	3.03445e-38	Endothelial Cells	0.430193	0.171624	0.677637
HES1	0.396353	1.5545e-28	6.12631e-27	Endothelial Cells	0.33882	0.127255	0.626155
PRKCE	0.395725	2.77777e-32	1.2258e-30	Endothelial Cells	0.538025	0.29059	0.940456
DCLK1	0.39565	2.09413e-36	1.04513e-34	Endothelial Cells	0.333712	0.098001	0.53168
EIF4G2	0.395451	3.56644e-38	1.87185e-36	Endothelial Cells	0.476731	0.219893	0.760721
PIP5K1C	0.394833	1.31551e-45	8.18544e-44	Endothelial Cells	0.357548	0.0828864	0.523628
ANKRD28	0.393575	3.58541e-37	1.84429e-35	Endothelial Cells	0.433598	0.176987	0.709426
ARHGEF28	0.39333	1.0694e-39	5.76614e-38	Endothelial Cells	0.299659	0.0443686	0.474452
BABAM2	0.392766	5.2577e-29	2.0992e-27	Endothelial Cells	0.559024	0.324232	1.01775
RPS11	0.392316	1.74539e-41	9.92152e-40	Endothelial Cells	0.443814	0.173574	0.679172
B4GALT1	0.391772	2.99317e-44	1.80874e-42	Endothelial Cells	0.3042	0.0355924	0.448502
RASIP1	0.391751	1.87632e-50	1.30017e-48	Endothelial Cells	0.296254	0.0107265	0.406568
RYBP	0.391536	2.868e-39	1.53164e-37	Endothelial Cells	0.434733	0.176499	0.682419
SMURF2	0.390755	7.86408e-39	4.17319e-37	Endothelial Cells	0.464813	0.199415	0.742597
TSPAN9	0.390177	2.16241e-33	9.90751e-32	Endothelial Cells	0.522701	0.269625	0.882202
PHKB	0.389571	5.70387e-27	2.14698e-25	Endothelial Cells	0.628831	0.399805	1.15692
POMP	0.389162	1.69448e-42	9.81513e-41	Endothelial Cells	0.435301	0.158947	0.660398
PPA1	0.387596	1.56417e-46	1.00304e-44	Endothelial Cells	0.383087	0.102877	0.547531
VGLL4	0.387572	1.47932e-32	6.59752e-31	Endothelial Cells	0.524404	0.273038	0.904651
LDLRAD3	0.387254	1.76906e-21	5.49868e-20	Endothelial Cells	0.654938	0.447099	1.37199
IFI16	0.385492	3.56631e-41	2.0102e-39	Endothelial Cells	0.405789	0.137006	0.621016
SLFN12L	0.384786	5.24909e-40	2.85786e-38	Endothelial Cells	0.26277	0.00926377	0.400609
TEAD1	0.384383	1.28073e-25	4.57921e-24	Endothelial Cells	0.622588	0.392979	1.16828
USP53	0.384307	9.0653e-31	3.82912e-29	Endothelial Cells	0.576617	0.317894	1.05617
STK10	0.38427	4.43972e-44	2.66845e-42	Endothelial Cells	0.288309	0.0204778	0.419131
GSK3B	0.383386	1.80915e-26	6.70443e-25	Endothelial Cells	0.65664	0.43491	1.21936
PRKD3	0.383158	2.90322e-40	1.58839e-38	Endothelial Cells	0.451759	0.18235	0.698927
SH2D3C	0.382589	1.40207e-46	9.00815e-45	Endothelial Cells	0.301362	0.0253535	0.424736
RPL19	0.382259	4.8581e-36	2.39957e-34	Endothelial Cells	0.437571	0.188201	0.704005
RPS6KA5	0.379767	1.06967e-32	4.78329e-31	Endothelial Cells	0.350738	0.117504	0.588112
RPS14	0.379299	5.50103e-36	2.70915e-34	Endothelial Cells	0.469921	0.22038	0.750843
FENDRR	0.377645	2.02957e-42	1.17358e-40	Endothelial Cells	0.26504	0.00390054	0.383957
MGST2	0.376678	1.87547e-44	1.13948e-42	Endothelial Cells	0.355278	0.0780107	0.515794
TMEM44	0.376043	3.69294e-46	2.35017e-44	Endothelial Cells	0.294552	0.0209654	0.407162
ERO1A	0.375978	1.08931e-36	5.51861e-35	Endothelial Cells	0.35017	0.105802	0.546266
ESAM	0.375968	1.19117e-42	6.94773e-41	Endothelial Cells	0.399546	0.124817	0.589198
FTL	0.375348	4.91315e-27	1.8556e-25	Endothelial Cells	0.58059	0.367138	1.06359
SOX18	0.374972	1.52198e-40	8.39544e-39	Endothelial Cells	0.264472	0.00926377	0.3899
RELL1	0.374897	5.14819e-32	2.24818e-30	Endothelial Cells	0.485244	0.247196	0.814513
MAP3K1	0.374368	6.29971e-35	2.99688e-33	Endothelial Cells	0.395006	0.151146	0.638745
FZD6	0.373899	2.22944e-44	1.34965e-42	Endothelial Cells	0.346198	0.0716724	0.496126
RPL8	0.373878	6.52356e-36	3.20802e-34	Endothelial Cells	0.42622	0.176499	0.675929
TBCD	0.37312	1.27645e-38	6.75231e-37	Endothelial Cells	0.433598	0.171136	0.666848
AHCYL2	0.372918	1.84167e-32	8.17009e-31	Endothelial Cells	0.464813	0.217942	0.78577
FAU	0.372877	4.80868e-36	2.37867e-34	Endothelial Cells	0.437571	0.187226	0.689373
WWP1	0.372547	1.08775e-34	5.13093e-33	Endothelial Cells	0.481271	0.227206	0.772984
PPP3CC	0.372471	2.95617e-29	1.19021e-27	Endothelial Cells	0.547673	0.317894	0.95183
EVA1C	0.37176	3.04213e-24	1.03897e-22	Endothelial Cells	0.56924	0.353974	1.06579
SULF2	0.370624	1.13234e-39	6.09573e-38	Endothelial Cells	0.334847	0.0780107	0.499685
NPDC1	0.370344	1.18639e-46	7.6665e-45	Endothelial Cells	0.330306	0.0531448	0.449411
LRRC32	0.36883	5.01265e-37	2.55493e-35	Endothelial Cells	0.310443	0.0667967	0.471542
GATA2-AS1	0.368428	1.05341e-45	6.60358e-44	Endothelial Cells	0.275255	0.00390054	0.373967
LDB2	0.367738	1.29623e-18	3.53727e-17	Endothelial Cells	0.473326	0.31058	0.99255
RAP1B	0.367625	6.11683e-26	2.22743e-24	Endothelial Cells	0.595346	0.372501	1.07316
KLF6	0.367332	8.0254e-32	3.491e-30	Endothelial Cells	0.474461	0.23842	0.789972
AFAP1L2	0.367281	2.03129e-36	1.01832e-34	Endothelial Cells	0.43076	0.173086	0.670163
IL13RA1	0.3662	1.24757e-40	6.90446e-39	Endothelial Cells	0.333712	0.0736226	0.48607
ABCC4	0.365572	8.13117e-26	2.93229e-24	Endothelial Cells	0.229285	0.029254	0.413938
CCNL1	0.365565	3.07246e-33	1.40579e-31	Endothelial Cells	0.46538	0.219893	0.750743
BMP6	0.36281	1.91316e-25	6.80421e-24	Endothelial Cells	0.338252	0.132618	0.628298
MSI2	0.361987	3.83937e-20	1.12557e-18	Endothelial Cells	0.687287	0.488055	1.34788
RPL32	0.361598	3.02873e-37	1.56756e-35	Endothelial Cells	0.454597	0.200878	0.684333
PDE4D	0.361487	1.46033e-13	3.10567e-12	Endothelial Cells	0.73496	0.563627	1.83702
SKAP2	0.358161	4.05369e-40	2.21421e-38	Endothelial Cells	0.283201	0.0287665	0.401326
GCNT1	0.35786	1.3625e-37	7.1066e-36	Endothelial Cells	0.257094	0.0121892	0.37538
WASF2	0.357773	3.07721e-29	1.23597e-27	Endothelial Cells	0.572645	0.322282	0.946813
PDE3B	0.35753	3.40955e-28	1.33586e-26	Endothelial Cells	0.236663	0.0263286	0.400609
EXOC2	0.357247	3.29203e-31	1.40827e-29	Endothelial Cells	0.50681	0.257435	0.818535
GAPDH	0.356714	3.68965e-32	1.6218e-30	Endothelial Cells	0.542565	0.321307	0.849698
AC023590.1	0.356554	4.09504e-32	1.79529e-30	Endothelial Cells	0.248581	0.0214529	0.39854
CASS4	0.355773	4.67107e-36	2.31401e-34	Endothelial Cells	0.248581	0.00877621	0.369008
ELK3	0.355002	4.99998e-38	2.61606e-36	Endothelial Cells	0.303065	0.0526572	0.44387
CLEC2B	0.354641	1.63698e-35	7.94514e-34	Endothelial Cells	0.257662	0.0190151	0.386294
PPP1R16B	0.353347	8.12438e-36	3.97774e-34	Endothelial Cells	0.259364	0.0199902	0.384167
PIK3C2B	0.353279	1.25325e-32	5.59675e-31	Endothelial Cells	0.254824	0.0273038	0.395625
PDGFB	0.353083	8.99105e-39	4.76369e-37	Endothelial Cells	0.275823	0.0248659	0.395889
MCTP1	0.352987	3.53946e-23	1.16607e-21	Endothelial Cells	0.258797	0.0716724	0.465214
CLEC14A	0.352963	4.57355e-37	2.3418e-35	Endothelial Cells	0.250284	0.00682594	0.364032
RBFOX2	0.352481	6.22546e-18	1.64401e-16	Endothelial Cells	0.749149	0.570941	1.54782
S1PR1	0.352176	7.17141e-43	4.19015e-41	Endothelial Cells	0.26958	0.00731351	0.361111
KTN1	0.352169	9.29158e-22	2.92327e-20	Endothelial Cells	0.657775	0.449049	1.21741
AIF1L	0.351937	2.05662e-41	1.16709e-39	Endothelial Cells	0.316118	0.0541199	0.442291
WDFY1	0.351644	3.40831e-37	1.75588e-35	Endothelial Cells	0.370602	0.118966	0.547026
FKBP1A	0.350799	1.78057e-40	9.78963e-39	Endothelial Cells	0.320658	0.0614334	0.447451
PLSCR4	0.349954	1.10536e-25	3.96488e-24	Endothelial Cells	0.465948	0.257923	0.816662
FN1	0.349442	2.84562e-18	7.61664e-17	Endothelial Cells	0.627128	0.435397	1.2819
RPL37A	0.349155	4.46278e-30	1.8275e-28	Endothelial Cells	0.508513	0.279863	0.815452
ACTG1	0.349078	2.9712e-31	1.27265e-29	Endothelial Cells	0.460272	0.223793	0.729199
RPS24	0.349069	1.15584e-33	5.34683e-32	Endothelial Cells	0.439841	0.20039	0.671143
FYN	0.348735	5.01067e-21	1.52494e-19	Endothelial Cells	0.620885	0.400293	1.15288
GIMAP8	0.348346	3.31781e-37	1.71189e-35	Endothelial Cells	0.246311	0.0029254	0.351549
CAVIN1	0.348219	1.32719e-38	7.00965e-37	Endothelial Cells	0.333712	0.0789859	0.478721
VOPP1	0.347777	2.99905e-35	1.44515e-33	Endothelial Cells	0.417707	0.160897	0.63575
IL18R1	0.347355	2.05184e-30	8.50613e-29	Endothelial Cells	0.267877	0.047294	0.428604
RASA2	0.3473	2.81015e-27	1.07342e-25	Endothelial Cells	0.536322	0.304729	0.90229
PPP2R2A	0.347266	7.65868e-29	3.03255e-27	Endothelial Cells	0.509081	0.271575	0.836341
FAXDC2	0.346439	9.96026e-35	4.71152e-33	Endothelial Cells	0.358116	0.115553	0.539536
BCAR3	0.345985	4.70606e-33	2.14445e-31	Endothelial Cells	0.372872	0.134569	0.577488
RPL34	0.345741	1.25673e-33	5.80552e-32	Endothelial Cells	0.450057	0.206728	0.685607
PREX1	0.345256	5.30197e-36	2.61496e-34	Endothelial Cells	0.333712	0.0892248	0.487018
SERF2	0.344664	5.80512e-31	2.46758e-29	Endothelial Cells	0.437003	0.199902	0.693742
RASSF3	0.344429	8.98659e-33	4.02931e-31	Endothelial Cells	0.375142	0.131643	0.591907
FTH1	0.343671	2.10335e-21	6.51359e-20	Endothelial Cells	0.657208	0.484154	1.25625
ADAMTS9	0.343624	8.26678e-17	2.0799e-15	Endothelial Cells	0.411464	0.229644	1.05992
BHLHE40	0.342559	1.70287e-28	6.70314e-27	Endothelial Cells	0.385358	0.161385	0.649207
MT1X	0.342284	2.12442e-30	8.79617e-29	Endothelial Cells	0.246311	0.0268162	0.385007
RAD51B	0.342269	3.14964e-19	8.85438e-18	Endothelial Cells	0.511918	0.316431	1.03671
IER2	0.341737	5.80833e-29	2.31629e-27	Endothelial Cells	0.317253	0.0994637	0.520651
CLEC1A	0.341503	4.94933e-35	2.36117e-33	Endothelial Cells	0.263337	0.0253535	0.385486
NEK3	0.34148	4.78057e-37	2.44407e-35	Endothelial Cells	0.317821	0.0706972	0.454321
HERC4	0.340886	2.92777e-19	8.24446e-18	Endothelial Cells	0.687287	0.490005	1.31956
NRP2	0.340649	1.93879e-29	7.8341e-28	Endothelial Cells	0.439274	0.205266	0.715838
MSN	0.340619	6.64901e-29	2.64211e-27	Endothelial Cells	0.433031	0.205753	0.700182
LSR	0.340336	2.13541e-39	1.14222e-37	Endothelial Cells	0.267877	0.0160897	0.364744
TCF7L2	0.339891	1.76688e-22	5.64897e-21	Endothelial Cells	0.549376	0.333983	0.989191
SRP14	0.339751	4.28611e-31	1.82885e-29	Endothelial Cells	0.427923	0.196002	0.66168
RHOA	0.339196	3.40056e-30	1.4028e-28	Endothelial Cells	0.497162	0.253047	0.78604
ITPR3	0.33907	3.01694e-37	1.56387e-35	Endothelial Cells	0.259932	0.0156021	0.362383
EMP1	0.338794	3.2336e-25	1.14518e-23	Endothelial Cells	0.241203	0.0419308	0.41175
ATP1A1	0.337892	2.07576e-36	1.03751e-34	Endothelial Cells	0.390465	0.145295	0.545314
CTNND1	0.337751	3.15507e-34	1.47169e-32	Endothelial Cells	0.429058	0.1804	0.637731
NOD1	0.336707	1.90067e-36	9.54259e-35	Endothelial Cells	0.30874	0.061921	0.444077
MAN1A2	0.335592	4.49421e-28	1.75672e-26	Endothelial Cells	0.485812	0.25451	0.78351
FBXO34	0.335558	1.81839e-29	7.36537e-28	Endothelial Cells	0.37798	0.154071	0.595286
GSE1	0.335524	3.63293e-35	1.74808e-33	Endothelial Cells	0.279796	0.0399805	0.404146
RBM17	0.335488	6.96695e-31	2.95395e-29	Endothelial Cells	0.447219	0.204778	0.699543
AGTPBP1	0.33501	9.47518e-31	3.99722e-29	Endothelial Cells	0.408059	0.173574	0.638413
RPL18A	0.334001	2.04541e-32	9.06197e-31	Endothelial Cells	0.396708	0.156997	0.596291
ACAP2	0.33392	9.534e-24	3.19432e-22	Endothelial Cells	0.564132	0.346173	0.964899
MAP4K3	0.333409	1.26476e-19	3.61617e-18	Endothelial Cells	0.641317	0.447099	1.1948
ST8SIA4	0.333141	1.6374e-34	7.68043e-33	Endothelial Cells	0.256527	0.0204778	0.369526
TPTEP2-CSNK1E	0.331737	3.92126e-30	1.61166e-28	Endothelial Cells	0.43076	0.195514	0.671223
KLHL2	0.331713	5.24669e-34	2.44394e-32	Endothelial Cells	0.330874	0.0931253	0.479676
HSD17B12	0.331617	5.30638e-27	2.00186e-25	Endothelial Cells	0.486379	0.259873	0.796707
RPS9	0.331224	1.0144e-31	4.39548e-30	Endothelial Cells	0.408059	0.173086	0.612277
XRN2	0.330701	1.20983e-30	5.09101e-29	Endothelial Cells	0.464245	0.223793	0.714571
BCL2L1	0.330538	3.67855e-30	1.51562e-28	Endothelial Cells	0.419977	0.188201	0.649613
YBX3	0.329892	8.00623e-22	2.52599e-20	Endothelial Cells	0.50227	0.296441	0.927395
BNIP2	0.328752	1.0468e-36	5.31931e-35	Endothelial Cells	0.358116	0.107752	0.499827
RPS2	0.328468	4.6697e-32	2.04188e-30	Endothelial Cells	0.400681	0.161385	0.601023
NR3C1	0.327888	6.80857e-18	1.79376e-16	Endothelial Cells	0.691827	0.512433	1.37188
CLU	0.327779	2.95594e-36	1.47087e-34	Endothelial Cells	0.508513	0.263286	0.672598
DNAJA1	0.326902	4.00785e-35	1.92296e-33	Endothelial Cells	0.370034	0.124817	0.523543
SLC12A6	0.326618	2.23689e-35	1.08412e-33	Endothelial Cells	0.326334	0.0819113	0.463462
ITM2B	0.326344	8.28052e-21	2.49966e-19	Endothelial Cells	0.620885	0.426134	1.12262
DEPTOR	0.32501	1.67567e-29	6.80369e-28	Endothelial Cells	0.240068	0.0234032	0.365617
DDX5	0.324996	6.04845e-16	1.45623e-14	Endothelial Cells	0.746879	0.568016	1.48592
NEK7	0.324133	9.47428e-23	3.07003e-21	Endothelial Cells	0.547673	0.33057	0.94278
ARL4A	0.323866	1.62692e-35	7.90779e-34	Endothelial Cells	0.270715	0.0307167	0.37387
PTAR1	0.323731	1.85177e-31	7.97236e-30	Endothelial Cells	0.416572	0.179912	0.619334
MGAT1	0.323701	1.51421e-34	7.12254e-33	Endothelial Cells	0.316118	0.0784983	0.443394
RPL27A	0.323309	7.037e-33	3.17214e-31	Endothelial Cells	0.412599	0.169673	0.597061
GNB4	0.32325	5.52694e-31	2.3553e-29	Endothelial Cells	0.362656	0.131643	0.54452
CERK	0.322818	6.74828e-35	3.20572e-33	Endothelial Cells	0.311578	0.0721599	0.431734
RPS26	0.322621	8.76069e-30	3.5744e-28	Endothelial Cells	0.389898	0.164798	0.587429
MRPL1	0.322547	1.95669e-30	8.12172e-29	Endothelial Cells	0.334847	0.107752	0.508349
SPAAR	0.322166	1.80909e-33	8.31141e-32	Endothelial Cells	0.239501	0.00877621	0.335505
RPL7A	0.321709	5.5197e-30	2.25756e-28	Endothelial Cells	0.434733	0.205266	0.654065
PLA2G16	0.321253	1.57405e-34	7.39362e-33	Endothelial Cells	0.319523	0.079961	0.450416
PPM1H	0.320574	1.39745e-25	4.99124e-24	Endothelial Cells	0.439274	0.21648	0.74401
KANK3	0.32045	2.18157e-31	9.38021e-30	Endothelial Cells	0.425653	0.183325	0.638494
LYST	0.320296	1.03205e-23	3.45436e-22	Endothelial Cells	0.466515	0.259386	0.784321
CAPZA2	0.319583	2.1809e-30	9.01885e-29	Endothelial Cells	0.431896	0.196977	0.645872
ANKRD12	0.319172	1.87721e-16	4.66009e-15	Endothelial Cells	0.721339	0.56119	1.45448
RPL21	0.318888	1.79374e-26	6.65471e-25	Endothelial Cells	0.448354	0.235982	0.708268
GNA14	0.318315	2.1678e-24	7.47981e-23	Endothelial Cells	0.217934	0.0229157	0.356079
DLL4	0.317962	4.65216e-29	1.86186e-27	Endothelial Cells	0.216799	0.0029254	0.32219
LPAR6	0.317484	6.12917e-31	2.60203e-29	Endothelial Cells	0.326901	0.098001	0.483715
HSP90AB1	0.316917	5.81135e-26	2.11849e-24	Endothelial Cells	0.615778	0.408094	0.971911
CCDC186	0.316861	7.7627e-33	3.49457e-31	Endothelial Cells	0.371737	0.130668	0.533975
CST3	0.316794	3.13647e-27	1.19535e-25	Endothelial Cells	0.406356	0.195514	0.618902
SMG1	0.316082	2.75997e-26	1.01831e-24	Endothelial Cells	0.519296	0.289615	0.820709
SUSD6	0.315483	2.01415e-27	7.74661e-26	Endothelial Cells	0.422247	0.196002	0.663668
AC233296.1	0.315443	2.05478e-22	6.55693e-21	Endothelial Cells	0.215096	0.0273038	0.372379
CCDC85B	0.315308	1.00895e-34	4.76595e-33	Endothelial Cells	0.332009	0.0931253	0.45187
IL1RL1	0.315083	2.31126e-17	5.9811e-16	Endothelial Cells	0.181044	0.0190151	0.352475
RPL23A	0.314901	1.40225e-30	5.86393e-29	Endothelial Cells	0.393871	0.160897	0.580154
SHLD1	0.314356	6.28416e-28	2.43933e-26	Endothelial Cells	0.260499	0.0482691	0.398838
ADIRF	0.314001	5.79507e-21	1.75887e-19	Endothelial Cells	0.402384	0.212579	0.721419
HYAL2	0.313837	1.42983e-33	6.58704e-32	Endothelial Cells	0.244041	0.0121892	0.334243
ALG13	0.313607	4.17173e-27	1.58092e-25	Endothelial Cells	0.436436	0.212092	0.685537
LHFPL2	0.313521	1.89049e-27	7.27936e-26	Endothelial Cells	0.370034	0.151146	0.582373
RPL6	0.312738	9.88676e-27	3.70897e-25	Endothelial Cells	0.441544	0.223306	0.693261
RPS20	0.311881	3.89495e-33	1.77968e-31	Endothelial Cells	0.383087	0.141882	0.536424
TMBIM6	0.311806	1.83552e-29	7.42576e-28	Endothelial Cells	0.41941	0.188201	0.621435
PCMTD1	0.311727	2.64765e-24	9.09804e-23	Endothelial Cells	0.539728	0.311555	0.871301
CRYBG3	0.311468	2.78983e-24	9.54748e-23	Endothelial Cells	0.484677	0.263774	0.788833
MYEF2	0.310976	3.08893e-32	1.36132e-30	Endothelial Cells	0.346765	0.111653	0.49104
USP15	0.310776	4.95168e-21	1.50835e-19	Endothelial Cells	0.552781	0.343735	0.944896
TNFRSF10D	0.310105	4.27971e-30	1.75683e-28	Endothelial Cells	0.250851	0.0316919	0.360409
LINC02043	0.309436	9.87022e-31	4.15864e-29	Endothelial Cells	0.227015	0.00633837	0.319404
EIF2AK2	0.309266	2.253e-27	8.63554e-26	Endothelial Cells	0.422247	0.19649	0.650328
ZFPM2	0.308999	3.34327e-16	8.22043e-15	Endothelial Cells	0.551646	0.368601	1.08619
PDCD6IP	0.307611	4.48912e-27	1.69928e-25	Endothelial Cells	0.475028	0.243296	0.726527
RPS25	0.307469	2.39711e-27	9.17742e-26	Endothelial Cells	0.435868	0.212092	0.657927
SLC22A5	0.30744	1.79592e-31	7.74183e-30	Endothelial Cells	0.261067	0.0351048	0.366305
RPL30	0.30716	3.55739e-29	1.42713e-27	Endothelial Cells	0.38479	0.160897	0.567296
CA4	0.307034	7.74214e-23	2.51605e-21	Endothelial Cells	0.295687	0.103852	0.492267
ACTB	0.306087	9.92507e-19	2.72618e-17	Endothelial Cells	0.560159	0.371526	1.01066
SERPINB9	0.305207	8.0557e-33	3.61676e-31	Endothelial Cells	0.297957	0.0648464	0.409115
RIMS2	0.304922	5.17355e-17	1.31447e-15	Endothelial Cells	0.26958	0.121404	0.437806
ITPKB	0.304738	3.7012e-28	1.44843e-26	Endothelial Cells	0.346765	0.13018	0.514255
SRSF4	0.304548	3.19028e-25	1.13103e-23	Endothelial Cells	0.499432	0.2706	0.778813
AC002070.1	0.304368	7.55573e-24	2.53658e-22	Endothelial Cells	0.197503	0.00487567	0.31296
FAM89A	0.30395	6.37317e-33	2.88064e-31	Endothelial Cells	0.236095	0.00682594	0.31646
ZNRF1	0.303169	5.78823e-28	2.25204e-26	Endothelial Cells	0.3479	0.127255	0.526271
RANBP17	0.302746	3.13788e-26	1.15647e-24	Endothelial Cells	0.287174	0.0780107	0.444539
MT1M	0.302394	7.83699e-25	2.7436e-23	Endothelial Cells	0.22588	0.0282789	0.350044
PARP12	0.302189	7.76594e-32	3.38252e-30	Endothelial Cells	0.291146	0.0628961	0.401323
GTF2I	0.301888	4.47905e-21	1.36686e-19	Endothelial Cells	0.572645	0.368113	0.939231
TDRP	0.30169	3.34072e-24	1.13979e-22	Endothelial Cells	0.426788	0.214529	0.689077
RPS4X	0.301675	5.80121e-31	2.46758e-29	Endothelial Cells	0.363224	0.130668	0.512625
MALT1	0.301086	8.90811e-31	3.76747e-29	Endothelial Cells	0.337117	0.10824	0.476117
RPL35	0.299782	5.57652e-26	2.0351e-24	Endothelial Cells	0.425085	0.211117	0.640602
TMPO	0.299771	1.41311e-30	5.90196e-29	Endothelial Cells	0.339387	0.11019	0.479657
STAT1	0.29908	2.00579e-28	7.87705e-27	Endothelial Cells	0.314415	0.0975134	0.456398
PCNX1	0.298973	8.99423e-21	2.71023e-19	Endothelial Cells	0.5437	0.335446	0.910733
ITGA2	0.298605	1.38203e-28	5.45301e-27	Endothelial Cells	0.223042	0.0107265	0.314652
ZC3HAV1	0.298516	4.81906e-27	1.82212e-25	Endothelial Cells	0.342225	0.129693	0.509946
REEP3	0.297932	5.1096e-21	1.55363e-19	Endothelial Cells	0.486947	0.283276	0.816017
RPL37	0.297905	4.07823e-27	1.54899e-25	Endothelial Cells	0.398411	0.178937	0.589735
PLOD2	0.297421	2.28335e-18	6.146e-17	Endothelial Cells	0.300795	0.132618	0.525138
ANGPT2	0.297274	4.0003e-16	9.75724e-15	Endothelial Cells	0.335414	0.174549	0.642596
RPS29	0.297201	6.47911e-29	2.57766e-27	Endothelial Cells	0.38025	0.158947	0.538273
JMJD1C	0.297065	3.424e-12	6.67251e-11	Endothelial Cells	0.872304	0.775719	2.23864
CDC37	0.296787	7.69429e-34	3.56424e-32	Endothelial Cells	0.346198	0.103364	0.462045
RPS7	0.296324	2.51941e-23	8.31652e-22	Endothelial Cells	0.454597	0.245734	0.722156
RASGRP3	0.295565	6.95058e-25	2.44093e-23	Endothelial Cells	0.227582	0.0287665	0.347595
RPSA	0.295191	2.6021e-31	1.1174e-29	Endothelial Cells	0.363791	0.131156	0.49567
SHC2	0.29513	1.60206e-31	6.91504e-30	Endothelial Cells	0.301362	0.0731351	0.408389
MEF2C	0.294917	1.41708e-13	3.01753e-12	Endothelial Cells	0.689557	0.499269	1.34609
PPP4R1	0.294302	1.46297e-26	5.4396e-25	Endothelial Cells	0.389898	0.172111	0.580498
ABR	0.294266	2.90314e-25	1.03032e-23	Endothelial Cells	0.42168	0.210141	0.642996
FNIP2	0.293502	7.84919e-26	2.83976e-24	Endothelial Cells	0.351873	0.141394	0.527948
CD55	0.293177	4.16595e-24	1.41415e-22	Endothelial Cells	0.248014	0.0521697	0.381486
SEC62	0.2929	7.02207e-25	2.46346e-23	Endothelial Cells	0.455732	0.23842	0.690957
SLCO3A1	0.292168	1.80291e-19	5.11124e-18	Endothelial Cells	0.551078	0.329108	0.96948
AC018816.1	0.291938	5.64352e-24	1.90032e-22	Endothelial Cells	0.303065	0.103852	0.473833
AF241726.2	0.291788	8.69959e-28	3.36525e-26	Endothelial Cells	0.253689	0.0429059	0.359861
WSB1	0.291246	1.41477e-13	3.01452e-12	Endothelial Cells	0.716232	0.532423	1.3994
ARAP2	0.290692	4.461e-29	1.78749e-27	Endothelial Cells	0.344495	0.122867	0.480838
ARNT2	0.290106	2.10101e-21	6.51237e-20	Endothelial Cells	0.515891	0.288152	0.917406
ENTPD1	0.289356	1.20415e-20	3.60901e-19	Endothelial Cells	0.376277	0.179912	0.656742
KLF7	0.289226	3.44639e-24	1.17465e-22	Endothelial Cells	0.437571	0.219893	0.693772
COMMD10	0.289003	9.89555e-19	2.7203e-17	Endothelial Cells	0.472191	0.280351	0.833316
SLC31A1	0.288456	8.5564e-29	3.38402e-27	Endothelial Cells	0.266742	0.0511945	0.366255
KMT2E	0.288371	1.97492e-14	4.41271e-13	Endothelial Cells	0.702611	0.551926	1.37765
VEZT	0.288048	2.83318e-22	9.01509e-21	Endothelial Cells	0.498297	0.278888	0.786611
MAGI1	0.288012	2.39378e-11	4.40146e-10	Endothelial Cells	0.649262	0.471477	1.38208
FNBP1L	0.287741	3.46629e-27	1.31955e-25	Endothelial Cells	0.348468	0.125305	0.518003
DGKE	0.286631	8.71486e-28	3.36727e-26	Endothelial Cells	0.294552	0.0784983	0.418452
SLFN5	0.286323	1.7303e-30	7.19092e-29	Endothelial Cells	0.252554	0.0302292	0.336636
UBXN4	0.28623	2.72307e-24	9.33809e-23	Endothelial Cells	0.448922	0.234032	0.674516
SLK	0.285969	5.23615e-26	1.91505e-24	Endothelial Cells	0.414869	0.195027	0.609403
GIMAP4	0.285471	1.35374e-30	5.67522e-29	Endothelial Cells	0.231555	0.0107265	0.303944
RPL29	0.285198	2.25086e-27	8.63554e-26	Endothelial Cells	0.362656	0.143832	0.518063
STX3	0.285169	1.13835e-31	4.92621e-30	Endothelial Cells	0.257094	0.0312043	0.332209
ARAP3	0.284984	3.05411e-29	1.22816e-27	Endothelial Cells	0.242906	0.0263286	0.329377
FEZ2	0.28477	1.20127e-25	4.29971e-24	Endothelial Cells	0.422815	0.19649	0.64119
TBC1D9	0.284332	5.30221e-28	2.06774e-26	Endothelial Cells	0.315551	0.098001	0.445155
RHOC	0.284319	1.34809e-29	5.48028e-28	Endothelial Cells	0.289444	0.0697221	0.390552
KIF13B	0.284139	5.58315e-23	1.82503e-21	Endothelial Cells	0.35017	0.152121	0.543483
NCOA3	0.284123	1.23377e-22	3.97485e-21	Endothelial Cells	0.439841	0.231107	0.694295
SCAF11	0.283807	4.62033e-18	1.22689e-16	Endothelial Cells	0.578888	0.370551	0.969743
RPS3	0.283596	3.6456e-26	1.33917e-24	Endothelial Cells	0.38252	0.16626	0.554607
HNRNPK	0.283042	1.22254e-26	4.56586e-25	Endothelial Cells	0.425653	0.201365	0.610973
EPN2	0.282945	3.17518e-18	8.47844e-17	Endothelial Cells	0.564132	0.366163	0.95726
MERTK	0.282531	4.26109e-25	1.5043e-23	Endothelial Cells	0.351873	0.143345	0.525251
MYL6	0.282514	9.61765e-21	2.88512e-19	Endothelial Cells	0.440409	0.242808	0.717279
ZBTB16	0.281677	2.21352e-12	4.36688e-11	Endothelial Cells	0.655505	0.490492	1.3833
APOL3	0.281635	6.8211e-29	2.70729e-27	Endothelial Cells	0.251986	0.0365675	0.338448
RNF115	0.281579	5.66724e-18	1.49778e-16	Endothelial Cells	0.514188	0.326182	0.88574
ARRDC3	0.281093	2.47392e-20	7.31015e-19	Endothelial Cells	0.27185	0.0926377	0.438412
TMEM50B	0.280678	1.08459e-25	3.8987e-24	Endothelial Cells	0.446652	0.219893	0.652666
MAP4K4	0.280379	1.60186e-15	3.77799e-14	Endothelial Cells	0.598751	0.411019	1.07317
GPD1L	0.280377	6.20033e-28	2.40958e-26	Endothelial Cells	0.250851	0.0385178	0.342536
PRRC2C	0.2802	1.55054e-16	3.86344e-15	Endothelial Cells	0.599886	0.412969	1.02707
ACVRL1	0.279082	2.60083e-27	9.94602e-26	Endothelial Cells	0.243473	0.0346173	0.332589
RPL15	0.278466	6.15063e-25	2.16226e-23	Endothelial Cells	0.413734	0.19844	0.602335
PDGFC	0.278114	1.84743e-20	5.4831e-19	Endothelial Cells	0.309875	0.121892	0.517672
IFIH1	0.277644	6.46898e-26	2.34802e-24	Endothelial Cells	0.236663	0.0331546	0.332847
SOD2	0.27749	2.02238e-20	5.99176e-19	Endothelial Cells	0.250284	0.0721599	0.389813
NOTCH1	0.277289	2.78548e-29	1.12283e-27	Endothelial Cells	0.317821	0.0955631	0.425221
RPS16	0.277231	1.08094e-25	3.88976e-24	Endothelial Cells	0.38252	0.167235	0.552218
NORAD	0.277207	2.37005e-23	7.83121e-22	Endothelial Cells	0.425085	0.215505	0.632957
NUMB	0.276019	2.60363e-18	6.98563e-17	Endothelial Cells	0.539728	0.340322	0.892721
GNG5	0.275657	4.12342e-27	1.56438e-25	Endothelial Cells	0.26731	0.0570453	0.366672
SKIL	0.275429	4.25883e-24	1.4413e-22	Endothelial Cells	0.322928	0.120917	0.476728
RPL5	0.275284	3.76348e-25	1.33143e-23	Endothelial Cells	0.410329	0.195027	0.588936
FCHSD2	0.275236	1.83139e-09	2.92481e-08	Endothelial Cells	0.732123	0.550951	1.52225
KBTBD2	0.274754	8.08801e-28	3.13228e-26	Endothelial Cells	0.312713	0.0960507	0.427979
FAM171A1	0.274639	1.90642e-26	7.05714e-25	Endothelial Cells	0.277526	0.0697221	0.385845
PRR5L	0.274106	3.91773e-27	1.48971e-25	Endothelial Cells	0.284336	0.0711848	0.397892
CUX1	0.274098	4.6587e-15	1.07903e-13	Endothelial Cells	0.61748	0.424183	1.10126
PRKX	0.273458	4.25065e-24	1.43998e-22	Endothelial Cells	0.338252	0.132618	0.500767
ZDHHC20	0.273042	5.47989e-25	1.92848e-23	Endothelial Cells	0.335982	0.126767	0.491134
MSRA	0.27284	3.099e-22	9.85158e-21	Endothelial Cells	0.388195	0.188688	0.598936
HSPA1B	0.272265	1.13017e-19	3.23409e-18	Endothelial Cells	0.238933	0.0624086	0.387938
SMYD2	0.271761	6.24901e-26	2.27309e-24	Endothelial Cells	0.242906	0.0385178	0.33663
WNK1	0.27168	3.59757e-16	8.81983e-15	Endothelial Cells	0.573212	0.383228	0.980107
MIR222HG	0.271516	4.12332e-23	1.35576e-21	Endothelial Cells	0.203178	0.0136519	0.292217
CTNNA1	0.270876	7.13821e-15	1.63861e-13	Endothelial Cells	0.605562	0.411994	1.0522
KDM6A	0.270441	1.56049e-17	4.05703e-16	Endothelial Cells	0.510783	0.318869	0.85247
PHF10	0.270292	6.00163e-23	1.958e-21	Endothelial Cells	0.337117	0.140907	0.495722
CXCL12	0.270153	3.43916e-16	8.44383e-15	Endothelial Cells	0.215664	0.0589956	0.375092
BCR	0.270144	4.42912e-24	1.49591e-22	Endothelial Cells	0.30874	0.107265	0.450924
NOS3	0.270076	1.35837e-24	4.71604e-23	Endothelial Cells	0.199205	0.00341297	0.27521
LBR	0.270076	3.04479e-27	1.16173e-25	Endothelial Cells	0.287174	0.0750853	0.386963
SEMA3G	0.26989	2.68263e-20	7.90598e-19	Endothelial Cells	0.181044	0.0043881	0.277564
NHLRC2	0.26984	2.74053e-24	9.38834e-23	Endothelial Cells	0.400114	0.185763	0.585507
MMRN2	0.26973	5.55236e-28	2.16278e-26	Endothelial Cells	0.250851	0.0385178	0.329214
AP1S2	0.269724	1.2288e-29	5.00141e-28	Endothelial Cells	0.276958	0.0555826	0.358735
AKAP12	0.269305	2.90623e-11	5.30589e-10	Endothelial Cells	0.501703	0.364213	1.03859
AFAP1L1	0.269262	8.02088e-26	2.89563e-24	Endothelial Cells	0.213961	0.0126767	0.287948
FAM49B	0.269117	1.41947e-22	4.55999e-21	Endothelial Cells	0.308173	0.115066	0.457761
RPS15A	0.269002	9.85094e-25	3.43741e-23	Endothelial Cells	0.3479	0.140419	0.497216
WAC	0.26804	1.1526e-13	2.47161e-12	Endothelial Cells	0.626561	0.43881	1.11425
IFNAR1	0.26714	7.65532e-25	2.6828e-23	Endothelial Cells	0.360953	0.151146	0.513749
NBDY	0.266627	3.9298e-23	1.2934e-21	Endothelial Cells	0.370034	0.162847	0.554029
RPL9	0.265837	1.6605e-24	5.75902e-23	Endothelial Cells	0.414302	0.205266	0.580143
ADAR	0.265742	1.09198e-24	3.79905e-23	Endothelial Cells	0.385358	0.176987	0.540838
RPL35A	0.265599	2.0137e-24	6.96242e-23	Endothelial Cells	0.376277	0.166748	0.536799
MYL12A	0.26514	4.05402e-24	1.37894e-22	Endothelial Cells	0.305335	0.103364	0.436272
DAP	0.264168	1.15286e-25	4.13083e-24	Endothelial Cells	0.288876	0.0819113	0.397721
RPL26	0.263985	4.19271e-25	1.48172e-23	Endothelial Cells	0.370602	0.157972	0.517865
HDAC7	0.263907	1.52494e-25	5.43502e-24	Endothelial Cells	0.314983	0.105802	0.437118
RAP1A	0.263878	1.80315e-16	4.48288e-15	Endothelial Cells	0.540863	0.344222	0.91454
DIP2A	0.263489	2.03958e-23	6.75923e-22	Endothelial Cells	0.399546	0.188201	0.581662
MAP3K3	0.263272	9.09439e-23	2.95264e-21	Endothelial Cells	0.400681	0.192101	0.594042
SLC26A2	0.263	1.11111e-22	3.58311e-21	Endothelial Cells	0.22815	0.0394929	0.324448
RDX	0.262665	5.97972e-20	1.73785e-18	Endothelial Cells	0.459705	0.259386	0.711585
TCN2	0.262488	9.37741e-26	3.37808e-24	Endothelial Cells	0.224745	0.0229157	0.296818
SPC25	0.262354	5.55642e-20	1.61763e-18	Endothelial Cells	0.244608	0.0667967	0.376562
FOXP1	0.26184	1.4122e-09	2.27594e-08	Endothelial Cells	0.840522	0.752316	2.10737
PLEKHA1	0.261593	5.45676e-24	1.83928e-22	Endothelial Cells	0.364359	0.156997	0.515413
SH3GLB1	0.261567	4.65207e-23	1.52513e-21	Endothelial Cells	0.355846	0.154559	0.51546
SH3BGRL2	0.260958	5.49048e-26	2.00588e-24	Endothelial Cells	0.238933	0.0351048	0.314875
DCLK2	0.260646	1.889e-20	5.60154e-19	Endothelial Cells	0.386493	0.191614	0.600125
IFI6	0.260557	2.46894e-24	8.49265e-23	Endothelial Cells	0.232123	0.0355924	0.317334
MBNL2	0.260098	4.36951e-16	1.06269e-14	Endothelial Cells	0.540295	0.344222	0.906922
NSUN6	0.259803	8.53554e-22	2.69046e-20	Endothelial Cells	0.327469	0.131643	0.488831
PLLP	0.259573	3.42494e-26	1.25949e-24	Endothelial Cells	0.212826	0.0102389	0.273384
LAP3	0.259454	9.34508e-28	3.60662e-26	Endothelial Cells	0.245743	0.0346173	0.312817
VAPA	0.258983	2.86679e-18	7.66719e-17	Endothelial Cells	0.479569	0.290102	0.759157
MT-ND4L	0.258815	6.02974e-27	2.2671e-25	Endothelial Cells	0.401816	0.182838	0.524837
MFAP3	0.258676	2.6981e-24	9.26191e-23	Endothelial Cells	0.255959	0.0575329	0.350596
ST6GALNAC1	0.25865	1.52169e-25	5.42919e-24	Endothelial Cells	0.205448	0.00536324	0.267152
RTN1	0.258614	1.12373e-19	3.21841e-18	Endothelial Cells	0.444381	0.248172	0.691623
RPS21	0.258491	1.57892e-25	5.62141e-24	Endothelial Cells	0.331442	0.121892	0.445074
PRX	0.258016	9.0483e-24	3.03462e-22	Endothelial Cells	0.202043	0.00926377	0.273691
ECT2	0.258001	1.37136e-23	4.57638e-22	Endothelial Cells	0.206583	0.014627	0.28066
TMEM204	0.257576	5.02288e-24	1.69474e-22	Endothelial Cells	0.321793	0.118966	0.452363
RPL38	0.257511	7.29941e-26	2.64657e-24	Endothelial Cells	0.35244	0.139444	0.466468
SMARCC1	0.257397	1.11319e-21	3.47943e-20	Endothelial Cells	0.434166	0.223793	0.649894
NEK5	0.257377	1.52312e-21	4.74744e-20	Endothelial Cells	0.199773	0.0165773	0.285057
SMAD7	0.257268	2.45668e-21	7.58675e-20	Endothelial Cells	0.241771	0.0570453	0.353548
DENND2C	0.257262	3.53946e-23	1.16607e-21	Endothelial Cells	0.237798	0.0443686	0.33434
ZNF385D	0.257067	5.43845e-16	1.31503e-14	Endothelial Cells	0.335982	0.169673	0.598714
ABHD17A	0.256708	1.07066e-26	4.01204e-25	Endothelial Cells	0.281498	0.0711848	0.367697
WARS	0.25641	9.87438e-22	3.10081e-20	Endothelial Cells	0.231555	0.0468064	0.329479
ATP5F1E	0.256348	5.27521e-23	1.72605e-21	Endothelial Cells	0.371169	0.166748	0.529174
NOVA2	0.256131	7.6623e-26	2.77514e-24	Endothelial Cells	0.215096	0.0136519	0.275315
STARD4	0.256109	1.1376e-23	3.80388e-22	Endothelial Cells	0.22588	0.032667	0.305438
STXBP1	0.255917	1.62235e-22	5.19678e-21	Endothelial Cells	0.406924	0.207216	0.562674
ADAM15	0.255909	1.39728e-23	4.65826e-22	Endothelial Cells	0.212259	0.0199902	0.286146
AL157786.1	0.255808	2.78596e-21	8.58783e-20	Endothelial Cells	0.190125	0.00877621	0.269714
SENP7	0.255808	1.25633e-16	3.13969e-15	Endothelial Cells	0.514188	0.32472	0.841827
PRMT2	0.254902	2.21588e-19	6.24505e-18	Endothelial Cells	0.466515	0.264749	0.722463
OAZ1	0.254896	4.35894e-23	1.43043e-21	Endothelial Cells	0.367196	0.16431	0.520774
RNF217	0.25471	7.81111e-21	2.36221e-19	Endothelial Cells	0.346765	0.151633	0.530094
RNF213	0.254688	9.40938e-20	2.70645e-18	Endothelial Cells	0.440409	0.23842	0.673927
SIPA1L2	0.254684	1.55365e-18	4.23285e-17	Endothelial Cells	0.437571	0.241833	0.714576
HSPA8	0.254572	7.51258e-22	2.37248e-20	Endothelial Cells	0.338252	0.14627	0.474729
NCK1	0.254426	3.47822e-24	1.18429e-22	Endothelial Cells	0.318956	0.114091	0.442738
SPAG9	0.254339	2.12671e-12	4.20551e-11	Endothelial Cells	0.620318	0.447587	1.10978
CSNK1G3	0.254189	5.97399e-23	1.95088e-21	Endothelial Cells	0.359818	0.154071	0.521211
HNRNPA2B1	0.253741	3.78378e-11	6.86318e-10	Endothelial Cells	0.670261	0.493905	1.19395
MOSMO	0.253691	1.24319e-20	3.71937e-19	Endothelial Cells	0.374007	0.179912	0.560281
CHST15	0.253657	4.40676e-21	1.34603e-19	Endothelial Cells	0.321226	0.12823	0.487662
SYPL1	0.253617	1.69455e-24	5.87106e-23	Endothelial Cells	0.305902	0.100926	0.419534
FBXW7	0.253293	5.99835e-16	1.44521e-14	Endothelial Cells	0.496027	0.30863	0.838477
SLC52A3	0.253232	2.08297e-24	7.19452e-23	Endothelial Cells	0.200908	0.0058508	0.261668
ZSWIM6	0.253137	1.23614e-12	2.47804e-11	Endothelial Cells	0.572645	0.401755	1.06279
RGS5	0.252575	1.78238e-07	2.37305e-06	Endothelial Cells	0.530647	0.427109	1.38287
USP3	0.252028	3.81948e-19	1.07016e-17	Endothelial Cells	0.434733	0.235982	0.674157
PERP	0.251872	1.08415e-24	3.77573e-23	Endothelial Cells	0.215664	0.0185275	0.279602
NCKAP1	0.251671	2.20914e-11	4.07761e-10	Endothelial Cells	0.654938	0.485617	1.18202
RAMP3	0.251504	1.58722e-18	4.31729e-17	Endothelial Cells	0.171964	0.00390054	0.258026
SMAD1	0.251287	1.02921e-22	3.3254e-21	Endothelial Cells	0.240636	0.0492443	0.33359
CDC42	0.250871	3.51044e-21	1.07617e-19	Endothelial Cells	0.42168	0.21843	0.613109
HMGB1	0.25057	2.28249e-13	4.80239e-12	Endothelial Cells	0.574915	0.412482	1.0311
TBC1D8	0.250545	2.39141e-21	7.392e-20	Endothelial Cells	0.359251	0.161385	0.537635
ERBIN	0.250524	6.41721e-14	1.39121e-12	Endothelial Cells	0.567537	0.385666	0.981641
AC078883.1	0.24946	9.48373e-22	2.98093e-20	Endothelial Cells	0.195233	0.0117016	0.26696
HERC6	0.249382	9.65698e-20	2.77528e-18	Endothelial Cells	0.223042	0.0468064	0.328376
TROVE2	0.249367	1.80514e-21	5.60564e-20	Endothelial Cells	0.384222	0.183325	0.555759
FGR	0.249357	1.6796e-23	5.58832e-22	Endothelial Cells	0.196935	0.0058508	0.257633
RALGAPA2	0.249287	4.91083e-13	1.00981e-11	Endothelial Cells	0.389898	0.243296	0.700881
LNX2	0.249266	4.06724e-24	1.38204e-22	Endothelial Cells	0.233825	0.0370551	0.312361
RPS3A	0.248898	4.66775e-22	1.47825e-20	Endothelial Cells	0.38252	0.187226	0.537937
RPL39	0.248884	9.17837e-23	2.97702e-21	Endothelial Cells	0.298524	0.103364	0.412039
DDX60	0.248693	1.77567e-23	5.89628e-22	Endothelial Cells	0.279796	0.0814237	0.388691
DENND4C	0.248651	2.70473e-14	5.96392e-13	Endothelial Cells	0.548808	0.362262	0.930806
TPK1	0.248021	1.28291e-18	3.50378e-17	Endothelial Cells	0.292849	0.114091	0.463451
MEF2C-AS1	0.247803	4.01361e-17	1.02833e-15	Endothelial Cells	0.372872	0.193564	0.624155
AL359220.1	0.2478	1.57166e-20	4.67705e-19	Endothelial Cells	0.207719	0.0282789	0.296402
THSD1	0.247387	6.43891e-24	2.16598e-22	Endothelial Cells	0.204313	0.0107265	0.265139
TRIP12	0.247235	1.73285e-14	3.88479e-13	Endothelial Cells	0.550511	0.365675	0.910204
TAF15	0.247227	1.05573e-18	2.89036e-17	Endothelial Cells	0.485812	0.283764	0.74028
UBE2H	0.247214	4.58097e-16	1.1117e-14	Endothelial Cells	0.528944	0.33057	0.861278
ADCY4	0.24712	1.01049e-22	3.26805e-21	Endothelial Cells	0.202043	0.0141394	0.2673
NTNG1	0.246877	3.96756e-15	9.22135e-14	Endothelial Cells	0.167991	0.0175524	0.276944
PITPNA	0.24675	1.42823e-22	4.58372e-21	Endothelial Cells	0.302497	0.106777	0.420029
PARP4	0.246367	1.31289e-21	4.09979e-20	Endothelial Cells	0.317821	0.12433	0.455017
TUBA1B	0.246172	1.07692e-22	3.47621e-21	Endothelial Cells	0.3916	0.194052	0.529368
ARFIP1	0.245766	1.32055e-18	3.60069e-17	Endothelial Cells	0.409762	0.22038	0.640646
IQSEC1	0.245108	3.73043e-18	9.93736e-17	Endothelial Cells	0.424518	0.236958	0.654714
ST8SIA6-AS1	0.24481	1.11687e-19	3.20152e-18	Endothelial Cells	0.187287	0.0131643	0.266543
ABI1	0.244796	1.02396e-19	2.94019e-18	Endothelial Cells	0.413734	0.21843	0.607931
RPL24	0.244709	3.74543e-20	1.09899e-18	Endothelial Cells	0.403519	0.207216	0.591802
TRIM56	0.244055	1.73215e-23	5.75746e-22	Endothelial Cells	0.30874	0.10824	0.418077
HSPA12B	0.243799	8.5212e-25	2.97692e-23	Endothelial Cells	0.226447	0.0273038	0.289145
TBX3	0.243598	7.66942e-20	2.2193e-18	Endothelial Cells	0.351305	0.161872	0.5233
BAALC	0.243547	5.9427e-21	1.80205e-19	Endothelial Cells	0.215096	0.0346173	0.293994
MAP4K2	0.2433	2.32077e-24	7.99936e-23	Endothelial Cells	0.229285	0.0321794	0.294338
ZFP36L1	0.243036	1.63312e-17	4.24257e-16	Endothelial Cells	0.443814	0.25646	0.71076
UBA52	0.242803	1.73393e-21	5.3945e-20	Endothelial Cells	0.320658	0.12823	0.451006
DENND5A	0.242495	1.02147e-17	2.67641e-16	Endothelial Cells	0.438706	0.253047	0.681552
PSMA1	0.242097	9.05031e-20	2.60764e-18	Endothelial Cells	0.241203	0.0648464	0.34092
DUSP6	0.241888	4.77596e-19	1.3348e-17	Endothelial Cells	0.205448	0.0331546	0.298158
CDK6	0.241509	2.06459e-19	5.82357e-18	Endothelial Cells	0.330306	0.142857	0.512388
DDX58	0.241371	1.25033e-20	3.73739e-19	Endothelial Cells	0.281498	0.0965383	0.399791
BMP2K	0.241172	2.42538e-18	6.52304e-17	Endothelial Cells	0.326334	0.149196	0.494965
DENND5B	0.24105	3.27182e-17	8.40201e-16	Endothelial Cells	0.450057	0.257435	0.716481
JAG2	0.240998	2.47928e-21	7.64951e-20	Endothelial Cells	0.18899	0.00731351	0.252634
CHIC2	0.240906	4.3428e-20	1.26872e-18	Endothelial Cells	0.374574	0.176499	0.565761
LEPROT	0.240872	1.28294e-22	4.12929e-21	Endothelial Cells	0.305902	0.108727	0.416982
ATF7IP2	0.240579	5.2381e-20	1.52761e-18	Endothelial Cells	0.296254	0.11214	0.433517
HSD17B4	0.240315	9.40438e-21	2.82367e-19	Endothelial Cells	0.358683	0.163335	0.515406
TMTC2	0.240172	3.47686e-16	8.53013e-15	Endothelial Cells	0.288876	0.125792	0.472822
CDC42BPA	0.239927	2.07496e-08	3.05891e-07	Endothelial Cells	0.775823	0.650902	1.67333
NES	0.239911	5.39137e-21	1.63782e-19	Endothelial Cells	0.222474	0.0399805	0.30506
PKN3	0.239898	1.84386e-22	5.88946e-21	Endothelial Cells	0.194665	0.00780107	0.252771
ZMYND11	0.239734	1.06179e-17	2.77988e-16	Endothelial Cells	0.471056	0.268162	0.725531
SLC5A4	0.239524	4.2916e-21	1.31324e-19	Endothelial Cells	0.181612	0.0014627	0.2414
SELENOW	0.239262	5.81297e-17	1.47359e-15	Endothelial Cells	0.46084	0.281814	0.714933
HIP1R	0.238957	1.86681e-23	6.19277e-22	Endothelial Cells	0.206016	0.014627	0.25993
DGLUCY	0.238551	5.44775e-19	1.51624e-17	Endothelial Cells	0.26731	0.0921502	0.387727
LIMK2	0.237455	1.34819e-20	4.02273e-19	Endothelial Cells	0.221907	0.0419308	0.304394
FBXL17	0.236868	7.95271e-12	1.51201e-10	Endothelial Cells	0.562429	0.393467	1.02657
JARID2	0.236337	1.79635e-14	4.02176e-13	Endothelial Cells	0.444381	0.278888	0.748009
LAPTM4A	0.236076	1.93578e-21	6.00575e-20	Endothelial Cells	0.327469	0.133593	0.453757
MAP3K8	0.235446	4.88642e-19	1.3634e-17	Endothelial Cells	0.251419	0.0770356	0.361538
MTPN	0.235214	4.9841e-23	1.63239e-21	Endothelial Cells	0.304767	0.105314	0.399232
ASRGL1	0.235127	5.64375e-19	1.56689e-17	Endothelial Cells	0.185585	0.014627	0.259778
VAMP5	0.234649	2.89424e-20	8.51464e-19	Endothelial Cells	0.266742	0.0848367	0.371243
HSPH1	0.234504	9.39155e-14	2.02166e-12	Endothelial Cells	0.317821	0.168211	0.525046
R3HDM1	0.23448	7.78599e-17	1.96188e-15	Endothelial Cells	0.46311	0.278401	0.714536
DSP	0.234251	2.27572e-23	7.52693e-22	Endothelial Cells	0.207151	0.0151146	0.260708
RACK1	0.234016	1.48783e-20	4.43152e-19	Endothelial Cells	0.371737	0.176499	0.52203
MIDN	0.233277	4.78934e-21	1.46022e-19	Endothelial Cells	0.263337	0.0780107	0.358529
CSTB	0.233161	1.91233e-18	5.17642e-17	Endothelial Cells	0.273553	0.100439	0.395327
TIPARP	0.232777	1.85761e-18	5.03235e-17	Endothelial Cells	0.273553	0.0989761	0.401472
KDM4C	0.232733	2.05058e-14	4.57568e-13	Endothelial Cells	0.514188	0.331058	0.846648
NCOA7	0.232685	5.53226e-19	1.53721e-17	Endothelial Cells	0.388763	0.19844	0.570268
ACTR2	0.231925	2.20907e-18	5.96041e-17	Endothelial Cells	0.404086	0.215017	0.588223
TM9SF3	0.231852	4.41829e-16	1.07377e-14	Endothelial Cells	0.469353	0.282789	0.726685
CLIC1	0.231821	2.24655e-21	6.95064e-20	Endothelial Cells	0.245176	0.0589956	0.329304
CFH	0.231734	6.32442e-10	1.05398e-08	Endothelial Cells	0.455165	0.322282	0.915626
MTM1	0.231626	1.96824e-19	5.57052e-18	Endothelial Cells	0.297389	0.115553	0.426366
RAB11A	0.231528	1.24206e-15	2.94598e-14	Endothelial Cells	0.473893	0.286202	0.760425
AP2A2	0.23134	1.7311e-20	5.1424e-19	Endothelial Cells	0.367196	0.172599	0.510472
MID1	0.231336	2.85387e-20	8.40326e-19	Endothelial Cells	0.22588	0.0453437	0.315524
TLE4	0.231173	5.82619e-16	1.40575e-14	Endothelial Cells	0.404654	0.230132	0.650415
BTG2	0.231099	2.55289e-17	6.58605e-16	Endothelial Cells	0.374007	0.190639	0.609132
AC025569.1	0.231049	4.56969e-17	1.16635e-15	Endothelial Cells	0.165153	0.0043881	0.238727
SPEN	0.23086	1.12095e-15	2.6625e-14	Endothelial Cells	0.496027	0.307167	0.775567
GMDS	0.230779	4.41523e-09	6.88094e-08	Endothelial Cells	0.610102	0.443198	1.18299
ZNF407	0.230757	3.32479e-12	6.48673e-11	Endothelial Cells	0.49546	0.327645	0.893052
ACTN4	0.230598	1.39866e-11	2.60601e-10	Endothelial Cells	0.619183	0.426621	1.09749
MARCH7	0.229751	7.39729e-13	1.50176e-11	Endothelial Cells	0.553348	0.372501	0.905949
ZNF521	0.229291	1.16373e-17	3.03965e-16	Endothelial Cells	0.240068	0.0706972	0.361582
EPC1	0.22916	2.39804e-11	4.40687e-10	Endothelial Cells	0.578888	0.40078	0.989836
RPL12	0.22912	7.50026e-20	2.17223e-18	Endothelial Cells	0.298524	0.114091	0.41289
SLC5A4-AS1	0.22911	4.15115e-17	1.06195e-15	Endothelial Cells	0.171964	0.0107265	0.246863
UBE2D3	0.228868	3.00327e-11	5.48006e-10	Endothelial Cells	0.597616	0.427596	1.03006
RPL23	0.228847	1.02956e-19	2.95375e-18	Endothelial Cells	0.334847	0.147733	0.467884
EIF4G3	0.228355	6.18165e-08	8.64555e-07	Endothelial Cells	0.689557	0.530473	1.30361
IRF2	0.228258	1.4062e-19	4.0069e-18	Endothelial Cells	0.35017	0.160897	0.496594
SLFN11	0.227708	2.02598e-19	5.7243e-18	Endothelial Cells	0.19807	0.0243784	0.26759
CYYR1-AS1	0.227574	3.69091e-16	9.03546e-15	Endothelial Cells	0.15891	0.0029254	0.233341
RPS5	0.227446	5.26204e-20	1.53326e-18	Endothelial Cells	0.3042	0.119454	0.415871
DNAJB1	0.226931	1.25965e-13	2.69427e-12	Endothelial Cells	0.218502	0.0760605	0.349194
RPL22	0.226667	7.71462e-20	2.23046e-18	Endothelial Cells	0.329739	0.143345	0.452688
GATA2	0.226315	3.90398e-20	1.14351e-18	Endothelial Cells	0.180477	0.0043881	0.234095
RAB1A	0.226202	8.64016e-15	1.96723e-13	Endothelial Cells	0.513621	0.32472	0.807555
SLC25A29	0.226162	1.45282e-20	4.33108e-19	Endothelial Cells	0.240068	0.0580205	0.319705
DNAJC15	0.225285	3.94385e-17	1.012e-15	Endothelial Cells	0.37798	0.19649	0.564316
IVNS1ABP	0.225157	1.81189e-16	4.50127e-15	Endothelial Cells	0.217367	0.058508	0.313375
PDS5A	0.22513	8.5003e-15	1.93802e-13	Endothelial Cells	0.506243	0.316919	0.794707
STIM2	0.225114	2.0139e-18	5.44695e-17	Endothelial Cells	0.325199	0.14432	0.47546
TEAD4	0.225069	1.01001e-18	2.77199e-17	Endothelial Cells	0.186152	0.0165773	0.250372
PGR	0.22479	6.38015e-18	1.68354e-16	Endothelial Cells	0.235528	0.0667967	0.334014
SBF2	0.224765	1.1694e-06	1.4403e-05	Endothelial Cells	0.744041	0.623598	1.62945
JAK2	0.224716	8.82647e-15	2.00829e-13	Endothelial Cells	0.434733	0.258411	0.72198
KLF3	0.224697	3.959e-20	1.1576e-18	Endothelial Cells	0.326901	0.137494	0.451044
LRRC8B	0.224552	3.94943e-20	1.15581e-18	Endothelial Cells	0.253121	0.0726475	0.335079
MBNL1	0.22411	6.21325e-06	6.92752e-05	Endothelial Cells	0.745176	0.611409	1.62103
RAB14	0.224066	1.65138e-20	4.90994e-19	Endothelial Cells	0.360953	0.167235	0.485369
YBX1	0.223993	8.95636e-22	2.82045e-20	Endothelial Cells	0.329171	0.13018	0.440031
RAI14	0.223706	1.5649e-18	4.26002e-17	Endothelial Cells	0.301362	0.121892	0.437621
ZNF800	0.223408	5.78607e-19	1.60374e-17	Endothelial Cells	0.329171	0.147245	0.462805
SERINC1	0.222937	6.04297e-17	1.52958e-15	Endothelial Cells	0.425085	0.248172	0.605818
TMC7	0.222737	1.94858e-19	5.51955e-18	Endothelial Cells	0.18672	0.0131643	0.245541
FAM84A	0.222669	1.99598e-19	5.64428e-18	Endothelial Cells	0.196368	0.0224281	0.259246
RPL14	0.222576	2.97667e-20	8.74948e-19	Endothelial Cells	0.3916	0.191614	0.538649
HSPB1	0.22244	5.10661e-13	1.04685e-11	Endothelial Cells	0.305902	0.159922	0.537421
FAM120A	0.22235	3.78066e-18	1.00631e-16	Endothelial Cells	0.429625	0.234032	0.621451
NT5DC1	0.222266	7.32856e-15	1.68001e-13	Endothelial Cells	0.360953	0.194539	0.584808
SLC16A2	0.222152	5.17355e-17	1.31447e-15	Endothelial Cells	0.249716	0.0848367	0.359747
ATP2C1	0.221586	5.32723e-17	1.3525e-15	Endothelial Cells	0.402384	0.220868	0.599146
SYNJ2	0.221456	6.2064e-16	1.49319e-14	Endothelial Cells	0.18899	0.0331546	0.275451
TNFRSF1B	0.221216	9.32577e-20	2.6847e-18	Endothelial Cells	0.268445	0.0877621	0.362395
CALCOCO2	0.220535	2.03994e-19	5.75888e-18	Endothelial Cells	0.380817	0.187226	0.527945
ARHGAP29	0.220514	2.17842e-05	0.000225702	Endothelial Cells	0.812713	0.70551	1.98377
CNOT2	0.220408	8.33568e-14	1.79898e-12	Endothelial Cells	0.461407	0.293028	0.739397
YWHAB	0.219973	2.48797e-18	6.68603e-17	Endothelial Cells	0.413734	0.226719	0.574745
KIAA1324L	0.219734	3.24896e-18	8.66855e-17	Endothelial Cells	0.31101	0.131156	0.448134
ELP4	0.219598	5.05304e-14	1.10403e-12	Endothelial Cells	0.38479	0.222818	0.633725
ARPC2	0.219555	2.52261e-18	6.77369e-17	Endothelial Cells	0.390465	0.20234	0.552894
MATN3	0.219525	2.51134e-20	7.4142e-19	Endothelial Cells	0.183314	0.00633837	0.229842
LRBA	0.219515	7.40429e-10	1.22872e-08	Endothelial Cells	0.589103	0.43296	1.07752
C4orf3	0.2194	9.01764e-21	2.71484e-19	Endothelial Cells	0.270715	0.0858118	0.35245
AP2B1	0.219359	2.1861e-16	5.41888e-15	Endothelial Cells	0.442679	0.260848	0.652379
RB1	0.219248	5.18336e-10	8.6849e-09	Endothelial Cells	0.597049	0.430034	1.05979
VWA2	0.218753	1.67353e-19	4.7525e-18	Endothelial Cells	0.178774	0.0058508	0.227534
S100A11	0.218351	2.31702e-17	5.99138e-16	Endothelial Cells	0.243473	0.076548	0.343844
TRIM22	0.218094	1.03208e-18	2.83025e-17	Endothelial Cells	0.283201	0.105314	0.394307
SERBP1	0.217992	2.6642e-20	7.85857e-19	Endothelial Cells	0.333144	0.14237	0.443644
C2orf83	0.217872	1.75273e-13	3.7087e-12	Endothelial Cells	0.141317	0.000487567	0.21868
RREB1	0.217828	1.30674e-15	3.09284e-14	Endothelial Cells	0.368899	0.197465	0.570902
PLA2G4A	0.217794	1.05194e-09	1.71678e-08	Endothelial Cells	0.180477	0.0638713	0.332055
TPR	0.217578	4.05144e-17	1.03723e-15	Endothelial Cells	0.392168	0.208191	0.570574
KLF4	0.217434	2.28737e-15	5.34965e-14	Endothelial Cells	0.182179	0.0297416	0.265474
S100A13	0.217405	9.89655e-22	3.10487e-20	Endothelial Cells	0.223042	0.0375427	0.273185
PHACTR1	0.217146	1.14338e-12	2.29484e-11	Endothelial Cells	0.554484	0.368601	0.976236
AC010737.1	0.217031	5.11077e-10	8.57454e-09	Endothelial Cells	0.11975	0.000975134	0.218396
DUSP5	0.216946	1.3448e-11	2.50705e-10	Endothelial Cells	0.162883	0.0331546	0.2715
RALB	0.216365	1.77594e-19	5.03903e-18	Endothelial Cells	0.22588	0.0502194	0.294248
UBAC2	0.215922	1.37471e-17	3.58237e-16	Endothelial Cells	0.368331	0.1843	0.5368
APLP2	0.21559	4.60919e-18	1.22491e-16	Endothelial Cells	0.389898	0.203803	0.532506
B4GALT5	0.215142	9.00472e-18	2.36307e-16	Endothelial Cells	0.309875	0.134081	0.440443
INTS6	0.215072	5.01846e-15	1.15915e-13	Endothelial Cells	0.374574	0.205753	0.58511
KDR	0.214956	2.0407e-18	5.515e-17	Endothelial Cells	0.219069	0.0482691	0.298286
MLKL	0.214931	6.76653e-18	1.78409e-16	Endothelial Cells	0.179909	0.014627	0.236022
NOVA1	0.214856	1.41292e-13	3.0125e-12	Endothelial Cells	0.421112	0.254998	0.707968
PLEKHA7	0.214256	3.41371e-16	8.38748e-15	Endothelial Cells	0.200908	0.0419308	0.289869
AC007388.1	0.213797	5.92748e-16	1.42916e-14	Endothelial Cells	0.355278	0.183813	0.534816
MAOA	0.21378	3.80026e-16	9.29635e-15	Endothelial Cells	0.327469	0.158459	0.492863
ACTR3	0.213564	2.8166e-17	7.24966e-16	Endothelial Cells	0.405221	0.214042	0.585095
GJA1	0.213449	3.58648e-20	1.05327e-18	Endothelial Cells	0.224745	0.0477816	0.273609
RPL10A	0.213045	1.62568e-18	4.41475e-17	Endothelial Cells	0.33882	0.156021	0.462876
SLC38A3	0.213014	5.76048e-19	1.59797e-17	Endothelial Cells	0.196368	0.0253535	0.250238
AC112907.1	0.212895	1.33178e-14	3.00372e-13	Endothelial Cells	0.14983	0.00243784	0.217475
DEGS2	0.212845	2.10237e-18	5.67707e-17	Endothelial Cells	0.179342	0.011214	0.231038
STX7	0.212744	1.31815e-15	3.11765e-14	Endothelial Cells	0.383655	0.210141	0.572679
VRK2	0.212731	5.26393e-16	1.27467e-14	Endothelial Cells	0.354711	0.177962	0.540429
EPB41	0.212265	4.72297e-18	1.25316e-16	Endothelial Cells	0.238933	0.0682594	0.323972
SLC16A6	0.212257	7.32689e-15	1.68001e-13	Endothelial Cells	0.190692	0.0404681	0.279474
NACA	0.212069	7.42857e-17	1.87464e-15	Endothelial Cells	0.351873	0.176499	0.499151
AGAP3	0.211749	4.78721e-19	1.33683e-17	Endothelial Cells	0.269012	0.0916626	0.354588
FDPS	0.211725	7.81968e-21	2.36267e-19	Endothelial Cells	0.269012	0.0814237	0.343762
ADAMTS6	0.211471	6.99431e-10	1.16357e-08	Endothelial Cells	0.161748	0.0429059	0.294263
SPNS2	0.211263	4.22712e-17	1.08056e-15	Endothelial Cells	0.170261	0.00926377	0.225022
FOXF1	0.211219	7.73283e-18	2.03247e-16	Endothelial Cells	0.169126	0.0043881	0.218468
SET	0.211024	7.27915e-20	2.11001e-18	Endothelial Cells	0.282633	0.0999512	0.359992
UPF3A	0.210925	3.2085e-19	9.01184e-18	Endothelial Cells	0.344495	0.153096	0.469227
FRAS1	0.210386	1.38596e-14	3.12171e-13	Endothelial Cells	0.264472	0.107265	0.418955
RYR3	0.210291	5.44569e-10	9.11365e-09	Endothelial Cells	0.15437	0.0375427	0.255992
NRG3	0.210154	9.60569e-10	1.57533e-08	Endothelial Cells	0.320658	0.218918	0.434873
CCNI	0.209687	1.61221e-15	3.79973e-14	Endothelial Cells	0.438706	0.255485	0.647504
SDCBP2-AS1	0.209681	2.48607e-14	5.49622e-13	Endothelial Cells	0.221339	0.0731351	0.327825
AP3B1	0.208964	9.69605e-13	1.95307e-11	Endothelial Cells	0.461975	0.296928	0.746043
RASAL2	0.20843	1.09677e-05	0.000118313	Endothelial Cells	0.723042	0.604096	1.61487
NEDD4L	0.208314	1.36034e-13	2.90409e-12	Endothelial Cells	0.37798	0.214529	0.608126
ERC1	0.208066	1.82998e-05	0.000191591	Endothelial Cells	0.724177	0.589469	1.478
PALM	0.208009	8.83286e-18	2.31979e-16	Endothelial Cells	0.263905	0.094588	0.351278
VPS36	0.207849	4.84136e-18	1.28355e-16	Endothelial Cells	0.358683	0.173086	0.497679
ZNF160	0.207416	2.83437e-18	7.59258e-17	Endothelial Cells	0.292281	0.115066	0.393692
ZMIZ1	0.207372	4.32436e-16	1.05247e-14	Endothelial Cells	0.375142	0.198927	0.55026
ZNF423	0.207048	2.16069e-14	4.80539e-13	Endothelial Cells	0.360386	0.194052	0.568233
KCNMB4	0.206983	4.44756e-14	9.73645e-13	Endothelial Cells	0.176504	0.0316919	0.25472
YWHAE	0.206981	8.18133e-15	1.86657e-13	Endothelial Cells	0.473893	0.28864	0.692294
ATP13A3	0.206848	8.37582e-13	1.69426e-11	Endothelial Cells	0.35017	0.197952	0.560695
TNFAIP1	0.206799	6.72885e-19	1.85964e-17	Endothelial Cells	0.213961	0.0419308	0.268096
UBA6	0.206763	1.58395e-15	3.73838e-14	Endothelial Cells	0.348468	0.1804	0.509006
ASXL1	0.206554	9.24837e-13	1.86626e-11	Endothelial Cells	0.453462	0.289615	0.722272
PCCA	0.206472	1.82712e-05	0.000191374	Endothelial Cells	0.727015	0.591419	1.51528
TPD52L1	0.20627	2.72651e-17	7.02858e-16	Endothelial Cells	0.174801	0.0126767	0.224714
SETX	0.20598	1.23016e-13	2.63455e-12	Endothelial Cells	0.49546	0.314481	0.760958
ADGRG1	0.205883	1.34764e-20	4.02273e-19	Endothelial Cells	0.195233	0.0160897	0.230384
SP110	0.205816	3.05297e-17	7.84601e-16	Endothelial Cells	0.250284	0.0823988	0.339936
PDE9A	0.205728	1.50944e-17	3.92734e-16	Endothelial Cells	0.212259	0.0463189	0.279908
AVL9	0.205632	3.83229e-13	7.9485e-12	Endothelial Cells	0.460272	0.286202	0.72871
UBB	0.205504	1.1072e-18	3.02882e-17	Endothelial Cells	0.305335	0.12628	0.394077
STXBP5	0.205083	2.71594e-13	5.6823e-12	Endothelial Cells	0.458002	0.286689	0.711438
RAP2A	0.205014	4.61519e-19	1.29095e-17	Endothelial Cells	0.267877	0.0887372	0.350775
CFL1	0.204962	1.76678e-18	4.79404e-17	Endothelial Cells	0.30647	0.128718	0.393409
TMEM140	0.204845	5.48068e-16	1.32429e-14	Endothelial Cells	0.1958	0.0390054	0.265744
VPS37B	0.20474	9.39143e-18	2.46263e-16	Endothelial Cells	0.275255	0.100926	0.379361
CHST12	0.204564	6.78423e-19	1.87259e-17	Endothelial Cells	0.217367	0.0443686	0.272434
ADGRG6	0.204374	5.11815e-09	7.88257e-08	Endothelial Cells	0.114075	0.00243784	0.208082
EPHA3	0.204345	1.23405e-11	2.31215e-10	Endothelial Cells	0.359818	0.209654	0.631466
DPYD	0.204324	2.529e-08	3.68773e-07	Endothelial Cells	0.585131	0.437348	1.08608
FXYD5	0.204214	6.73148e-19	1.85964e-17	Endothelial Cells	0.175936	0.0058508	0.213015
CYB5R3	0.203992	3.9722e-17	1.0185e-15	Endothelial Cells	0.341657	0.16431	0.477868
RPLP0	0.20381	1.0662e-17	2.78925e-16	Endothelial Cells	0.305902	0.130668	0.412041
FAM213A	0.203802	2.27362e-17	5.88825e-16	Endothelial Cells	0.34563	0.16626	0.471147
FGD4	0.203691	1.4096e-11	2.62494e-10	Endothelial Cells	0.431896	0.280351	0.728418
NLRC5	0.203495	8.29715e-17	2.08598e-15	Endothelial Cells	0.212259	0.0497318	0.285095
TOX2	0.203463	1.05285e-14	2.38584e-13	Endothelial Cells	0.171396	0.0224281	0.240601
SMAP1	0.203314	3.96267e-14	8.68628e-13	Endothelial Cells	0.407491	0.23647	0.618833
FZD4	0.203181	1.18346e-17	3.08879e-16	Endothelial Cells	0.184449	0.0199902	0.232444
HLA-F	0.203107	1.82918e-18	4.95935e-17	Endothelial Cells	0.211691	0.0404681	0.270558
COL4A3BP	0.203103	2.24916e-14	4.98561e-13	Endothelial Cells	0.434166	0.254998	0.656853
RPS13	0.203098	3.04164e-17	7.82289e-16	Endothelial Cells	0.302497	0.13018	0.40956
IGF2BP2	0.202936	4.0715e-13	8.40824e-12	Endothelial Cells	0.162883	0.0229157	0.246163
TAX1BP1	0.202784	4.63812e-12	8.96561e-11	Endothelial Cells	0.494892	0.327645	0.766565
ODF2L	0.202728	4.28325e-16	1.04322e-14	Endothelial Cells	0.358116	0.18235	0.516167
BAALC-AS1	0.20272	2.61034e-14	5.75958e-13	Endothelial Cells	0.176504	0.029254	0.252989
SCARF1	0.202669	6.94237e-18	1.82758e-16	Endothelial Cells	0.185017	0.0195027	0.230647
SLC16A1-AS1	0.202577	6.98783e-15	1.60519e-13	Endothelial Cells	0.322361	0.158947	0.482929
PRPF4B	0.202571	3.14139e-13	6.56014e-12	Endothelial Cells	0.465948	0.292053	0.720759
LIPE-AS1	0.202371	4.34932e-14	9.5276e-13	Endothelial Cells	0.179909	0.0341297	0.258631
COP1	0.202296	2.61725e-09	4.14435e-08	Endothelial Cells	0.593644	0.43686	1.01965
CAPNS1	0.202255	6.39163e-19	1.76867e-17	Endothelial Cells	0.233825	0.0599707	0.292647
BCAP29	0.202097	6.25747e-16	1.5044e-14	Endothelial Cells	0.408627	0.223793	0.583952
TNFRSF10A	0.202096	1.59802e-16	3.97585e-15	Endothelial Cells	0.164018	0.0058508	0.212434
SHISA5	0.201958	1.16959e-18	3.19687e-17	Endothelial Cells	0.240636	0.0672843	0.302251
RPL27	0.201938	9.59017e-19	2.63852e-17	Endothelial Cells	0.305902	0.12433	0.395639
G3BP1	0.201608	2.41836e-16	5.97694e-15	Endothelial Cells	0.356981	0.180887	0.502005
NGLY1	0.201327	5.04034e-17	1.28257e-15	Endothelial Cells	0.295119	0.123354	0.404482
PUM2	0.201316	1.6515e-09	2.64888e-08	Endothelial Cells	0.574915	0.410044	0.95252
EFNA1	0.201218	9.07211e-17	2.2757e-15	Endothelial Cells	0.174234	0.014627	0.222544
FAM120B	0.201169	2.32416e-12	4.57708e-11	Endothelial Cells	0.461975	0.299366	0.736058
DYSF	0.20116	3.03181e-15	7.08084e-14	Endothelial Cells	0.174234	0.0219405	0.239213
NUCKS1	0.201002	2.57014e-10	4.39782e-09	Endothelial Cells	0.509648	0.353486	0.833849
OSTF1	0.200416	2.18542e-17	5.66418e-16	Endothelial Cells	0.254257	0.0848367	0.337997
CASP4	0.200171	2.37241e-17	6.12989e-16	Endothelial Cells	0.215096	0.0492443	0.282241
FRMD4B	0.199984	4.0576e-16	9.88982e-15	Endothelial Cells	0.266742	0.100439	0.402332
SLC35G2	0.199804	1.29696e-16	3.23642e-15	Endothelial Cells	0.190692	0.0307167	0.247961
FKBP9	0.199709	7.24978e-18	1.907e-16	Endothelial Cells	0.260499	0.0887372	0.337618
RICTOR	0.199627	4.45523e-11	8.03331e-10	Endothelial Cells	0.519296	0.350073	0.840329
ZFP36	0.19938	1.79533e-14	4.02176e-13	Endothelial Cells	0.221339	0.0711848	0.32028
RSAD2	0.19904	1.02457e-13	2.20269e-12	Endothelial Cells	0.160045	0.0175524	0.225252
BCAP31	0.198948	1.21903e-17	3.17914e-16	Endothelial Cells	0.221907	0.0550951	0.279825
KLHL20	0.198627	4.89466e-15	1.13212e-13	Endothelial Cells	0.291146	0.130668	0.418572
GUK1	0.198207	4.07423e-19	1.14058e-17	Endothelial Cells	0.354711	0.161872	0.457055
RAB30	0.198009	1.22445e-14	2.76535e-13	Endothelial Cells	0.349035	0.181375	0.528001
SIPA1L1	0.198005	4.75901e-12	9.18341e-11	Endothelial Cells	0.459137	0.293028	0.752417
KIAA1551	0.197982	1.15326e-17	3.01465e-16	Endothelial Cells	0.293984	0.119454	0.387536
WWC3	0.197887	3.03086e-16	7.45773e-15	Endothelial Cells	0.275823	0.111165	0.377273
NFATC3	0.19765	8.93704e-13	1.80561e-11	Endothelial Cells	0.422247	0.255973	0.660003
LDLR	0.197375	3.32938e-14	7.30765e-13	Endothelial Cells	0.213394	0.0643588	0.309587
FAM117B	0.197349	2.20623e-15	5.16707e-14	Endothelial Cells	0.250851	0.0916626	0.355662
XRCC5	0.197076	3.39349e-12	6.61692e-11	Endothelial Cells	0.513053	0.332521	0.782456
DERA	0.197072	6.25847e-15	1.43962e-13	Endothelial Cells	0.296254	0.136031	0.434693
S100A16	0.196983	1.41683e-17	3.68925e-16	Endothelial Cells	0.174801	0.011214	0.213083
PABPC1	0.196824	6.95123e-16	1.66999e-14	Endothelial Cells	0.356413	0.183813	0.498501
SH3BGRL3	0.196662	1.14793e-16	2.87309e-15	Endothelial Cells	0.240636	0.0770356	0.316285
SHOC2	0.196538	6.41367e-14	1.39121e-12	Endothelial Cells	0.402384	0.234032	0.598261
CCDC88C	0.196536	1.36253e-15	3.21808e-14	Endothelial Cells	0.157775	0.00487567	0.204178
TMA7	0.19639	5.00887e-18	1.32587e-16	Endothelial Cells	0.307605	0.13018	0.399256
PACS1	0.196384	5.11477e-13	1.04789e-11	Endothelial Cells	0.415437	0.247196	0.662181
EIF4A2	0.196382	1.4097e-14	3.17306e-13	Endothelial Cells	0.435301	0.262799	0.607898
GIMAP5	0.196282	1.00365e-15	2.39065e-14	Endothelial Cells	0.15664	0.0029254	0.201681
TMED10	0.196225	2.7396e-18	7.34459e-17	Endothelial Cells	0.314983	0.132618	0.413091
GOLPH3	0.195863	2.87395e-14	6.32874e-13	Endothelial Cells	0.401249	0.229644	0.589366
ATF6	0.1957	8.3379e-13	1.68761e-11	Endothelial Cells	0.416572	0.251097	0.648119
CTBS	0.195595	8.35005e-17	2.09771e-15	Endothelial Cells	0.212826	0.0502194	0.273189
AFF4	0.195559	3.3709e-09	5.29275e-08	Endothelial Cells	0.553348	0.39883	0.925453
CD81	0.195527	1.17998e-15	2.80071e-14	Endothelial Cells	0.369467	0.194539	0.519006
TNFRSF10B	0.195525	2.86044e-16	7.04874e-15	Endothelial Cells	0.220204	0.0589956	0.298819
AP001528.2	0.195348	1.15124e-14	2.60529e-13	Endothelial Cells	0.178207	0.0287665	0.244943
SCYL2	0.194895	4.45058e-16	1.08084e-14	Endothelial Cells	0.311578	0.142857	0.430618
EEF2	0.194785	1.43635e-16	3.58159e-15	Endothelial Cells	0.330874	0.157972	0.441695
MORF4L1	0.194693	2.07034e-12	4.1013e-11	Endothelial Cells	0.46538	0.302292	0.702581
TGOLN2	0.194299	5.6486e-18	1.49403e-16	Endothelial Cells	0.299659	0.122867	0.382297
SEMA6B	0.194113	3.96554e-16	9.68655e-15	Endothelial Cells	0.166856	0.0107265	0.209742
MT-ATP8	0.193986	9.07084e-21	2.72841e-19	Endothelial Cells	0.286039	0.101902	0.326424
DYNC1H1	0.19394	1.94533e-12	3.86279e-11	Endothelial Cells	0.475596	0.311068	0.703783
TRGC2	0.193786	9.83492e-16	2.3443e-14	Endothelial Cells	0.154938	0.0014627	0.195579
SMCO4	0.193636	3.996e-16	9.75384e-15	Endothelial Cells	0.185017	0.0277913	0.237961
TES	0.193119	1.35456e-15	3.2015e-14	Endothelial Cells	0.190692	0.0355924	0.251022
GBP2	0.193024	7.16543e-16	1.72022e-14	Endothelial Cells	0.213394	0.0546075	0.285659
CHN1	0.192856	2.26669e-11	4.17923e-10	Endothelial Cells	0.479001	0.333983	0.747074
ME3	0.192842	1.95325e-15	4.58098e-14	Endothelial Cells	0.272418	0.11019	0.385812
NCL	0.192772	1.18988e-16	2.97584e-15	Endothelial Cells	0.310443	0.139444	0.41181
CNTNAP3	0.192432	2.48675e-13	5.22232e-12	Endothelial Cells	0.160613	0.0195027	0.227699
PPP6R3	0.191996	7.34535e-07	9.19553e-06	Endothelial Cells	0.65664	0.504632	1.18195
CSDE1	0.191682	3.93367e-13	8.14869e-12	Endothelial Cells	0.429625	0.258898	0.633065
SELENOP	0.19157	7.87414e-15	1.80016e-13	Endothelial Cells	0.259364	0.104827	0.353978
SSH1	0.191303	3.60187e-13	7.48912e-12	Endothelial Cells	0.355846	0.197952	0.535654
TDRD10	0.191242	7.99979e-14	1.72872e-12	Endothelial Cells	0.15664	0.0131643	0.214736
CAMKMT	0.191154	1.1476e-09	1.86294e-08	Endothelial Cells	0.415437	0.269137	0.759905
DENND1B	0.190948	1.67038e-12	3.32667e-11	Endothelial Cells	0.303632	0.156997	0.469078
UBE2J1	0.190946	4.62008e-17	1.17831e-15	Endothelial Cells	0.278661	0.10824	0.361035
SETD5	0.190919	1.20316e-07	1.63631e-06	Endothelial Cells	0.602157	0.451	1.0444
ISG15	0.190671	1.3255e-13	2.83149e-12	Endothelial Cells	0.213961	0.068747	0.306593
RPH3AL	0.190513	2.00268e-14	4.47177e-13	Endothelial Cells	0.189557	0.0414432	0.25574
GAS6	0.190368	2.31017e-16	5.7222e-15	Endothelial Cells	0.220772	0.0599707	0.284404
EFCAB14	0.19035	6.64003e-17	1.67691e-15	Endothelial Cells	0.293984	0.122867	0.386619
PRKACB	0.19025	3.90812e-12	7.58072e-11	Endothelial Cells	0.446652	0.282301	0.694428
ACOX1	0.190081	1.69675e-17	4.40106e-16	Endothelial Cells	0.258797	0.0872745	0.332857
ZFAND3	0.190069	0.000168952	0.00153808	Endothelial Cells	0.759364	0.638713	1.60765
CCND1	0.189728	2.16405e-13	4.55606e-12	Endothelial Cells	0.192963	0.050707	0.269197
F11R	0.18953	7.56993e-17	1.90887e-15	Endothelial Cells	0.164018	0.0043881	0.196099
FHIT	0.189151	5.31512e-08	7.47415e-07	Endothelial Cells	0.419977	0.292053	0.841037
CALCRL	0.189149	5.81197e-12	1.11511e-10	Endothelial Cells	0.298524	0.154071	0.482565
RAPGEF3	0.189057	4.60426e-15	1.06716e-13	Endothelial Cells	0.160045	0.00975134	0.204165
TM9SF2	0.188895	1.80618e-15	4.24497e-14	Endothelial Cells	0.355278	0.181375	0.490236
GNA13	0.188752	8.10549e-16	1.94173e-14	Endothelial Cells	0.280931	0.116041	0.379896
ZNF652	0.188727	5.97706e-15	1.37867e-13	Endothelial Cells	0.314983	0.152121	0.440284
USP34	0.188709	5.59099e-06	6.26497e-05	Endothelial Cells	0.729285	0.623598	1.49069
CKMT2	0.18849	1.21821e-14	2.75312e-13	Endothelial Cells	0.247446	0.094588	0.336949
GBE1	0.188458	1.6456e-09	2.64067e-08	Endothelial Cells	0.410897	0.275963	0.711072
BRWD1	0.188168	5.84803e-10	9.7675e-09	Endothelial Cells	0.528377	0.36665	0.865671
FAM174B	0.187403	5.49566e-13	1.12386e-11	Endothelial Cells	0.208286	0.0663091	0.304343
HMGN1	0.18711	9.74023e-16	2.32339e-14	Endothelial Cells	0.27185	0.109703	0.357937
ASCC3	0.187025	1.32783e-11	2.47956e-10	Endothelial Cells	0.446084	0.282789	0.704538
NECTIN2	0.186718	9.13872e-16	2.18301e-14	Endothelial Cells	0.278093	0.114091	0.374974
MAP4	0.186684	4.61931e-06	5.24272e-05	Endothelial Cells	0.654938	0.526085	1.2562
EXOC4	0.186603	2.21282e-05	0.000228913	Endothelial Cells	0.697503	0.570453	1.41996
XRN1	0.185862	8.03236e-10	1.32704e-08	Endothelial Cells	0.513053	0.354461	0.83569
NOS1AP	0.185731	6.12175e-12	1.17187e-10	Endothelial Cells	0.18672	0.0526572	0.27805
ARID4B	0.185668	1.10516e-06	1.36268e-05	Endothelial Cells	0.635074	0.473428	1.10887
TRPM3	0.185406	5.75665e-07	7.27454e-06	Endothelial Cells	0.169694	0.0750853	0.319866
WAPL	0.1854	1.48638e-14	3.34116e-13	Endothelial Cells	0.366061	0.195514	0.518751
CD63	0.185351	3.32455e-14	7.30183e-13	Endothelial Cells	0.354711	0.192101	0.500748
CNDP2	0.185162	1.05945e-15	2.52179e-14	Endothelial Cells	0.225312	0.0672843	0.289594
IGFBP3	0.184844	1.70638e-07	2.27278e-06	Endothelial Cells	0.106697	0.00682594	0.196419
CCM2L	0.184344	1.09847e-15	2.61281e-14	Endothelial Cells	0.217934	0.0604583	0.278051
ARGLU1	0.184298	2.07008e-07	2.73547e-06	Endothelial Cells	0.628831	0.476841	1.09096
LINC01515	0.184285	1.0978e-10	1.92765e-09	Endothelial Cells	0.182179	0.0555826	0.29468
AL109930.1	0.184245	3.11504e-09	4.8979e-08	Endothelial Cells	0.115778	0.00243784	0.188814
MXD4	0.183995	5.36668e-17	1.36148e-15	Endothelial Cells	0.258797	0.0897123	0.329803
MAP3K7	0.183941	2.07869e-14	4.63224e-13	Endothelial Cells	0.320658	0.159922	0.447215
RCSD1	0.183877	4.97448e-12	9.57167e-11	Endothelial Cells	0.332577	0.182838	0.518622
ATG5	0.183573	1.04222e-13	2.23921e-12	Endothelial Cells	0.318956	0.161872	0.456126
TBC1D15	0.183498	3.78905e-13	7.86368e-12	Endothelial Cells	0.358683	0.201853	0.517447
NUFIP2	0.183306	7.44674e-13	1.51088e-11	Endothelial Cells	0.414302	0.248659	0.60888
MAN1A1	0.18329	4.02515e-12	7.8032e-11	Endothelial Cells	0.320091	0.173086	0.48596
SHROOM1	0.183227	5.07435e-16	1.22965e-14	Endothelial Cells	0.200341	0.0424183	0.248681
FAM172A	0.182716	1.93606e-06	2.31485e-05	Endothelial Cells	0.608967	0.479766	1.14368
CRK	0.182391	3.6071e-15	8.39522e-14	Endothelial Cells	0.303632	0.140907	0.407751
SEC24B	0.182356	4.21473e-11	7.62836e-10	Endothelial Cells	0.444381	0.285227	0.690331
AC011997.1	0.182257	5.2426e-12	1.00818e-10	Endothelial Cells	0.149262	0.0165773	0.211405
AL121761.1	0.182196	2.53052e-14	5.59081e-13	Endothelial Cells	0.245176	0.0921502	0.338104
GLCE	0.182032	9.42985e-15	2.14122e-13	Endothelial Cells	0.26731	0.108727	0.368918
SPCS3	0.182029	2.31965e-16	5.74144e-15	Endothelial Cells	0.296254	0.126767	0.381497
DHX15	0.181906	1.0951e-14	2.47991e-13	Endothelial Cells	0.357548	0.189176	0.491391
COX4I1	0.181831	8.89798e-16	2.12702e-14	Endothelial Cells	0.33882	0.173086	0.428295
PAK2	0.181629	6.05493e-14	1.31522e-12	Endothelial Cells	0.404086	0.230132	0.58237
CCDC149	0.181587	3.04676e-14	6.70048e-13	Endothelial Cells	0.245176	0.0936129	0.332754
SPATA6L	0.181551	1.1477e-13	2.46267e-12	Endothelial Cells	0.196935	0.0516821	0.267062
SCML1	0.181448	3.39801e-15	7.93058e-14	Endothelial Cells	0.259364	0.0999512	0.345375
LRRK2	0.181406	8.791e-14	1.89603e-12	Endothelial Cells	0.297389	0.141882	0.422013
MARK3	0.18137	1.15505e-07	1.57408e-06	Endothelial Cells	0.586266	0.43296	0.988877
CLIC2	0.181304	1.89467e-13	4.00148e-12	Endothelial Cells	0.173666	0.0312043	0.233003
DYM	0.181067	3.31693e-07	4.29842e-06	Endothelial Cells	0.587401	0.437348	1.02879
PGK1	0.180408	8.52533e-16	2.03939e-14	Endothelial Cells	0.282633	0.117504	0.3632
ATRX	0.17979	6.28716e-06	7.0076e-05	Endothelial Cells	0.648127	0.506095	1.15416
USHBP1	0.179539	2.59779e-14	5.73566e-13	Endothelial Cells	0.173666	0.0263286	0.221529
ATOH8	0.179488	2.92325e-14	6.43308e-13	Endothelial Cells	0.169126	0.0224281	0.215923
CRBN	0.179487	7.42646e-15	1.70129e-13	Endothelial Cells	0.324631	0.161385	0.431306
DGKH	0.179303	1.54133e-08	2.29136e-07	Endothelial Cells	0.539728	0.379815	0.956043
GIMAP1	0.179188	4.72243e-14	1.03314e-12	Endothelial Cells	0.153235	0.00877621	0.192134
SETD2	0.179142	1.27998e-08	1.91302e-07	Endothelial Cells	0.533485	0.375427	0.869549
TTC28	0.179092	0.000429019	0.00365004	Endothelial Cells	0.740068	0.628474	1.65964
PAPOLA	0.178849	1.48593e-10	2.58346e-09	Endothelial Cells	0.475596	0.318381	0.733946
CTBP2	0.178816	6.19781e-07	7.80557e-06	Endothelial Cells	0.598751	0.446124	1.09532
PKN1	0.178762	2.00857e-16	4.9825e-15	Endothelial Cells	0.242338	0.0775232	0.302536
ARPC3	0.178734	7.39576e-16	1.77297e-14	Endothelial Cells	0.302497	0.133593	0.39079
HNRNPA3	0.178583	5.11904e-09	7.88257e-08	Endothelial Cells	0.525539	0.374451	0.837027
SCP2	0.17843	1.28467e-15	3.0449e-14	Endothelial Cells	0.318388	0.14822	0.424584
NFE2L1	0.178171	2.0842e-15	4.88468e-14	Endothelial Cells	0.291714	0.12823	0.376926
UBN1	0.178102	6.06481e-15	1.39795e-13	Endothelial Cells	0.244041	0.0882496	0.313371
CEP350	0.178045	8.91191e-10	1.46585e-08	Endothelial Cells	0.5	0.340322	0.78794
RAD21	0.17804	1.52848e-14	3.43351e-13	Endothelial Cells	0.330874	0.165773	0.443083
BAIAP2	0.177994	2.25447e-14	4.99409e-13	Endothelial Cells	0.176504	0.029254	0.21884
ARFGAP3	0.177974	7.18387e-14	1.5544e-12	Endothelial Cells	0.330874	0.169673	0.462318
MIA2	0.177683	1.55527e-12	3.1048e-11	Endothelial Cells	0.304767	0.155534	0.444634
GPR146	0.177389	3.49535e-15	8.14643e-14	Endothelial Cells	0.163451	0.0121892	0.196703
RNF145	0.177301	9.8955e-12	1.86867e-10	Endothelial Cells	0.338252	0.194539	0.501551
CDC73	0.17725	1.25197e-11	2.34442e-10	Endothelial Cells	0.437571	0.27255	0.669756
GABARAPL2	0.1772	7.29913e-16	1.75106e-14	Endothelial Cells	0.259364	0.098001	0.319743
BZW1	0.176881	3.65881e-16	8.96341e-15	Endothelial Cells	0.246879	0.0838615	0.304394
ANXA2	0.176837	9.57033e-13	1.9289e-11	Endothelial Cells	0.282633	0.135544	0.410422
ARL5B	0.176675	2.77519e-15	6.48601e-14	Endothelial Cells	0.215664	0.0594832	0.274622
SRPK1	0.176668	8.11618e-15	1.85296e-13	Endothelial Cells	0.261635	0.104339	0.34473
DYNLRB1	0.176648	4.89861e-15	1.13225e-13	Endothelial Cells	0.279228	0.119941	0.354158
DTX3L	0.176419	9.58802e-15	2.17566e-13	Endothelial Cells	0.1958	0.0453437	0.244891
HERC5	0.17629	2.80419e-13	5.86328e-12	Endothelial Cells	0.173666	0.0321794	0.228465
DNAJB6	0.175744	2.18775e-12	4.32113e-11	Endothelial Cells	0.393303	0.235495	0.562275
ZNF148	0.175436	7.72097e-09	1.17489e-07	Endothelial Cells	0.527242	0.371039	0.868317
CDA	0.175381	6.91652e-13	1.40756e-11	Endothelial Cells	0.141884	0.0043881	0.182486
KPNA4	0.175292	5.03801e-13	1.03406e-11	Endothelial Cells	0.346198	0.189664	0.488036
FAR1	0.17497	1.41246e-10	2.46339e-09	Endothelial Cells	0.46538	0.300341	0.709504
RPL4	0.174711	2.27383e-15	5.32167e-14	Endothelial Cells	0.240068	0.0819113	0.300909
MLEC	0.174685	2.17972e-14	4.84451e-13	Endothelial Cells	0.236663	0.0838615	0.30812
RPL7	0.174234	1.27563e-14	2.87901e-13	Endothelial Cells	0.275255	0.118479	0.351183
SLC5A3	0.174153	5.44463e-11	9.73357e-10	Endothelial Cells	0.297957	0.161872	0.458321
PEA15	0.174149	4.00902e-15	9.31125e-14	Endothelial Cells	0.237798	0.0814237	0.296908
HNRNPM	0.174087	5.42788e-12	1.04261e-10	Endothelial Cells	0.408627	0.248659	0.591771
CDYL	0.173914	2.24585e-12	4.42807e-11	Endothelial Cells	0.353575	0.196977	0.526752
ACTN2	0.173693	5.14645e-11	9.2251e-10	Endothelial Cells	0.164018	0.0370551	0.234286
NFATC2	0.173574	2.74011e-11	5.01078e-10	Endothelial Cells	0.139614	0.0117016	0.193793
ITFG1	0.173531	2.77339e-07	3.62628e-06	Endothelial Cells	0.540863	0.399805	0.952912
PCAT1	0.173478	2.70132e-08	3.93046e-07	Endothelial Cells	0.119183	0.0126767	0.197224
HILPDA	0.173467	3.31368e-08	4.77585e-07	Endothelial Cells	0.131101	0.0253535	0.215627
EGLN1	0.173387	4.50106e-11	8.10722e-10	Endothelial Cells	0.367196	0.220868	0.566032
SARAF	0.17321	5.83476e-14	1.26987e-12	Endothelial Cells	0.362656	0.199902	0.469178
BEND7	0.173174	7.63508e-14	1.65097e-12	Endothelial Cells	0.254824	0.101902	0.351797
PPP2R5C	0.173162	2.53983e-11	4.65979e-10	Endothelial Cells	0.41714	0.258898	0.626016
TOMM7	0.173131	9.7276e-16	2.32202e-14	Endothelial Cells	0.266175	0.103364	0.328678
DENND4A	0.172976	2.43066e-08	3.5505e-07	Endothelial Cells	0.513621	0.363725	0.856337
PPP4R2	0.172879	2.28835e-12	4.5092e-11	Endothelial Cells	0.373439	0.217942	0.537066
EOGT	0.172814	1.79146e-15	4.21332e-14	Endothelial Cells	0.296254	0.126767	0.405091
GIMAP6	0.172685	2.21156e-14	4.90876e-13	Endothelial Cells	0.152667	0.00633837	0.181862
LSS	0.172301	2.10132e-13	4.42676e-12	Endothelial Cells	0.23042	0.0838615	0.309754
SEPT9	0.172237	6.90661e-14	1.49538e-12	Endothelial Cells	0.334847	0.172599	0.464258
CEP68	0.172214	9.38331e-14	2.02118e-12	Endothelial Cells	0.26958	0.118479	0.358898
DPY19L1	0.171861	5.30026e-14	1.15654e-12	Endothelial Cells	0.253689	0.101414	0.33522
CDKN1B	0.171786	1.58031e-14	3.54756e-13	Endothelial Cells	0.264472	0.107752	0.346365
UFM1	0.171691	4.215e-15	9.78287e-14	Endothelial Cells	0.295687	0.131156	0.382318
MRPL33	0.17148	8.9084e-15	2.02556e-13	Endothelial Cells	0.257094	0.0984885	0.3359
STARD8	0.171395	1.69265e-14	3.79719e-13	Endothelial Cells	0.26277	0.105802	0.350882
ETNK1	0.17137	1.30451e-10	2.27869e-09	Endothelial Cells	0.452894	0.294978	0.69588
SNX3	0.171262	5.26223e-14	1.14899e-12	Endothelial Cells	0.30874	0.149683	0.406893
SLC30A7	0.171194	1.13681e-12	2.28301e-11	Endothelial Cells	0.288309	0.140419	0.406052
PITPNC1	0.171185	3.64214e-07	4.70895e-06	Endothelial Cells	0.558456	0.408581	1.14988
RBM39	0.170842	3.56728e-06	4.10709e-05	Endothelial Cells	0.612372	0.470015	1.05726
RFC3	0.170674	1.90401e-11	3.52605e-10	Endothelial Cells	0.18672	0.0541199	0.273795
GADD45B	0.170642	9.17403e-12	1.73732e-10	Endothelial Cells	0.265607	0.124817	0.399553
PMAIP1	0.170631	4.07235e-11	7.37465e-10	Endothelial Cells	0.136209	0.00975134	0.185857
LSM14A	0.170578	7.67277e-10	1.27139e-08	Endothelial Cells	0.475028	0.317406	0.745099
UHMK1	0.170532	6.98303e-15	1.60519e-13	Endothelial Cells	0.248014	0.091175	0.313021
NFE2L2	0.170131	5.0413e-09	7.79147e-08	Endothelial Cells	0.492622	0.334959	0.80001
ELK4	0.170043	1.89616e-15	4.45019e-14	Endothelial Cells	0.250851	0.0901999	0.313557
PLA1A	0.17004	6.2483e-10	1.04256e-08	Endothelial Cells	0.11975	0.0014627	0.172684
BTBD3	0.169989	1.36014e-14	3.06563e-13	Endothelial Cells	0.259364	0.101902	0.336508
RNF38	0.169898	5.09024e-11	9.13411e-10	Endothelial Cells	0.413734	0.259873	0.630098
MCPH1	0.169504	6.79008e-11	1.20809e-09	Endothelial Cells	0.409194	0.251097	0.644386
HIF1A	0.169274	1.50345e-07	2.01933e-06	Endothelial Cells	0.486379	0.350561	0.858189
KDM3A	0.169269	5.85869e-14	1.27425e-12	Endothelial Cells	0.295687	0.137981	0.39872
SPTLC2	0.16918	8.92976e-15	2.02904e-13	Endothelial Cells	0.254257	0.0955631	0.331947
ARHGEF15	0.169014	1.19416e-11	2.23992e-10	Endothelial Cells	0.131669	0.00195027	0.172095
TAOK1	0.168892	1.44747e-09	2.33167e-08	Endothelial Cells	0.502838	0.336909	0.767773
MAP2K5	0.168708	7.39144e-10	1.2272e-08	Endothelial Cells	0.429625	0.281814	0.685506
EIF4H	0.168301	2.22253e-14	4.92983e-13	Endothelial Cells	0.258229	0.102877	0.326151
CDC42BPB	0.16824	1.80694e-11	3.34813e-10	Endothelial Cells	0.411464	0.25646	0.597068
SOX7	0.167843	2.52594e-13	5.30131e-12	Endothelial Cells	0.141884	0.00195027	0.170535
ARID4A	0.167824	6.55453e-12	1.25328e-10	Endothelial Cells	0.311578	0.167235	0.436395
SERTAD1	0.167819	7.95692e-13	1.61342e-11	Endothelial Cells	0.150397	0.0126767	0.188396
SAMM50	0.167586	7.92922e-15	1.81151e-13	Endothelial Cells	0.192395	0.0409556	0.228603
MBD2	0.167454	6.34892e-13	1.29362e-11	Endothelial Cells	0.369467	0.204291	0.522466
CAMSAP2	0.16718	4.44073e-09	6.91748e-08	Endothelial Cells	0.461407	0.315456	0.72668
TEC	0.166948	1.27091e-11	2.37723e-10	Endothelial Cells	0.15437	0.0234032	0.207301
CALM2	0.166921	3.25323e-11	5.91364e-10	Endothelial Cells	0.476731	0.317894	0.663643
FOXQ1	0.166757	2.20756e-12	4.3577e-11	Endothelial Cells	0.199205	0.0614334	0.265358
TUBB	0.166734	3.55121e-15	8.27086e-14	Endothelial Cells	0.236663	0.079961	0.282008
EIF3H	0.166393	6.82582e-12	1.30367e-10	Endothelial Cells	0.334279	0.184788	0.480078
TOR1AIP2	0.166265	2.09018e-14	4.65475e-13	Endothelial Cells	0.285471	0.12628	0.369603
AC090630.1	0.166196	1.98416e-09	3.16128e-08	Endothelial Cells	0.123723	0.00877621	0.180612
SERINC3	0.166103	2.73021e-12	5.3516e-11	Endothelial Cells	0.331442	0.183325	0.448178
PTP4A2	0.166017	1.88402e-13	3.98149e-12	Endothelial Cells	0.261067	0.111165	0.3419
RAP1GDS1	0.166005	2.51863e-10	4.31628e-09	Endothelial Cells	0.377412	0.233545	0.577533
ATL3	0.165927	1.97366e-13	4.16044e-12	Endothelial Cells	0.305902	0.149196	0.415181
PLAG1	0.165818	5.12499e-11	9.19154e-10	Endothelial Cells	0.140182	0.0141394	0.187783
PDCD10	0.165493	1.46144e-13	3.10607e-12	Endothelial Cells	0.284904	0.130668	0.37488
PLXND1	0.165268	4.09595e-13	8.44314e-12	Endothelial Cells	0.276958	0.127743	0.371853
PSAP	0.165229	5.65993e-14	1.23342e-12	Endothelial Cells	0.38706	0.22038	0.487251
TRIM38	0.165102	5.55736e-13	1.13579e-11	Endothelial Cells	0.246311	0.100926	0.326438
GLCCI1	0.165081	2.37658e-11	4.37703e-10	Endothelial Cells	0.263905	0.125792	0.389791
BASP1	0.164737	2.07776e-14	4.63224e-13	Endothelial Cells	0.232123	0.0828864	0.268883
RPS10	0.164707	2.33777e-14	5.17519e-13	Endothelial Cells	0.249149	0.0960507	0.306772
GCH1	0.164702	8.02943e-10	1.32704e-08	Endothelial Cells	0.124858	0.00731351	0.175587
ATOX1	0.164679	1.56241e-13	3.31437e-12	Endothelial Cells	0.197503	0.0531448	0.242319
RSRC1	0.164582	1.46185e-09	2.3537e-08	Endothelial Cells	0.392168	0.251097	0.624775
MLLT1	0.164579	5.00058e-13	1.027e-11	Endothelial Cells	0.242338	0.0970258	0.317642
ATP6V0E1	0.164352	1.48811e-12	2.97427e-11	Endothelial Cells	0.268445	0.123842	0.361752
TRAK2	0.164336	1.84801e-13	3.90786e-12	Endothelial Cells	0.297389	0.140907	0.396825
PSMB9	0.164321	2.05942e-12	4.08207e-11	Endothelial Cells	0.162883	0.0263286	0.209976
NKAIN2	0.164238	5.7987e-05	0.000565998	Endothelial Cells	0.198638	0.125305	0.304635
RAB21	0.164193	2.73247e-12	5.35289e-11	Endothelial Cells	0.367764	0.207704	0.514719
KRAS	0.164142	1.69031e-13	3.58341e-12	Endothelial Cells	0.255392	0.104827	0.332786
DNAJC5	0.164058	6.2766e-13	1.27966e-11	Endothelial Cells	0.256527	0.111165	0.340539
CAPZA1	0.164017	5.9712e-13	1.21814e-11	Endothelial Cells	0.367764	0.203803	0.506639
YLPM1	0.163874	1.2269e-11	2.30004e-10	Endothelial Cells	0.346198	0.19844	0.493926
MYO6	0.163697	2.74169e-05	0.000279911	Endothelial Cells	0.624858	0.487079	1.14582
CNST	0.163672	5.40696e-13	1.1064e-11	Endothelial Cells	0.3042	0.149683	0.416706
RAB3GAP1	0.163643	5.10837e-09	7.87337e-08	Endothelial Cells	0.481271	0.324232	0.75252
YTHDC1	0.163643	3.23445e-11	5.88269e-10	Endothelial Cells	0.427355	0.267187	0.623843
RSF1	0.163557	1.15949e-09	1.88132e-08	Endothelial Cells	0.486947	0.320819	0.7473
NDUFV2	0.163367	3.35471e-13	6.99255e-12	Endothelial Cells	0.307605	0.152608	0.406439
PLEC	0.163347	1.17038e-13	2.50812e-12	Endothelial Cells	0.238933	0.0901999	0.302829
NSRP1	0.163334	9.54367e-11	1.68638e-09	Endothelial Cells	0.408627	0.25256	0.620744
H2AFJ	0.163165	1.1126e-13	2.38888e-12	Endothelial Cells	0.182179	0.0380302	0.219423
C6orf62	0.163125	1.50732e-13	3.19953e-12	Endothelial Cells	0.302497	0.146758	0.396376
TMEM165	0.163087	4.28062e-11	7.72678e-10	Endothelial Cells	0.433031	0.271087	0.650126
HEBP2	0.162898	1.42653e-13	3.03572e-12	Endothelial Cells	0.221339	0.0745978	0.277267
OPTN	0.162886	8.59561e-12	1.63146e-10	Endothelial Cells	0.347333	0.19844	0.490031
TNFRSF14	0.162682	1.12659e-12	2.26385e-11	Endothelial Cells	0.177639	0.0394929	0.223149
MAP1LC3B	0.162383	1.93747e-14	4.33192e-13	Endothelial Cells	0.27185	0.113603	0.338165
MAPKBP1	0.162339	1.21126e-12	2.42962e-11	Endothelial Cells	0.218502	0.0770356	0.286989
MCMBP	0.161995	6.76934e-14	1.4666e-12	Endothelial Cells	0.248581	0.0965383	0.310807
PLIN2	0.161969	7.99057e-12	1.51834e-10	Endothelial Cells	0.182179	0.0487567	0.242349
H2AFV	0.161947	1.93031e-13	4.07163e-12	Endothelial Cells	0.286039	0.132618	0.374715
LAYN	0.161806	7.03362e-12	1.34183e-10	Endothelial Cells	0.15664	0.0243784	0.1995
ECI2	0.161677	2.20908e-14	4.90649e-13	Endothelial Cells	0.226447	0.0745978	0.278515
AFF3	0.161645	0.000953737	0.00755287	Endothelial Cells	0.406356	0.342272	0.897387
GSTP1	0.161584	1.40166e-12	2.80482e-11	Endothelial Cells	0.283768	0.135056	0.383541
MINDY2	0.161507	3.11008e-12	6.08198e-11	Endothelial Cells	0.336549	0.180887	0.471694
PKN2	0.161347	2.14429e-08	3.15417e-07	Endothelial Cells	0.503405	0.347148	0.803979
PRPF40A	0.16126	3.74112e-12	7.27361e-11	Endothelial Cells	0.329171	0.177962	0.457047
CFLAR-AS1	0.161096	9.45831e-12	1.78812e-10	Endothelial Cells	0.183314	0.0497318	0.244779
PSMA7	0.160958	4.73478e-12	9.14191e-11	Endothelial Cells	0.312145	0.164798	0.424528
OSBPL10	0.160872	3.36669e-10	5.69687e-09	Endothelial Cells	0.233258	0.104827	0.356461
PRKD2	0.160856	3.94462e-13	8.16635e-12	Endothelial Cells	0.181044	0.0394929	0.223447
FSCN1	0.160709	2.45085e-12	4.81808e-11	Endothelial Cells	0.167423	0.0321794	0.206968
CNOT4	0.160684	9.59697e-10	1.57467e-08	Endothelial Cells	0.441544	0.288152	0.675337
SCN2A	0.16065	2.71367e-09	4.28893e-08	Endothelial Cells	0.232123	0.117991	0.320453
STK4	0.160619	1.42202e-12	2.84387e-11	Endothelial Cells	0.273553	0.126767	0.368085
CCDC69	0.160543	1.23834e-12	2.48097e-11	Endothelial Cells	0.163451	0.0258411	0.203762
ABCG1	0.160368	4.53275e-11	8.15992e-10	Endothelial Cells	0.169126	0.0414432	0.223956
SUB1	0.160301	2.69235e-13	5.63646e-12	Endothelial Cells	0.282633	0.129693	0.361811
LARP4B	0.160204	2.85953e-10	4.86752e-09	Endothelial Cells	0.405221	0.25646	0.60531
PIK3CB	0.160162	2.61178e-13	5.47804e-12	Endothelial Cells	0.35017	0.184788	0.480839
SLC9A2	0.160131	3.81908e-10	6.44936e-09	Endothelial Cells	0.123156	0.00341297	0.165092
AKT3	0.159918	8.26085e-05	0.000787528	Endothelial Cells	0.855278	0.798635	2.16567
DLGAP4	0.1599	5.66664e-11	1.01251e-09	Endothelial Cells	0.337684	0.194052	0.488186
UPP1	0.15971	4.15622e-12	8.048e-11	Endothelial Cells	0.154938	0.0214529	0.190936
SVIP	0.159706	2.6492e-13	5.55305e-12	Endothelial Cells	0.233825	0.0862994	0.295319
STK3	0.159601	6.57289e-05	0.000635645	Endothelial Cells	0.616345	0.485617	1.16772
CASKIN2	0.159411	5.43701e-14	1.18561e-12	Endothelial Cells	0.168558	0.0234032	0.194167
VCP	0.159121	3.9573e-13	8.18754e-12	Endothelial Cells	0.292849	0.139932	0.37914
CHD1L	0.159036	1.43875e-11	2.67624e-10	Endothelial Cells	0.219637	0.0848367	0.295349
NUCB2	0.158968	9.91058e-13	1.99508e-11	Endothelial Cells	0.229285	0.0848367	0.298691
ELOB	0.158959	1.41258e-14	3.1774e-13	Endothelial Cells	0.284336	0.125305	0.346277
POLR2L	0.158872	2.35892e-13	4.95699e-12	Endothelial Cells	0.212259	0.0667967	0.262603
GAK	0.158818	1.24203e-13	2.65829e-12	Endothelial Cells	0.261635	0.110678	0.332238
CEBPG	0.158779	5.77657e-13	1.17987e-11	Endothelial Cells	0.162316	0.0229157	0.194711
FANCL	0.158137	9.33812e-12	1.76739e-10	Endothelial Cells	0.299659	0.154071	0.414513
FOSL2	0.158113	7.5539e-10	1.25293e-08	Endothelial Cells	0.434166	0.274988	0.721352
RERE	0.158092	0.00203709	0.0151317	Endothelial Cells	0.741203	0.61531	1.49443
LRP6	0.158048	7.21323e-12	1.37531e-10	Endothelial Cells	0.303632	0.156997	0.426864
CNTLN	0.157939	9.57739e-09	1.44622e-07	Endothelial Cells	0.421112	0.278401	0.674148
UXS1	0.157912	4.89745e-12	9.43427e-11	Endothelial Cells	0.217367	0.0789859	0.290536
CTSB	0.15777	9.62852e-15	2.18337e-13	Endothelial Cells	0.240068	0.0848367	0.280233
WNT2B	0.157606	5.01784e-10	8.43127e-09	Endothelial Cells	0.145289	0.0253535	0.19859
DYRK1A	0.157485	8.59508e-05	0.000817069	Endothelial Cells	0.625426	0.490492	1.14103
EHMT1	0.157471	3.05847e-09	4.8112e-08	Endothelial Cells	0.450057	0.304729	0.684044
ANP32B	0.157342	4.04546e-13	8.36477e-12	Endothelial Cells	0.233825	0.0872745	0.297823
PLK2	0.15732	4.05889e-13	8.38738e-12	Endothelial Cells	0.171964	0.0312043	0.204424
NFKB1	0.157217	3.12734e-11	5.70335e-10	Endothelial Cells	0.331442	0.184788	0.480367
TAF1	0.157205	5.01656e-11	9.00671e-10	Endothelial Cells	0.351873	0.206241	0.502317
EXOC1	0.157152	6.04451e-12	1.1584e-10	Endothelial Cells	0.329171	0.17845	0.460932
SNX9	0.157008	2.59045e-10	4.43031e-09	Endothelial Cells	0.407491	0.255485	0.619036
UBL3	0.156959	3.23254e-11	5.88242e-10	Endothelial Cells	0.3479	0.198927	0.503019
LCP2	0.156821	4.83489e-12	9.32448e-11	Endothelial Cells	0.19353	0.0575329	0.248794
IL32	0.156567	8.2248e-11	1.45641e-09	Endothelial Cells	0.134506	0.00975134	0.173492
CA5B	0.156563	1.62387e-12	3.23982e-11	Endothelial Cells	0.250851	0.105802	0.33604
SLTM	0.156538	4.11899e-10	6.94533e-09	Endothelial Cells	0.412599	0.25646	0.608701
TM6SF1	0.156356	3.76653e-12	7.31876e-11	Endothelial Cells	0.144722	0.011214	0.175402
PSMB8	0.156326	8.92011e-13	1.80327e-11	Endothelial Cells	0.160045	0.0219405	0.191694
SF3B1	0.156278	1.63685e-11	3.03632e-10	Endothelial Cells	0.413734	0.251585	0.578263
TSHZ1	0.156274	7.93826e-12	1.51012e-10	Endothelial Cells	0.257662	0.117016	0.353417
ARSG	0.156109	9.819e-10	1.60639e-08	Endothelial Cells	0.245743	0.122379	0.35919
CD58	0.155727	1.26659e-11	2.37048e-10	Endothelial Cells	0.261635	0.121404	0.362342
COPA	0.155721	5.01656e-11	9.00671e-10	Endothelial Cells	0.386493	0.233545	0.544508
FBXO38	0.15563	3.6614e-13	7.60818e-12	Endothelial Cells	0.255392	0.10629	0.329557
HECTD1	0.155556	3.04487e-08	4.40547e-07	Endothelial Cells	0.481839	0.335934	0.743654
CEP170	0.155285	1.95335e-10	3.37024e-09	Endothelial Cells	0.41941	0.265236	0.608682
SAMHD1	0.155039	4.66988e-11	8.39778e-10	Endothelial Cells	0.164586	0.0375427	0.208964
LRRC8C	0.154878	1.77767e-12	3.53615e-11	Endothelial Cells	0.199205	0.0604583	0.248066
CLK1	0.154748	6.7809e-11	1.2071e-09	Endothelial Cells	0.373439	0.225744	0.535668
PTGES3	0.154713	1.23002e-09	1.9919e-08	Endothelial Cells	0.419977	0.272062	0.622108
TMEM243	0.154665	2.02992e-12	4.026e-11	Endothelial Cells	0.1958	0.0570453	0.247735
CTGF	0.154475	9.13038e-09	1.38184e-07	Endothelial Cells	0.149262	0.0380302	0.220081
DYNC1LI2	0.15447	7.76528e-12	1.47889e-10	Endothelial Cells	0.327469	0.177962	0.44299
ZNF83	0.154329	6.12791e-10	1.02299e-08	Endothelial Cells	0.448354	0.289615	0.672701
FUT11	0.154208	3.56571e-12	6.9366e-11	Endothelial Cells	0.173099	0.0375427	0.213378
TENT2	0.153994	1.64316e-07	2.19118e-06	Endothelial Cells	0.501703	0.355924	0.817777
TMEM184B	0.15396	3.73282e-10	6.30687e-09	Endothelial Cells	0.342225	0.204291	0.502674
SEMA3F	0.153905	1.39962e-09	2.25784e-08	Endothelial Cells	0.124858	0.00877621	0.168131
HLCS	0.153844	2.5997e-09	4.11851e-08	Endothelial Cells	0.323496	0.192101	0.518577
LINC01693	0.153742	7.58016e-10	1.25667e-08	Endothelial Cells	0.118615	0.000975134	0.155063
TRAM1	0.153655	1.30206e-11	2.43278e-10	Endothelial Cells	0.257662	0.119941	0.336636
STAT5B	0.153509	3.31751e-10	5.61932e-09	Endothelial Cells	0.38706	0.238908	0.574464
GON4L	0.15348	7.35105e-12	1.40079e-10	Endothelial Cells	0.313848	0.167235	0.426429
MAP3K11	0.153463	3.20528e-12	6.26084e-11	Endothelial Cells	0.169694	0.0341297	0.207798
FAM124A	0.153404	1.46798e-10	2.55359e-09	Endothelial Cells	0.146425	0.0229157	0.188381
DNAJB14	0.153367	3.23871e-10	5.48862e-09	Endothelial Cells	0.38933	0.242808	0.567935
RPRD1A	0.153248	1.7841e-10	3.08906e-09	Endothelial Cells	0.368331	0.222331	0.525496
CLOCK	0.153045	3.89245e-10	6.56995e-09	Endothelial Cells	0.388763	0.240858	0.578016
SMAD2	0.152974	6.98855e-10	1.16319e-08	Endothelial Cells	0.392736	0.243784	0.591416
PFN1	0.152653	2.1028e-12	4.16316e-11	Endothelial Cells	0.217934	0.0775232	0.27339
RIT1	0.152442	3.74438e-11	6.79539e-10	Endothelial Cells	0.174234	0.0458313	0.220222
DEK	0.152344	5.5638e-12	1.06811e-10	Endothelial Cells	0.327469	0.175524	0.441764
PTBP1	0.152335	3.03619e-13	6.3444e-12	Endothelial Cells	0.230988	0.0838615	0.284749
GOLIM4	0.152174	1.08944e-10	1.91397e-09	Endothelial Cells	0.367196	0.215505	0.533936
SBDS	0.152011	6.4098e-13	1.30523e-11	Endothelial Cells	0.246311	0.0994637	0.309274
KCMF1	0.151874	3.57007e-11	6.48607e-10	Endothelial Cells	0.347333	0.197952	0.486288
SAMD12-AS1	0.151663	3.17571e-07	4.12338e-06	Endothelial Cells	0.099319	0.0014627	0.155354
SYCP2	0.151513	1.15535e-10	2.02445e-09	Endothelial Cells	0.170829	0.0453437	0.224067
TMEM245	0.15148	2.82447e-11	5.16225e-10	Endothelial Cells	0.374007	0.218918	0.522699
ARFGEF1	0.151474	1.44922e-07	1.95119e-06	Endothelial Cells	0.498865	0.350073	0.79885
UBR5	0.1514	0.000109402	0.00102432	Endothelial Cells	0.639614	0.516821	1.16971
ARRDC2	0.151341	5.25099e-11	9.39741e-10	Endothelial Cells	0.161748	0.0346173	0.204631
PPP1R2	0.151286	1.0764e-11	2.02469e-10	Endothelial Cells	0.246879	0.10824	0.325535
TAPBP	0.151213	7.3435e-13	1.49174e-11	Endothelial Cells	0.263337	0.115553	0.327676
TOP2B	0.150987	1.12551e-09	1.82973e-08	Endothelial Cells	0.396708	0.253535	0.580245
EIF2S2	0.150964	4.94212e-12	9.51485e-11	Endothelial Cells	0.257662	0.115553	0.334061
DDX3X	0.150854	1.09174e-11	2.0501e-10	Endothelial Cells	0.34109	0.189664	0.463149
ANXA5	0.150557	1.8214e-10	3.15201e-09	Endothelial Cells	0.345062	0.203315	0.493606
LINC00840	0.150545	1.98161e-05	0.000206523	Endothelial Cells	0.0834279	0.00195027	0.152968
MTURN	0.150487	3.84955e-13	7.97938e-12	Endothelial Cells	0.270148	0.118966	0.338707
STRN	0.150406	1.94102e-11	3.58864e-10	Endothelial Cells	0.350738	0.196977	0.496472
PITPNB	0.150315	2.73835e-10	4.67373e-09	Endothelial Cells	0.396708	0.243784	0.576866
RC3H2	0.150248	3.49826e-12	6.81328e-11	Endothelial Cells	0.320091	0.167723	0.426819
TANK	0.150064	9.24197e-09	1.39809e-07	Endothelial Cells	0.437571	0.289615	0.700641
GPC5	2.49751	1.95039e-281	1.6353e-277	Pericytes	0.891566	0.223793	3.00085
ATP1A2	2.48397	5.21021e-301	8.73701e-297	Pericytes	0.967141	0.451724	3.59064
PDE7B	2.37837	1.34261e-298	1.50094e-294	Pericytes	0.927711	0.337586	3.10183
DLC1	2.26986	0	0	Pericytes	0.983571	0.716552	4.20015
GRM3	2.15445	1.88811e-250	1.05539e-246	Pericytes	0.834611	0.174828	2.50121
GRM8	2.04797	1.03008e-235	4.93527e-232	Pericytes	0.806134	0.149655	2.35062
COLEC12	2.04783	9.5157e-218	2.65948e-214	Pericytes	0.897043	0.31	2.82451
PDGFRB	1.94456	1.00786e-266	6.76031e-263	Pericytes	0.94195	0.365517	2.74252
SLC6A1	1.92769	1.50777e-218	4.59706e-215	Pericytes	0.853231	0.322414	2.62027
AL138828.1	1.9229	6.15e-219	2.06259e-215	Pericytes	0.806134	0.197241	2.29767
LAMA2	1.84186	3.71534e-151	3.89391e-148	Pericytes	0.934283	0.476207	3.23049
SGIP1	1.84108	8.18137e-221	3.42983e-217	Pericytes	0.884995	0.353103	2.58742
PCBP3	1.65455	1.88016e-169	2.62737e-166	Pericytes	0.709748	0.15	1.93716
PRKG1	1.63182	5.64645e-97	2.45936e-94	Pericytes	0.955093	0.484828	3.26876
SLC30A10	1.62566	8.40748e-214	2.169e-210	Pericytes	0.784228	0.170345	1.91452
SLC6A12	1.56314	6.61987e-203	1.58584e-199	Pericytes	0.761227	0.155517	1.82466
EPS8	1.52774	1.12595e-181	2.0979e-178	Pericytes	0.926616	0.568621	2.88906
SLC38A11	1.50834	1.36823e-145	1.27466e-142	Pericytes	0.857612	0.331379	2.33391
CACNA1C	1.49378	6.74193e-133	5.25839e-130	Pericytes	0.911281	0.503793	2.81263
FRMD3	1.48818	5.25022e-166	6.52155e-163	Pericytes	0.779847	0.297931	2.05753
P2RY14	1.45555	1.5883e-174	2.42128e-171	Pericytes	0.704272	0.131034	1.6715
RGS5	1.45084	1.80669e-132	1.37711e-129	Pericytes	0.856517	0.354828	2.35045
TRPC3	1.44082	2.35298e-177	3.94571e-174	Pericytes	0.705367	0.123103	1.63721
SLC6A13	1.43661	3.95113e-168	5.30052e-165	Pericytes	0.733844	0.185862	1.77482
MYO1B	1.43239	2.70264e-176	4.31625e-173	Pericytes	0.81161	0.329655	2.05019
PTPRK	1.42757	2.58446e-219	9.63083e-216	Pericytes	0.953998	0.692414	3.08787
ARHGAP42	1.41693	5.59978e-167	7.22328e-164	Pericytes	0.802848	0.305517	2.01773
RORA	1.40092	5.69064e-157	6.58112e-154	Pericytes	0.973713	0.753103	3.53157
SLC1A3	1.36149	4.70174e-151	4.7784e-148	Pericytes	0.810515	0.305862	1.98631
SLC19A1	1.33967	7.6704e-173	1.11848e-169	Pericytes	0.704272	0.137931	1.5514
SLC20A2	1.26627	3.23895e-121	2.26308e-118	Pericytes	0.797371	0.475517	2.22059
CALD1	1.26392	1.07234e-146	1.02755e-143	Pericytes	0.926616	0.635517	2.82313
PTEN	1.25165	2.53884e-180	4.48145e-177	Pericytes	0.889376	0.612069	2.52548
ABCC9	1.24916	1.17549e-136	9.85594e-134	Pericytes	0.631982	0.126897	1.44294
PTN	1.24348	1.09864e-119	7.51966e-117	Pericytes	0.778751	0.327241	1.94321
PAG1	1.23802	4.1611e-140	3.6725e-137	Pericytes	0.668127	0.164483	1.50415
COL4A3	1.23532	1.08922e-140	9.87301e-138	Pericytes	0.663746	0.155862	1.48952
CASC15	1.21288	2.27476e-126	1.6585e-123	Pericytes	0.744797	0.282759	1.77042
AC012409.2	1.2082	6.92369e-115	4.38126e-112	Pericytes	0.744797	0.311724	1.85619
RNF152	1.20344	1.20461e-100	5.69015e-98	Pericytes	0.748083	0.337586	1.97285
ADGRL3	1.1742	2.19641e-117	1.44438e-114	Pericytes	0.744797	0.332759	1.79797
KIAA1109	1.16414	9.71324e-155	1.05085e-151	Pericytes	0.878423	0.589655	2.33121
PTH1R	1.16321	4.3048e-135	3.52133e-132	Pericytes	0.649507	0.151034	1.395
PLXDC1	1.16113	8.17688e-138	7.0317e-135	Pericytes	0.652793	0.151379	1.39168
SEMA5A	1.15897	7.53023e-109	4.00871e-106	Pericytes	0.695509	0.261724	1.67745
PDE8A	1.1346	1.02097e-127	7.60916e-125	Pericytes	0.799562	0.476207	2.03191
SNTB1	1.12745	1.11222e-111	6.43131e-109	Pericytes	0.684556	0.256552	1.60162
TRPC4	1.11862	1.11396e-93	4.44763e-91	Pericytes	0.556407	0.135862	1.34766
CACHD1	1.1028	2.46221e-108	1.29027e-105	Pericytes	0.62322	0.195172	1.42216
COL4A4	1.09043	4.94586e-112	3.01589e-109	Pericytes	0.613363	0.162759	1.35566
NOTCH3	1.08946	2.06831e-114	1.28457e-111	Pericytes	0.686747	0.238966	1.52912
SLC12A7	1.07764	1.33789e-119	8.97403e-117	Pericytes	0.614458	0.14931	1.29445
PLCL1	1.07699	5.26985e-84	1.71593e-81	Pericytes	0.664841	0.311724	1.70038
PDZD2	1.07496	4.34125e-110	2.34833e-107	Pericytes	0.858708	0.552759	2.2703
INPP4B	1.07221	6.27883e-86	2.17092e-83	Pericytes	0.728368	0.367931	1.8752
CYTH3	1.06582	4.05209e-111	2.30337e-108	Pericytes	0.745893	0.381034	1.76212
PARD3	1.0614	6.1553e-133	4.91515e-130	Pericytes	0.90471	0.679655	2.60348
TFPI	1.05779	1.21531e-110	6.78639e-108	Pericytes	0.654984	0.233448	1.44484
CNTN4	1.05547	5.75961e-106	2.88307e-103	Pericytes	0.592552	0.158276	1.29311
AC092957.1	1.05235	2.93976e-72	8.49945e-70	Pericytes	0.766703	0.421034	2.12108
SLC12A2	1.04826	1.77465e-98	7.93577e-96	Pericytes	0.775465	0.458621	1.97988
CPM	1.04776	3.09304e-94	1.24981e-91	Pericytes	0.544359	0.120345	1.2368
UST	1.04422	2.98103e-97	1.3155e-94	Pericytes	0.590361	0.173103	1.33741
MPPED2	1.04069	2.7169e-99	1.23134e-96	Pericytes	0.58379	0.157241	1.29786
PLCE1	1.02983	1.2644e-91	4.93088e-89	Pericytes	0.688938	0.281379	1.60588
CARMN	1.02316	3.77604e-79	1.1726e-76	Pericytes	0.759036	0.349655	1.86738
DGKB	1.02298	5.93271e-85	1.98971e-82	Pericytes	0.681271	0.297931	1.63586
DAAM2	1.01829	2.92802e-105	1.44412e-102	Pericytes	0.669222	0.263103	1.47007
MGLL	1.01622	3.22606e-103	1.54565e-100	Pericytes	0.773275	0.434828	1.84001
GRAMD2B	1.01527	2.99481e-88	1.09174e-85	Pericytes	0.668127	0.318276	1.59192
SH3RF1	1.00973	2.71662e-100	1.24808e-97	Pericytes	0.676889	0.292069	1.52247
KCNT2	1.00849	1.69673e-89	6.2533e-87	Pericytes	0.672508	0.294828	1.58347
CDH6	1.00494	7.40701e-88	2.67114e-85	Pericytes	0.633078	0.243448	1.46342
TXNIP	1.00483	6.8859e-96	2.92328e-93	Pericytes	0.646221	0.257586	1.4515
DCN	0.981777	2.29754e-85	7.78334e-83	Pericytes	0.692223	0.311379	1.61131
RHOJ	0.981673	3.8746e-90	1.46007e-87	Pericytes	0.63965	0.291034	1.46171
SNRK	0.964554	5.33378e-96	2.29339e-93	Pericytes	0.736035	0.428966	1.74184
CPE	0.954946	2.18386e-87	7.79174e-85	Pericytes	0.723987	0.401034	1.68779
ARHGAP10	0.948328	8.28499e-72	2.31552e-69	Pericytes	0.759036	0.403103	1.85952
HES4	0.948325	2.10332e-84	6.9158e-82	Pericytes	0.658269	0.287586	1.47976
ITIH5	0.944704	1.37381e-85	4.70151e-83	Pericytes	0.858708	0.598276	2.32034
NR2F2-AS1	0.919978	3.23113e-62	7.27286e-60	Pericytes	0.780942	0.434138	1.97112
CYSLTR2	0.907835	1.63828e-76	5.04078e-74	Pericytes	0.477547	0.0917241	1.03352
GJC1	0.903596	1.73494e-86	6.1249e-84	Pericytes	0.56517	0.16931	1.17248
BCL2	0.901827	6.62268e-71	1.82059e-68	Pericytes	0.550931	0.195172	1.25506
LZTS1	0.89154	8.67526e-90	3.23279e-87	Pericytes	0.50931	0.0893103	1.00681
MAML2	0.883807	4.02858e-69	1.08089e-66	Pericytes	0.786418	0.513103	2.00211
CLMN	0.821328	1.63931e-64	3.92709e-62	Pericytes	0.611172	0.254828	1.33122
AL499616.1	0.802631	1.29598e-60	2.76845e-58	Pericytes	0.423877	0.0748276	0.910071
NID1	0.802303	5.76428e-62	1.28028e-59	Pericytes	0.576123	0.258276	1.26232
COL5A3	0.797067	4.74207e-81	1.48635e-78	Pericytes	0.519168	0.122759	0.964211
MIR4435-2HG	0.796244	1.2922e-50	2.36819e-48	Pericytes	0.524644	0.24	1.23007
ADARB2	0.796024	9.44226e-60	1.97922e-57	Pericytes	0.466594	0.134483	0.995287
ZIC1	0.788158	1.35779e-62	3.09778e-60	Pericytes	0.665936	0.338621	1.44533
ARHGAP6	0.77785	4.36385e-55	8.36313e-53	Pericytes	0.638554	0.308621	1.43621
DENND2A	0.776259	2.35252e-61	5.1233e-59	Pericytes	0.553122	0.231034	1.16277
SPECC1	0.765105	2.11073e-62	4.78309e-60	Pericytes	0.582694	0.265517	1.21898
SMOC2	0.758449	7.56743e-61	1.6269e-58	Pericytes	0.467689	0.124138	0.954883
SIK2	0.756305	1.59441e-58	3.30082e-56	Pericytes	0.673604	0.413793	1.50768
NDUFA4L2	0.754518	8.318e-60	1.75452e-57	Pericytes	0.520263	0.186897	1.07479
LHFPL6	0.751518	2.17576e-58	4.43209e-56	Pericytes	0.892662	0.739655	2.71878
SESN3	0.750587	4.7072e-58	9.46103e-56	Pericytes	0.605696	0.323103	1.31134
EBF1	0.744301	2.5883e-59	5.3917e-57	Pericytes	0.901424	0.756552	2.74229
PID1	0.733578	9.13081e-48	1.56239e-45	Pericytes	0.547645	0.232069	1.2367
GUCY1A2	0.725633	1.58295e-56	3.08658e-54	Pericytes	0.478642	0.167931	0.960464
DISC1	0.719127	2.59244e-51	4.8036e-49	Pericytes	0.56736	0.282759	1.22626
MED12L	0.715462	1.13379e-63	2.64062e-61	Pericytes	0.464403	0.112069	0.867916
DAB1	0.71442	1.66954e-45	2.66633e-43	Pericytes	0.460022	0.182759	1.01145
MSC-AS1	0.706912	2.51929e-49	4.44694e-47	Pericytes	0.483023	0.176897	1.02611
ADGRD1	0.702355	4.59396e-46	7.51571e-44	Pericytes	0.449069	0.153103	0.966103
HIGD1B	0.697922	1.56854e-56	3.07636e-54	Pericytes	0.486309	0.155862	0.951791
RIPOR3	0.695234	4.71105e-58	9.46103e-56	Pericytes	0.446878	0.10931	0.854248
KCNE4	0.693512	4.65683e-45	7.36701e-43	Pericytes	0.419496	0.123448	0.902864
CECR2	0.693389	1.93006e-58	3.97119e-56	Pericytes	0.480832	0.143103	0.919682
AC022414.1	0.691634	1.16147e-57	2.31866e-55	Pericytes	0.401972	0.0624138	0.766214
TJP1	0.689885	1.43287e-73	4.21541e-71	Pericytes	0.905805	0.78	2.59773
KLHL23	0.689372	2.1805e-58	4.43209e-56	Pericytes	0.493976	0.17	0.942533
KALRN	0.687009	1.69788e-51	3.16352e-49	Pericytes	0.682366	0.454828	1.54016
ADGRB3	0.682958	1.39942e-61	3.08774e-59	Pericytes	0.588171	0.298966	1.0648
NR2F1-AS1	0.68291	8.3332e-50	1.49454e-47	Pericytes	0.541073	0.232414	1.11272
LINC02147	0.68038	1.70461e-31	1.85014e-29	Pericytes	0.483023	0.240345	1.25234
EPB41L3	0.674578	1.20609e-49	2.15158e-47	Pericytes	0.486309	0.187586	0.981188
GRK3	0.674125	3.41492e-52	6.43425e-50	Pericytes	0.470975	0.172759	0.922569
EDNRA	0.662705	1.30623e-46	2.16873e-44	Pericytes	0.47207	0.173793	0.965411
LPL	0.65423	1.52438e-47	2.58205e-45	Pericytes	0.383352	0.0782759	0.753842
NR2F2	0.652389	1.13796e-50	2.09697e-48	Pericytes	0.537788	0.248621	1.05855
ZFHX3	0.652332	5.91692e-36	7.18991e-34	Pericytes	0.86747	0.638276	2.39002
CTDSPL	0.651799	8.80822e-47	1.4697e-44	Pericytes	0.507119	0.218621	1.01914
CCDC102B	0.647913	1.34639e-42	1.9805e-40	Pericytes	0.405257	0.126897	0.828563
MAPK10	0.646752	1.60245e-44	2.47664e-42	Pericytes	0.664841	0.386897	1.40472
LSAMP	0.636205	2.68764e-50	4.87233e-48	Pericytes	0.596933	0.328621	1.09026
LIN7A	0.617066	3.96074e-48	6.84719e-46	Pericytes	0.450164	0.145517	0.839593
PDE3A	0.60865	4.2812e-26	3.68162e-24	Pericytes	0.626506	0.351379	1.57813
AC007319.1	0.605809	3.32089e-35	3.97771e-33	Pericytes	0.529025	0.285862	1.14959
IGFBP7	0.604375	1.72169e-34	2.01191e-32	Pericytes	0.773275	0.598276	1.99332
PDE1C	0.596797	3.5064e-35	4.17013e-33	Pericytes	0.385542	0.128966	0.805534
CDK14	0.585741	1.348e-39	1.83033e-37	Pericytes	0.522453	0.27069	1.03821
AC097662.1	0.584752	1.05898e-41	1.53087e-39	Pericytes	0.368018	0.0803448	0.694804
BTBD9	0.583228	8.33417e-31	8.76212e-29	Pericytes	0.646221	0.495172	1.60629
TESC	0.576327	1.74543e-43	2.64879e-41	Pericytes	0.401972	0.114483	0.730293
PDE5A	0.575633	6.633e-38	8.65593e-36	Pericytes	0.626506	0.376897	1.28812
ACSS3	0.573064	1.82014e-39	2.45156e-37	Pericytes	0.474261	0.20069	0.917134
CERS6	0.570827	1.07015e-39	1.46492e-37	Pericytes	0.444688	0.182759	0.842615
PRELP	0.568481	1.64837e-40	2.32282e-38	Pericytes	0.412924	0.137586	0.772129
ST5	0.566726	2.35064e-34	2.72788e-32	Pericytes	0.542169	0.315862	1.13466
AGAP1	0.566208	4.71565e-40	6.53527e-38	Pericytes	0.768894	0.592414	1.77943
AC019197.1	0.565992	2.07802e-25	1.73365e-23	Pericytes	0.721796	0.52069	1.83968
PDE8B	0.563579	2.31047e-43	3.47482e-41	Pericytes	0.373494	0.0827586	0.66297
CA2	0.560662	4.57321e-31	4.8846e-29	Pericytes	0.382256	0.151724	0.781297
SLC6A1-AS1	0.556769	1.12572e-34	1.32009e-32	Pericytes	0.340635	0.0806897	0.670419
NTM	0.54983	5.78534e-40	7.98473e-38	Pericytes	0.431544	0.165517	0.759393
PALD1	0.548209	3.44345e-35	4.10983e-33	Pericytes	0.531216	0.318621	1.07354
WDR41	0.547362	2.32253e-37	2.96171e-35	Pericytes	0.442497	0.194483	0.829227
GRK5	0.536451	1.08368e-31	1.18001e-29	Pericytes	0.648412	0.46069	1.4233
STK39	0.535789	2.75428e-34	3.18527e-32	Pericytes	0.587076	0.371724	1.18528
TTN	0.533824	1.11728e-34	1.31479e-32	Pericytes	0.462212	0.215862	0.881114
ADAMTS9-AS2	0.529124	2.74636e-30	2.81674e-28	Pericytes	0.77437	0.644483	2.04424
GPER1	0.528264	8.39005e-38	1.09064e-35	Pericytes	0.368018	0.0996552	0.658021
ANO3	0.527504	3.99021e-29	3.92445e-27	Pericytes	0.312158	0.072069	0.634205
ZEB1	0.524019	4.9682e-37	6.28768e-35	Pericytes	0.852136	0.751724	2.3806
DACH1	0.523904	9.05543e-25	7.35354e-23	Pericytes	0.575027	0.375172	1.32017
FRMD6	0.512005	1.62243e-29	1.60985e-27	Pericytes	0.466594	0.241034	0.932074
MAST4	0.509617	3.32217e-30	3.38659e-28	Pericytes	0.680175	0.507931	1.54753
PHLPP1	0.509148	2.25978e-27	2.05389e-25	Pericytes	0.578313	0.406552	1.23969
FAM110B	0.50889	3.63473e-32	3.99677e-30	Pericytes	0.399781	0.153793	0.752547
DMD	0.506904	4.38034e-26	3.75723e-24	Pericytes	0.688938	0.423103	1.5263
COL24A1	0.504669	7.5409e-29	7.28838e-27	Pericytes	0.318729	0.0789655	0.625185
PLEKHG3	0.501812	7.15486e-36	8.6628e-34	Pericytes	0.389923	0.125172	0.687726
AC012404.1	0.49471	5.65377e-31	6.00051e-29	Pericytes	0.403067	0.161034	0.749825
PITPNC1	0.493685	1.49889e-18	9.18158e-17	Pericytes	0.576123	0.446897	1.43328
CCDC3	0.493381	5.79626e-26	4.93388e-24	Pericytes	0.454545	0.242069	0.935429
C2CD2	0.49136	4.56295e-27	4.09177e-25	Pericytes	0.513691	0.346207	1.05125
FRY	0.489508	9.62553e-24	7.42117e-22	Pericytes	0.69989	0.530345	1.62747
ZEB2	0.489006	5.01278e-29	4.87301e-27	Pericytes	0.569551	0.366207	1.13958
FOXP2	0.48847	6.58921e-25	5.37686e-23	Pericytes	0.41621	0.191034	0.871762
ARHGEF17	0.488362	7.30274e-35	8.62392e-33	Pericytes	0.400876	0.141034	0.695801
ECE1	0.485236	1.22568e-29	1.21979e-27	Pericytes	0.590361	0.406552	1.18582
LINC02172	0.4811	1.15305e-28	1.09861e-26	Pericytes	0.297919	0.0596552	0.557912
MAP2K6	0.478914	1.50237e-26	1.30535e-24	Pericytes	0.318729	0.0941379	0.611738
PITPNM2	0.478614	4.34618e-28	4.03773e-26	Pericytes	0.445783	0.241724	0.849543
ASAP2	0.475207	4.30433e-29	4.22101e-27	Pericytes	0.501643	0.303793	0.958091
BACH1	0.470273	1.77806e-24	1.41645e-22	Pericytes	0.593647	0.421034	1.26307
ABCA5	0.468995	3.80603e-28	3.56554e-26	Pericytes	0.47207	0.271034	0.887199
GGT5	0.466688	2.27605e-29	2.25174e-27	Pericytes	0.442497	0.225517	0.803951
AGRN	0.466391	5.7154e-31	6.04679e-29	Pericytes	0.364732	0.127241	0.6352
ARHGAP29	0.458416	4.95186e-26	4.22584e-24	Pericytes	0.853231	0.724138	2.21381
RERGL	0.458085	4.1209e-23	3.10577e-21	Pericytes	0.322015	0.113793	0.638005
SEPT7	0.451881	6.85857e-32	7.51708e-30	Pericytes	0.725082	0.572759	1.47895
UNC5C	0.450599	1.35355e-22	1.00655e-20	Pericytes	0.474261	0.262759	0.967352
ENPEP	0.449985	3.23364e-23	2.44808e-21	Pericytes	0.270537	0.0551724	0.52933
NR2F1	0.449592	1.02435e-26	9.01697e-25	Pericytes	0.444688	0.218621	0.825842
GUCY1B1	0.44817	3.45606e-31	3.72698e-29	Pericytes	0.398686	0.15069	0.670541
BTG1	0.447531	1.14869e-25	9.70394e-24	Pericytes	0.441402	0.247586	0.819392
AP000311.1	0.447077	9.69014e-21	6.63241e-19	Pericytes	0.377875	0.194483	0.758654
RBMS1	0.446578	1.56796e-24	1.25504e-22	Pericytes	0.707558	0.566207	1.5833
FN1	0.444915	1.27237e-22	9.50392e-21	Pericytes	0.642935	0.486552	1.43232
NCOA2	0.444046	9.12559e-25	7.39261e-23	Pericytes	0.63965	0.495172	1.36006
KSR1	0.442952	2.7852e-23	2.11814e-21	Pericytes	0.426068	0.235517	0.815696
SH3KBP1	0.43883	6.46265e-24	5.02888e-22	Pericytes	0.404162	0.205172	0.754952
BGN	0.437971	6.11871e-25	5.0051e-23	Pericytes	0.354874	0.145172	0.645865
TNFRSF21	0.437888	2.15011e-24	1.69671e-22	Pericytes	0.3023	0.0889655	0.55103
TNS3	0.435995	1.87251e-24	1.48816e-22	Pericytes	0.386637	0.178276	0.711514
NCK2	0.435105	2.36188e-26	2.04684e-24	Pericytes	0.410734	0.196552	0.729404
LINC01197	0.434885	7.50757e-24	5.81498e-22	Pericytes	0.381161	0.16931	0.713462
AXL	0.434114	1.49365e-26	1.30114e-24	Pericytes	0.385542	0.162759	0.683021
SHISA6	0.43388	2.49462e-20	1.65672e-18	Pericytes	0.286966	0.0896552	0.578051
SPARC	0.426449	1.06125e-22	7.96246e-21	Pericytes	0.496166	0.319655	0.966396
RAPH1	0.426017	2.55751e-22	1.881e-20	Pericytes	0.511501	0.34931	1.00054
MAP2	0.425579	4.42403e-24	3.46666e-22	Pericytes	0.538883	0.356207	1.01561
MIR99AHG	0.425395	1.61974e-17	9.2386e-16	Pericytes	0.684556	0.450345	1.63123
PTGDS	0.423859	3.75865e-20	2.47172e-18	Pericytes	0.476451	0.314138	0.952629
LAMC3	0.423532	3.56639e-25	2.93161e-23	Pericytes	0.393209	0.163103	0.721932
ARHGEF12	0.422909	8.99308e-27	7.9371e-25	Pericytes	0.761227	0.640345	1.76169
NBEAL1	0.422816	2.60464e-22	1.91148e-20	Pericytes	0.685652	0.533103	1.48505
PDE4B	0.416999	3.73429e-24	2.93992e-22	Pericytes	0.405257	0.203103	0.712618
SPARCL1	0.415265	2.32135e-20	1.54778e-18	Pericytes	0.838992	0.723103	2.14258
PPARGC1B	0.413913	7.71968e-22	5.55585e-20	Pericytes	0.312158	0.113103	0.571594
C1QTNF1	0.412854	2.84814e-25	2.35854e-23	Pericytes	0.312158	0.0913793	0.534914
MRC2	0.411881	2.1887e-25	1.82145e-23	Pericytes	0.35816	0.135517	0.619011
ABCA1	0.411877	1.91825e-20	1.28412e-18	Pericytes	0.420591	0.237241	0.810377
FAM13A	0.411663	1.09588e-16	5.9762e-15	Pericytes	0.456736	0.312069	0.955989
DOK6	0.411313	9.84655e-23	7.40434e-21	Pericytes	0.286966	0.0775862	0.514599
CACNA2D3	0.409453	5.5501e-18	3.28868e-16	Pericytes	0.573932	0.378276	1.21281
ANKRD44	0.40893	2.33879e-20	1.55632e-18	Pericytes	0.58379	0.437931	1.22211
RBMS3-AS2	0.408849	1.71661e-17	9.75789e-16	Pericytes	0.418401	0.26	0.845413
ITSN1	0.405003	1.47582e-18	9.08187e-17	Pericytes	0.514786	0.388621	1.08219
COL6A1	0.404958	3.48922e-22	2.54949e-20	Pericytes	0.382256	0.180345	0.695892
DPYSL2	0.404932	9.756e-25	7.88426e-23	Pericytes	0.525739	0.34931	0.929574
SSH2	0.404603	1.0406e-17	6.04845e-16	Pericytes	0.555312	0.422759	1.18234
FARP2	0.403921	1.42822e-20	9.67672e-19	Pericytes	0.371303	0.191034	0.68243
FGF1	0.4035	7.86797e-17	4.31875e-15	Pericytes	0.355969	0.186552	0.731446
AC008957.2	0.403157	2.38553e-21	1.67027e-19	Pericytes	0.280394	0.0768966	0.510522
SLC6A17	0.400565	2.27258e-19	1.44626e-17	Pericytes	0.274918	0.082069	0.525335
PIK3CD	0.400325	1.22969e-22	9.20563e-21	Pericytes	0.272727	0.0624138	0.478798
CPPED1	0.395754	1.36167e-20	9.24446e-19	Pericytes	0.311062	0.117241	0.56059
ABCA9	0.39338	2.32216e-21	1.6293e-19	Pericytes	0.484118	0.246552	1.00112
ENOX1	0.392169	3.1679e-20	2.09144e-18	Pericytes	0.294633	0.105517	0.518133
RGS4	0.391532	2.87698e-23	2.18299e-21	Pericytes	0.308872	0.0996552	0.519153
GABRE	0.391123	1.18003e-17	6.83518e-16	Pericytes	0.249726	0.0658621	0.485093
AC008250.1	0.390567	6.08186e-20	3.96835e-18	Pericytes	0.233297	0.0337931	0.42952
KIRREL1	0.390355	1.04369e-20	7.11447e-19	Pericytes	0.41621	0.218276	0.764759
ISYNA1	0.38913	1.86091e-22	1.37773e-20	Pericytes	0.317634	0.110345	0.544485
ZSWIM5	0.386381	1.54452e-15	8.04351e-14	Pericytes	0.47207	0.346897	1.00323
ITGA10	0.385622	4.77376e-20	3.127e-18	Pericytes	0.364732	0.179655	0.65525
PPM1L	0.385522	1.25108e-17	7.23427e-16	Pericytes	0.456736	0.276207	0.916671
RFTN1	0.384288	1.50391e-17	8.60845e-16	Pericytes	0.375685	0.206897	0.723795
PMEPA1	0.383663	2.75609e-21	1.9217e-19	Pericytes	0.372399	0.181379	0.647334
MICU3	0.3832	4.35293e-20	2.85692e-18	Pericytes	0.520263	0.359655	0.974779
FERMT2	0.380791	7.17494e-19	4.48106e-17	Pericytes	0.491785	0.343103	0.922044
FAM13C	0.37922	1.6789e-18	1.02376e-16	Pericytes	0.388828	0.204138	0.731256
SPATS2L	0.377846	2.13843e-18	1.2969e-16	Pericytes	0.521358	0.37931	1.01628
FAM162B	0.377825	3.32281e-21	2.30249e-19	Pericytes	0.266156	0.0627586	0.457947
AC093535.1	0.377696	1.20426e-18	7.438e-17	Pericytes	0.299014	0.111379	0.546523
THSD7B	0.377322	1.36233e-15	7.11679e-14	Pericytes	0.296824	0.127586	0.596596
POU6F2	0.37588	9.36951e-18	5.4793e-16	Pericytes	0.294633	0.110345	0.555629
FARP1	0.375593	3.30737e-18	1.99143e-16	Pericytes	0.591457	0.442759	1.17633
TBX2	0.374833	6.72817e-20	4.38154e-18	Pericytes	0.326396	0.128966	0.58296
DSE	0.374581	1.22756e-19	7.93254e-18	Pericytes	0.372399	0.186897	0.663538
TRIB2	0.368927	7.48433e-19	4.6656e-17	Pericytes	0.335159	0.161379	0.581663
CHSY3	0.365473	1.10669e-14	5.46629e-13	Pericytes	0.28368	0.121034	0.568004
ACSL3	0.357483	4.2102e-19	2.64919e-17	Pericytes	0.592552	0.448966	1.12839
MPRIP	0.356437	2.09906e-18	1.27533e-16	Pericytes	0.571742	0.444828	1.10462
REV3L	0.355295	8.5804e-14	4.04274e-12	Pericytes	0.560789	0.463103	1.21658
CEBPD	0.354418	1.48743e-09	5.09554e-08	Pericytes	0.384447	0.287586	0.880174
PRKAA2	0.35341	8.38312e-17	4.59401e-15	Pericytes	0.28149	0.104828	0.50531
ABCA9-AS1	0.353068	3.48644e-15	1.76362e-13	Pericytes	0.292442	0.119655	0.582155
TBX15	0.351799	1.53946e-15	8.0296e-14	Pericytes	0.28149	0.113103	0.520272
C20orf194	0.349532	6.65814e-17	3.67876e-15	Pericytes	0.525739	0.394138	1.01067
IGF2R	0.347515	1.01226e-17	5.90419e-16	Pericytes	0.470975	0.32	0.846425
NEDD4L	0.346865	8.39991e-15	4.17357e-13	Pericytes	0.39759	0.256207	0.759885
COL1A2	0.344156	2.10708e-16	1.1343e-14	Pericytes	0.387733	0.208621	0.717504
C7orf50	0.343629	1.18653e-16	6.44954e-15	Pericytes	0.337349	0.177586	0.574589
AC113386.1	0.341549	3.84889e-14	1.86e-12	Pericytes	0.263965	0.10069	0.511972
DLEU2	0.339151	1.08832e-14	5.38351e-13	Pericytes	0.683461	0.597241	1.58336
DNAH11	0.336018	1.4545e-13	6.77516e-12	Pericytes	0.223439	0.0644828	0.429107
ABO	0.333963	7.85732e-16	4.15645e-14	Pericytes	0.288061	0.121379	0.501392
RBPMS	0.333796	1.57923e-12	6.84293e-11	Pericytes	0.721796	0.581034	1.719
BCL6	0.330985	2.03345e-14	9.98502e-13	Pericytes	0.343921	0.188276	0.627393
C11orf96	0.330325	2.01769e-10	7.45255e-09	Pericytes	0.352683	0.214138	0.786905
SLC2A12	0.329171	1.94359e-17	1.10295e-15	Pericytes	0.239869	0.0565517	0.397435
ADAP2	0.326834	3.08961e-16	1.65526e-14	Pericytes	0.248631	0.0737931	0.42258
CACNA2D1	0.324833	6.44407e-14	3.06555e-12	Pericytes	0.547645	0.395172	1.06377
FBXW8	0.323749	3.90775e-13	1.76391e-11	Pericytes	0.306681	0.162759	0.560487
CNTN6	0.321273	2.78514e-13	1.27086e-11	Pericytes	0.199343	0.0410345	0.372695
GUCY1A1	0.320847	2.31696e-13	1.06739e-11	Pericytes	0.325301	0.174828	0.602773
DCBLD1	0.31797	4.78912e-13	2.15017e-11	Pericytes	0.291347	0.145517	0.522433
COL6A2	0.31793	1.72266e-15	8.92963e-14	Pericytes	0.340635	0.171379	0.590201
AP000787.1	0.31727	7.79654e-12	3.2202e-10	Pericytes	0.311062	0.173448	0.600199
CENPP	0.316908	2.10177e-10	7.75458e-09	Pericytes	0.372399	0.244828	0.794886
UBA2	0.316505	2.35535e-14	1.15151e-12	Pericytes	0.497262	0.352759	0.916095
LBH	0.310668	8.76404e-14	4.12242e-12	Pericytes	0.26287	0.105517	0.46589
LAMA4	0.31039	6.77284e-11	2.61691e-09	Pericytes	0.533406	0.420345	1.14675
PLEKHA5	0.309087	1.38161e-12	5.99437e-11	Pericytes	0.561884	0.41	1.11658
TNRC6C	0.308453	1.67416e-13	7.75525e-12	Pericytes	0.452355	0.324138	0.821349
PDE2A	0.30836	1.26083e-17	7.2656e-16	Pericytes	0.26506	0.0824138	0.409193
HIF1A	0.305626	4.82225e-12	2.02922e-10	Pericytes	0.506024	0.384138	0.999582
AUTS2	0.305604	1.16934e-11	4.77098e-10	Pericytes	0.764513	0.685172	1.87587
CBLB	0.305331	3.11403e-11	1.23304e-09	Pericytes	0.512596	0.402759	1.03911
CHST11	0.304751	5.97041e-11	2.31754e-09	Pericytes	0.294633	0.165172	0.553532
NFASC	0.304691	3.88098e-13	1.75418e-11	Pericytes	0.387733	0.239655	0.698595
SPRED1	0.303692	1.29654e-12	5.65455e-11	Pericytes	0.412924	0.285172	0.754048
KPNA5	0.303568	3.99466e-13	1.80071e-11	Pericytes	0.334064	0.196207	0.574129
STAC	0.303306	2.33238e-11	9.3123e-10	Pericytes	0.205915	0.0610345	0.397816
AL139147.1	0.303289	5.34819e-16	2.84259e-14	Pericytes	0.22563	0.0482759	0.367433
AL356258.1	0.30188	4.05471e-10	1.44975e-08	Pericytes	0.213582	0.0796552	0.432437
ARHGAP26	0.301638	1.65585e-10	6.17045e-09	Pericytes	0.683461	0.586897	1.5976
HIF1A-AS2	0.300539	4.02757e-10	1.44159e-08	Pericytes	0.507119	0.367586	1.11229
RGL3	0.296066	1.60222e-13	7.45287e-12	Pericytes	0.249726	0.0889655	0.433361
ABI2	0.296004	1.65886e-12	7.17871e-11	Pericytes	0.462212	0.355172	0.849834
ITPR2	0.294257	1.89891e-11	7.64533e-10	Pericytes	0.539978	0.437241	1.08626
DUBR	0.293621	2.04332e-12	8.76329e-11	Pericytes	0.28368	0.138276	0.496101
BMPR1A	0.292228	6.86441e-13	3.0412e-11	Pericytes	0.39759	0.237931	0.715884
TNS1	0.292204	2.84139e-13	1.293e-11	Pericytes	0.69989	0.619655	1.58079
COL4A1	0.289715	5.97984e-08	1.80515e-06	Pericytes	0.501643	0.401724	1.15929
PRRX1	0.288733	4.54356e-12	1.91676e-10	Pericytes	0.343921	0.192069	0.638879
MKLN1	0.287746	8.64893e-16	4.55366e-14	Pericytes	0.730559	0.668966	1.65997
RBMS3	0.286746	3.4954e-10	1.26324e-08	Pericytes	0.69989	0.602069	1.64588
EDIL3	0.286665	2.45133e-13	1.12466e-11	Pericytes	0.409639	0.251379	0.718043
S1PR3	0.284511	5.35391e-13	2.38776e-11	Pericytes	0.235487	0.0824138	0.390349
AL590006.1	0.283055	4.17409e-10	1.49085e-08	Pericytes	0.237678	0.105517	0.44553
NDRG2	0.28304	7.5641e-14	3.58312e-12	Pericytes	0.340635	0.192759	0.541762
ZCCHC24	0.282979	3.29168e-09	1.10066e-07	Pericytes	0.327492	0.216897	0.619007
RNF180	0.282675	9.40807e-13	4.14623e-11	Pericytes	0.346112	0.192759	0.596755
SOBP	0.282627	7.74813e-11	2.97319e-09	Pericytes	0.392114	0.269655	0.722934
LINC00473	0.282382	1.16582e-10	4.39317e-09	Pericytes	0.176342	0.0351724	0.330635
PAWR	0.282334	9.81358e-11	3.72317e-09	Pericytes	0.41402	0.297931	0.771969
KLHL29	0.28139	7.87717e-08	2.3504e-06	Pericytes	0.267251	0.161724	0.539697
PBX1	0.280861	8.4349e-10	2.956e-08	Pericytes	0.617744	0.534828	1.3652
TRAF3IP2-AS1	0.280582	1.44224e-09	4.94578e-08	Pericytes	0.386637	0.281034	0.745477
ZEB1-AS1	0.280136	1.33138e-08	4.2729e-07	Pericytes	0.267251	0.150345	0.537744
PCDH18	0.280129	1.13986e-12	4.9907e-11	Pericytes	0.224535	0.072069	0.37132
LZTS1-AS1	0.280126	6.18009e-12	2.56837e-10	Pericytes	0.171961	0.0206897	0.302522
CAST	0.278914	3.56733e-11	1.40589e-09	Pericytes	0.539978	0.45069	1.07309
RAPGEF5	0.278807	2.40285e-10	8.80729e-09	Pericytes	0.558598	0.445862	1.13795
KITLG	0.278443	7.74813e-11	2.97319e-09	Pericytes	0.256298	0.121379	0.453959
TNS2	0.278354	9.24012e-12	3.78845e-10	Pericytes	0.426068	0.31069	0.750047
PTPN13	0.27799	5.28672e-12	2.21356e-10	Pericytes	0.327492	0.177586	0.578342
KCNB1	0.277758	5.09412e-13	2.27796e-11	Pericytes	0.266156	0.113103	0.431537
FRZB	0.277282	3.92952e-11	1.54681e-09	Pericytes	0.26287	0.123448	0.46323
MMP16	0.277232	4.98626e-13	2.23568e-11	Pericytes	0.240964	0.0875862	0.384061
NHS	0.274977	6.53076e-08	1.96615e-06	Pericytes	0.412924	0.315862	0.885456
AC002546.1	0.271757	1.67184e-12	7.22552e-11	Pericytes	0.186199	0.0317241	0.307843
VSTM4	0.271672	7.63524e-12	3.15747e-10	Pericytes	0.250821	0.102759	0.424719
GPM6A	0.271475	6.01083e-12	2.50735e-10	Pericytes	0.429354	0.296552	0.65656
DIO3OS	0.270955	1.27665e-11	5.18359e-10	Pericytes	0.194962	0.0489655	0.326658
CDC42EP4	0.269729	9.15245e-12	3.7571e-10	Pericytes	0.289157	0.153448	0.467574
PLAC9	0.269175	1.2152e-09	4.20158e-08	Pericytes	0.236583	0.111724	0.420382
ETS1	0.268837	7.55095e-10	2.66012e-08	Pericytes	0.543264	0.433793	1.08883
MYO6	0.268605	5.49167e-11	2.13666e-09	Pericytes	0.615553	0.530345	1.26206
FOXD1	0.267263	7.46749e-12	3.09191e-10	Pericytes	0.215772	0.0686207	0.354322
NEURL1B	0.266804	2.22115e-11	8.88938e-10	Pericytes	0.231106	0.0858621	0.396005
CABLES1	0.266193	1.27129e-11	5.16807e-10	Pericytes	0.20701	0.0596552	0.346763
ITGA7	0.26598	2.47503e-12	1.0534e-10	Pericytes	0.282585	0.129655	0.470569
CCDC141	0.26558	5.30016e-11	2.06454e-09	Pericytes	0.234392	0.0934483	0.40459
PLCB4	0.265083	6.87339e-10	2.42908e-08	Pericytes	0.721796	0.664483	1.8318
RNF24	0.264715	5.92631e-10	2.10547e-08	Pericytes	0.28368	0.157586	0.497266
PTPN9	0.263648	9.36367e-10	3.26783e-08	Pericytes	0.353779	0.237241	0.634215
RNLS	0.263594	1.12748e-07	3.31117e-06	Pericytes	0.247536	0.138966	0.499325
RERG	0.263355	1.77959e-08	5.61468e-07	Pericytes	0.301205	0.187586	0.582303
MALAT1	0.263248	1.83842e-33	2.10433e-31	Pericytes	1	1	6.60228
CFH	0.262691	3.16457e-09	1.06027e-07	Pericytes	0.484118	0.352069	0.990769
DST	0.262366	2.73155e-10	9.96851e-09	Pericytes	0.617744	0.484828	1.14763
SASH1	0.260797	1.21074e-08	3.89319e-07	Pericytes	0.705367	0.61	1.58414
RUFY3	0.260676	8.68026e-11	3.3157e-09	Pericytes	0.534502	0.435517	0.982334
RGL1	0.260312	2.25722e-12	9.65594e-11	Pericytes	0.326396	0.173793	0.53171
ITM2B	0.259934	3.24616e-10	1.17697e-08	Pericytes	0.596933	0.49069	1.14478
JAK1	0.257868	7.60593e-10	2.67387e-08	Pericytes	0.516977	0.423448	0.992242
PARP8	0.257774	2.69859e-10	9.85898e-09	Pericytes	0.276013	0.143103	0.476262
SSTR2	0.256828	3.09479e-11	1.22687e-09	Pericytes	0.196057	0.0524138	0.317603
PRRC2B	0.256657	3.8659e-10	1.38668e-08	Pericytes	0.496166	0.401379	0.902676
LGALS1	0.256593	1.33745e-08	4.28827e-07	Pericytes	0.325301	0.216897	0.598751
CYTOR	0.256324	2.50863e-09	8.47274e-08	Pericytes	0.24644	0.123103	0.433083
PLOD1	0.256249	2.66859e-11	1.06168e-09	Pericytes	0.243154	0.103103	0.38777
PLA2R1	0.255715	2.24924e-09	7.62739e-08	Pericytes	0.328587	0.200345	0.603782
SH3D19	0.255686	3.06649e-08	9.54025e-07	Pericytes	0.493976	0.401724	1.00724
ADORA2B	0.255612	5.13965e-12	2.15737e-10	Pericytes	0.184009	0.0327586	0.291056
SLC38A2	0.254749	2.04019e-08	6.41273e-07	Pericytes	0.487404	0.41	0.969532
JAM3	0.25383	8.86812e-10	3.10458e-08	Pericytes	0.299014	0.167931	0.530917
MYCBP2	0.252947	4.9737e-11	1.94188e-09	Pericytes	0.63965	0.557586	1.27154
SLCO1C1	0.252211	2.03374e-11	8.16857e-10	Pericytes	0.230011	0.0834483	0.376648
PPP2R1B	0.251418	3.64233e-10	1.3121e-08	Pericytes	0.278204	0.15069	0.455213
H3F3B	0.251043	1.7567e-08	5.55288e-07	Pericytes	0.532311	0.429655	1.08797
SORCS1	0.250981	4.99619e-13	2.23715e-11	Pericytes	0.213582	0.0565517	0.314
ARHGEF7	0.250785	1.84136e-08	5.80408e-07	Pericytes	0.56517	0.493793	1.17418
GNAI1	0.25053	3.00654e-11	1.19471e-09	Pericytes	0.256298	0.115172	0.410657
JAG1	0.250077	2.73556e-08	8.53444e-07	Pericytes	0.427163	0.323103	0.820927
AC139720.1	0.24908	6.04421e-07	1.64805e-05	Pericytes	0.199343	0.0910345	0.41902
ADAM33	0.248936	1.9254e-10	7.14316e-09	Pericytes	0.254107	0.115862	0.428108
ZIC4	0.248892	2.40206e-10	8.80729e-09	Pericytes	0.245345	0.108966	0.409596
ROCK2	0.248825	1.05526e-09	3.6637e-08	Pericytes	0.629792	0.542414	1.2743
RHOBTB3	0.24561	3.44526e-09	1.14972e-07	Pericytes	0.301205	0.17931	0.518131
ELOVL5	0.244641	1.01558e-08	3.28136e-07	Pericytes	0.418401	0.318966	0.761939
PARVA	0.24447	3.5377e-08	1.09656e-06	Pericytes	0.357065	0.255172	0.646182
IPO9-AS1	0.243161	1.40782e-09	4.83764e-08	Pericytes	0.220153	0.0893103	0.374935
LRP1	0.242526	2.57292e-11	1.02483e-09	Pericytes	0.368018	0.216552	0.609787
KIF5C	0.242369	8.42322e-14	3.97884e-12	Pericytes	0.280394	0.123793	0.370035
SEM1	0.241449	2.6353e-07	7.48373e-06	Pericytes	0.3954	0.314138	0.741995
CAMK2D	0.241399	1.17646e-07	3.44897e-06	Pericytes	0.587076	0.517931	1.29606
NAV1	0.240017	2.46729e-08	7.73346e-07	Pericytes	0.319825	0.214828	0.563052
AL645608.8	0.239728	5.19566e-10	1.84981e-08	Pericytes	0.16977	0.0341379	0.276917
PPM1E	0.239589	6.31498e-08	1.90289e-06	Pericytes	0.166484	0.0496552	0.300816
KCNJ8	0.238001	5.14001e-10	1.83194e-08	Pericytes	0.180723	0.0462069	0.28976
HEYL	0.235469	1.41746e-09	4.8658e-08	Pericytes	0.254107	0.119655	0.441825
ADK	0.234182	1.19756e-07	3.50468e-06	Pericytes	0.571742	0.501379	1.20264
COBLL1	0.233153	2.76168e-06	6.89146e-05	Pericytes	0.900329	0.832759	2.54631
SEPT11	0.232985	6.6026e-08	1.98244e-06	Pericytes	0.43264	0.341034	0.786377
DOCK6	0.232982	5.50114e-08	1.66664e-06	Pericytes	0.400876	0.308276	0.719887
COL4A2	0.232749	1.62205e-05	0.000366578	Pericytes	0.536692	0.47	1.21817
MFGE8	0.230692	1.4369e-08	4.58523e-07	Pericytes	0.293538	0.17931	0.484877
MAGI2	0.230078	4.56629e-06	0.000110097	Pericytes	0.648412	0.564828	1.49996
LINC00882	0.228856	8.91382e-08	2.64559e-06	Pericytes	0.276013	0.162759	0.499099
GABBR1	0.228052	6.1264e-11	2.37534e-09	Pericytes	0.316539	0.172414	0.483298
FILIP1L	0.227015	4.07557e-07	1.13245e-05	Pericytes	0.391019	0.287241	0.750403
ITM2C	0.226436	1.19852e-09	4.14821e-08	Pericytes	0.256298	0.13069	0.384965
HP1BP3	0.226434	9.27696e-09	3.00609e-07	Pericytes	0.535597	0.457931	0.986268
CD9	0.226334	1.41942e-07	4.13591e-06	Pericytes	0.3023	0.197931	0.537886
CACNB2	0.226299	3.10098e-06	7.68668e-05	Pericytes	0.493976	0.379655	1.07471
SLIT2	0.225871	3.03758e-07	8.58251e-06	Pericytes	0.177437	0.0675862	0.314542
SLC9A9	0.225677	3.30828e-06	8.15831e-05	Pericytes	0.222344	0.128621	0.418414
TRAK1	0.225135	5.04669e-08	1.5359e-06	Pericytes	0.445783	0.345517	0.803755
SLC22A23	0.2248	4.34198e-07	1.20249e-05	Pericytes	0.417306	0.32931	0.798681
SH3PXD2A	0.222957	3.60729e-09	1.2014e-07	Pericytes	0.28149	0.156207	0.450247
CYP7B1	0.222349	1.27704e-06	3.33561e-05	Pericytes	0.26506	0.161724	0.509677
ATP1B3	0.221014	0.00155068	0.0250998	Pericytes	0.37897	0.338276	0.874777
CSF1R	0.220496	3.35312e-09	1.12009e-07	Pericytes	0.162103	0.0324138	0.259265
BLCAP	0.219613	2.97901e-07	8.43123e-06	Pericytes	0.322015	0.228621	0.549878
ARHGAP44	0.219421	6.07944e-09	2.00287e-07	Pericytes	0.243154	0.114828	0.401554
CIRBP	0.218731	3.92555e-08	1.20784e-06	Pericytes	0.362541	0.265172	0.595527
LRCH2	0.21834	7.73475e-09	2.52588e-07	Pericytes	0.214677	0.09	0.344147
ARID5B	0.216854	6.3183e-07	1.71443e-05	Pericytes	0.361446	0.257586	0.684361
TRIM13	0.216373	3.55315e-06	8.72369e-05	Pericytes	0.316539	0.234138	0.567478
USP12	0.214526	1.35273e-06	3.52236e-05	Pericytes	0.427163	0.35931	0.793685
RNF130	0.214512	1.95523e-07	5.63356e-06	Pericytes	0.387733	0.294828	0.682143
PLCH1	0.213973	1.1454e-06	3.02475e-05	Pericytes	0.154436	0.0493103	0.278165
JADE1	0.212786	6.06223e-07	1.65162e-05	Pericytes	0.255203	0.157931	0.426232
EPB41L2	0.212519	7.40114e-07	1.99053e-05	Pericytes	0.439211	0.355862	0.80875
RBPJ	0.212386	1.43128e-06	3.71821e-05	Pericytes	0.385542	0.305172	0.682793
STAT4	0.211634	4.12544e-07	1.14535e-05	Pericytes	0.148959	0.0382759	0.261108
ZNF618	0.210875	1.49421e-06	3.87271e-05	Pericytes	0.247536	0.15069	0.437241
[truncated: 1,485 more rows]
