# Supplementary material for: Repetitive head impacts induce neuronal loss and neuroinflammation in young athletes
Source: bioRxiv. 2025 Feb 10:2024.03.26.586815. Originally published 2024 Mar 28. Preprint. [Version 2] doi: 10.1101/2024.03.26.586815 (PMC10996668; doi:10.1101/2024.03.26.586815)
Supplement: Supplement 21 — Supplementary Table 11. DEGs of Endothelial Cells in snRNAseq Dataset. a. List of differentially expressed genes in endothelial subtype clusters depicted in Figure 3a. b-e. List of differentially expressed genes in astrocyte pathological group comparisons. Log2_FC = log-2 fold change. FDR = false discovery rate. [file media-21.xlsx]

## Sheet: SuppTable11a_Endo_findMarker
Gene	Log2_FC	Pvalue	FDR	cellSubtype	clusterExprPerc	ControlExprPerc	clusterAveExpr
SLC39A10	0.726694	4.83989e-37	5.59725e-34	Cap1	0.792019	0.681283	2.19274
SLC7A5	0.715077	6.17102e-39	9.40744e-36	Cap1	0.823458	0.690909	2.24338
GPCPD1	0.713651	1.08638e-31	9.34232e-29	Cap1	0.82104	0.735829	2.49668
ST6GAL1	0.70449	2.04481e-37	2.63765e-34	Cap1	0.792019	0.675936	2.10094
SLCO1A2	0.637369	2.99235e-28	2.00715e-25	Cap1	0.556227	0.360428	1.27427
TMEM132C	0.632755	2.77251e-27	1.75442e-24	Cap1	0.588875	0.424599	1.3635
ATP10A	0.570762	7.79941e-42	1.37672e-38	Cap1	0.948005	0.917647	3.30702
SYNE1	0.562058	1.16818e-34	1.22433e-31	Cap1	0.908102	0.847059	2.64389
GPR85	0.544532	1.56416e-20	5.29886e-18	Cap1	0.573156	0.42246	1.28709
THSD4	0.531445	5.92246e-23	2.45219e-20	Cap1	0.844015	0.780749	2.55228
ABCG2	0.52779	3.97784e-27	2.47054e-24	Cap1	0.822249	0.787166	2.28058
PPFIBP1	0.525717	1.51928e-28	1.08412e-25	Cap1	0.866989	0.8	2.41787
SPOCK3	0.509966	1.57008e-16	3.58213e-14	Cap1	0.577993	0.485561	1.39466
TSPAN5	0.506458	6.24355e-22	2.27605e-19	Cap1	0.680774	0.610695	1.62065
ABCB1	0.501364	2.89049e-28	1.97839e-25	Cap1	0.950423	0.91016	3.22122
CGNL1	0.48428	1.96121e-23	8.4327e-21	Cap1	0.76179	0.700535	1.87709
BTNL9	0.482483	3.13858e-22	1.19616e-19	Cap1	0.637243	0.519786	1.30983
ST8SIA6	0.465341	3.83735e-21	1.36912e-18	Cap1	0.749698	0.68877	1.825
MFSD2A	0.456281	3.17156e-19	8.86398e-17	Cap1	0.547763	0.432086	1.10902
ESYT2	0.455859	4.59001e-27	2.7989e-24	Cap1	0.911729	0.863102	2.68636
RUNDC3B	0.426413	3.33342e-20	1.07496e-17	Cap1	0.766626	0.746524	1.95789
INPP5D	0.426241	5.40881e-17	1.29572e-14	Cap1	0.629988	0.554011	1.33141
A2M	0.415406	1.87825e-17	4.63182e-15	Cap1	0.792019	0.765775	2.138
IFI27	0.405642	1.76722e-10	2.01595e-08	Cap1	0.648126	0.565775	1.59847
SLC7A1	0.404415	1.84679e-14	3.4602e-12	Cap1	0.71584	0.677005	1.76215
ADGRF5	0.394829	4.05656e-19	1.12437e-16	Cap1	0.76058	0.705882	1.76509
TBC1D4	0.392588	4.98788e-17	1.20348e-14	Cap1	0.804111	0.763636	2.09667
FLT1	0.384532	6.49478e-17	1.52323e-14	Cap1	0.961306	0.951872	3.61836
DNM3	0.36415	2.57489e-15	5.23373e-13	Cap1	0.742443	0.705882	1.7478
CD34	0.361927	2.85956e-13	4.65553e-11	Cap1	0.529625	0.455615	1.02762
NET1	0.358477	4.66873e-12	6.52416e-10	Cap1	0.580411	0.517647	1.23077
SRGAP2	0.357544	2.27046e-15	4.67158e-13	Cap1	0.643289	0.616043	1.3647
SLCO2B1	0.355001	1.13811e-14	2.20352e-12	Cap1	0.691657	0.640642	1.50833
TFRC	0.353091	7.87247e-12	1.07328e-09	Cap1	0.673519	0.603209	1.50473
ID1	0.351505	5.0189e-10	5.2932e-08	Cap1	0.59734	0.528342	1.29377
NPIPB5	0.343777	6.18855e-11	7.51998e-09	Cap1	0.539299	0.474866	1.08231
ITGA6	0.341182	6.13778e-14	1.08342e-11	Cap1	0.743652	0.712299	1.75491
PROM1	0.339529	8.30201e-12	1.12726e-09	Cap1	0.415961	0.318717	0.777064
CYYR1	0.335723	3.89278e-10	4.18449e-08	Cap1	0.506651	0.438503	1.05757
PDXK	0.332686	4.209e-12	5.90634e-10	Cap1	0.637243	0.592513	1.33959
ANKS1A	0.33157	9.01701e-13	1.39361e-10	Cap1	0.735187	0.700535	1.74083
SPOCK2	0.331031	1.53565e-11	2.01971e-09	Cap1	0.568319	0.509091	1.11616
LRP8	0.330752	2.90755e-11	3.72188e-09	Cap1	0.415961	0.330481	0.766977
BSG	0.330744	4.63033e-09	3.97166e-07	Cap1	0.737606	0.66631	1.83381
SORBS2	0.325174	2.0237e-11	2.61041e-09	Cap1	0.801693	0.757219	2.09989
PPM1H	0.318863	1.80799e-09	1.71289e-07	Cap1	0.471584	0.410695	0.913214
ITM2A	0.318171	6.50552e-09	5.50965e-07	Cap1	0.568319	0.527273	1.26251
PODXL	0.311847	2.45365e-14	4.49676e-12	Cap1	0.801693	0.757219	1.86063
C22orf34	0.302244	2.80544e-07	1.72009e-05	Cap1	0.498186	0.452406	1.05652
SORBS1	0.301374	9.94256e-12	1.32323e-09	Cap1	0.781137	0.763636	1.99116
ACVR1	0.295507	1.88597e-09	1.78174e-07	Cap1	0.598549	0.580749	1.27034
NPIPB4	0.285342	7.16348e-08	5.05787e-06	Cap1	0.460701	0.411765	0.86963
FLI1	0.278857	4.31785e-11	5.42367e-09	Cap1	0.814994	0.8	2.07787
MYO10	0.273102	3.38286e-07	2.0296e-05	Cap1	0.580411	0.585027	1.25416
APOLD1	0.272955	4.10582e-07	2.40736e-05	Cap1	0.704958	0.656684	1.64222
KLHL5	0.272397	6.96386e-11	8.40122e-09	Cap1	0.662636	0.648128	1.42749
LEF1	0.271328	9.60273e-10	9.75929e-08	Cap1	0.758162	0.752941	1.83884
PRKCH	0.270434	3.09231e-10	3.37817e-08	Cap1	0.792019	0.782888	2.02908
STXBP6	0.266873	6.66135e-07	3.68053e-05	Cap1	0.586457	0.563636	1.30885
SLC38A5	0.265019	1.33322e-06	6.91091e-05	Cap1	0.378476	0.324064	0.693987
CXorf36	0.264369	1.06534e-07	7.20351e-06	Cap1	0.527207	0.494118	1.01322
SLC5A3	0.26089	1.01309e-07	6.90587e-06	Cap1	0.339782	0.260963	0.596762
SRGAP2B	0.258341	1.28653e-07	8.5441e-06	Cap1	0.511487	0.485561	0.963542
EMCN	0.258148	8.06123e-08	5.63245e-06	Cap1	0.625151	0.619251	1.37401
SPTBN1	0.256552	3.19366e-17	7.76151e-15	Cap1	0.870617	0.883422	2.44086
PRTG	0.247215	8.51357e-06	0.000352041	Cap1	0.379686	0.342246	0.695287
SCARB1	0.242919	7.1512e-06	0.000304361	Cap1	0.586457	0.574332	1.27082
SLC39A8	0.242737	4.35101e-06	0.000197998	Cap1	0.464329	0.449198	0.872732
KDM7A	0.241851	8.32308e-07	4.495e-05	Cap1	0.444982	0.391444	0.795092
CTNNA2	0.240419	0.000331421	0.00842699	Cap1	0.350665	0.294118	0.713056
ZNF366	0.23778	0.000337813	0.00855707	Cap1	0.461911	0.44492	0.955334
NRG3	0.236222	4.3341e-05	0.0014449	Cap1	0.351874	0.293048	0.560224
RNF19A	0.233336	1.15652e-06	6.04167e-05	Cap1	0.603386	0.60107	1.2511
LMBR1	0.227876	2.48313e-09	2.28718e-07	Cap1	0.719468	0.726203	1.61678
CCDC85A	0.227875	6.12694e-05	0.00194404	Cap1	0.519952	0.504813	1.15942
SLC9A3R2	0.227519	1.90078e-05	0.000714667	Cap1	0.434099	0.394652	0.809494
SLC30A1	0.227268	8.4731e-06	0.000351313	Cap1	0.436518	0.405348	0.78157
PPARD	0.222558	1.87966e-06	9.42305e-05	Cap1	0.570738	0.554011	1.11385
CLIC5	0.222002	0.000512765	0.0120512	Cap1	0.361548	0.334759	0.690203
LARGE1	0.21931	0.000224011	0.00603445	Cap1	0.448609	0.438503	0.861313
EPHA3	0.219061	0.000786132	0.0173001	Cap1	0.371221	0.349733	0.74771
CLDN5	0.214957	3.90487e-05	0.00132435	Cap1	0.813785	0.787166	2.17005
PLPPR4	0.21115	0.000892659	0.0193648	Cap1	0.32769	0.306952	0.607817
UNC13B	0.210687	5.83422e-06	0.000255108	Cap1	0.588875	0.591444	1.20628
AGAP1	0.209386	9.2334e-07	4.93891e-05	Cap1	0.696493	0.693048	1.52776
SRGAP2C	0.205893	3.03366e-05	0.00106426	Cap1	0.47763	0.477005	0.873198
HMCN1	0.20489	0.000507249	0.0119383	Cap1	0.396614	0.359358	0.781539
PTPRB	0.204491	2.12642e-10	2.40327e-08	Cap1	0.819831	0.863102	2.15028
EML1	0.200638	0.000270185	0.00709036	Cap1	0.469166	0.456684	0.879107
ABLIM1	0.20062	1.97802e-09	1.86345e-07	Cap1	0.762999	0.805348	1.85398
MIR181A1HG	0.200255	0.00230098	0.0415788	Cap1	0.34341	0.331551	0.673056
TIE1	0.199855	0.000323882	0.00826033	Cap1	0.467956	0.477005	0.871488
SERPINB6	0.199819	3.80451e-06	0.000174883	Cap1	0.62636	0.632086	1.25905
ALPL	0.199588	3.60108e-05	0.00124092	Cap1	0.31318	0.24492	0.57073
DNM2	0.199042	0.000128382	0.00366128	Cap1	0.505441	0.51123	0.925228
TNFSF10	0.198235	0.00024477	0.00652552	Cap1	0.311971	0.265241	0.550564
APP	0.19487	2.12925e-09	1.98916e-07	Cap1	0.770254	0.80107	1.79479
MAP3K1	0.194046	0.000471159	0.0112789	Cap1	0.401451	0.389305	0.741715
TMEM123	0.193297	4.38033e-05	0.00145597	Cap1	0.58162	0.567914	1.19063
SAMD12	0.192507	0.00012612	0.00361215	Cap1	0.665054	0.684492	1.57454
LIMCH1	0.192312	4.10413e-06	0.000187271	Cap1	0.740024	0.759358	1.77282
USP54	0.191099	2.20311e-06	0.000108659	Cap1	0.65659	0.694118	1.42329
EFR3B	0.190173	0.00197995	0.0370143	Cap1	0.441354	0.445989	0.818316
PAQR5	0.189017	0.00142917	0.0284461	Cap1	0.370012	0.35508	0.651809
SNED1	0.188026	6.6029e-05	0.00207151	Cap1	0.610641	0.629947	1.30579
AIF1L	0.187642	0.000679931	0.0153044	Cap1	0.330109	0.303743	0.541862
FMNL3	0.187424	0.000998416	0.0212602	Cap1	0.481258	0.503743	0.912111
NOSTRIN	0.185785	0.00011405	0.00330026	Cap1	0.61185	0.607487	1.29476
CDC14A	0.183625	0.000811431	0.0177636	Cap1	0.452237	0.453476	0.857682
HLF	0.182394	0.00085121	0.0185376	Cap1	0.471584	0.452406	0.900858
USP6NL	0.181091	1.87423e-05	0.000707571	Cap1	0.632406	0.658824	1.33981
EPHA4	0.177464	0.00141011	0.0281	Cap1	0.509069	0.525134	0.995649
GALNT18	0.16284	0.00016819	0.00464259	Cap1	0.784764	0.806417	2.14547
ARFGEF2	0.160646	0.000257239	0.0067985	Cap1	0.553809	0.593583	1.0817
CMTM8	0.15957	0.00174669	0.0334173	Cap1	0.568319	0.597861	1.21354
SMARCA2	0.15642	4.65467e-05	0.00153351	Cap1	0.651753	0.682353	1.32691
MCF2L	0.153122	0.00218114	0.0397776	Cap1	0.563482	0.589305	1.14509
QKI	0.152555	1.77476e-07	1.12518e-05	Cap1	0.827086	0.84492	2.07102
SLC19A3	0.152486	0.00281371	0.0490577	Cap1	0.452237	0.442781	0.818636
JCAD	0.15142	8.14151e-05	0.00247777	Cap1	0.62636	0.639572	1.30858
EGFL7	0.150741	0.000491635	0.011655	Cap1	0.662636	0.659893	1.33693
TSHZ2	2.49276	3.01924e-97	1.01259e-92	Ven	0.916168	0.274608	3.06136
PDE4D	1.76194	3.16048e-59	5.29982e-55	Ven	0.964072	0.710972	3.43197
AFF3	1.70013	6.30318e-44	5.2849e-40	Ven	0.772455	0.368025	2.43638
LINC02147	1.61903	1.73903e-22	2.08298e-19	Ven	0.670659	0.221317	2.05915
IL1R1	1.5462	6.39169e-31	1.33978e-27	Ven	0.736527	0.217555	1.83946
FAM155A	1.50662	1.02738e-33	2.87136e-30	Ven	0.790419	0.448276	2.49261
LRRC1	1.36699	7.65424e-29	1.35109e-25	Ven	0.676647	0.117241	1.50838
PLA2G4A	1.33025	3.48317e-27	5.56278e-24	Ven	0.688623	0.127273	1.53622
KCTD8	1.30273	5.57175e-36	2.07628e-32	Ven	0.700599	0.29906	1.88723
ADGRG6	1.30243	1.6e-28	2.68305e-25	Ven	0.652695	0.0576803	1.38707
BNC2	1.28812	5.05118e-25	7.0586e-22	Ven	0.616766	0.0645768	1.38873
RALGAPA2	1.22934	1.04313e-39	4.99777e-36	Ven	0.754491	0.351724	1.81371
IL4R	1.1681	8.12925e-34	2.72639e-30	Ven	0.784431	0.413166	1.93066
ABCC4	1.16516	4.71264e-24	6.32211e-21	Ven	0.694611	0.180564	1.46867
SNTG2	1.15005	2.87653e-16	1.69251e-13	Ven	0.473054	0.0263323	1.19674
MKL2	1.13972	9.4519e-39	3.96247e-35	Ven	0.928144	0.786207	2.9414
TRPM6	1.13942	9.08034e-45	1.01512e-40	Ven	0.706587	0.267085	1.53067
CDH11	1.12497	1.22143e-33	3.15111e-30	Ven	0.772455	0.401254	1.83065
RIMS2	1.07141	4.02003e-43	2.69648e-39	Ven	0.664671	0.228213	1.40767
CMIP	1.02805	9.31495e-34	2.84004e-30	Ven	0.682635	0.302821	1.50768
LYST	0.996468	2.48759e-32	5.95919e-29	Ven	0.790419	0.432602	1.68635
CFH	0.980204	4.76387e-23	6.14502e-20	Ven	0.724551	0.426959	1.80293
FOXP1	0.923411	1.08101e-31	2.41699e-28	Ven	0.928144	0.831348	2.94326
ELOVL7	0.909374	1.6158e-26	2.46321e-23	Ven	0.952096	0.862069	3.1955
PDZRN3	0.873359	6.99736e-17	4.69355e-14	Ven	0.760479	0.551097	2.01129
CADPS2	0.868734	3.81212e-21	4.40866e-18	Ven	0.868263	0.677743	2.28277
TMTC2	0.861557	2.41347e-30	4.76135e-27	Ven	0.622754	0.253918	1.25272
PELI2	0.854244	1.41765e-22	1.76093e-19	Ven	0.622754	0.336677	1.39554
PLCB4	0.833693	2.36121e-16	1.46648e-13	Ven	0.862275	0.613166	2.20264
RAMP3	0.824143	3.20761e-16	1.85477e-13	Ven	0.556886	0.131661	1.00406
ADAMTS6	0.823341	1.76387e-11	4.73254e-09	Ven	0.479042	0.128527	1.03957
CDH23	0.822821	8.27544e-10	1.50838e-07	Ven	0.419162	0.105956	0.971944
LDLRAD3	0.816703	5.8258e-20	5.58245e-17	Ven	0.856287	0.633856	2.11129
MCTP1	0.808183	9.94105e-11	2.28285e-08	Ven	0.538922	0.229467	1.1968
IL6R	0.802484	2.77333e-16	1.66092e-13	Ven	0.550898	0.132915	0.959786
LHFPL6	0.795631	1.02746e-15	5.5579e-13	Ven	0.898204	0.747962	2.6901
RYR3	0.794782	3.83863e-10	7.61774e-08	Ven	0.443114	0.124138	0.975446
C1GALT1	0.778288	7.16653e-21	8.0117e-18	Ven	0.60479	0.334796	1.28662
ANO2	0.776167	6.4357e-15	2.95672e-12	Ven	0.91018	0.744828	2.5917
HIPK3	0.760093	1.20659e-17	9.19699e-15	Ven	0.760479	0.610658	1.91793
MYOF	0.747077	5.53072e-20	5.45557e-17	Ven	0.670659	0.39373	1.36898
CEMIP	0.736478	2.28069e-08	3.13483e-06	Ven	0.419162	0.139185	0.945012
SDK1	0.735257	6.28125e-09	9.6192e-07	Ven	0.443114	0.147962	0.983856
GLIS3	0.733177	6.96309e-16	3.89213e-13	Ven	0.646707	0.382445	1.44009
DNM3	0.723961	7.44298e-16	4.09218e-13	Ven	0.88024	0.706583	2.20991
LEPR	0.722765	2.00363e-17	1.46082e-14	Ven	0.736527	0.506583	1.63201
TLL1	0.717343	8.58404e-11	1.99925e-08	Ven	0.365269	0.00752351	0.724783
PLA1A	0.706497	2.62462e-12	7.85933e-10	Ven	0.45509	0.0846395	0.81222
FLI1	0.697106	1.10741e-16	7.2824e-14	Ven	0.922156	0.794984	2.56093
PGM5	0.687516	3.30391e-14	1.28845e-11	Ven	0.57485	0.349843	1.26479
CRIM1	0.672718	8.8108e-12	2.48316e-09	Ven	0.838323	0.719749	2.30259
CHSY1	0.672631	1.51724e-11	4.13701e-09	Ven	0.688623	0.518495	1.69166
ETV6	0.671793	4.17707e-15	2.0013e-12	Ven	0.748503	0.530408	1.61301
NUAK1	0.66994	1.52318e-08	2.1738e-06	Ven	0.467066	0.197492	0.940947
VWF	0.669645	1.48053e-14	6.20676e-12	Ven	0.904192	0.824451	2.76898
ABCB1	0.662835	1.70505e-16	1.07894e-13	Ven	0.976048	0.924138	3.55518
SAMD5	0.662352	5.39768e-09	8.3809e-07	Ven	0.359281	0.0476489	0.718957
NFIB	0.659597	8.39533e-13	2.58314e-10	Ven	0.838323	0.697179	2.21536
KCNJ6	0.650838	1.44038e-10	3.22049e-08	Ven	0.39521	0.0482759	0.708015
JAM2	0.645437	2.80133e-15	1.36161e-12	Ven	0.706587	0.452665	1.40889
NOVA1	0.64397	1.59996e-15	8.25529e-13	Ven	0.634731	0.398746	1.2909
LDB2	0.643936	3.31022e-10	6.68785e-08	Ven	0.640719	0.455799	1.57545
OSMR	0.642436	2.4868e-14	9.96176e-12	Ven	0.700599	0.480878	1.4847
JAK2	0.639036	1.34136e-15	7.12478e-13	Ven	0.658683	0.411285	1.30045
SLC1A1	0.636887	9.33435e-13	2.84596e-10	Ven	0.778443	0.581818	1.79337
CCSER1	0.630391	1.55811e-14	6.45133e-12	Ven	0.556886	0.304702	1.13415
AL109930.1	0.626709	4.35841e-09	6.86255e-07	Ven	0.401198	0.0858934	0.756124
PKP4	0.625351	2.99611e-13	9.56986e-11	Ven	0.802395	0.670219	1.97115
RPS6KA2	0.623759	7.14531e-14	2.6334e-11	Ven	0.802395	0.652665	1.84672
CEMIP2	0.611941	6.90408e-12	1.99611e-09	Ven	0.808383	0.675235	1.99097
SFMBT2	0.609828	2.49504e-14	9.96176e-12	Ven	0.670659	0.433229	1.31601
CALCRL	0.607263	1.07067e-14	4.66338e-12	Ven	0.51497	0.275862	1.03227
PRKCH	0.60662	2.48651e-13	8.17573e-11	Ven	0.88024	0.777429	2.4347
STOX2	0.601679	5.40395e-12	1.58981e-09	Ven	0.598802	0.378056	1.28602
ARHGEF3	0.590087	1.14174e-13	3.9476e-11	Ven	0.640719	0.39185	1.21662
CPD	0.58731	2.6163e-11	6.69813e-09	Ven	0.682635	0.518495	1.47659
PDE10A	0.582073	1.69987e-09	2.8793e-07	Ven	0.820359	0.684013	2.11814
FBXO34	0.578654	2.57521e-13	8.38519e-11	Ven	0.592814	0.355486	1.1191
NAMPT	0.570186	7.98205e-09	1.20586e-06	Ven	0.736527	0.64326	1.86894
SOX5	0.567316	7.78298e-10	1.43421e-07	Ven	0.814371	0.697179	2.18979
MAGI2	0.56126	6.37514e-10	1.19447e-07	Ven	0.628743	0.430094	1.34262
ZNF521	0.557427	3.26019e-08	4.32175e-06	Ven	0.491018	0.213793	0.866177
ZBTB16	0.556825	3.92157e-10	7.73657e-08	Ven	0.790419	0.641379	1.88735
RBMS3	0.549139	3.29004e-10	6.68735e-08	Ven	0.754491	0.605643	1.77003
ACTN1	0.540915	4.16806e-11	1.0432e-08	Ven	0.54491	0.352978	1.05998
NDRG1	0.540462	5.00936e-08	6.31594e-06	Ven	0.562874	0.407524	1.19569
SMAD1	0.538256	1.4887e-08	2.13367e-06	Ven	0.497006	0.213793	0.820831
IL6ST	0.534578	7.88481e-12	2.24745e-09	Ven	0.700599	0.523511	1.39178
RUNX1T1	0.533956	5.69599e-09	8.76294e-07	Ven	0.700599	0.519749	1.52137
BACE2	0.532938	6.78591e-10	1.26437e-07	Ven	0.556886	0.357994	1.15585
TPD52L1	0.530597	8.69474e-10	1.57624e-07	Ven	0.461078	0.144828	0.705022
FOXO1	0.529149	1.06506e-08	1.56666e-06	Ven	0.724551	0.582445	1.64944
GNA14	0.523591	1.53966e-05	0.00115349	Ven	0.407186	0.198119	0.830044
CHN1	0.515375	5.99834e-12	1.74932e-09	Ven	0.676647	0.458307	1.2136
PIK3C2A	0.512596	5.13821e-11	1.24873e-08	Ven	0.748503	0.617555	1.6061
HIF3A	0.510631	1.03894e-10	2.33851e-08	Ven	0.700599	0.480878	1.28821
EPB41L4A	0.509751	1.85325e-09	3.12334e-07	Ven	0.772455	0.631348	1.72463
PDLIM1	0.506199	3.73924e-08	4.91791e-06	Ven	0.377246	0.0796238	0.616507
IFNGR1	0.504473	2.18478e-08	3.01535e-06	Ven	0.57485	0.424451	1.18695
ACSL4	0.502627	1.91188e-07	2.2187e-05	Ven	0.479042	0.230094	0.798904
AAK1	0.493708	1.02447e-10	2.32154e-08	Ven	0.778443	0.606897	1.55251
BMPR2	0.493566	6.93344e-11	1.63756e-08	Ven	0.898204	0.835737	2.40672
BABAM2	0.490965	5.09261e-10	9.75977e-08	Ven	0.700599	0.544201	1.46218
SEMA6A	0.489568	1.6417e-09	2.80914e-07	Ven	0.634731	0.451411	1.25321
ABCA1	0.483859	2.87597e-11	7.30714e-09	Ven	0.45509	0.24953	0.845793
TMEM87B	0.477616	1.62735e-10	3.59067e-08	Ven	0.598802	0.387461	1.08127
ITSN1	0.476493	2.70105e-09	4.44058e-07	Ven	0.592814	0.418809	1.13196
MAP3K8	0.47567	3.31483e-06	0.00029805	Ven	0.45509	0.230094	0.792124
CP	0.470416	0.000421543	0.0225123	Ven	0.407186	0.22884	0.943359
ETS2	0.469977	9.51009e-09	1.41128e-06	Ven	0.748503	0.603135	1.61297
NKTR	0.466676	1.08396e-09	1.93372e-07	Ven	0.802395	0.706583	1.83341
ARID5B	0.463667	4.66235e-06	0.000404046	Ven	0.401198	0.176803	0.698426
ITFG1	0.458129	2.16712e-08	3.00334e-06	Ven	0.688623	0.525392	1.36762
KCNT2	0.457828	1.29993e-07	1.55149e-05	Ven	0.461078	0.30721	0.988034
MCF2L	0.456752	1.20907e-07	1.45862e-05	Ven	0.706587	0.563636	1.4773
SPNS2	0.454322	6.27454e-07	6.55562e-05	Ven	0.401198	0.146082	0.636283
MYRIP	0.452352	4.373e-07	4.68567e-05	Ven	0.886228	0.81442	2.54343
LRMDA	0.447563	6.72092e-07	6.95698e-05	Ven	0.868263	0.776176	2.38469
CFLAR	0.446983	1.89708e-09	3.16538e-07	Ven	0.844311	0.722257	1.89509
RAPGEF4	0.446168	3.8992e-08	5.06256e-06	Ven	0.778443	0.680251	1.84605
PARP14	0.446159	5.89876e-08	7.32713e-06	Ven	0.676647	0.548589	1.41119
ADGRL3	0.444485	5.76018e-07	6.05595e-05	Ven	0.508982	0.356113	1.06385
RNF145	0.443647	4.59734e-10	8.86123e-08	Ven	0.508982	0.320376	0.90315
SVIL	0.442912	2.43513e-07	2.76846e-05	Ven	0.694611	0.537931	1.43596
VCAM1	0.439822	0.000300806	0.0166751	Ven	0.239521	0.0413793	0.515175
TEAD1	0.437231	2.76649e-08	3.74123e-06	Ven	0.718563	0.612539	1.56407
PKHD1L1	0.437161	0.000377101	0.0203988	Ven	0.197605	0.000626959	0.43776
MVB12B	0.433277	7.59669e-07	7.81527e-05	Ven	0.449102	0.186207	0.687522
MAGI1	0.431691	5.42743e-06	0.000459729	Ven	0.754491	0.638245	1.77285
EVA1C	0.430531	1.21939e-06	0.000120637	Ven	0.664671	0.559248	1.45551
AGFG1	0.430352	2.22567e-07	2.54759e-05	Ven	0.802395	0.711599	1.89902
ATP8B1	0.429444	1.10569e-08	1.61932e-06	Ven	0.48503	0.297179	0.890451
BCAR3	0.428818	3.58667e-08	4.73582e-06	Ven	0.520958	0.357367	0.965663
SLC6A6	0.426627	0.000189672	0.0111016	Ven	0.431138	0.23511	0.831748
SH3RF3	0.425888	0.000223786	0.0127859	Ven	0.329341	0.137304	0.629951
ST3GAL6	0.423121	3.17043e-09	5.11201e-07	Ven	0.562874	0.363009	0.999842
IER3	0.421388	5.26096e-06	0.000448962	Ven	0.305389	0.0583072	0.495484
FLVCR2	0.419537	8.44109e-05	0.0053314	Ven	0.365269	0.163636	0.66087
KIF26B	0.417921	4.35913e-05	0.00297653	Ven	0.293413	0.0746082	0.517254
SULF2	0.417659	2.00281e-10	4.33357e-08	Ven	0.532934	0.314107	0.877759
IGF2BP2	0.416892	5.86845e-06	0.000489592	Ven	0.383234	0.139812	0.623543
RPGR	0.41619	1.04625e-05	0.000814134	Ven	0.54491	0.415047	1.20899
SULT1B1	0.413794	4.29363e-06	0.000374025	Ven	0.317365	0.0664577	0.510561
PDLIM5	0.410976	1.65974e-06	0.000158844	Ven	0.694611	0.549843	1.40201
AHCYL2	0.409813	2.30405e-07	2.62834e-05	Ven	0.592814	0.451411	1.15674
HMBOX1	0.409142	1.05387e-08	1.55703e-06	Ven	0.622754	0.451411	1.09298
PDGFC	0.40684	3.86689e-08	5.04622e-06	Ven	0.473054	0.29279	0.885952
SMAD3	0.404986	3.28475e-07	3.60013e-05	Ven	0.502994	0.341066	0.934951
SORBS2	0.403707	6.74572e-06	0.0005518	Ven	0.814371	0.774295	2.29278
PTPRM	0.399093	1.16457e-06	0.000115555	Ven	0.916168	0.854545	2.67237
CLEC2B	0.397408	0.000115834	0.00714125	Ven	0.419162	0.240752	0.746036
RAB30	0.396859	1.62642e-09	2.79727e-07	Ven	0.538922	0.329154	0.887246
BMP2K	0.394491	2.09782e-08	2.91937e-06	Ven	0.497006	0.308464	0.852067
CNKSR3	0.393981	7.71143e-08	9.43891e-06	Ven	0.502994	0.312226	0.905005
RBMS2	0.393285	4.90426e-07	5.22156e-05	Ven	0.754491	0.633856	1.58585
FKBP5	0.392188	1.33199e-05	0.0010084	Ven	0.51497	0.37931	1.08391
MAN1A1	0.391753	1.69244e-07	1.98465e-05	Ven	0.467066	0.304702	0.840584
CBLB	0.390342	1.50516e-06	0.000145897	Ven	0.538922	0.405643	1.04011
FRYL	0.387639	1.70998e-08	2.39956e-06	Ven	0.874251	0.79373	2.05757
NOSTRIN	0.386125	9.47815e-06	0.000751485	Ven	0.694611	0.600627	1.5457
SLC2A3	0.385992	0.000297284	0.0165148	Ven	0.634731	0.519749	1.48572
HSD17B4	0.384294	5.51966e-09	8.5308e-07	Ven	0.532934	0.340439	0.863278
CYTH1	0.381727	3.50542e-06	0.000313506	Ven	0.652695	0.512226	1.23432
FHIT	0.380587	7.20914e-05	0.00460534	Ven	0.526946	0.408777	1.18555
ESYT2	0.380279	5.54772e-06	0.000465149	Ven	0.94012	0.880251	2.78869
ZNRF1	0.378742	4.45702e-08	5.6621e-06	Ven	0.51497	0.330408	0.869117
ATP10D	0.375393	1.12187e-08	1.63589e-06	Ven	0.449102	0.270846	0.751596
NCOA1	0.374851	5.69891e-08	7.10521e-06	Ven	0.856287	0.80627	2.24993
GBP2	0.373409	3.70365e-05	0.00256638	Ven	0.401198	0.19373	0.623676
TBC1D22A	0.372577	2.30588e-06	0.000215416	Ven	0.730539	0.627586	1.53663
RAD51B	0.36894	5.80365e-05	0.0038615	Ven	0.634731	0.49906	1.37068
ITGAV	0.368003	8.88806e-06	0.000709733	Ven	0.640719	0.510345	1.23055
LRRFIP1	0.364599	2.70823e-07	3.06853e-05	Ven	0.48503	0.317868	0.832431
RALGAPA1	0.362937	3.83401e-07	4.1479e-05	Ven	0.820359	0.761129	1.97777
AC016831.7	0.362703	9.31477e-06	0.00074204	Ven	0.838323	0.737304	1.9818
HDAC4	0.361915	4.85964e-08	6.15029e-06	Ven	0.508982	0.328527	0.827958
FBXL17	0.36142	8.87265e-06	0.000709733	Ven	0.658683	0.552351	1.35374
SLCO2A1	0.361023	9.61025e-05	0.00599087	Ven	0.287425	0.0796238	0.455938
COG7	0.360414	1.91443e-05	0.00140803	Ven	0.365269	0.141693	0.531757
CLIP1	0.359678	1.70158e-07	1.98842e-05	Ven	0.532934	0.367398	0.884905
STK3	0.358685	1.71605e-05	0.00127612	Ven	0.742515	0.603135	1.49241
KMT2C	0.358179	1.66242e-06	0.000158844	Ven	0.778443	0.651411	1.56052
UBE2E2	0.357423	1.27391e-05	0.000966614	Ven	0.538922	0.390596	1.04884
ITPR2	0.356446	4.26499e-06	0.000373471	Ven	0.538922	0.4	0.992147
ARNT2	0.355527	6.1708e-06	0.00051354	Ven	0.652695	0.501567	1.23924
NEAT1	0.354354	6.42098e-08	7.94638e-06	Ven	0.994012	0.97116	3.66802
TRPS1	0.353261	1.00249e-05	0.000789476	Ven	0.54491	0.407524	1.03338
ASAP1	0.35319	1.52746e-06	0.000147207	Ven	0.850299	0.775549	2.10712
SGMS1	0.352524	1.74544e-05	0.0012951	Ven	0.802395	0.73605	1.93778
SLCO2B1	0.351255	6.9404e-05	0.00448492	Ven	0.766467	0.653918	1.63792
PRICKLE2	0.349426	0.00017981	0.0105613	Ven	0.724551	0.648903	1.76712
TEK	0.346891	6.8269e-05	0.00445449	Ven	0.646707	0.540439	1.2982
ZNF608	0.345098	0.000292654	0.0163041	Ven	0.317365	0.132288	0.506147
CACNA1C	0.342519	0.000130936	0.00796977	Ven	0.479042	0.334169	1.00565
NXN	0.340432	0.000297422	0.0165148	Ven	0.844311	0.757994	2.01989
ARRDC3	0.339188	1.99238e-06	0.000186649	Ven	0.407186	0.25768	0.745452
MACF1	0.33916	4.88248e-06	0.000420948	Ven	0.946108	0.875235	2.48542
TTC28	0.337339	1.09155e-05	0.000841144	Ven	0.808383	0.732915	1.96501
SLC19A3	0.336785	7.13518e-05	0.00456679	Ven	0.526946	0.438871	1.04259
KAT6A	0.335655	4.06586e-05	0.00279428	Ven	0.736527	0.638871	1.49707
PLEKHH2	0.335283	0.000397416	0.0213941	Ven	0.287425	0.102194	0.453443
PART1	0.334249	0.000455999	0.0241219	Ven	0.251497	0.0633229	0.407515
PHIP	0.331683	2.79181e-05	0.00198372	Ven	0.646707	0.563636	1.31551
SLC22A23	0.330553	1.65609e-05	0.00123426	Ven	0.526946	0.384326	0.953194
WWP1	0.330545	1.00279e-05	0.000789476	Ven	0.592814	0.469592	1.0722
ATG7	0.330194	1.13051e-05	0.000865639	Ven	0.51497	0.381191	0.904018
ANXA2	0.328654	2.92337e-08	3.92176e-06	Ven	0.45509	0.264577	0.707927
FENDRR	0.328184	0.00070046	0.0347002	Ven	0.413174	0.24953	0.681036
DENND4C	0.327881	2.84265e-05	0.00201558	Ven	0.658683	0.537304	1.22761
DIP2B	0.324082	1.76169e-06	0.000167724	Ven	0.54491	0.384953	0.89055
ZFAND3	0.318276	3.21779e-05	0.00226244	Ven	0.820359	0.752978	1.89576
JARID2	0.317376	3.64989e-05	0.00253437	Ven	0.562874	0.431975	1.0353
FNDC3B	0.317268	7.54683e-05	0.00479366	Ven	0.676647	0.566144	1.33812
ERG	0.316942	7.3107e-05	0.00465249	Ven	0.820359	0.762382	2.02207
TBC1D4	0.315373	5.01399e-05	0.00336992	Ven	0.826347	0.778056	2.17383
SMAD9	0.31351	7.12484e-06	0.000578015	Ven	0.520958	0.375549	0.89333
UBE2H	0.312107	0.000110837	0.00685838	Ven	0.628743	0.518495	1.1438
PON2	0.311756	0.000636443	0.0317049	Ven	0.634731	0.566771	1.35477
MYO9A	0.311632	8.70881e-05	0.00546959	Ven	0.646707	0.557994	1.28955
VAPA	0.310001	2.71584e-05	0.00193795	Ven	0.57485	0.469592	1.03978
RIN2	0.309474	0.000178562	0.0105064	Ven	0.688623	0.601254	1.41356
UBR5	0.30879	7.02527e-05	0.00451367	Ven	0.730539	0.630094	1.44924
MBNL1	0.308002	0.00028706	0.016019	Ven	0.814371	0.737931	1.89984
RFX3	0.307214	0.000159883	0.00954118	Ven	0.712575	0.609404	1.43552
SPIDR	0.307149	0.000176199	0.0104038	Ven	0.694611	0.63511	1.53373
SIPA1L1	0.306535	5.81448e-05	0.0038615	Ven	0.562874	0.448276	1.0299
AL359220.1	0.306092	0.000743517	0.0364563	Ven	0.365269	0.191223	0.573483
RAB27A	0.305787	0.000629932	0.0315323	Ven	0.353293	0.178683	0.542207
NR3C2	0.304743	0.000603393	0.0303853	Ven	0.802395	0.71348	1.94666
CPNE8	0.302688	0.000162305	0.00965137	Ven	0.742515	0.668966	1.6559
GOLPH3	0.30223	2.94493e-06	0.00026912	Ven	0.54491	0.386207	0.86295
BBS9	0.30199	0.000589667	0.0299187	Ven	0.742515	0.64953	1.61402
PARVB	0.300242	0.000244975	0.0138549	Ven	0.616766	0.52163	1.21835
PTPN14	0.297228	0.000202493	0.0116687	Ven	0.646707	0.559248	1.28111
RERE	0.295958	0.000176617	0.0104101	Ven	0.826347	0.732288	1.76234
TRIM22	0.293327	1.51598e-06	0.000146521	Ven	0.419162	0.268966	0.659833
STIM2	0.292201	2.02525e-05	0.00147464	Ven	0.449102	0.312226	0.739966
MAOA	0.290362	0.00086704	0.0417966	Ven	0.413174	0.318495	0.755705
GNB4	0.289695	5.29808e-05	0.00354664	Ven	0.479042	0.35047	0.806758
IFNGR2	0.288259	1.02223e-05	0.00080102	Ven	0.461078	0.309091	0.738675
ARHGAP20	0.287139	5.26336e-05	0.00353045	Ven	0.275449	0.0526646	0.349169
MAN1A2	0.286953	6.85138e-05	0.00445757	Ven	0.586826	0.475235	1.04327
USP32	0.284994	6.2185e-06	0.000516228	Ven	0.48503	0.3279	0.747592
LRBA	0.28428	0.000224964	0.0128313	Ven	0.658683	0.581818	1.33485
IKBKB	0.283681	6.22865e-05	0.00410405	Ven	0.568862	0.42069	0.927642
PARP4	0.283161	2.77686e-06	0.000255152	Ven	0.467066	0.302194	0.71134
CNTNAP3B	0.282255	0.000195713	0.0113169	Ven	0.508982	0.396238	0.920515
PLSCR4	0.281402	0.000576862	0.0294618	Ven	0.556886	0.456426	1.07139
PIAS2	0.281067	0.000993297	0.04692	Ven	0.526946	0.445141	0.996914
FGD6	0.281032	0.000471681	0.0247176	Ven	0.550898	0.433229	0.969276
TGFBR3	0.2803	0.000622916	0.0312277	Ven	0.407186	0.314107	0.713953
TNKS	0.276414	0.000469961	0.0247046	Ven	0.634731	0.545455	1.2143
SNX29	0.275946	4.80139e-05	0.00324002	Ven	0.461078	0.339812	0.754045
CHST15	0.274818	0.000239511	0.0135688	Ven	0.431138	0.309718	0.736433
GRAMD1A	0.273634	0.000772563	0.037715	Ven	0.299401	0.121003	0.421544
NEDD4	0.271136	0.000191686	0.0111804	Ven	0.538922	0.425705	0.950966
EXOC4	0.26907	0.000578101	0.0294656	Ven	0.760479	0.690909	1.66353
MKL1	0.26902	0.000944247	0.0449615	Ven	0.54491	0.450784	0.97873
SLCO3A1	0.26604	0.000533262	0.0275147	Ven	0.628743	0.542947	1.2103
ZMYND8	0.264336	0.0004288	0.0228634	Ven	0.562874	0.436364	0.956368
KDM6A	0.263588	0.000608793	0.0306113	Ven	0.592814	0.502194	1.09108
TRIO	0.262525	0.00014998	0.0090468	Ven	0.838323	0.801254	2.10811
AL136531.2	0.260229	0.000331966	0.0182217	Ven	0.473054	0.342947	0.818795
TCF7L2	0.256948	0.000867387	0.0417966	Ven	0.670659	0.536677	1.22179
DYM	0.255987	0.00100969	0.0476274	Ven	0.664671	0.57931	1.26052
CSNK1A1	0.255984	0.000406431	0.0218094	Ven	0.736527	0.678997	1.53623
PTPRG	0.255657	0.000546698	0.0280783	Ven	1	0.963009	3.63486
PHKB	0.255262	0.00084237	0.0408013	Ven	0.682635	0.623197	1.38799
RNGTT	0.252458	0.000322141	0.0177405	Ven	0.479042	0.363636	0.798664
PITPNM2	0.25065	0.000246351	0.0139093	Ven	0.431138	0.32163	0.721035
TMEM131	0.248868	0.000333238	0.0182617	Ven	0.568862	0.460815	0.953925
LARP4	0.2446	0.000231056	0.0131341	Ven	0.389222	0.28652	0.619003
PRSS23	0.24313	0.000778941	0.0379711	Ven	0.401198	0.294671	0.704412
DIP2C	0.242064	0.000843067	0.0408013	Ven	0.45509	0.348589	0.764849
UBAP1	0.23579	3.39062e-05	0.00236413	Ven	0.413174	0.270846	0.60396
ARID4A	0.233551	0.000152278	0.00915252	Ven	0.42515	0.299687	0.647811
CD99	0.22935	0.000587322	0.0298449	Ven	0.443114	0.330408	0.701132
FAM49B	0.222662	0.000945133	0.0449615	Ven	0.401198	0.298433	0.659319
NSUN6	0.213067	0.00037543	0.0203412	Ven	0.443114	0.315361	0.681704
EOGT	0.212404	0.000380486	0.0205487	Ven	0.401198	0.285266	0.597364
DERA	0.211644	0.000612065	0.0307297	Ven	0.407186	0.284639	0.626278
RPAP2	0.20892	0.000539729	0.0278056	Ven	0.383234	0.275862	0.57555
ZFC3H1	0.208102	0.000800269	0.0389542	Ven	0.45509	0.34232	0.673124
OGT	0.207776	0.000637313	0.0317049	Ven	0.449102	0.335423	0.672461
ADAMTS9	1.63773	8.8326e-43	2.96228e-38	Cap2	0.893082	0.363693	2.54986
MT2A	1.33505	3.21504e-28	9.80236e-25	Cap2	0.943396	0.63194	2.86187
CLDN5	1.19486	2.92325e-34	1.634e-30	Cap2	0.981132	0.781659	3.14302
IL4R	1.17492	4.30415e-38	7.21763e-34	Cap2	0.861635	0.407361	1.94217
IL1RL1	1.14726	2.23213e-21	2.99445e-18	Cap2	0.654088	0.134124	1.3962
RPGR	1.12803	1.44972e-36	1.21552e-32	Cap2	0.855346	0.384903	1.85849
AKAP12	0.972213	4.31593e-21	5.36102e-18	Cap2	0.792453	0.472863	1.92307
PON2	0.96027	2.24768e-28	7.53828e-25	Cap2	0.893082	0.541485	1.94618
TMSB10	0.955535	2.61008e-17	1.82368e-14	Cap2	0.893082	0.686213	2.63157
SLCO4A1	0.941299	1.56503e-31	7.49828e-28	Cap2	0.805031	0.346226	1.56311
IRAK3	0.936889	1.56622e-24	3.283e-21	Cap2	0.924528	0.606987	2.14273
PITPNC1	0.934085	1.66054e-20	1.85637e-17	Cap2	0.830189	0.531503	1.99968
SLC16A1	0.933819	1.11405e-19	1.1676e-16	Cap2	0.773585	0.435434	1.86134
GALNT15	0.918632	5.01737e-24	8.85645e-21	Cap2	0.899371	0.598253	2.13322
IFITM3	0.908909	1.3303e-18	1.17409e-15	Cap2	0.893082	0.566438	2.17137
CD59	0.906785	3.17741e-27	8.19724e-24	Cap2	0.81761	0.469744	1.70746
CHSY1	0.902774	1.79115e-21	2.50299e-18	Cap2	0.830189	0.505303	1.90409
KCTD8	0.893847	1.26083e-20	1.51021e-17	Cap2	0.641509	0.306925	1.52117
BSG	0.890374	3.68386e-18	2.80794e-15	Cap2	0.943396	0.675608	2.46833
YBX3	0.88986	1.2019e-25	2.87923e-22	Cap2	0.855346	0.467249	1.73696
VWF	0.882244	1.0546e-22	1.68425e-19	Cap2	0.974843	0.817842	2.96543
PECAM1	0.869116	2.19681e-24	4.33393e-21	Cap2	0.955975	0.681223	2.23301
CEBPD	0.864797	3.16509e-30	1.32688e-26	Cap2	0.761006	0.307548	1.41014
ANGPT2	0.863828	1.09765e-21	1.60057e-18	Cap2	0.647799	0.304429	1.42847
HIF1A-AS2	0.855761	3.68671e-15	1.90223e-12	Cap2	0.773585	0.50156	1.96499
GALNT18	0.853425	7.12363e-19	6.82607e-16	Cap2	0.955975	0.780412	2.83548
ARRDC3	0.852549	9.37345e-38	1.04789e-33	Cap2	0.685535	0.230817	1.21403
ELL2	0.849639	3.28544e-24	6.12151e-21	Cap2	0.72956	0.344354	1.49254
BACE2	0.845523	3.11853e-25	6.97263e-22	Cap2	0.72956	0.341859	1.44264
PLSCR1	0.840062	5.51493e-24	9.24798e-21	Cap2	0.886792	0.515284	1.76849
ACSL5	0.834946	2.67014e-29	9.95014e-26	Cap2	0.773585	0.363069	1.41046
ITGA1	0.830162	6.83424e-17	4.67769e-14	Cap2	0.893082	0.691204	2.38753
PDE10A	0.817572	1.20812e-15	6.64229e-13	Cap2	0.924528	0.674361	2.33503
TGM2	0.816217	1.3414e-20	1.5513e-17	Cap2	0.874214	0.548971	1.83947
SORT1	0.811576	2.15673e-17	1.57244e-14	Cap2	0.91195	0.666251	2.22969
SOD2	0.811345	1.00984e-12	4.2871e-10	Cap2	0.578616	0.217717	1.12794
NAMPT	0.800622	2.37909e-17	1.69766e-14	Cap2	0.886792	0.628821	2.08117
ELOVL7	0.798474	2.50478e-19	2.47074e-16	Cap2	0.987421	0.859014	3.09873
MT1X	0.77161	6.2754e-16	3.62869e-13	Cap2	0.647799	0.206488	1.08699
GADD45B	0.759899	5.70383e-16	3.41598e-13	Cap2	0.660377	0.22645	1.09088
IL18R1	0.757795	2.16873e-34	1.4547e-30	Cap2	0.666667	0.228322	1.11802
TSHZ2	0.744989	1.74263e-14	8.4777e-12	Cap2	0.610063	0.308172	1.48262
CREM	0.739761	1.97508e-18	1.656e-15	Cap2	0.779874	0.431691	1.51266
DCLK1	0.739233	3.99897e-20	4.32636e-17	Cap2	0.610063	0.306301	1.20421
ETS2	0.722286	1.83719e-16	1.14103e-13	Cap2	0.880503	0.590767	1.84465
APOLD1	0.717721	3.53221e-14	1.6685e-11	Cap2	0.918239	0.655646	2.15033
PLSCR4	0.698106	7.42785e-19	6.91987e-16	Cap2	0.779874	0.43481	1.45177
GLIS3	0.683973	3.28256e-15	1.72016e-12	Cap2	0.685535	0.379913	1.39865
SORBS1	0.683061	3.57395e-12	1.43045e-09	Cap2	0.968553	0.752339	2.45266
CRIM1	0.682528	3.89109e-12	1.52319e-09	Cap2	0.899371	0.714286	2.31457
PHF10	0.681828	1.60674e-27	4.49056e-24	Cap2	0.710692	0.300062	1.11602
ADGRL4	0.680721	1.95889e-15	1.04281e-12	Cap2	0.90566	0.669994	2.0564
GAPDH	0.676631	2.80211e-18	2.20791e-15	Cap2	0.767296	0.520274	1.46527
CCNY	0.674521	1.18608e-15	6.62978e-13	Cap2	0.949686	0.82408	2.72675
FKBP5	0.663229	1.11516e-16	7.33341e-14	Cap2	0.691824	0.362445	1.33227
NLK	0.658642	3.75067e-13	1.65513e-10	Cap2	0.861635	0.623206	1.88164
HLA-E	0.658299	9.75418e-13	4.19405e-10	Cap2	0.937107	0.775421	2.4522
SLC16A6	0.656508	9.22335e-12	3.51514e-09	Cap2	0.522013	0.157829	0.87674
IFITM2	0.655986	1.07498e-16	7.21054e-14	Cap2	0.742138	0.39738	1.34709
SLC4A7	0.648939	3.90584e-12	1.52319e-09	Cap2	0.597484	0.228322	0.973155
SVIL	0.646038	7.40137e-15	3.70488e-12	Cap2	0.849057	0.523394	1.62276
PTTG1IP	0.640537	4.19854e-16	2.56019e-13	Cap2	0.830189	0.527137	1.54715
RELL1	0.632635	1.8134e-16	1.14103e-13	Cap2	0.779874	0.45602	1.39006
FMNL2	0.631116	2.83082e-18	2.20791e-15	Cap2	0.679245	0.336245	1.17401
SEC14L1	0.630496	1.02541e-13	4.64731e-11	Cap2	0.937107	0.77854	2.39686
ICAM2	0.627759	2.72508e-18	2.20791e-15	Cap2	0.685535	0.344354	1.1698
NFIB	0.623817	1.21241e-10	3.5984e-08	Cap2	0.861635	0.695571	2.1858
EGFL7	0.619756	9.33746e-14	4.28986e-11	Cap2	0.874214	0.64005	1.82077
PLEKHG1	0.617836	1.33698e-10	3.89909e-08	Cap2	0.918239	0.74922	2.34188
CP	0.617295	2.27346e-07	2.93965e-05	Cap2	0.509434	0.219588	1.07912
ERG	0.608819	9.35634e-11	2.87883e-08	Cap2	0.955975	0.74922	2.28905
SLC2A3	0.607224	1.82286e-10	4.97033e-08	Cap2	0.805031	0.503431	1.68874
ARSG	0.599343	3.30214e-11	1.15362e-08	Cap2	0.572327	0.21335	0.904449
MKL2	0.595875	6.23822e-10	1.48512e-07	Cap2	0.955975	0.784155	2.4518
ATP7B	0.584819	6.61023e-16	3.75753e-13	Cap2	0.698113	0.383656	1.20032
MT1M	0.584503	2.86074e-09	5.81476e-07	Cap2	0.515723	0.19713	0.881802
CD46	0.584441	2.68051e-11	9.66655e-09	Cap2	0.874214	0.635683	1.80036
TMEM123	0.583399	9.55127e-12	3.59922e-09	Cap2	0.830189	0.548971	1.61882
ARHGAP26	0.581839	2.45022e-10	6.45562e-08	Cap2	0.893082	0.720524	2.17967
RIMKLB	0.579851	1.35141e-10	3.90721e-08	Cap2	0.773585	0.529008	1.59098
ACTB	0.579157	6.97918e-11	2.23812e-08	Cap2	0.773585	0.538989	1.53755
FKBP1A	0.579018	5.70273e-22	8.69355e-19	Cap2	0.641509	0.288833	0.974219
TAGLN2	0.57585	1.49353e-16	9.63271e-14	Cap2	0.691824	0.384279	1.16671
NR3C2	0.575442	3.26409e-08	5.2129e-06	Cap2	0.893082	0.704928	2.19432
MEF2A	0.574415	1.00435e-09	2.29143e-07	Cap2	0.943396	0.795384	2.44543
CERK	0.573616	2.48645e-21	3.20733e-18	Cap2	0.628931	0.2801	0.953588
GRB10	0.570183	6.93024e-11	2.23812e-08	Cap2	0.849057	0.652527	1.88816
CAMK2D	0.567723	1.26235e-10	3.71376e-08	Cap2	0.773585	0.554585	1.67331
ERO1A	0.567208	9.84812e-19	8.92666e-16	Cap2	0.666667	0.318777	1.06229
JMJD1C	0.564625	1.39505e-13	6.23829e-11	Cap2	0.962264	0.863381	2.75232
TRIO	0.563368	8.85055e-11	2.77411e-08	Cap2	0.949686	0.790393	2.38299
ARHGAP29	0.560077	5.32756e-10	1.3042e-07	Cap2	0.968553	0.797255	2.49331
ACER2	0.556903	1.34983e-11	5.03007e-09	Cap2	0.691824	0.407985	1.32313
SLC1A1	0.549471	1.18448e-09	2.63081e-07	Cap2	0.823899	0.578291	1.71674
SRARP	0.54311	1.74418e-14	8.4777e-12	Cap2	0.654088	0.367436	1.10104
TPM3	0.541011	5.53578e-15	2.81302e-12	Cap2	0.716981	0.419838	1.17051
ZNF385D	0.539893	6.34278e-10	1.49806e-07	Cap2	0.528302	0.316906	1.08989
STAT3	0.538368	1.37564e-10	3.94325e-08	Cap2	0.874214	0.591391	1.62362
FAM107A	0.535234	2.54373e-12	1.04039e-09	Cap2	0.704403	0.420462	1.22135
UBC	0.533039	1.64415e-09	3.50727e-07	Cap2	0.855346	0.653774	1.84159
CPNE8	0.532817	1.13952e-09	2.56492e-07	Cap2	0.842767	0.659389	1.86664
HLA-B	0.528576	4.57403e-09	8.91883e-07	Cap2	0.767296	0.539613	1.56184
AFDN	0.528428	5.12462e-09	9.8604e-07	Cap2	0.930818	0.744853	2.09585
EMP2	0.526858	9.79449e-11	2.95935e-08	Cap2	0.786164	0.543356	1.49761
CDYL2	0.526182	2.46383e-10	6.45562e-08	Cap2	0.798742	0.563943	1.57306
SLC26A2	0.52586	3.04228e-10	7.72969e-08	Cap2	0.54717	0.196507	0.802855
SESTD1	0.521774	3.25368e-10	8.20466e-08	Cap2	0.830189	0.605115	1.62807
PIAS2	0.520678	1.03866e-12	4.35432e-10	Cap2	0.735849	0.424828	1.21618
CCNH	0.516089	1.6523e-09	3.50727e-07	Cap2	0.798742	0.555209	1.53775
PLOD2	0.513143	6.19621e-11	2.03734e-08	Cap2	0.509434	0.2801	0.991976
NFKBIA	0.51245	1.9079e-10	5.11898e-08	Cap2	0.72327	0.464754	1.31355
HIPK3	0.507372	2.23433e-09	4.68344e-07	Cap2	0.830189	0.604492	1.69147
PLIN2	0.505508	1.99093e-08	3.40672e-06	Cap2	0.45283	0.155334	0.70224
PHACTR1	0.505313	4.9507e-10	1.22086e-07	Cap2	0.779874	0.532127	1.43595
KLF6	0.50436	1.65762e-11	6.10914e-09	Cap2	0.72327	0.449782	1.24882
PARVB	0.504283	4.77629e-10	1.18657e-07	Cap2	0.742138	0.509669	1.40534
AF241726.2	0.502442	3.06441e-09	6.15415e-07	Cap2	0.54717	0.224579	0.816963
HLA-A	0.501439	3.39475e-09	6.77697e-07	Cap2	0.710692	0.496569	1.40562
UPP1	0.500492	7.47121e-10	1.75223e-07	Cap2	0.459119	0.124766	0.646265
ETS1	0.499246	2.25112e-08	3.73752e-06	Cap2	0.798742	0.569557	1.57376
ACER3	0.488996	5.57914e-11	1.85261e-08	Cap2	0.679245	0.401123	1.16107
ZFYVE28	0.488261	3.47403e-11	1.20115e-08	Cap2	0.685535	0.416095	1.18326
RPL41	0.48786	1.69454e-08	2.92945e-06	Cap2	0.773585	0.568309	1.54913
TUBA1B	0.487824	6.00668e-14	2.79795e-11	Cap2	0.628931	0.36806	0.973172
LRRC32	0.487399	1.6487e-15	8.91838e-13	Cap2	0.591195	0.282595	0.914959
EGLN1	0.480068	3.09505e-11	1.10428e-08	Cap2	0.591195	0.344978	1.00278
ELF2	0.479387	5.76104e-09	1.0916e-06	Cap2	0.842767	0.642545	1.72789
SCARB1	0.479136	7.11156e-08	1.08908e-05	Cap2	0.761006	0.562071	1.57782
EDN1	0.478237	9.12065e-10	2.09513e-07	Cap2	0.515723	0.28821	1.00248
CSGALNACT1	0.477421	1.03113e-08	1.87945e-06	Cap2	0.522013	0.310667	1.05175
ANXA2	0.476465	5.91988e-16	3.48317e-13	Cap2	0.54717	0.256394	0.843892
ANKRD12	0.475297	2.29612e-08	3.7861e-06	Cap2	0.893082	0.704304	1.88689
DUSP6	0.474216	8.67747e-08	1.26533e-05	Cap2	0.471698	0.179039	0.729581
ATP11A	0.471847	5.14512e-09	9.8604e-07	Cap2	0.754717	0.487211	1.31285
CNOT6L	0.47148	1.81105e-07	2.44915e-05	Cap2	0.842767	0.613225	1.67568
ITGAV	0.469708	6.24373e-10	1.48512e-07	Cap2	0.742138	0.500936	1.32475
REEP3	0.468299	2.55791e-09	5.29551e-07	Cap2	0.698113	0.466001	1.24206
CYTH1	0.467871	5.7798e-10	1.39455e-07	Cap2	0.761006	0.502183	1.31443
S1PR1	0.463069	1.85875e-18	1.59843e-15	Cap2	0.553459	0.241422	0.782393
ESYT2	0.462557	1.83678e-06	0.000200006	Cap2	0.987421	0.875858	2.86527
USP34	0.461577	8.06298e-08	1.20185e-05	Cap2	0.886792	0.713662	1.91061
LAMA5	0.460365	2.00773e-08	3.41803e-06	Cap2	0.540881	0.237056	0.782598
RBMS2	0.455951	2.03477e-07	2.68669e-05	Cap2	0.855346	0.624454	1.64465
RAP1B	0.454871	8.52013e-08	1.24781e-05	Cap2	0.811321	0.573924	1.48699
FOSL2	0.454753	4.70209e-11	1.60917e-08	Cap2	0.698113	0.407985	1.13507
WDR60	0.454079	1.53152e-08	2.67522e-06	Cap2	0.672956	0.456644	1.22293
ST6GALNAC3	0.4539	8.94625e-11	2.77814e-08	Cap2	0.962264	0.945103	3.62878
IGFBP3	0.452401	0.000179634	0.0112623	Cap2	0.295597	0.0879601	0.607996
EIF1	0.451991	7.37314e-08	1.11892e-05	Cap2	0.81761	0.567062	1.48229
MCC	0.450128	1.28619e-06	0.000144238	Cap2	0.798742	0.609482	1.70099
INSR	0.447949	1.45513e-07	2.00009e-05	Cap2	0.779874	0.549595	1.47509
SLC52A3	0.447127	2.64665e-09	5.4456e-07	Cap2	0.503145	0.17093	0.668447
SNX9	0.444983	7.47707e-12	2.88237e-09	Cap2	0.672956	0.38116	1.02386
MGAT5	0.4445	1.6616e-07	2.26532e-05	Cap2	0.786164	0.616344	1.65621
CDH5	0.444478	1.64073e-10	4.54767e-08	Cap2	0.698113	0.424828	1.10354
GJA1	0.443364	3.51647e-09	6.97842e-07	Cap2	0.515723	0.195883	0.676965
NEDD9	0.443155	6.54041e-07	7.89036e-05	Cap2	0.836478	0.638178	1.74523
PRKCA	0.442886	1.18396e-10	3.54531e-08	Cap2	0.647799	0.378041	1.05486
FLT1	0.44262	1.43686e-07	1.99855e-05	Cap2	0.987421	0.953213	3.81699
OSMR	0.440943	2.05178e-08	3.47538e-06	Cap2	0.72956	0.479102	1.30431
RPS6	0.439947	2.16597e-08	3.65036e-06	Cap2	0.742138	0.47723	1.25955
UBR5	0.439536	1.68273e-07	2.28483e-05	Cap2	0.855346	0.618216	1.56959
PICALM	0.43927	2.31424e-08	3.7861e-06	Cap2	0.930818	0.820337	2.38672
HIVEP2	0.439138	1.89635e-07	2.54399e-05	Cap2	0.685535	0.495945	1.3151
HIF1A	0.435338	1.16309e-06	0.000131339	Cap2	0.666667	0.468497	1.25424
DEPP1	0.435283	3.82159e-09	7.53932e-07	Cap2	0.484277	0.281347	0.907803
ADAMTS9-AS1	0.434883	2.53375e-05	0.00205258	Cap2	0.333333	0.0979414	0.598879
RAPGEF4	0.434407	8.33802e-07	9.81195e-05	Cap2	0.849057	0.673737	1.83737
CTNNA1	0.433389	1.04879e-08	1.90131e-06	Cap2	0.805031	0.585777	1.44648
TIE1	0.429999	1.09148e-09	2.47339e-07	Cap2	0.710692	0.449158	1.15663
LSS	0.429524	4.21057e-08	6.66104e-06	Cap2	0.509434	0.202745	0.700518
ZMYND8	0.428342	2.7674e-09	5.65933e-07	Cap2	0.654088	0.427948	1.10677
ACTG1	0.427603	5.71095e-09	1.08826e-06	Cap2	0.691824	0.437305	1.11822
AGFG1	0.427564	1.97678e-07	2.63824e-05	Cap2	0.849057	0.707424	1.89844
RAC1	0.425635	2.3103e-08	3.7861e-06	Cap2	0.786164	0.564566	1.38763
RPL28	0.424593	2.75709e-07	3.52928e-05	Cap2	0.704403	0.521522	1.36384
TNS1	0.423506	4.05205e-06	0.000399699	Cap2	0.792453	0.641298	1.71018
PAPSS2	0.42146	4.07355e-07	5.11681e-05	Cap2	0.628931	0.431691	1.1602
EEF1A1	0.419832	1.12013e-05	0.000983423	Cap2	0.823899	0.662508	1.83954
ANO2	0.419094	8.72442e-05	0.00600709	Cap2	0.861635	0.750468	2.27037
PAM	0.417977	5.45936e-06	0.000520159	Cap2	0.880503	0.741734	2.01178
STK3	0.416562	1.32721e-06	0.000147881	Cap2	0.811321	0.597006	1.54669
RAPGEF5	0.416083	6.65825e-06	0.00062029	Cap2	0.647799	0.515908	1.37233
USP13	0.415834	1.50713e-06	0.00016627	Cap2	0.421384	0.164691	0.620298
AP3S1	0.412681	8.72646e-07	0.000101269	Cap2	0.748428	0.541485	1.40667
CADPS2	0.411299	2.11302e-05	0.00173693	Cap2	0.849057	0.680599	1.87056
MCPH1	0.410958	4.22892e-09	8.29413e-07	Cap2	0.63522	0.386775	1.01826
MGAT4A	0.410408	2.47105e-09	5.14746e-07	Cap2	0.597484	0.377417	0.982797
CRIP2	0.41027	5.4451e-11	1.82618e-08	Cap2	0.63522	0.360574	0.944899
CHST15	0.409594	4.37513e-10	1.09502e-07	Cap2	0.528302	0.300686	0.860295
LINC01693	0.408818	1.98426e-07	2.63824e-05	Cap2	0.383648	0.0923269	0.52699
TFRC	0.406752	4.81606e-05	0.0035814	Cap2	0.773585	0.622583	1.68741
STC1	0.405997	0.000742071	0.0369801	Cap2	0.232704	0.0436681	0.484543
RPS23	0.405865	2.91175e-06	0.000298643	Cap2	0.710692	0.512165	1.35914
DOCK4	0.40477	3.33331e-06	0.000336725	Cap2	0.742138	0.528384	1.41134
ACTN1	0.403805	1.60332e-09	3.44692e-07	Cap2	0.591195	0.349345	0.937696
GBE1	0.402345	1.44524e-07	1.99855e-05	Cap2	0.597484	0.392389	1.07711
TPT1	0.400862	4.00268e-06	0.000395994	Cap2	0.792453	0.587024	1.47488
UBA6	0.400351	1.46135e-10	4.11856e-08	Cap2	0.572327	0.326263	0.87323
LEPR	0.399821	2.6692e-06	0.000275889	Cap2	0.716981	0.509669	1.34149
CHKA	0.399598	1.01684e-08	1.86354e-06	Cap2	0.597484	0.363069	0.988716
RGCC	0.399475	1.54872e-08	2.69124e-06	Cap2	0.591195	0.356207	0.994414
RPL13	0.398928	1.18046e-05	0.001031	Cap2	0.798742	0.614473	1.62577
CPD	0.398592	2.09303e-07	2.74203e-05	Cap2	0.748428	0.512789	1.30756
CFLAR	0.397287	4.3061e-06	0.000422275	Cap2	0.886792	0.718653	1.85191
DOCK9	0.396949	4.8763e-06	0.000469947	Cap2	0.974843	0.875858	2.72104
LDLRAD3	0.396148	1.89273e-05	0.00157514	Cap2	0.798742	0.640674	1.73239
SLC2A1	0.395919	5.89241e-06	0.000556675	Cap2	0.786164	0.68247	1.84434
CNKSR3	0.395834	4.66312e-09	9.03999e-07	Cap2	0.534591	0.310044	0.90848
HIVEP1	0.394747	7.92036e-07	9.35327e-05	Cap2	0.572327	0.393637	1.05892
SUSD6	0.394515	1.2085e-08	2.17907e-06	Cap2	0.641509	0.400499	1.02258
PITPNM2	0.393083	1.8147e-10	4.97033e-08	Cap2	0.559748	0.30942	0.851754
P4HA1	0.39264	9.36399e-09	1.72555e-06	Cap2	0.566038	0.336868	0.925792
ANKRD10	0.392602	1.86513e-07	2.51216e-05	Cap2	0.767296	0.547723	1.29818
ZFPM2	0.392102	1.08753e-05	0.000962368	Cap2	0.698113	0.537118	1.44291
KCTD12	0.391755	2.09114e-11	7.62312e-09	Cap2	0.559748	0.285714	0.84099
PDCD6IP	0.391686	2.76378e-08	4.43501e-06	Cap2	0.685535	0.454148	1.08287
ATP1A1	0.391129	8.19282e-10	1.90813e-07	Cap2	0.591195	0.370555	0.901148
RBMS1	0.390368	9.05732e-06	0.000816571	Cap2	0.805031	0.566438	1.45366
AL136531.2	0.388442	6.09139e-09	1.1413e-06	Cap2	0.566038	0.334373	0.93662
RNF145	0.386227	9.56609e-11	2.91661e-08	Cap2	0.578616	0.31441	0.852926
RPS28	0.386026	0.000128081	0.00832479	Cap2	0.805031	0.611354	1.69809
SRGN	0.384995	7.50072e-06	0.000691097	Cap2	0.767296	0.557704	1.44031
BCAP31	0.383936	4.54333e-06	0.000440388	Cap2	0.440252	0.20025	0.629115
IL6ST	0.382571	4.4862e-07	5.57253e-05	Cap2	0.748428	0.519651	1.25592
DDX5	0.380734	5.81879e-05	0.00417881	Cap2	0.918239	0.729881	1.8323
TM4SF1	0.379859	5.76091e-10	1.39455e-07	Cap2	0.591195	0.327511	0.92264
MFAP3	0.37847	1.68574e-06	0.000184759	Cap2	0.496855	0.232065	0.694914
TIPARP	0.377441	5.37982e-11	1.82251e-08	Cap2	0.490566	0.252027	0.744854
FENDRR	0.377106	5.01067e-07	6.1556e-05	Cap2	0.534591	0.238303	0.727034
ADM	0.375315	4.05037e-05	0.00307888	Cap2	0.308176	0.0786026	0.48682
CAVIN2	0.374126	2.44953e-06	0.000259386	Cap2	0.710692	0.466001	1.25604
NGLY1	0.372915	2.75827e-10	7.11592e-08	Cap2	0.496855	0.275109	0.743745
PPP3CA	0.372218	1.01121e-05	0.000904373	Cap2	0.811321	0.67748	1.71042
ANXA3	0.371466	9.99405e-07	0.000115579	Cap2	0.72327	0.487211	1.22138
MARCH3	0.371416	0.000231715	0.0140023	Cap2	0.333333	0.1335	0.568186
PDK4	0.371081	2.45171e-06	0.000259386	Cap2	0.471698	0.196507	0.66128
KALRN	0.370777	2.31892e-06	0.000246895	Cap2	0.654088	0.466625	1.17829
ITGA2	0.370637	7.48589e-05	0.00520875	Cap2	0.415094	0.203993	0.651844
CSNK1A1	0.368495	6.22867e-06	0.000585146	Cap2	0.836478	0.66937	1.63975
ASAP1	0.367659	0.000207485	0.012652	Cap2	0.899371	0.771054	2.12189
ARL5B	0.367604	9.35917e-06	0.000839272	Cap2	0.427673	0.194635	0.609054
ADIPOR2	0.367455	6.3271e-05	0.00450527	Cap2	0.886792	0.760449	2.10829
RALGAPA2	0.367351	1.03545e-06	0.000118928	Cap2	0.572327	0.371803	1.03508
BHLHE40	0.366624	2.27497e-07	2.93965e-05	Cap2	0.578616	0.366188	0.982747
HLA-C	0.366622	5.60899e-06	0.000532901	Cap2	0.685535	0.478478	1.2143
PEAK1	0.365907	1.86495e-06	0.000201763	Cap2	0.704403	0.488459	1.20611
USP15	0.364777	3.35482e-06	0.000336868	Cap2	0.767296	0.531503	1.27676
RPLP1	0.363979	4.41189e-05	0.00331763	Cap2	0.716981	0.56519	1.42819
TBCD	0.363533	6.34761e-07	7.71327e-05	Cap2	0.603774	0.416719	0.997576
RAB21	0.361511	1.53153e-09	3.31383e-07	Cap2	0.584906	0.346226	0.843607
UVRAG	0.360751	7.61329e-06	0.000699547	Cap2	0.754717	0.542732	1.30723
PPP2R5C	0.358789	1.2609e-07	1.79949e-05	Cap2	0.603774	0.398628	0.952428
RPS2	0.357989	2.70796e-08	4.36632e-06	Cap2	0.597484	0.38116	0.926708
MCF2L	0.356961	1.5407e-05	0.00131148	Cap2	0.767296	0.558328	1.38859
MYL6	0.35667	4.9926e-07	6.1556e-05	Cap2	0.654088	0.419214	1.04176
CMIP	0.355327	7.68548e-08	1.15207e-05	Cap2	0.540881	0.318777	0.900323
VTI1A	0.354818	4.65205e-05	0.00347484	Cap2	0.823899	0.653774	1.63649
MOSMO	0.354442	2.92015e-09	5.89977e-07	Cap2	0.616352	0.349969	0.882738
MTUS1	0.352924	0.000280001	0.016446	Cap2	0.930818	0.807236	2.3059
VSIR	0.349563	1.29944e-09	2.86715e-07	Cap2	0.540881	0.306301	0.78413
HILPDA	0.348092	0.00105372	0.0498443	Cap2	0.295597	0.114785	0.532308
RPSA	0.347175	1.37325e-09	3.01019e-07	Cap2	0.578616	0.342483	0.811516
SSH1	0.346331	5.53731e-08	8.63769e-06	Cap2	0.54717	0.336868	0.850732
PDXK	0.346218	4.07205e-05	0.00308281	Cap2	0.761006	0.598877	1.47802
SLC22A23	0.344663	1.04959e-06	0.00012014	Cap2	0.584906	0.379289	0.967531
PHC2	0.343439	1.28333e-08	2.27726e-06	Cap2	0.490566	0.286338	0.742547
MT1E	0.343028	2.21055e-06	0.000236861	Cap2	0.528302	0.343107	0.910042
TSC22D1	0.341737	0.000653809	0.0331731	Cap2	0.943396	0.825328	2.38384
USP6NL	0.339961	0.000243636	0.0146173	Cap2	0.830189	0.628197	1.553
ADIRF	0.339937	3.04849e-05	0.00242851	Cap2	0.559748	0.386775	1.03068
NAP1L1	0.339849	8.38642e-08	1.23361e-05	Cap2	0.654088	0.4267	0.96793
NPAS2	0.339843	6.58072e-05	0.00465621	Cap2	0.704403	0.542732	1.37795
TMEM87B	0.339744	2.5237e-06	0.000265329	Cap2	0.572327	0.391142	0.958005
CD63	0.339293	7.93001e-09	1.46937e-06	Cap2	0.566038	0.333749	0.809423
SIPA1L2	0.339225	3.27214e-06	0.000331544	Cap2	0.622642	0.419214	1.02319
CCDC50	0.33821	1.11489e-05	0.000981396	Cap2	0.72956	0.529008	1.23682
IL32	0.337546	2.78067e-05	0.00223106	Cap2	0.345912	0.113537	0.480578
ITGB1	0.337088	4.93498e-05	0.00365363	Cap2	0.798742	0.60262	1.43758
ZNF366	0.336429	3.06439e-05	0.0024354	Cap2	0.63522	0.43481	1.13523
CST3	0.336272	4.38495e-06	0.000427507	Cap2	0.566038	0.390518	0.924829
MIR29B2CHG	0.336058	1.30171e-07	1.84206e-05	Cap2	0.628931	0.386151	0.928819
IQSEC1	0.335749	6.74018e-07	8.10223e-05	Cap2	0.616352	0.40549	0.960165
RPL18	0.335677	2.036e-06	0.000218857	Cap2	0.660377	0.46413	1.08142
PPA1	0.335405	9.48531e-08	1.37714e-05	Cap2	0.566038	0.364941	0.85267
SBF2	0.33476	0.000110334	0.0072877	Cap2	0.842767	0.734248	1.934
USP12	0.334523	1.50041e-06	0.000166076	Cap2	0.647799	0.427948	1.00031
TNKS	0.333945	4.03829e-05	0.00307888	Cap2	0.742138	0.535246	1.26789
CCNL1	0.333302	5.82322e-07	7.12771e-05	Cap2	0.672956	0.444791	1.05397
TMEM165	0.332068	3.60173e-07	4.55829e-05	Cap2	0.622642	0.414223	0.952229
RPLP2	0.33206	8.70761e-07	0.000101269	Cap2	0.647799	0.408609	0.979733
MAP3K5	0.3319	7.27367e-06	0.000672023	Cap2	0.515723	0.354959	0.894435
SH3BP4	0.331346	4.53715e-06	0.000440388	Cap2	0.654088	0.452901	1.07363
PCAT19	0.331274	1.44805e-07	1.99855e-05	Cap2	0.622642	0.395508	0.932508
ADGRL2	0.329331	0.000184482	0.0115217	Cap2	0.754717	0.608235	1.453
FZD6	0.329045	1.44267e-08	2.53321e-06	Cap2	0.553459	0.325639	0.795478
SETD5	0.328842	4.83806e-05	0.0035898	Cap2	0.798742	0.582658	1.34356
SEMA6B	0.327346	1.07887e-05	0.00095723	Cap2	0.389937	0.144729	0.507549
CDKN1A	0.327148	4.29231e-05	0.00324224	Cap2	0.383648	0.15471	0.544798
IFI16	0.326932	1.42666e-07	1.99364e-05	Cap2	0.616352	0.384903	0.918446
RPL36	0.326887	8.66127e-07	0.000101213	Cap2	0.603774	0.398628	0.941222
MTHFD1L	0.326143	0.00048602	0.0260802	Cap2	0.371069	0.182158	0.599003
RPS12	0.325607	3.95751e-06	0.000392683	Cap2	0.597484	0.417966	0.962899
JUNB	0.325439	1.28961e-07	1.83267e-05	Cap2	0.459119	0.262633	0.731158
MYEF2	0.324157	5.904e-08	9.16705e-06	Cap2	0.534591	0.328135	0.785946
ASRGL1	0.324155	3.84675e-05	0.0029658	Cap2	0.396226	0.164691	0.554682
PXN	0.324057	7.69468e-08	1.15207e-05	Cap2	0.597484	0.367436	0.871632
TMOD3	0.323999	3.10229e-05	0.00245969	Cap2	0.761006	0.547723	1.27255
NOSTRIN	0.322977	0.000189837	0.0117903	Cap2	0.735849	0.597006	1.49001
SAMD4A	0.322785	4.13069e-07	5.16922e-05	Cap2	0.446541	0.253275	0.751962
ECT2	0.322612	4.46869e-05	0.00335281	Cap2	0.415094	0.185901	0.574161
MERTK	0.322232	1.99021e-07	2.63824e-05	Cap2	0.540881	0.333125	0.818405
EPB41L4A	0.321041	0.000543558	0.0285287	Cap2	0.81761	0.627573	1.55526
NAV2	0.318281	0.000236139	0.0142184	Cap2	0.691824	0.523394	1.33853
PIP4K2A	0.317043	6.49553e-08	9.99298e-06	Cap2	0.572327	0.344354	0.821406
RPS14	0.316637	1.57893e-05	0.00133954	Cap2	0.628931	0.454148	1.03891
TMEM50B	0.31631	6.50543e-07	7.8765e-05	Cap2	0.628931	0.428571	0.940432
STX12	0.315702	2.85989e-05	0.00228369	Cap2	0.660377	0.495321	1.12996
PLPP1	0.314441	8.08979e-05	0.00558262	Cap2	0.798742	0.592015	1.60784
PODXL	0.313597	0.000616563	0.0316182	Cap2	0.90566	0.76544	1.98044
RPL3	0.312559	0.000199382	0.012292	Cap2	0.735849	0.549595	1.30639
KMT2E	0.31193	0.000546	0.0286121	Cap2	0.849057	0.688085	1.66143
CDH11	0.310805	9.69967e-05	0.00653228	Cap2	0.591195	0.421085	1.09507
PTPN12	0.309677	0.000585604	0.0303555	Cap2	0.830189	0.635683	1.49371
TNFAIP1	0.309299	2.15502e-05	0.00176712	Cap2	0.427673	0.192764	0.549484
UBXN4	0.308817	1.28749e-06	0.000144238	Cap2	0.654088	0.428571	0.955466
ANXA1	0.308128	0.000277536	0.0163298	Cap2	0.371069	0.169058	0.544822
GNA13	0.30779	7.32023e-09	1.36392e-06	Cap2	0.471698	0.262009	0.659911
RPL10	0.307168	0.000269843	0.0159331	Cap2	0.710692	0.526513	1.2726
RPS29	0.306132	3.42312e-07	4.34865e-05	Cap2	0.572327	0.361198	0.81678
PPP3CC	0.305522	8.89715e-05	0.00608964	Cap2	0.735849	0.529008	1.22978
RHOC	0.304981	4.73995e-08	7.42843e-06	Cap2	0.471698	0.271366	0.668012
VAPA	0.304811	8.9009e-06	0.000804631	Cap2	0.660377	0.461634	1.03646
XRN2	0.304798	8.04781e-06	0.000735442	Cap2	0.63522	0.447286	0.991865
RPS15	0.304551	1.18419e-05	0.00103157	Cap2	0.704403	0.459763	1.07077
HERC4	0.304063	0.000430465	0.023513	Cap2	0.811321	0.674984	1.59618
RPL37A	0.303957	3.28563e-05	0.00259278	Cap2	0.679245	0.491578	1.09198
MAFF	0.303867	6.67728e-05	0.00471458	Cap2	0.377358	0.148472	0.513749
SDCBP	0.30377	7.09777e-05	0.00498002	Cap2	0.716981	0.512789	1.15283
MAN2A1	0.30321	6.12318e-06	0.000576852	Cap2	0.503145	0.338116	0.796095
HOOK3	0.302978	5.03533e-06	0.000482499	Cap2	0.679245	0.457891	1.00983
ANKRD37	0.30293	0.000252702	0.015052	Cap2	0.45283	0.313787	0.922486
SLC5A6	0.3028	1.01285e-06	0.000116732	Cap2	0.477987	0.286338	0.750049
ANXA5	0.302484	8.28852e-08	1.22458e-05	Cap2	0.54717	0.325016	0.768794
SLC19A3	0.300738	1.98493e-05	0.00163967	Cap2	0.628931	0.429195	1.01132
NRP1	0.299811	0.000120794	0.00789708	Cap2	0.641509	0.468497	1.12927
COL18A1	0.299475	1.30934e-07	1.84506e-05	Cap2	0.528302	0.318153	0.751255
PIK3R3	0.299313	1.49364e-07	2.04464e-05	Cap2	0.528302	0.306925	0.776234
IFNGR1	0.298812	6.36927e-06	0.000596683	Cap2	0.628931	0.419838	1.00214
RPS19	0.298479	6.13614e-05	0.00437859	Cap2	0.685535	0.485964	1.11157
PPP4R1	0.298252	6.80182e-07	8.11813e-05	Cap2	0.591195	0.369931	0.851837
RPS18	0.298017	3.96682e-05	0.00304438	Cap2	0.679245	0.467249	1.06175
MARCH6	0.297364	1.59985e-05	0.00135153	Cap2	0.679245	0.502807	1.09592
TTBK2	0.297305	6.25803e-07	7.63207e-05	Cap2	0.534591	0.337492	0.774788
AC018816.1	0.297285	2.04747e-07	2.69286e-05	Cap2	0.496855	0.283843	0.744291
CDC42EP3	0.296331	3.80995e-05	0.0029442	Cap2	0.327044	0.0941984	0.414234
FOXO1	0.296283	0.000930268	0.0450207	Cap2	0.748428	0.580786	1.43999
F11R	0.295259	2.65448e-05	0.00214005	Cap2	0.377358	0.142857	0.464714
BNIP2	0.295149	7.55005e-08	1.1406e-05	Cap2	0.559748	0.338116	0.768343
CNOT2	0.294376	1.53359e-05	0.00130874	Cap2	0.654088	0.442296	1.00721
JAK2	0.2937	4.99336e-05	0.00367253	Cap2	0.591195	0.419214	0.989177
IQGAP1	0.293658	0.00028253	0.0165655	Cap2	0.779874	0.618216	1.41572
PDLIM1	0.293654	0.000921776	0.0446742	Cap2	0.27673	0.0910792	0.42544
GOLGA4	0.292665	4.99174e-05	0.00367253	Cap2	0.672956	0.499064	1.0922
CARHSP1	0.291955	7.39095e-05	0.00515338	Cap2	0.421384	0.19713	0.538415
RAB11A	0.291853	1.4398e-05	0.00123499	Cap2	0.672956	0.454148	1.02594
MT-ATP6	0.291451	0.000564389	0.0293921	Cap2	0.930818	0.864629	2.44214
ALG13	0.290654	5.54347e-05	0.00401549	Cap2	0.559748	0.424205	0.949962
ARFIP1	0.290173	9.12423e-06	0.000820398	Cap2	0.597484	0.391142	0.904634
MAP3K20	0.290156	0.000105085	0.00699272	Cap2	0.63522	0.467249	1.07419
SIK3	0.289972	0.000498357	0.02653	Cap2	0.761006	0.639426	1.48632
MYO1E	0.289602	0.000549718	0.028762	Cap2	0.761006	0.575795	1.39895
STARD4	0.28904	0.000314891	0.0179912	Cap2	0.408805	0.207735	0.568396
SMG1	0.28744	2.84522e-05	0.0022774	Cap2	0.685535	0.502807	1.08221
GGT5	0.28703	1.43265e-06	0.0001591	Cap2	0.477987	0.295072	0.709893
TRIM22	0.286954	2.35722e-08	3.83769e-06	Cap2	0.477987	0.26388	0.655367
RPL13A	0.286701	0.000257416	0.01528	Cap2	0.704403	0.511541	1.14694
FER	0.286563	0.000737936	0.0368287	Cap2	0.710692	0.550218	1.28074
DNAJC5	0.286271	0.000175032	0.0110136	Cap2	0.446541	0.237679	0.600977
PLXNA2	0.284807	0.000597718	0.030793	Cap2	0.685535	0.524641	1.23888
UBE2D3	0.284398	0.000476315	0.0256004	Cap2	0.761006	0.58141	1.2888
FAT4	0.283431	7.33006e-05	0.00512158	Cap2	0.540881	0.383032	0.91368
LITAF	0.283356	0.000617806	0.0316335	Cap2	0.308176	0.118528	0.443069
VGLL4	0.282074	0.000490556	0.0261979	Cap2	0.685535	0.508422	1.16127
SOCS3	0.281492	0.000425522	0.0233189	Cap2	0.314465	0.118528	0.438658
SERPINB9	0.280617	2.16646e-07	2.82719e-05	Cap2	0.477987	0.2801	0.664409
AP000695.2	0.280495	0.000165975	0.0105227	Cap2	0.295597	0.0835933	0.388186
TPM4	0.280172	9.81382e-05	0.00658272	Cap2	0.63522	0.462258	1.04071
NDUFV2	0.280042	3.96613e-08	6.30407e-06	Cap2	0.503145	0.28821	0.661211
CSNK1G3	0.279113	4.27414e-06	0.00042037	Cap2	0.522013	0.343731	0.775137
DHX15	0.276711	8.58166e-07	0.000100633	Cap2	0.534591	0.339988	0.743132
PSME4	0.276503	7.40444e-07	8.77492e-05	Cap2	0.528302	0.31753	0.731473
NEDD4	0.276386	3.89389e-05	0.00299526	Cap2	0.622642	0.417966	0.956974
SULF2	0.276298	1.97719e-06	0.000213219	Cap2	0.515723	0.316906	0.751051
C1GALT1	0.275562	1.32477e-05	0.00114511	Cap2	0.528302	0.343731	0.83279
S100A10	0.275439	1.41754e-05	0.00121901	Cap2	0.490566	0.306925	0.772639
IL13RA1	0.273011	1.12545e-06	0.000127519	Cap2	0.515723	0.315658	0.734445
CYLD	0.272453	0.000158134	0.0100636	Cap2	0.591195	0.441048	0.955012
TBC1D15	0.272397	1.29022e-06	0.000144238	Cap2	0.553459	0.339364	0.765263
ATF6	0.272338	3.3527e-05	0.00263332	Cap2	0.578616	0.400499	0.895882
USP3	0.271729	2.38551e-05	0.0019466	Cap2	0.610063	0.417342	0.921366
RPS27A	0.270976	0.000421366	0.0232049	Cap2	0.672956	0.532751	1.19322
FARP1	0.270944	0.000148766	0.00952161	Cap2	0.572327	0.411104	0.942093
PELI1	0.270872	9.65782e-05	0.00651718	Cap2	0.647799	0.461011	1.14504
TCF4	0.270163	9.03626e-05	0.00614722	Cap2	0.962264	0.908921	2.79979
NPC1	0.268981	0.000372605	0.0208274	Cap2	0.415094	0.222084	0.557501
MYO9A	0.26824	0.000627316	0.0320227	Cap2	0.710692	0.55209	1.25149
EPS15	0.26813	0.000402441	0.0223092	Cap2	0.628931	0.495321	1.07134
SRSF4	0.266964	0.000110387	0.0072877	Cap2	0.660377	0.483468	1.02169
TPK1	0.266916	2.91181e-06	0.000298643	Cap2	0.465409	0.275733	0.706281
PRKD3	0.266324	5.67818e-05	0.00409538	Cap2	0.622642	0.43481	0.941218
TLE4	0.266156	0.000216254	0.013139	Cap2	0.528302	0.392389	0.892554
ZNF292	0.265619	0.000318431	0.0181625	Cap2	0.63522	0.47224	1.02476
RAP2A	0.265259	3.22449e-07	4.1119e-05	Cap2	0.433962	0.251404	0.592097
SH3GL1	0.264495	0.000401812	0.0223092	Cap2	0.358491	0.166563	0.464248
OSTF1	0.264428	0.000285162	0.0166326	Cap2	0.440252	0.235808	0.578563
DENND4A	0.264343	0.000460045	0.0248855	Cap2	0.666667	0.49844	1.09683
TSPAN14	0.263648	0.000125854	0.00819591	Cap2	0.685535	0.490331	1.06025
LGALS3	0.262912	3.48861e-05	0.00273367	Cap2	0.540881	0.364941	0.822545
VRK2	0.262874	8.17486e-06	0.000743004	Cap2	0.528302	0.337492	0.779582
SLC38A2	0.262286	0.000113928	0.00750673	Cap2	0.591195	0.417966	0.932063
SHROOM2	0.262193	6.79738e-06	0.000631497	Cap2	0.503145	0.318153	0.752143
CRTC3	0.26168	8.47565e-06	0.00076826	Cap2	0.522013	0.343107	0.762387
G3BP1	0.260368	3.73314e-06	0.000372625	Cap2	0.528302	0.339988	0.738878
ABI1	0.259722	1.37539e-05	0.0011858	Cap2	0.603774	0.394885	0.844217
TUBA1C	0.259028	0.000659011	0.0333866	Cap2	0.314465	0.126638	0.416871
RREB1	0.25822	6.92286e-05	0.00486748	Cap2	0.509434	0.354959	0.80582
DENND4C	0.257544	0.00104712	0.0496451	Cap2	0.698113	0.533999	1.16511
AL157786.1	0.257418	9.87912e-05	0.00661329	Cap2	0.402516	0.169058	0.503903
RPS24	0.257283	0.000197752	0.012214	Cap2	0.578616	0.426076	0.90521
ROBO4	0.257147	7.01341e-06	0.000649767	Cap2	0.484277	0.313163	0.69945
FAM213A	0.257006	2.24639e-06	0.000239935	Cap2	0.528302	0.327511	0.704961
RPL8	0.256681	0.000202433	0.0124344	Cap2	0.572327	0.411728	0.909448
PAWR	0.256572	2.36307e-05	0.00193299	Cap2	0.471698	0.306301	0.704504
MTF2	0.256387	6.06007e-08	9.36602e-06	Cap2	0.490566	0.273238	0.619319
H2AFJ	0.256051	0.000414429	0.0228604	Cap2	0.358491	0.164691	0.452368
LRRFIP1	0.25592	3.71019e-05	0.00289378	Cap2	0.477987	0.319401	0.735214
HK1	0.255781	1.03707e-07	1.4992e-05	Cap2	0.477987	0.265752	0.614293
RPS6KA3	0.255306	0.00059409	0.0306969	Cap2	0.685535	0.495945	1.09959
OGA	0.254938	0.000634206	0.0323253	Cap2	0.698113	0.516532	1.08884
RPS8	0.254831	0.000761884	0.0376319	Cap2	0.647799	0.482845	1.07355
RPL21	0.253353	0.000353823	0.020011	Cap2	0.597484	0.433562	0.938759
CD99	0.252582	1.03245e-05	0.000920909	Cap2	0.509434	0.324392	0.723309
CYBA	0.251686	0.000904806	0.0441066	Cap2	0.345912	0.164691	0.453424
ANO6	0.250446	0.000253125	0.015052	Cap2	0.553459	0.395508	0.87531
PRSS23	0.250423	5.98361e-05	0.00427885	Cap2	0.446541	0.290705	0.712151
PERP	0.248674	0.000873466	0.0427654	Cap2	0.383648	0.199002	0.505836
ABCD3	0.248116	0.000425192	0.0233189	Cap2	0.534591	0.399875	0.917914
PVR	0.247911	0.00048943	0.0261794	Cap2	0.301887	0.106051	0.374783
MYL12A	0.247702	3.65672e-06	0.000366087	Cap2	0.477987	0.28821	0.661622
STAU2	0.247614	0.000981967	0.0471822	Cap2	0.628931	0.47224	1.01612
ACTR3	0.247576	3.768e-05	0.00292158	Cap2	0.578616	0.388022	0.81033
CDC37	0.247167	5.78983e-06	0.000548529	Cap2	0.515723	0.329382	0.686908
ZNF451	0.246596	2.63784e-06	0.000273894	Cap2	0.503145	0.308172	0.671703
PIBF1	0.246023	0.000305453	0.0176019	Cap2	0.610063	0.435434	0.939473
TUT4	0.245218	0.000743986	0.0370205	Cap2	0.660377	0.504679	1.06186
MACF1	0.244785	0.000464654	0.0250943	Cap2	0.949686	0.875234	2.4011
SERTAD1	0.244235	0.000601023	0.0309158	Cap2	0.327044	0.132876	0.410591
ACOX1	0.244145	0.000735936	0.0367836	Cap2	0.427673	0.242046	0.55497
XRN1	0.243355	0.00057718	0.0300116	Cap2	0.672956	0.497193	1.05709
RPL12	0.242639	3.76375e-05	0.00292158	Cap2	0.433962	0.28509	0.633633
MORF4L2	0.242439	6.46512e-06	0.000603975	Cap2	0.415094	0.256394	0.565709
SMAD9	0.241441	0.000189415	0.0117859	Cap2	0.534591	0.374922	0.829188
RBM17	0.241344	0.000154093	0.00982505	Cap2	0.628931	0.429195	0.919108
TMBIM6	0.24091	9.98689e-05	0.00667212	Cap2	0.578616	0.403618	0.840606
DHRSX	0.240691	2.66313e-05	0.00214187	Cap2	0.566038	0.367436	0.809086
PRPF4B	0.240357	0.000147544	0.00947955	Cap2	0.63522	0.449158	0.939426
CRBN	0.239925	2.08581e-05	0.00171877	Cap2	0.465409	0.310667	0.649581
LRRFIP2	0.23986	9.50005e-05	0.00643662	Cap2	0.603774	0.412976	0.866833
SMARCC1	0.23897	0.000258436	0.0153135	Cap2	0.566038	0.421085	0.8673
ATL3	0.238604	1.61948e-06	0.00017808	Cap2	0.484277	0.28821	0.632254
IFNAR1	0.238499	1.98245e-05	0.00163967	Cap2	0.534591	0.343731	0.730726
RPL37	0.238092	7.86098e-05	0.00543591	Cap2	0.559748	0.382408	0.806341
KIAA1551	0.237881	2.56008e-06	0.000266646	Cap2	0.45283	0.278228	0.603951
CEP170	0.237589	7.8287e-05	0.00542477	Cap2	0.578616	0.403618	0.824831
EMP1	0.237514	0.000365886	0.0204859	Cap2	0.446541	0.220836	0.627831
AGTPBP1	0.237359	0.000290077	0.0168024	Cap2	0.553459	0.393637	0.854353
RPLP0	0.236638	3.35052e-06	0.000336868	Cap2	0.477987	0.288833	0.627325
PARP4	0.236629	7.81507e-06	0.000716125	Cap2	0.484277	0.30131	0.670293
ZNF83	0.23651	0.000116188	0.00762567	Cap2	0.628931	0.430443	0.887868
PSMF1	0.236439	4.59379e-06	0.000443996	Cap2	0.471698	0.284467	0.622398
RPS9	0.235703	0.000144567	0.00932403	Cap2	0.553459	0.393637	0.82671
SLC30A7	0.235597	1.84982e-06	0.000200775	Cap2	0.465409	0.270742	0.620389
TTLL5	0.235277	4.69031e-05	0.00349564	Cap2	0.465409	0.306301	0.691279
SLC3A2	0.234183	6.43033e-05	0.00456907	Cap2	0.528302	0.346226	0.75035
ATE1	0.233134	0.000241534	0.0145172	Cap2	0.540881	0.381784	0.807476
UBR1	0.233102	0.000530779	0.0279894	Cap2	0.672956	0.467873	0.984643
OXR1	0.233013	0.000406325	0.0224874	Cap2	0.654088	0.47723	0.960421
USP47	0.232744	0.000454136	0.0246453	Cap2	0.641509	0.459763	0.954965
RFTN1	0.232334	4.01798e-05	0.0030766	Cap2	0.427673	0.270742	0.659887
PHF20L1	0.230571	2.47894e-05	0.00201304	Cap2	0.534591	0.352464	0.726786
CNTNAP3B	0.229816	0.000594653	0.0306969	Cap2	0.54717	0.393013	0.874089
PRKAG2	0.229678	4.34341e-06	0.000424692	Cap2	0.45283	0.269495	0.600419
RPL34	0.229263	0.000512479	0.0271525	Cap2	0.603774	0.43481	0.894182
DCLK2	0.22906	0.000309709	0.017786	Cap2	0.528302	0.372427	0.808516
CFL1	0.228153	5.1421e-05	0.00376541	Cap2	0.433962	0.293824	0.600974
FAU	0.228078	0.000902135	0.0440405	Cap2	0.572327	0.424205	0.896869
LBR	0.227607	1.10968e-05	0.000979377	Cap2	0.440252	0.27199	0.594031
MCL1	0.227471	0.000362913	0.0203535	Cap2	0.566038	0.38927	0.836303
MTR	0.227414	1.16835e-05	0.00102308	Cap2	0.440252	0.281347	0.609277
CD109	0.226765	0.000146761	0.00944738	Cap2	0.440252	0.288833	0.649489
SEC31A	0.22397	0.000107062	0.00711017	Cap2	0.553459	0.382408	0.774283
RPL14	0.223899	0.000223877	0.013553	Cap2	0.522013	0.378665	0.742344
RNF217	0.223633	0.000384395	0.0214506	Cap2	0.477987	0.333749	0.733547
ARHGEF7	0.223481	0.000758322	0.0375112	Cap2	0.622642	0.459763	0.958473
NUTM2B-AS1	0.222429	0.000130936	0.00849387	Cap2	0.610063	0.409857	0.861591
WRN	0.221815	2.47473e-05	0.00201304	Cap2	0.440252	0.276357	0.622056
PABPC1	0.22099	1.49453e-05	0.00127867	Cap2	0.534591	0.33874	0.699549
RPL35	0.22027	0.000388921	0.0216671	Cap2	0.572327	0.41048	0.840995
TFG	0.22025	2.98592e-06	0.00030531	Cap2	0.421384	0.253899	0.542547
RPL7A	0.219713	0.000594937	0.0306969	Cap2	0.559748	0.422333	0.853951
KANK3	0.219479	0.000424028	0.0233132	Cap2	0.584906	0.409857	0.838167
SLC35F5	0.218837	7.13868e-05	0.00499827	Cap2	0.509434	0.348721	0.695749
UBA52	0.218318	5.12967e-05	0.00376453	Cap2	0.471698	0.305677	0.649623
OPTN	0.218051	8.95529e-05	0.00610452	Cap2	0.496855	0.332502	0.688405
MXI1	0.21786	0.000324648	0.0184856	Cap2	0.553459	0.374922	0.813639
ZNF800	0.217012	0.000179657	0.0112623	Cap2	0.459119	0.316282	0.660234
RPS21	0.216689	9.73089e-05	0.00654017	Cap2	0.477987	0.316906	0.64221
BCAR3	0.216542	0.000681526	0.0343714	Cap2	0.496855	0.360574	0.77449
ARRDC2	0.216356	0.00102616	0.048747	Cap2	0.333333	0.144729	0.401463
TINAGL1	0.216337	0.000728379	0.0364603	Cap2	0.427673	0.22645	0.508251
NPIPB4	0.216018	0.000791267	0.0389685	Cap2	0.591195	0.419214	0.914739
SLMAP	0.214783	0.000683349	0.0344117	Cap2	0.54717	0.402371	0.832792
PPP4R3B	0.21411	0.000131439	0.00851004	Cap2	0.553459	0.371803	0.745556
RPL7	0.213907	2.6735e-06	0.000275889	Cap2	0.440252	0.25889	0.545787
MAP2K5	0.213873	0.000698495	0.0350691	Cap2	0.584906	0.414223	0.88008
CNST	0.212538	1.05071e-05	0.000934715	Cap2	0.471698	0.287586	0.610065
LEPROT	0.21219	2.55919e-06	0.000266646	Cap2	0.496855	0.286962	0.610025
VMP1	0.210785	0.000201973	0.012429	Cap2	0.509434	0.346226	0.725443
TNKS2	0.210563	4.6426e-05	0.00347484	Cap2	0.477987	0.312539	0.618419
RPL27A	0.210373	0.000454931	0.0246486	Cap2	0.553459	0.398628	0.78845
PGK1	0.210066	1.97965e-05	0.00163967	Cap2	0.427673	0.268247	0.554311
NUP98	0.209693	4.05768e-05	0.00307888	Cap2	0.509434	0.33063	0.674592
UGP2	0.209559	5.74251e-05	0.00413288	Cap2	0.427673	0.275109	0.584522
RPS16	0.209029	0.000650206	0.0330403	Cap2	0.515723	0.369308	0.742385
SLC30A1	0.208159	0.00104803	0.0496451	Cap2	0.572327	0.404866	0.850346
CDYL	0.20743	0.00100309	0.0479911	Cap2	0.471698	0.341859	0.715464
DDX60L	0.206264	5.94322e-05	0.00425906	Cap2	0.490566	0.313163	0.685475
WDFY1	0.206093	0.000551754	0.0288235	Cap2	0.503145	0.357455	0.734522
YBX1	0.205981	6.72215e-05	0.00473629	Cap2	0.477987	0.31441	0.627424
CHIC2	0.20557	0.000274604	0.0161857	Cap2	0.522013	0.35995	0.752781
EXOC1	0.204527	9.58625e-05	0.00648193	Cap2	0.477987	0.31441	0.647002
RPL10A	0.204164	0.000285696	0.0166349	Cap2	0.477987	0.325016	0.648617
ZCCHC2	0.203868	4.316e-05	0.00325281	Cap2	0.440252	0.277604	0.589543
NEK3	0.203443	0.000164182	0.0104287	Cap2	0.459119	0.303805	0.639405
CCDC82	0.203095	0.00042887	0.023464	Cap2	0.465409	0.243294	0.523133
CLIP1	0.20306	0.000287381	0.0166751	Cap2	0.540881	0.367436	0.744053
RPS20	0.202952	0.000473575	0.025494	Cap2	0.509434	0.370555	0.721061
YTHDC1	0.201507	0.000757233	0.0375112	Cap2	0.578616	0.412352	0.807167
NDRG1	0.201496	0.000668063	0.0337941	Cap2	0.572327	0.407361	0.889761
UBR4	0.198122	8.74071e-05	0.00600709	Cap2	0.503145	0.328135	0.654254
BTAF1	0.197298	0.000361758	0.0203227	Cap2	0.471698	0.330006	0.651687
DARS	0.197009	5.52849e-05	0.0040133	Cap2	0.440252	0.283219	0.571814
TAF1	0.196743	0.000584847	0.0303555	Cap2	0.484277	0.33874	0.681307
ARF1	0.19516	3.51347e-05	0.00274673	Cap2	0.45283	0.284467	0.565866
CPSF6	0.194059	0.000639213	0.032531	Cap2	0.553459	0.399251	0.766727
HNRNPR	0.193795	0.000502667	0.026717	Cap2	0.515723	0.364941	0.706974
NUTM2A-AS1	0.193134	0.000284463	0.0166208	Cap2	0.528302	0.361822	0.701844
ARMC8	0.192925	0.000338787	0.0192254	Cap2	0.45283	0.312539	0.620871
TMED10	0.192761	8.94049e-05	0.00610452	Cap2	0.459119	0.300686	0.588457
RPL30	0.192114	0.000755125	0.0374673	Cap2	0.540881	0.369308	0.742074
KPNA4	0.190944	0.000297095	0.0171793	Cap2	0.484277	0.332502	0.661749
TERF2IP	0.190727	0.000247566	0.0147741	Cap2	0.45283	0.310044	0.600673
LARP4	0.189573	0.000119934	0.00785612	Cap2	0.433962	0.282595	0.570052
EDEM3	0.187812	0.00017092	0.010775	Cap2	0.415094	0.270119	0.555395
MYCT1	0.187679	4.97372e-05	0.00367253	Cap2	0.446541	0.275109	0.582066
B4GALT5	0.187127	0.000488279	0.0261596	Cap2	0.440252	0.296943	0.610684
CAPN7	0.186177	0.000691673	0.0347786	Cap2	0.459119	0.323768	0.639849
SLK	0.185821	0.000911675	0.0443127	Cap2	0.559748	0.400499	0.778456
HACE1	0.185466	0.000247571	0.0147741	Cap2	0.402516	0.264504	0.552463
C4orf3	0.184045	0.000148525	0.00952161	Cap2	0.402516	0.257642	0.519887
RPL27	0.183969	8.86357e-05	0.00607907	Cap2	0.45283	0.291329	0.563007
PCBP2	0.183775	0.000562346	0.0293312	Cap2	0.465409	0.324392	0.612035
MALT1	0.182541	0.000196375	0.0121514	Cap2	0.490566	0.321896	0.642186
RPL39	0.182086	0.00100652	0.0480182	Cap2	0.408805	0.287586	0.577694
FNBP4	0.18135	0.000527951	0.0278841	Cap2	0.496855	0.348721	0.672059
CSNK2A1	0.179914	0.000267531	0.0158244	Cap2	0.45283	0.296943	0.579555
CAPZA1	0.179356	0.000965212	0.0465105	Cap2	0.496855	0.354959	0.66981
CFDP1	0.179264	0.000986092	0.0472556	Cap2	0.446541	0.313163	0.632068
UPF2	0.177467	0.000330833	0.0188059	Cap2	0.421384	0.280724	0.555885
EEF2	0.175552	0.000832526	0.0408803	Cap2	0.465409	0.31753	0.601405
SH2D3C	0.175484	0.000505994	0.0268513	Cap2	0.433962	0.28821	0.584384
NSUN6	0.174074	0.000451278	0.0245299	Cap2	0.477987	0.312539	0.647197
PSAP	0.173195	0.000869745	0.0426455	Cap2	0.515723	0.374298	0.644817
XIAP	0.173055	0.000217291	0.0131781	Cap2	0.465409	0.305677	0.579708
PNPLA8	0.173025	0.000432988	0.0236123	Cap2	0.421384	0.281347	0.560168
PTBP3	0.17279	0.000535894	0.0282148	Cap2	0.509434	0.342483	0.666725
GATAD2A	0.170372	0.000287342	0.0166751	Cap2	0.465409	0.303182	0.598681
DERA	0.170251	0.000788218	0.0388754	Cap2	0.421384	0.283843	0.589581
USO1	0.167276	0.000204854	0.0125598	Cap2	0.415094	0.266999	0.520511
SPATS2	0.166522	0.000609847	0.0313217	Cap2	0.396226	0.265128	0.517512
SHE	0.163925	0.000940372	0.0454441	Cap2	0.515723	0.357455	0.691325
RHEB	0.163195	0.000116042	0.00762567	Cap2	0.421384	0.26388	0.519292
MAP1LC3B	0.162274	0.000519091	0.0274594	Cap2	0.389937	0.260137	0.485796
SPCS3	0.162032	0.000955381	0.046103	Cap2	0.415094	0.284467	0.528908
KDM4B	0.159605	0.000344353	0.0195083	Cap2	0.433962	0.28821	0.545605
YIPF4	0.1579	0.000672158	0.0339501	Cap2	0.45283	0.306301	0.558
DAP	0.155668	0.00102304	0.0486678	Cap2	0.408805	0.276981	0.539341
RAB5A	0.152858	0.000392036	0.0218045	Cap2	0.427673	0.279476	0.529921
ADAMTS9	2.39045	1.329e-39	5.5715e-36	Cap4	0.9875	0.384067	3.34183
SGIP1	2.25009	1.13702e-67	3.81335e-63	Cap4	0.9875	0.241379	2.67258
PDE7B	2.24963	4.71524e-52	6.86523e-48	Cap4	0.9875	0.328775	2.91772
PCBP3	2.15906	3.8965e-33	9.33433e-30	Cap4	0.9875	0.124851	2.35587
ELL2	1.95055	4.0652e-47	2.86989e-43	Cap4	0.9875	0.350178	2.58156
CEBPD	1.86814	6.141e-52	6.86523e-48	Cap4	0.975	0.318668	2.40671
TRPC4	1.84326	1.17142e-28	2.18261e-25	Cap4	0.925	0.127824	2.02196
CALD1	1.70325	2.00986e-35	5.18513e-32	Cap4	1	0.554697	2.88516
PRKG1	1.64301	6.98695e-41	3.90547e-37	Cap4	0.975	0.252675	2.24359
RNF152	1.61839	9.32083e-25	1.42092e-21	Cap4	0.9375	0.209275	1.96032
C11orf96	1.61136	1.16098e-23	1.49757e-20	Cap4	0.8375	0.087396	1.72661
CACNA1C	1.57973	2.71059e-38	1.01009e-34	Cap4	0.9625	0.318668	2.2036
PDE3A	1.56738	9.45935e-22	9.61357e-19	Cap4	0.8375	0.136147	1.77575
DLC1	1.56231	3.19774e-23	3.97207e-20	Cap4	0.9875	0.630202	3.13149
PDGFRB	1.55987	3.56154e-22	3.85312e-19	Cap4	0.9625	0.217598	2.00367
GPC5	1.55507	1.70905e-35	4.77652e-32	Cap4	0.8875	0.258026	2.13144
GRAMD2B	1.54474	1.44022e-25	2.3001e-22	Cap4	0.9375	0.219976	1.85892
COLEC12	1.52785	2.14075e-40	1.02567e-36	Cap4	0.925	0.248514	2.04956
PITPNC1	1.5206	1.75984e-28	3.10639e-25	Cap4	1	0.537455	2.60145
AL138828.1	1.46869	4.77569e-20	4.10685e-17	Cap4	0.8875	0.204518	1.84094
COL4A1	1.42515	1.5532e-36	4.73556e-33	Cap4	0.8625	0.281213	1.87464
ABCC9	1.39937	4.03824e-24	5.41737e-21	Cap4	0.9	0.159334	1.62688
KCNE4	1.39872	2.82286e-22	3.15577e-19	Cap4	0.8125	0.0826397	1.50618
IFITM3	1.39566	1.60682e-22	1.85826e-19	Cap4	1	0.576694	2.67676
HES4	1.39212	4.27857e-47	2.86989e-43	Cap4	0.95	0.252081	1.78638
MT2A	1.36951	2.2542e-16	1.11178e-13	Cap4	0.9625	0.64566	2.95463
YBX3	1.34741	1.07042e-28	2.11175e-25	Cap4	0.9875	0.479191	2.21363
CRISPLD2	1.30018	4.72948e-20	4.10685e-17	Cap4	0.7375	0.0326992	1.34442
MIR4435-2HG	1.27695	1.76476e-19	1.34515e-16	Cap4	0.875	0.217598	1.61527
COL4A2	1.25832	2.24122e-29	4.69788e-26	Cap4	0.9	0.347206	1.82191
ATP1B3	1.2529	8.44637e-37	2.83274e-33	Cap4	0.85	0.255648	1.61388
RGS5	1.19485	1.22833e-13	3.64565e-11	Cap4	0.9875	0.508918	2.52347
EPS8	1.19081	1.54384e-18	1.10164e-15	Cap4	0.9375	0.457194	2.16274
NID1	1.1724	6.03479e-18	3.89221e-15	Cap4	0.825	0.191439	1.44373
PDE8A	1.16857	1.47674e-24	2.15334e-21	Cap4	0.975	0.498811	2.04887
CPM	1.16211	1.5218e-19	1.18694e-16	Cap4	0.825	0.141498	1.36609
COL4A4	1.13729	6.69539e-20	5.61375e-17	Cap4	0.8875	0.190844	1.43046
NTRK3	1.12101	3.63649e-15	1.43483e-12	Cap4	0.7375	0.156956	1.3514
CA2	1.11671	6.25175e-19	4.65936e-16	Cap4	0.85	0.19679	1.39113
FRMD3	1.10908	3.49537e-24	4.88449e-21	Cap4	0.925	0.353151	1.76268
SLC6A12	1.10443	1.81152e-18	1.23989e-15	Cap4	0.8625	0.174197	1.38987
ATP1A2	1.03757	3.00061e-14	9.77032e-12	Cap4	0.95	0.415577	2.0697
NDUFA4L2	1.0294	6.4208e-31	1.4356e-27	Cap4	0.8875	0.260999	1.47909
SLC6A17	1.02493	3.21716e-21	3.08278e-18	Cap4	0.7625	0.0356718	1.06245
ARHGAP42	1.01934	3.65128e-16	1.72474e-13	Cap4	0.8375	0.187277	1.33048
SIK2	1.01675	5.50388e-21	4.9889e-18	Cap4	0.9625	0.44352	1.76635
CPE	1.01402	1.73866e-18	1.21481e-15	Cap4	0.8625	0.396552	1.68336
COL4A3	1.01336	4.07357e-16	1.88017e-13	Cap4	0.8	0.174792	1.27695
SLC12A2	1.00872	2.39756e-15	9.57255e-13	Cap4	0.9875	0.58918	2.18961
SLC6A13	1.00658	1.42851e-16	7.37066e-14	Cap4	0.8	0.155172	1.24889
FAM13A	1.00557	1.6852e-26	2.82591e-23	Cap4	0.8375	0.285969	1.45622
ADAMTS1	1.00428	1.09515e-13	3.30894e-11	Cap4	0.7875	0.171225	1.39409
BTBD9	0.986894	1.04132e-15	4.36546e-13	Cap4	0.925	0.490488	1.92483
ADGRD1	0.977801	5.18567e-17	2.8511e-14	Cap4	0.725	0.0903686	1.08634
SLC38A11	0.976549	2.33831e-13	6.53519e-11	Cap4	0.825	0.219976	1.39136
GRM8	0.950336	9.60241e-11	1.58643e-08	Cap4	0.7125	0.186683	1.33302
LAMA2	0.944512	1.00474e-11	2.08006e-09	Cap4	0.9375	0.471463	2.01828
PDK4	0.93846	2.07483e-13	5.89707e-11	Cap4	0.75	0.196195	1.21954
BSG	0.937964	3.93179e-11	7.05158e-09	Cap4	1	0.685493	2.55368
HIF1A-AS2	0.928716	2.02922e-11	4.07455e-09	Cap4	0.8875	0.508918	2.073
PAG1	0.926266	2.2538e-15	9.10697e-13	Cap4	0.775	0.154578	1.15982
PTEN	0.916297	8.77376e-13	2.21244e-10	Cap4	0.9875	0.630797	2.17985
FTH1	0.915825	9.99066e-15	3.52702e-12	Cap4	0.9625	0.642687	2.13049
AKAP12	0.911105	7.69711e-13	1.97058e-10	Cap4	0.875	0.483948	1.90832
APOLD1	0.910041	4.7947e-12	1.07203e-09	Cap4	1	0.66409	2.3661
SLC30A10	0.904889	1.09153e-14	3.77399e-12	Cap4	0.8	0.174792	1.18982
CD59	0.903401	1.66754e-16	8.47362e-14	Cap4	0.9375	0.48038	1.74489
EIF1	0.901139	6.47623e-16	2.78461e-13	Cap4	0.95	0.572533	1.93131
MAP2K6	0.898671	4.38262e-16	1.98627e-13	Cap4	0.7125	0.0897741	1.01168
DCN	0.88983	5.47938e-12	1.20109e-09	Cap4	0.8	0.237812	1.30685
SLC19A1	0.886299	2.78067e-16	1.35157e-13	Cap4	0.8	0.148633	1.10691
ADAMTS9-AS1	0.886167	5.15879e-13	1.36233e-10	Cap4	0.6625	0.0933413	1.04917
PTMA	0.881006	1.71291e-11	3.48166e-09	Cap4	0.9875	0.737812	2.6229
CACHD1	0.879462	4.1995e-13	1.1178e-10	Cap4	0.7875	0.224732	1.21844
NR2F2-AS1	0.879281	1.29818e-14	4.44271e-12	Cap4	0.825	0.178954	1.19413
TMSB10	0.878182	1.00422e-08	1.0237e-06	Cap4	0.95	0.693222	2.60057
H3F3B	0.865684	9.10251e-13	2.27821e-10	Cap4	0.975	0.58799	1.98654
REV3L	0.864766	6.75099e-15	2.48807e-12	Cap4	0.875	0.494649	1.73272
AC092957.1	0.859441	6.57497e-18	4.08354e-15	Cap4	0.8125	0.285969	1.46682
DDIT4	0.85701	7.47748e-14	2.32204e-11	Cap4	0.725	0.145065	1.05067
LPL	0.856447	8.28891e-17	4.4126e-14	Cap4	0.7375	0.0945303	0.973686
GADD45B	0.852527	8.17268e-12	1.7131e-09	Cap4	0.7625	0.241974	1.21337
SPARC	0.851908	2.0065e-17	1.14058e-14	Cap4	0.8875	0.407848	1.53375
SPARCL1	0.841936	2.35815e-13	6.53618e-11	Cap4	1	0.830559	2.90049
GAPDH	0.838583	6.05251e-16	2.63622e-13	Cap4	0.8875	0.526159	1.65021
IL1RL1	0.838506	1.07204e-08	1.08951e-06	Cap4	0.6125	0.160523	1.15291
SLC2A3	0.83307	9.26015e-11	1.54511e-08	Cap4	0.9125	0.512485	1.93155
SLCO4A1	0.820256	4.59646e-17	2.56927e-14	Cap4	0.9125	0.362663	1.48977
CYSLTR2	0.818869	1.18938e-10	1.94583e-08	Cap4	0.6125	0.128419	0.987546
ADAMTS4	0.816293	1.53127e-12	3.72143e-10	Cap4	0.5625	0.0112961	0.832347
RORA	0.815923	1.55712e-07	1.22301e-05	Cap4	1	0.683115	2.45667
PTPRK	0.812815	1.70375e-08	1.65624e-06	Cap4	1	0.687872	2.37872
CAMK2D	0.808216	4.2803e-11	7.55541e-09	Cap4	0.925	0.557669	1.92834
ZFHX3	0.805122	8.42314e-12	1.75463e-09	Cap4	0.95	0.477408	1.71502
RBMS1	0.797419	1.55757e-11	3.18523e-09	Cap4	0.9375	0.571344	1.85973
RPLP1	0.796802	3.46518e-11	6.38545e-09	Cap4	0.95	0.561237	1.85768
PTN	0.791735	2.75055e-14	9.13346e-12	Cap4	0.8125	0.332937	1.47709
TUBA1B	0.790235	3.44718e-21	3.21143e-18	Cap4	0.85	0.369798	1.28372
TFPI	0.788639	1.84974e-11	3.73714e-09	Cap4	0.75	0.225327	1.13754
HIF1A	0.788381	9.54614e-14	2.91053e-11	Cap4	0.9125	0.466112	1.61078
SNTB1	0.78687	4.08766e-12	9.32598e-10	Cap4	0.7	0.147444	1.00815
EEF1A1	0.784135	6.51949e-10	8.96109e-08	Cap4	0.95	0.66409	2.20613
ARRDC3	0.783969	4.39763e-22	4.60899e-19	Cap4	0.75	0.249108	1.18679
MT1X	0.782806	2.00301e-10	3.18373e-08	Cap4	0.7125	0.224138	1.13227
SIPA1L2	0.779971	1.02034e-14	3.56461e-12	Cap4	0.875	0.416766	1.45913
RPL41	0.779968	2.08286e-11	4.10189e-09	Cap4	0.925	0.570749	1.84985
IFITM2	0.777345	1.63148e-13	4.67662e-11	Cap4	0.8375	0.409037	1.49235
AHI1	0.776623	5.92097e-18	3.89221e-15	Cap4	0.8625	0.366825	1.3424
RHOJ	0.776051	1.95199e-16	9.77103e-14	Cap4	0.8375	0.369203	1.36807
MYO1B	0.775387	6.89616e-15	2.51395e-12	Cap4	0.825	0.34126	1.39702
ARHGEF7	0.768369	5.8444e-15	2.20235e-12	Cap4	0.9125	0.453627	1.48864
ECE1	0.768255	6.54985e-18	4.08354e-15	Cap4	0.9125	0.384661	1.35049
RPS7	0.762344	6.38084e-15	2.37779e-12	Cap4	0.9	0.433413	1.44989
STAT3	0.758791	2.94419e-11	5.48567e-09	Cap4	0.975	0.599881	1.85817
PDE10A	0.755471	1.24526e-08	1.2504e-06	Cap4	0.925	0.686088	2.3124
PTH1R	0.755203	2.27985e-14	7.7234e-12	Cap4	0.8	0.171225	1.0127
EDNRA	0.746398	1.71482e-12	4.13754e-10	Cap4	0.65	0.106421	0.881046
MT-CYB	0.742454	2.76243e-09	3.2622e-07	Cap4	1	0.753864	2.37758
PHLDA1	0.739677	8.30402e-16	3.52532e-13	Cap4	0.675	0.048157	0.794616
TNS1	0.739527	6.38139e-10	8.84376e-08	Cap4	0.975	0.639715	2.03084
SH3RF1	0.736663	2.51064e-10	3.85869e-08	Cap4	0.725	0.224732	1.07825
JUNB	0.735418	7.98354e-23	9.56257e-20	Cap4	0.8	0.255648	1.13711
COL5A3	0.734817	4.78052e-15	1.86429e-12	Cap4	0.725	0.110583	0.866911
ZCCHC24	0.733677	4.38721e-12	9.87505e-10	Cap4	0.7375	0.19679	0.993394
RPL18	0.732749	1.18599e-13	3.5514e-11	Cap4	0.9125	0.461356	1.47551
MT-ND4	0.73119	2.00481e-09	2.48109e-07	Cap4	1	0.765755	2.36406
HMGB1	0.730489	9.39593e-11	1.56e-08	Cap4	0.9625	0.55648	1.72842
MGLL	0.730256	1.72575e-09	2.2007e-07	Cap4	0.925	0.558859	1.78925
LINC00473	0.729643	6.04844e-14	1.89582e-11	Cap4	0.6	0.0154578	0.746878
LGALS1	0.725763	1.1329e-18	8.25982e-16	Cap4	0.775	0.290131	1.1762
IGFBP7	0.722232	6.57412e-07	4.40085e-05	Cap4	0.9625	0.67063	2.27727
PLCE1	0.719705	7.78403e-10	1.04424e-07	Cap4	0.6625	0.174792	0.989278
DISC1	0.718616	9.19571e-17	4.81884e-14	Cap4	0.7625	0.298454	1.1943
LZTS1	0.710028	1.46611e-13	4.23882e-11	Cap4	0.675	0.0992866	0.830132
RPL13	0.709865	9.03985e-09	9.38633e-07	Cap4	0.95	0.615933	1.94048
TPT1	0.709863	4.90682e-10	7.00277e-08	Cap4	0.9125	0.590963	1.78783
FTL	0.709855	1.19549e-09	1.57852e-07	Cap4	0.9125	0.564804	1.74122
RGL3	0.70211	6.27512e-13	1.64418e-10	Cap4	0.5875	0.0326992	0.733634
GABRE	0.698441	1.42074e-12	3.47801e-10	Cap4	0.575	0.0285375	0.724426
LIN7A	0.697293	4.00608e-13	1.07485e-10	Cap4	0.6625	0.0992866	0.815886
KSR1	0.694146	1.09474e-11	2.25248e-09	Cap4	0.7375	0.20214	0.968702
PID1	0.694073	6.02155e-10	8.48532e-08	Cap4	0.625	0.140904	0.898141
RPL8	0.694041	6.02717e-14	1.89582e-11	Cap4	0.85	0.406064	1.33846
RPL10	0.690546	6.72805e-10	9.21001e-08	Cap4	0.95	0.523781	1.65234
CYTH3	0.689274	1.39807e-12	3.44769e-10	Cap4	0.8875	0.393579	1.37317
SERF2	0.688343	3.25517e-14	1.04973e-11	Cap4	0.8875	0.415577	1.35083
CREM	0.681986	4.09885e-11	7.27339e-09	Cap4	0.8625	0.444114	1.49067
BACH1	0.680339	2.7554e-11	5.22093e-09	Cap4	0.7875	0.41201	1.37782
PLXDC1	0.679769	8.77317e-11	1.47117e-08	Cap4	0.6625	0.151605	0.894758
MT-ATP6	0.679496	8.90898e-09	9.27917e-07	Cap4	1	0.864447	2.82563
MYL6	0.675767	7.21366e-13	1.87544e-10	Cap4	0.875	0.419738	1.36236
RPL28	0.674518	2.23234e-09	2.74243e-07	Cap4	0.95	0.51843	1.62145
PLOD2	0.674005	8.12564e-14	2.50016e-11	Cap4	0.6875	0.282402	1.16854
CMSS1	0.664095	6.29727e-17	3.40642e-14	Cap4	0.775	0.281807	1.14716
ANGPT2	0.660999	2.32336e-11	4.5041e-09	Cap4	0.7	0.318074	1.27358
RPS23	0.660176	1.38864e-08	1.37788e-06	Cap4	0.9	0.512485	1.6201
KCNT2	0.65473	5.43797e-15	2.09631e-12	Cap4	0.7875	0.299643	1.1986
PHF21A	0.654707	2.57744e-10	3.92919e-08	Cap4	0.9125	0.489298	1.50164
AC012409.2	0.647216	8.34533e-10	1.11508e-07	Cap4	0.6875	0.167658	0.934833
HIVEP2	0.646759	2.92695e-09	3.44436e-07	Cap4	0.8875	0.495244	1.53298
BCL6	0.644718	1.38935e-13	4.05182e-11	Cap4	0.7125	0.130202	0.801416
ARHGAP6	0.644644	6.36186e-10	8.84376e-08	Cap4	0.6375	0.139715	0.860723
RPL21	0.642908	7.04281e-12	1.52388e-09	Cap4	0.875	0.428062	1.32199
JUND	0.641665	5.64889e-16	2.4928e-13	Cap4	0.8375	0.347206	1.14874
DEPP1	0.638585	3.84427e-14	1.2279e-11	Cap4	0.7	0.280618	1.12139
GSTP1	0.635913	1.83012e-21	1.80525e-18	Cap4	0.775	0.260404	0.990581
BNIP3L	0.635369	7.37544e-20	6.03311e-17	Cap4	0.7375	0.25327	0.986766
NOTCH3	0.634921	2.35979e-09	2.85714e-07	Cap4	0.7	0.191439	0.951565
ADAMTS9-AS2	0.634862	1.42809e-06	8.82051e-05	Cap4	0.85	0.579667	1.88168
CAST	0.63453	6.46315e-10	8.92022e-08	Cap4	0.9	0.507729	1.49006
SELENOM	0.632666	3.66856e-11	6.61485e-09	Cap4	0.7375	0.206302	0.905757
RHOB	0.630081	8.94184e-18	5.45257e-15	Cap4	0.7625	0.283591	1.03869
NUCKS1	0.628448	2.81e-10	4.22608e-08	Cap4	0.9	0.491082	1.43376
JAG1	0.628307	1.48375e-17	8.57965e-15	Cap4	0.75	0.277646	1.0249
SNRK	0.626863	2.67942e-08	2.49618e-06	Cap4	0.95	0.529727	1.5731
RPS28	0.624254	1.92898e-05	0.00085124	Cap4	0.975	0.612366	1.9428
MAFF	0.623793	1.34914e-10	2.18587e-08	Cap4	0.6625	0.14566	0.832774
PRKAR1A	0.622466	3.9628e-13	1.07401e-10	Cap4	0.875	0.420927	1.24328
PLSCR1	0.62171	5.07641e-08	4.46857e-06	Cap4	0.9125	0.53151	1.59771
PTMS	0.61769	8.08484e-20	6.45594e-17	Cap4	0.775	0.273484	0.98963
RBM17	0.617454	3.52586e-11	6.42664e-09	Cap4	0.825	0.429251	1.28896
RPS6	0.614978	5.01572e-09	5.57011e-07	Cap4	0.8375	0.485137	1.44636
CARMN	0.613802	5.03694e-09	5.57521e-07	Cap4	0.6625	0.169441	0.889982
SSTR2	0.612343	1.1498e-12	2.85644e-10	Cap4	0.6125	0.0552913	0.675356
H3F3A	0.612197	1.29401e-10	2.10672e-08	Cap4	0.8875	0.463734	1.36153
RPS19	0.61131	1.63861e-09	2.10559e-07	Cap4	0.8625	0.48692	1.42358
ATP5F1E	0.610776	1.66151e-15	6.79559e-13	Cap4	0.825	0.349584	1.11222
MT1E	0.608533	2.75e-10	4.17067e-08	Cap4	0.7	0.343639	1.17887
GBE1	0.607391	3.47819e-10	5.11629e-08	Cap4	0.8	0.39239	1.29089
GJC1	0.606688	8.73443e-11	1.47117e-08	Cap4	0.7125	0.166468	0.847244
PHC2	0.606327	1.22761e-17	7.22308e-15	Cap4	0.7625	0.282996	1.0089
AXL	0.605706	3.49089e-11	6.39768e-09	Cap4	0.625	0.104637	0.732242
KALRN	0.605392	2.71945e-09	3.2273e-07	Cap4	0.8875	0.464328	1.41888
S1PR3	0.602194	3.39099e-11	6.28326e-09	Cap4	0.5875	0.0719382	0.682441
PDE5A	0.601675	1.00513e-17	6.01965e-15	Cap4	0.775	0.262782	1.01443
DAAM2	0.598774	6.25142e-10	8.73584e-08	Cap4	0.725	0.198573	0.894615
TRPC3	0.597664	6.9894e-10	9.49031e-08	Cap4	0.6625	0.148038	0.833559
GNG11	0.597312	3.38007e-09	3.90899e-07	Cap4	0.8	0.422711	1.34475
PHLPP1	0.595898	5.49989e-10	7.81591e-08	Cap4	0.8125	0.408442	1.26985
NFKBIA	0.595322	6.47721e-09	6.98498e-07	Cap4	0.85	0.470868	1.41564
TAGLN2	0.591049	2.65816e-11	5.06531e-09	Cap4	0.8125	0.392985	1.20704
MT-ND3	0.591016	1.20936e-05	0.000570459	Cap4	1	0.86088	2.65933
RPS2	0.590088	5.38135e-12	1.18737e-09	Cap4	0.8125	0.381094	1.16432
SEMA5A	0.589849	2.50456e-09	2.99992e-07	Cap4	0.7	0.19025	0.896279
ARHGAP29	0.586902	2.85134e-06	0.000160182	Cap4	1	0.803805	2.54402
IL4R	0.585958	9.47351e-09	9.7461e-07	Cap4	0.875	0.428062	1.43263
CNTN4	0.585644	3.26656e-09	3.80395e-07	Cap4	0.6375	0.165874	0.814698
PRELP	0.585594	1.63035e-09	2.10302e-07	Cap4	0.6	0.121284	0.746977
P2RY14	0.585286	2.08204e-08	1.98939e-06	Cap4	0.6375	0.163496	0.855943
CBLB	0.585052	1.42074e-09	1.86129e-07	Cap4	0.8	0.400119	1.24525
CERK	0.584898	4.00187e-18	2.6843e-15	Cap4	0.8	0.288347	0.990076
ACTB	0.583728	3.07525e-07	2.25191e-05	Cap4	0.825	0.547562	1.56788
COL18A1	0.583309	3.64911e-16	1.72474e-13	Cap4	0.8125	0.314507	1.03563
PDE1C	0.582553	4.96734e-08	4.39721e-06	Cap4	0.525	0.100476	0.717568
TXNIP	0.579871	8.07882e-12	1.7131e-09	Cap4	0.7375	0.316885	1.12393
HIPK2	0.573733	6.85805e-11	1.16754e-08	Cap4	0.725	0.35434	1.101
RPL7A	0.573574	2.04104e-11	4.07455e-09	Cap4	0.8375	0.415577	1.2016
FAU	0.573327	2.13488e-10	3.36148e-08	Cap4	0.8125	0.419738	1.23667
ARHGAP26	0.572632	2.92156e-05	0.00122022	Cap4	0.975	0.724732	2.19697
KLF9	0.572315	4.38676e-12	9.87505e-10	Cap4	0.7125	0.329964	1.06253
ARID5B	0.571809	7.50832e-10	1.01538e-07	Cap4	0.6875	0.174792	0.824552
RPL11	0.571598	4.08528e-08	3.67325e-06	Cap4	0.8375	0.486326	1.40395
RPS26	0.569528	4.00899e-11	7.15178e-09	Cap4	0.75	0.372771	1.1311
VPS13D	0.568596	1.19491e-08	1.20345e-06	Cap4	0.8375	0.504162	1.3633
STK39	0.568059	1.1665e-09	1.54633e-07	Cap4	0.825	0.407253	1.25085
RPL19	0.5673	4.61257e-10	6.66795e-08	Cap4	0.8375	0.418549	1.24555
MT-CO3	0.565093	7.96991e-08	6.66571e-06	Cap4	0.9875	0.895363	2.71997
RPS14	0.561521	3.61635e-09	4.10963e-07	Cap4	0.8375	0.452438	1.28687
MT-ND2	0.561406	3.83372e-06	0.00020738	Cap4	0.975	0.75981	2.11773
CAPZB	0.561186	5.00502e-12	1.11165e-09	Cap4	0.8125	0.376338	1.11419
OSMR	0.561061	9.35828e-08	7.67379e-06	Cap4	0.875	0.483948	1.43874
RPS15	0.559818	7.02319e-09	7.47758e-07	Cap4	0.8625	0.463734	1.3281
RPS27	0.559768	2.46576e-06	0.000141604	Cap4	0.925	0.56956	1.6391
ITM2B	0.55855	4.47049e-07	3.11061e-05	Cap4	0.925	0.606421	1.65581
FOSL2	0.557826	4.86252e-10	6.9692e-08	Cap4	0.8375	0.414982	1.25385
GPR4	0.556418	2.404e-11	4.63364e-09	Cap4	0.625	0.0980975	0.672219
SELENOW	0.555965	4.59154e-10	6.66628e-08	Cap4	0.8625	0.441736	1.24566
EPB41L3	0.553005	3.02628e-07	2.22578e-05	Cap4	0.5625	0.161712	0.776636
GRM3	0.550981	5.05228e-07	3.47027e-05	Cap4	0.7125	0.23365	1.04355
IL18R1	0.550241	4.09244e-16	1.88017e-13	Cap4	0.725	0.246136	0.953862
FKBP5	0.549957	6.70499e-09	7.20744e-07	Cap4	0.8	0.372771	1.25388
TBX15	0.546179	1.79358e-09	2.27853e-07	Cap4	0.525	0.058264	0.606641
PLEKHG3	0.545916	2.5554e-11	4.89732e-09	Cap4	0.6	0.0749108	0.630501
ZNF331	0.544387	5.6342e-07	3.81737e-05	Cap4	0.4875	0.0980975	0.660869
RPL24	0.544096	4.75668e-11	8.35234e-09	Cap4	0.8125	0.384067	1.11119
FAM107A	0.542412	1.13349e-08	1.14849e-06	Cap4	0.8375	0.427467	1.2522
FERMT2	0.541561	6.71681e-12	1.46278e-09	Cap4	0.775	0.359096	1.05264
DPYSL2	0.541117	1.38028e-10	2.21493e-08	Cap4	0.8375	0.416171	1.14175
CLDN5	0.540278	0.000533213	0.014081	Cap4	0.9875	0.790725	2.57173
RPL6	0.539992	4.09886e-09	4.58225e-07	Cap4	0.7875	0.425089	1.20874
RPS16	0.53967	2.86859e-11	5.37469e-09	Cap4	0.7625	0.364447	1.06739
AC022414.1	0.539419	3.62708e-09	4.10963e-07	Cap4	0.5375	0.0772889	0.630774
CNN3	0.538499	1.25889e-13	3.70356e-11	Cap4	0.7375	0.298454	0.96681
STARD13	0.538324	7.13619e-06	0.000357214	Cap4	0.9125	0.534483	1.52904
RPL15	0.535902	6.43343e-11	1.10084e-08	Cap4	0.8125	0.394768	1.11391
BHLHE40	0.535385	1.94956e-09	2.43971e-07	Cap4	0.75	0.368014	1.16028
RPS8	0.533111	2.09489e-07	1.59678e-05	Cap4	0.7875	0.483948	1.35062
ABCA5	0.53282	1.44438e-15	5.98045e-13	Cap4	0.6875	0.258026	0.881709
RPL37A	0.532687	3.70539e-08	3.36778e-06	Cap4	0.8375	0.492866	1.32395
CCNH	0.531985	4.15927e-06	0.000222833	Cap4	0.9375	0.560048	1.57606
RPGR	0.531679	8.26794e-09	8.69248e-07	Cap4	0.8875	0.40547	1.33979
TRIB2	0.530582	2.02424e-10	3.20231e-08	Cap4	0.7375	0.20214	0.789912
DENND2A	0.530553	3.29409e-07	2.38357e-05	Cap4	0.675	0.243163	0.89559
RPS25	0.530255	4.63989e-10	6.67865e-08	Cap4	0.8375	0.416766	1.16411
BTG1	0.529661	2.29304e-12	5.45419e-10	Cap4	0.725	0.317479	0.98933
MT-ND5	0.529468	2.45165e-06	0.00014152	Cap4	0.925	0.618312	1.613
MT-CO2	0.527627	6.25114e-06	0.000317172	Cap4	1	0.855529	2.37838
ENPEP	0.52726	7.21041e-07	4.76029e-05	Cap4	0.4375	0.0546968	0.592594
ARHGAP10	0.526752	5.83167e-08	5.0933e-06	Cap4	0.65	0.180737	0.832638
JADE1	0.525986	1.63208e-08	1.59582e-06	Cap4	0.6375	0.187872	0.765424
SLC25A4	0.524389	7.97223e-09	8.40794e-07	Cap4	0.5375	0.0998811	0.619773
ANKRD37	0.524229	5.42023e-08	4.74631e-06	Cap4	0.6375	0.311534	1.14732
CSDE1	0.523155	1.54871e-10	2.47337e-08	Cap4	0.8625	0.409037	1.13247
NBEAL1	0.522589	1.04212e-07	8.48312e-06	Cap4	0.8125	0.452438	1.28031
RPL3	0.522288	5.35148e-06	0.000276972	Cap4	0.9	0.550535	1.52061
RPS18	0.521902	1.51168e-07	1.19011e-05	Cap4	0.825	0.470273	1.28883
FAM110B	0.521656	2.67185e-08	2.49606e-06	Cap4	0.5125	0.0820452	0.618582
AC002546.1	0.521019	2.76072e-10	4.17067e-08	Cap4	0.5125	0.0214031	0.542034
RNF24	0.520582	6.85688e-09	7.34716e-07	Cap4	0.6	0.137931	0.697971
ZBTB38	0.520454	2.99752e-05	0.00124419	Cap4	0.9625	0.615933	1.66629
PTTG1IP	0.518197	1.62255e-06	9.85674e-05	Cap4	0.9	0.53805	1.45909
ZIC1	0.517689	8.47227e-07	5.48539e-05	Cap4	0.625	0.215815	0.842738
UST	0.517136	3.198e-08	2.93848e-06	Cap4	0.5875	0.134364	0.71814
PFKFB3	0.517089	2.05057e-09	2.52839e-07	Cap4	0.65	0.161712	0.725594
IL1R1	0.516722	3.28246e-08	3.00784e-06	Cap4	0.725	0.244946	0.933066
RBPMS	0.516565	1.12475e-07	9.06773e-06	Cap4	0.85	0.444114	1.28704
SRGN	0.51472	6.86599e-06	0.000344202	Cap4	0.85	0.563615	1.58141
POMP	0.514429	2.37655e-09	2.86708e-07	Cap4	0.8	0.417955	1.15147
MT-ND1	0.514077	7.57516e-07	4.97174e-05	Cap4	0.9625	0.750297	1.88426
RPL12	0.513179	2.24292e-13	6.32125e-11	Cap4	0.7	0.279429	0.902769
TMEM165	0.51264	1.92761e-09	2.42128e-07	Cap4	0.8125	0.414982	1.13949
WDR41	0.512377	3.60827e-09	4.10963e-07	Cap4	0.7125	0.212247	0.802051
RPL13A	0.51209	9.98066e-07	6.35381e-05	Cap4	0.8375	0.514269	1.37495
RPLP0	0.511646	2.62304e-14	8.79714e-12	Cap4	0.725	0.285969	0.900457
MAML2	0.51109	4.53542e-06	0.000239919	Cap4	0.8125	0.457194	1.41508
HIGD1B	0.510648	9.97263e-06	0.000482629	Cap4	0.5875	0.227111	0.880817
MTUS1	0.50931	0.000225838	0.00698776	Cap4	1	0.80975	2.47101
SLC12A7	0.508944	3.72792e-07	2.64887e-05	Cap4	0.625	0.202735	0.804692
ROCK2	0.507333	1.33361e-06	8.28269e-05	Cap4	0.8625	0.526754	1.40032
HLA-A	0.50715	6.58046e-06	0.000332373	Cap4	0.8375	0.500595	1.43355
NAV2	0.506256	2.00597e-05	0.000877843	Cap4	0.8375	0.524376	1.53224
PMEPA1	0.505237	4.39165e-09	4.89326e-07	Cap4	0.675	0.187872	0.757008
RPLP2	0.505102	4.99119e-08	4.40512e-06	Cap4	0.75	0.414982	1.15981
SRP14	0.504209	1.96357e-09	2.44811e-07	Cap4	0.8125	0.409631	1.143
SOCS3	0.498814	2.74872e-07	2.04859e-05	Cap4	0.525	0.117717	0.658733
SLC38A2	0.497802	3.75418e-08	3.40291e-06	Cap4	0.775	0.41736	1.16865
YBX1	0.497286	9.51082e-15	3.39334e-12	Cap4	0.7875	0.307372	0.914739
PTGDS	0.49464	1.40782e-08	1.39278e-06	Cap4	0.7	0.351367	1.05149
BACE2	0.494616	2.7817e-08	2.57714e-06	Cap4	0.725	0.360285	1.14558
MT1M	0.492089	9.21732e-05	0.00325059	Cap4	0.5125	0.212247	0.81979
RPL34	0.490605	4.15706e-08	3.72779e-06	Cap4	0.7875	0.434007	1.15394
CASC15	0.490387	7.78479e-08	6.54351e-06	Cap4	0.6375	0.170036	0.774905
MCC	0.490089	0.000186688	0.0059291	Cap4	0.9	0.613555	1.75932
ZNF638	0.49004	0.00010304	0.00358853	Cap4	0.9625	0.695006	1.85766
SLC1A3	0.489693	2.06097e-11	4.08999e-09	Cap4	0.65	0.266944	0.922225
P4HA1	0.489512	2.92146e-10	4.3741e-08	Cap4	0.7375	0.339477	1.03587
C1QTNF1	0.487595	1.47203e-08	1.45203e-06	Cap4	0.525	0.0808561	0.580543
FKBP1A	0.48648	4.07263e-12	9.32598e-10	Cap4	0.7125	0.302021	0.911844
CLMN	0.484366	2.17686e-08	2.06236e-06	Cap4	0.6	0.136742	0.679007
ARF1	0.483202	5.01276e-16	2.24157e-13	Cap4	0.7625	0.277646	0.84958
CFDP1	0.482324	8.12664e-12	1.7131e-09	Cap4	0.7125	0.306778	0.929404
JAK1	0.481765	2.03004e-06	0.000120077	Cap4	0.875	0.49346	1.30691
RPL27A	0.479783	6.26875e-09	6.80393e-07	Cap4	0.7625	0.395957	1.05506
CDK14	0.479744	9.32259e-08	7.66326e-06	Cap4	0.675	0.217598	0.792545
MKLN1	0.479579	0.000139084	0.00462758	Cap4	0.925	0.689061	1.81324
SOD2	0.479156	1.63757e-05	0.000737192	Cap4	0.5875	0.234245	0.847214
LDHA	0.478593	1.06065e-07	8.57161e-06	Cap4	0.65	0.220571	0.763589
ETS1	0.47834	4.59713e-05	0.00179486	Cap4	0.8875	0.5761	1.57619
CD63	0.478184	2.34457e-10	3.64037e-08	Cap4	0.725	0.337099	0.957221
RPL18A	0.478001	3.33402e-09	3.86907e-07	Cap4	0.75	0.379905	1.05259
STK3	0.477683	0.000112625	0.00387009	Cap4	0.9125	0.602259	1.62371
CDKN1A	0.477467	6.50086e-08	5.59041e-06	Cap4	0.6	0.155172	0.70296
CP	0.475843	5.33603e-05	0.00204059	Cap4	0.5875	0.229489	0.971767
MAP3K20	0.475709	1.50084e-06	9.21889e-05	Cap4	0.8375	0.465517	1.26433
NCOA2	0.475656	4.45528e-06	0.000236389	Cap4	0.8875	0.515458	1.37941
SMOC2	0.474602	2.9388e-07	2.17096e-05	Cap4	0.525	0.114744	0.631028
C11orf58	0.474066	3.77459e-12	8.79112e-10	Cap4	0.75	0.321641	0.916766
RPS9	0.473479	1.70236e-08	1.65624e-06	Cap4	0.7625	0.391201	1.06426
S100A11	0.471955	2.31418e-06	0.000134745	Cap4	0.6125	0.225922	0.79437
GPX3	0.471131	7.24803e-08	6.13849e-06	Cap4	0.5125	0.0897741	0.578458
PARVB	0.47002	1.35037e-05	0.000624673	Cap4	0.8375	0.516052	1.39525
TPI1	0.469506	1.35587e-07	1.08269e-05	Cap4	0.6625	0.234839	0.756573
ABCA1	0.469287	7.3831e-13	1.90473e-10	Cap4	0.6625	0.250297	0.855774
TMBIM6	0.468898	1.81929e-09	2.30247e-07	Cap4	0.85	0.39893	1.06904
ACSL5	0.468469	8.8882e-09	9.27917e-07	Cap4	0.8	0.381094	1.09806
SMC5	0.468183	1.42672e-09	1.86185e-07	Cap4	0.775	0.369203	1.02474
TNS3	0.468025	7.00254e-08	5.99111e-06	Cap4	0.5625	0.129608	0.627028
ANKRD44	0.467979	3.95144e-05	0.00158143	Cap4	0.8875	0.51843	1.41646
NACA	0.465852	2.19419e-10	3.42273e-08	Cap4	0.725	0.334126	0.943852
AC093535.1	0.465632	1.05954e-07	8.57161e-06	Cap4	0.4875	0.0713436	0.550547
DUSP6	0.463254	3.29948e-06	0.000181705	Cap4	0.575	0.187872	0.740379
PHF10	0.461019	6.21071e-10	8.71526e-08	Cap4	0.6875	0.320452	0.93581
ADM	0.459476	1.37737e-05	0.000636283	Cap4	0.425	0.0838288	0.583987
HEYL	0.458424	3.79117e-08	3.42717e-06	Cap4	0.475	0.0469679	0.507225
SCARB1	0.458187	0.000117593	0.00400389	Cap4	0.9	0.564804	1.5793
SMIM3	0.457199	5.05982e-07	3.47027e-05	Cap4	0.675	0.243163	0.801735
DCBLD1	0.457029	5.68738e-07	3.84563e-05	Cap4	0.6	0.189655	0.722251
TMSB4X	0.456936	0.000418211	0.0115235	Cap4	0.8875	0.628419	1.74102
GPER1	0.456173	1.00325e-06	6.36359e-05	Cap4	0.5125	0.131986	0.620682
SH3BGRL3	0.456112	4.90392e-07	3.39809e-05	Cap4	0.6375	0.22176	0.751688
PLIN2	0.45512	3.08391e-06	0.000170673	Cap4	0.5375	0.165279	0.676804
CEBPB	0.454988	1.6387e-07	1.28109e-05	Cap4	0.5375	0.125446	0.601349
H1F0	0.453793	1.78597e-07	1.38653e-05	Cap4	0.5	0.0945303	0.558398
RPL14	0.453414	2.38874e-09	2.87146e-07	Cap4	0.75	0.374554	0.971477
TACC1	0.453319	5.49981e-05	0.00209368	Cap4	0.975	0.894174	2.93137
GGT5	0.451284	2.17395e-11	4.23895e-09	Cap4	0.7125	0.292509	0.879558
CECR2	0.45011	8.58026e-07	5.5446e-05	Cap4	0.5	0.108205	0.587126
TMEM184B	0.449752	5.494e-11	9.44912e-09	Cap4	0.75	0.32283	0.932006
RBMS3	0.449493	0.0025072	0.0485487	Cap4	0.9375	0.604637	1.70202
GCC2	0.448697	2.14528e-10	3.36207e-08	Cap4	0.7875	0.352556	0.961804
SORT1	0.448463	0.00232325	0.0456189	Cap4	0.925	0.67717	1.91945
RPL23	0.448015	3.2558e-10	4.81026e-08	Cap4	0.7	0.317479	0.895558
RPS27A	0.447665	2.66614e-05	0.00112201	Cap4	0.8125	0.532699	1.37404
ITPR2	0.447385	7.69153e-08	6.48137e-06	Cap4	0.775	0.395957	1.09656
CCDC3	0.447236	1.47393e-07	1.16586e-05	Cap4	0.6875	0.216409	0.808481
TLN1	0.446136	3.96599e-10	5.80835e-08	Cap4	0.8	0.352556	0.976399
KLHL23	0.445145	4.07364e-07	2.8652e-05	Cap4	0.5875	0.167063	0.672227
RELL1	0.44514	4.41686e-06	0.000234758	Cap4	0.8	0.470273	1.23944
AGO2	0.444833	1.83059e-12	4.38531e-10	Cap4	0.725	0.295482	0.846094
TBX2	0.443974	2.04682e-08	1.96132e-06	Cap4	0.525	0.0808561	0.540543
PDE8B	0.443835	2.86511e-08	2.64711e-06	Cap4	0.55	0.10761	0.572571
TPM4	0.442903	2.82024e-06	0.0001587	Cap4	0.7875	0.463139	1.20862
COL6A2	0.442899	1.04961e-07	8.5234e-06	Cap4	0.5	0.0832342	0.538856
RPS11	0.44278	1.6264e-07	1.27444e-05	Cap4	0.8125	0.426278	1.10185
ERO1A	0.442696	2.31243e-08	2.17849e-06	Cap4	0.675	0.334721	0.968862
MORF4L1	0.442578	2.19714e-07	1.66338e-05	Cap4	0.825	0.448276	1.12506
RPS12	0.44248	3.15047e-07	2.30197e-05	Cap4	0.7625	0.418549	1.08906
STC1	0.442428	0.000810653	0.0199323	Cap4	0.3125	0.0487515	0.537523
CD81	0.441602	5.55189e-09	6.12498e-07	Cap4	0.7125	0.353151	0.940558
ARHGDIA	0.440999	2.03334e-08	1.95399e-06	Cap4	0.6375	0.173603	0.649967
AKAP13	0.440031	3.16037e-06	0.000174617	Cap4	0.825	0.476813	1.26195
AC007319.1	0.439593	5.45034e-11	9.42235e-09	Cap4	0.6625	0.26635	0.892633
FSTL1	0.439044	2.14973e-06	0.000126487	Cap4	0.6375	0.244352	0.770969
PEBP1	0.436542	3.81742e-12	8.82955e-10	Cap4	0.7375	0.317479	0.831184
RPS5	0.435763	2.09143e-11	4.10189e-09	Cap4	0.6875	0.285969	0.831849
ZEB2	0.435641	4.46531e-10	6.51119e-08	Cap4	0.7125	0.307372	0.906417
WIPI1	0.435307	1.56496e-06	9.56024e-05	Cap4	0.575	0.18371	0.683365
HNRNPH3	0.434403	1.08335e-10	1.78105e-08	Cap4	0.75	0.326992	0.891219
LAMA4	0.434372	5.19889e-06	0.000269908	Cap4	0.7375	0.410226	1.15224
IGFBP4	0.433395	8.04402e-08	6.6943e-06	Cap4	0.525	0.0969084	0.555275
BGN	0.433379	1.88478e-06	0.000112078	Cap4	0.5625	0.172414	0.669998
TNFRSF21	0.433293	1.65741e-07	1.2927e-05	Cap4	0.5125	0.0980975	0.547665
RPL32	0.432269	2.15867e-07	1.63795e-05	Cap4	0.8	0.438169	1.09698
MYL12B	0.431185	1.46966e-07	1.16524e-05	Cap4	0.8375	0.4239	1.11591
UBE2D3	0.430608	8.81615e-05	0.00312224	Cap4	0.875	0.584423	1.44112
CFL1	0.430275	8.29827e-13	2.10839e-10	Cap4	0.725	0.286564	0.804148
TUBB4B	0.42987	5.98923e-08	5.19036e-06	Cap4	0.6	0.154578	0.625727
CERS6	0.429539	3.70404e-08	3.36778e-06	Cap4	0.6375	0.17063	0.660283
ITGB1	0.429413	0.000364329	0.010399	Cap4	0.9	0.607015	1.54082
TERF2IP	0.428979	7.4653e-12	1.599e-09	Cap4	0.725	0.303805	0.836659
CSNK1E	0.428919	6.65819e-08	5.71106e-06	Cap4	0.6625	0.202735	0.691726
RACK1	0.42858	2.71178e-09	3.2273e-07	Cap4	0.75	0.353746	0.93115
ANO6	0.428133	7.20739e-08	6.11953e-06	Cap4	0.8	0.391201	1.05616
RAC1	0.427564	0.000246087	0.00749617	Cap4	0.9125	0.568966	1.40856
RPL29	0.425682	2.2527e-09	2.75733e-07	Cap4	0.7375	0.344828	0.924418
DENND4A	0.425123	2.25646e-05	0.000975222	Cap4	0.875	0.496433	1.26216
ACSS3	0.425121	7.01164e-07	4.64736e-05	Cap4	0.5125	0.115933	0.569274
NR2F1-AS1	0.423836	1.63497e-06	9.87993e-05	Cap4	0.5375	0.146254	0.617703
SPRY1	0.423492	3.42608e-07	2.46575e-05	Cap4	0.4625	0.0630202	0.499378
FILIP1L	0.422718	1.25721e-06	7.92562e-05	Cap4	0.625	0.211058	0.729261
GRK3	0.422463	2.53199e-05	0.00107855	Cap4	0.55	0.209869	0.708817
AC008250.1	0.421277	1.32913e-06	8.27022e-05	Cap4	0.4125	0.0356718	0.460454
PON2	0.420306	0.000430461	0.0117659	Cap4	0.8625	0.559453	1.47379
CHD1	0.419693	1.66159e-09	2.12696e-07	Cap4	0.775	0.350773	0.948172
FARP1	0.417994	2.96598e-07	2.18622e-05	Cap4	0.825	0.406659	1.09461
TRAF3IP2-AS1	0.416582	2.81072e-11	5.29584e-09	Cap4	0.6875	0.272295	0.827817
C4orf3	0.416296	3.64751e-12	8.55455e-10	Cap4	0.6375	0.25327	0.749845
PPP2R1B	0.415465	2.49074e-07	1.86461e-05	Cap4	0.575	0.156361	0.605169
ITGA10	0.414963	3.35777e-07	2.42178e-05	Cap4	0.5625	0.146254	0.602997
IGF2R	0.414671	1.38672e-09	1.82383e-07	Cap4	0.7375	0.334126	0.892719
TCF25	0.414617	3.06331e-10	4.5661e-08	Cap4	0.75	0.338288	0.867352
VEGFA	0.413655	6.18068e-06	0.000314072	Cap4	0.4	0.0475624	0.470453
SIK3	0.41307	0.00075497	0.0188956	Cap4	0.9375	0.636742	1.61683
EEF1D	0.412949	3.97093e-13	1.07401e-10	Cap4	0.675	0.260999	0.753268
SVIL	0.412732	0.000210675	0.00657878	Cap4	0.8375	0.539239	1.42901
RPL36	0.412452	1.76263e-06	0.000105379	Cap4	0.7125	0.403092	1.03756
DDX24	0.412134	2.47378e-10	3.8233e-08	Cap4	0.75	0.349584	0.852948
KIAA1109	0.411872	0.000715422	0.0180773	Cap4	0.8875	0.613555	1.5897
ADGRB3	0.411695	2.33218e-09	2.83394e-07	Cap4	0.65	0.318074	0.796921
CLIC1	0.411298	2.98817e-06	0.000166474	Cap4	0.625	0.227111	0.721927
ATP6V1G1	0.409637	1.89571e-07	1.46494e-05	Cap4	0.675	0.223543	0.691409
JAM3	0.408707	5.36647e-05	0.00204524	Cap4	0.425	0.108799	0.54898
ATF6	0.408508	2.56078e-07	1.91277e-05	Cap4	0.8	0.398335	1.03808
CDC42EP4	0.407253	1.94101e-07	1.4965e-05	Cap4	0.625	0.190844	0.645783
STXBP4	0.404759	6.60766e-05	0.00245088	Cap4	0.4625	0.146849	0.601302
SEPT7	0.404432	0.00124465	0.0278473	Cap4	0.95	0.624851	1.50028
COX6A1	0.40373	2.68381e-06	0.000152818	Cap4	0.6375	0.245541	0.700473
RBM39	0.401142	0.000449878	0.0121874	Cap4	0.8875	0.599287	1.44019
NPAS2	0.401109	0.000331717	0.00966902	Cap4	0.875	0.542212	1.45167
ATOX1	0.400168	2.73684e-06	0.00015531	Cap4	0.5625	0.180143	0.624318
SLC25A6	0.400163	2.87036e-14	9.43786e-12	Cap4	0.7	0.250892	0.725978
TM4SF1	0.399111	3.57739e-07	2.56364e-05	Cap4	0.6625	0.336504	0.958048
COL6A1	0.397267	4.20624e-06	0.00022499	Cap4	0.4625	0.098692	0.517394
ZHX2	0.396693	1.12814e-07	9.07331e-06	Cap4	0.75	0.365636	0.973197
RPL9	0.396539	1.86691e-06	0.000111212	Cap4	0.6875	0.401308	0.958678
SLC6A1	0.396498	7.59348e-10	1.02277e-07	Cap4	0.6875	0.256837	0.949699
STK24	0.396485	3.08356e-06	0.000170673	Cap4	0.8	0.446492	1.10588
STXBP5	0.395882	3.36429e-06	0.000184667	Cap4	0.7875	0.442331	1.08935
HNRNPA3	0.394957	5.36399e-05	0.00204524	Cap4	0.8375	0.510702	1.21405
SLC16A6	0.394661	2.29473e-06	0.000133845	Cap4	0.575	0.172414	0.656217
ABCA8	0.394231	3.64098e-07	2.5926e-05	Cap4	0.4875	0.0802616	0.49215
PLSCR4	0.394168	8.03652e-05	0.00289816	Cap4	0.7375	0.453032	1.19293
OAZ1	0.393591	9.81317e-08	8.02717e-06	Cap4	0.7	0.351367	0.896495
RHOQ	0.393429	1.81394e-06	0.000108249	Cap4	0.6125	0.209869	0.665696
SEPT2	0.392502	7.5399e-07	4.9583e-05	Cap4	0.8125	0.416766	1.01904
ANGPTL4	0.392264	1.63031e-06	9.86958e-05	Cap4	0.5125	0.122473	0.553386
RPS3	0.39179	2.2956e-07	1.73401e-05	Cap4	0.7125	0.366825	0.928609
SRARP	0.391279	1.96176e-07	1.50902e-05	Cap4	0.75	0.376338	0.980457
LINC02147	0.39052	0.000528711	0.0139731	Cap4	0.575	0.249108	0.966366
MFGE8	0.390512	2.70768e-06	0.000153915	Cap4	0.5375	0.160523	0.584005
NR2F2	0.390193	8.52724e-06	0.000419335	Cap4	0.6	0.205113	0.683285
RPS29	0.39019	4.91567e-07	3.39921e-05	Cap4	0.675	0.366231	0.910747
LAMB1	0.389815	2.76373e-06	0.000156484	Cap4	0.4	0.0326992	0.429894
AKAP1	0.389813	9.98407e-07	6.35381e-05	Cap4	0.5	0.108799	0.517655
NCKAP1	0.389414	0.00102668	0.0239117	Cap4	0.9	0.643282	1.55376
RPSA	0.38889	1.28639e-08	1.28402e-06	Cap4	0.7375	0.346017	0.866903
PSMA7	0.388791	4.79557e-11	8.37676e-09	Cap4	0.7125	0.293103	0.795668
NAP1L1	0.388699	5.05802e-06	0.00026382	Cap4	0.7625	0.432224	1.0298
NORAD	0.388189	2.61705e-06	0.000149524	Cap4	0.7375	0.410226	1.00352
AC097662.1	0.387838	3.47298e-06	0.000189702	Cap4	0.4625	0.0897741	0.505921
PGAP1	0.387282	2.37847e-05	0.00102268	Cap4	0.475	0.137337	0.5566
ACADVL	0.386771	4.3082e-08	3.84278e-06	Cap4	0.5875	0.138526	0.544075
CYBA	0.385052	2.43549e-05	0.00104452	Cap4	0.5	0.165874	0.592019
RPS21	0.384862	8.6165e-09	9.03063e-07	Cap4	0.6625	0.315696	0.812462
DARS	0.384745	7.48534e-12	1.599e-09	Cap4	0.7	0.27824	0.759859
TMEM30A	0.383426	8.74659e-11	1.47117e-08	Cap4	0.6625	0.27824	0.745284
UGP2	0.383205	3.57115e-11	6.474e-09	Cap4	0.675	0.270511	0.75968
CAMK1D	0.382324	0.000116762	0.00397963	Cap4	0.7375	0.447681	1.15104
CYTOR	0.381981	8.68378e-06	0.000425163	Cap4	0.4875	0.126635	0.550961
RPL37	0.381915	4.20215e-07	2.94836e-05	Cap4	0.7625	0.381094	0.954309
FAM126A	0.381749	1.96593e-05	0.000864135	Cap4	0.575	0.212247	0.685989
RPL30	0.381744	7.89055e-07	5.13851e-05	Cap4	0.7	0.369798	0.931708
S1PR1	0.38076	3.06667e-12	7.24296e-10	Cap4	0.675	0.250297	0.724584
TOP1	0.380621	6.46573e-06	0.000327071	Cap4	0.7625	0.432224	1.04607
KLHL29	0.379644	1.9693e-05	0.00086448	Cap4	0.5	0.149227	0.598851
VMP1	0.379594	3.2278e-07	2.34316e-05	Cap4	0.675	0.346017	0.896039
MT-CO1	0.37886	0.00105588	0.024456	Cap4	0.9875	0.875743	2.29473
RPL23A	0.378474	3.99762e-07	2.82783e-05	Cap4	0.7625	0.376338	0.941444
HNRNPDL	0.378345	1.54785e-05	0.000697738	Cap4	0.7875	0.446492	1.07253
UBA52	0.377258	2.28669e-08	2.16031e-06	Cap4	0.65	0.304994	0.811135
C2CD2	0.37683	9.73123e-07	6.24026e-05	Cap4	0.8	0.403686	0.996232
SEC62	0.37681	8.06506e-06	0.000399536	Cap4	0.775	0.440547	1.05066
ENSA	0.376269	6.69401e-07	4.45444e-05	Cap4	0.7375	0.387634	0.929375
XIAP	0.375993	6.78956e-10	9.25644e-08	Cap4	0.6875	0.302616	0.781191
RHOBTB3	0.375805	6.56172e-07	4.40085e-05	Cap4	0.5375	0.130797	0.535635
TROVE2	0.375488	4.21971e-08	3.77389e-06	Cap4	0.775	0.365636	0.914199
PDGFA	0.375293	7.81303e-07	5.09792e-05	Cap4	0.425	0.039239	0.41719
PFN1	0.374957	6.85329e-06	0.000344202	Cap4	0.575	0.200951	0.631323
KCNJ8	0.37381	6.63962e-07	4.42703e-05	Cap4	0.4375	0.0487515	0.4245
NEAT1	0.37362	1.32211e-05	0.000614142	Cap4	1	0.972057	3.70391
FGFR1	0.373499	5.04463e-05	0.00194916	Cap4	0.5625	0.218787	0.690313
RHOC	0.37304	1.37072e-10	2.21015e-08	Cap4	0.6625	0.2717	0.746655
MYL9	0.372474	1.65844e-06	9.98579e-05	Cap4	0.525	0.129608	0.54198
DYNC1I2	0.371528	2.92457e-07	2.16986e-05	Cap4	0.725	0.36088	0.889496
MPRIP	0.371168	6.22637e-05	0.00232798	Cap4	0.8125	0.48038	1.12743
TIMP3	0.370348	0.00158714	0.0334147	Cap4	0.875	0.542212	1.46476
AES	0.370293	2.29679e-09	2.80109e-07	Cap4	0.6375	0.291914	0.748085
HOOK3	0.370039	2.16808e-05	0.00094188	Cap4	0.8125	0.46195	1.08743
RPS4X	0.370021	7.12011e-08	6.06077e-06	Cap4	0.725	0.346017	0.865846
YWHAE	0.369746	1.16884e-05	0.000553682	Cap4	0.7625	0.460166	1.04525
CLTC	0.369594	1.62241e-06	9.85674e-05	Cap4	0.7625	0.414388	0.952229
PIP5K1B	0.368569	0.000409612	0.0113721	Cap4	0.5125	0.219976	0.695133
ACER2	0.367986	5.21403e-05	0.00200307	Cap4	0.75	0.418549	1.16776
DDX21	0.367387	1.00374e-06	6.36359e-05	Cap4	0.5875	0.176576	0.593837
RPL35	0.366733	5.7985e-06	0.000296901	Cap4	0.7375	0.410226	0.990684
MT1A	0.366597	1.48574e-06	9.14292e-05	Cap4	0.4125	0.0326992	0.410692
PSAP	0.366478	6.0214e-08	5.20479e-06	Cap4	0.725	0.370987	0.83709
H1FX	0.366448	1.17887e-05	0.000557646	Cap4	0.5375	0.178954	0.586665
DIRC3	0.36627	0.000263727	0.00797555	Cap4	0.375	0.087396	0.486355
DEK	0.366169	5.82874e-09	6.38837e-07	Cap4	0.675	0.310939	0.791308
EEF2	0.365623	5.36228e-08	4.70786e-06	Cap4	0.65	0.315696	0.790718
PNRC1	0.365282	7.70161e-09	8.16089e-07	Cap4	0.6875	0.310939	0.803379
GPX4	0.365254	7.0773e-07	4.68163e-05	Cap4	0.675	0.235434	0.657707
CST3	0.364111	5.44714e-06	0.000280624	Cap4	0.7	0.39239	0.966481
GJA4	0.364028	1.51219e-06	9.27165e-05	Cap4	0.425	0.0469679	0.4171
UBA2	0.3639	7.71364e-09	8.16089e-07	Cap4	0.7	0.313912	0.81346
ANKH	0.363762	2.64274e-05	0.00111487	Cap4	0.775	0.428656	1.06917
GALNT2	0.363126	1.73198e-07	1.34773e-05	Cap4	0.575	0.276457	0.746703
HNRNPK	0.363026	2.489e-06	0.000142694	Cap4	0.7375	0.41082	0.957516
EMP2	0.362245	0.00145292	0.0313162	Cap4	0.825	0.552913	1.36409
AMOTL1	0.36007	6.96816e-09	7.44262e-07	Cap4	0.7375	0.324019	0.835131
ANKRD10	0.360036	0.000974747	0.0229913	Cap4	0.8375	0.554697	1.2847
RND3	0.359886	1.88687e-05	0.000834468	Cap4	0.5375	0.181926	0.60087
SMAP1	0.359539	8.38885e-07	5.44188e-05	Cap4	0.7875	0.389417	0.962047
MAP1B	0.359523	3.9408e-06	0.000212487	Cap4	0.725	0.432818	0.945926
CREB3L2	0.358885	2.46174e-06	0.000141604	Cap4	0.575	0.175386	0.597585
MTDH	0.358616	2.24865e-05	0.000973098	Cap4	0.8	0.450654	1.06252
PKIG	0.358414	3.59358e-05	0.0014591	Cap4	0.6125	0.249108	0.709753
KIRREL1	0.358352	4.34305e-06	0.000231938	Cap4	0.475	0.105232	0.491964
RPS15A	0.357155	2.12969e-07	1.61962e-05	Cap4	0.675	0.332342	0.838155
CENPP	0.357124	0.000994263	0.0233512	Cap4	0.4625	0.192628	0.669237
PAPOLA	0.357119	5.08913e-05	0.00196409	Cap4	0.85	0.457788	1.07485
EIF1B	0.356854	4.41506e-06	0.000234758	Cap4	0.55	0.171225	0.562873
RAP1B	0.356613	0.00243547	0.0474888	Cap4	0.875	0.582045	1.41358
HSP90AB1	0.356503	0.000341178	0.0098812	Cap4	0.8625	0.604043	1.31223
GUCY1B1	0.356359	2.17924e-06	0.000127775	Cap4	0.5	0.116528	0.496958
PPIA	0.356324	2.69128e-08	2.50028e-06	Cap4	0.65	0.317479	0.760112
BNIP2	0.355789	1.3378e-07	1.07082e-05	Cap4	0.7125	0.34126	0.839462
FAM241A	0.355243	6.85637e-06	0.000344202	Cap4	0.5125	0.143282	0.544239
WBP1L	0.354433	1.46867e-05	0.000669245	Cap4	0.6	0.227111	0.659077
NDUFS2	0.354248	1.65451e-06	9.98001e-05	Cap4	0.5125	0.126635	0.50029
MYL12A	0.352842	1.99466e-07	1.52733e-05	Cap4	0.6	0.29132	0.773095
SRRM1	0.352482	4.06221e-08	3.66232e-06	Cap4	0.625	0.300832	0.746439
MRFAP1	0.352066	2.21329e-06	0.000129545	Cap4	0.5625	0.173008	0.553255
HINT1	0.351855	6.85329e-06	0.000344202	Cap4	0.6375	0.249703	0.656916
MAN2A1	0.351333	1.68489e-06	0.000101269	Cap4	0.65	0.338882	0.855628
PCM1	0.350972	0.00107668	0.0248007	Cap4	0.85	0.570749	1.32547
SLC22A23	0.350867	6.13677e-06	0.000312314	Cap4	0.725	0.382283	0.988908
TNIP2	0.350491	3.8922e-07	2.75976e-05	Cap4	0.4875	0.0832342	0.442997
RAB7A	0.350316	3.56579e-06	0.000193824	Cap4	0.775	0.409037	0.974121
CYB5R3	0.34979	6.2512e-09	6.80393e-07	Cap4	0.7375	0.32283	0.811777
HIC1	0.349686	1.77318e-05	0.000790808	Cap4	0.4625	0.118312	0.495508
YY1	0.349649	1.48199e-08	1.45757e-06	Cap4	0.6875	0.30975	0.783249
COX6C	0.349374	1.79826e-08	1.74307e-06	Cap4	0.625	0.292509	0.732618
GOLGA4	0.347984	0.000192724	0.00610346	Cap4	0.85	0.498811	1.15813
MT-ND4L	0.347874	1.86832e-07	1.44711e-05	Cap4	0.75	0.385256	0.856916
TPM3	0.347863	1.52169e-05	0.000686868	Cap4	0.775	0.431034	1.01039
TMCC1	0.347702	0.000121943	0.00411855	Cap4	0.825	0.460761	1.12477
GABBR2	0.346951	0.00258412	0.0498369	Cap4	0.3	0.0772889	0.394054
TMA7	0.346699	3.41379e-09	3.93442e-07	Cap4	0.6625	0.290725	0.730214
ABHD2	0.346018	2.89216e-07	2.15071e-05	Cap4	0.6125	0.308561	0.775651
XRN1	0.345776	0.000357836	0.0102486	Cap4	0.8375	0.497622	1.16577
GUK1	0.345582	4.96912e-08	4.39721e-06	Cap4	0.6875	0.338882	0.786947
AFF4	0.345388	0.000674736	0.0172217	Cap4	0.8625	0.538644	1.25516
NAXD	0.344919	2.46289e-06	0.000141604	Cap4	0.5125	0.129013	0.499297
RECK	0.344442	3.72239e-05	0.00150412	Cap4	0.5875	0.231867	0.659196
EFHD2	0.344213	1.37181e-06	8.50418e-05	Cap4	0.5	0.10761	0.470314
CPEB4	0.343514	1.31117e-06	8.21264e-05	Cap4	0.7875	0.400119	0.93675
NDRG2	0.34214	6.29293e-06	0.00031881	Cap4	0.6	0.212247	0.609824
NFIL3	0.342065	3.95721e-05	0.00158184	Cap4	0.425	0.0992866	0.457957
ELOVL5	0.341925	1.17739e-08	1.18938e-06	Cap4	0.775	0.344828	0.865313
SON	0.341641	0.00238857	0.0467374	Cap4	0.8625	0.58799	1.34945
WTAP	0.341062	1.29128e-06	8.10992e-05	Cap4	0.675	0.350178	0.843224
PNISR	0.340333	0.000545585	0.0143625	Cap4	0.875	0.528537	1.20249
NUP98	0.339815	2.15791e-08	2.0502e-06	Cap4	0.725	0.328775	0.808208
BRAF	0.33958	0.00205017	0.0412964	Cap4	0.8875	0.566587	1.33755
C12orf57	0.339384	4.18532e-05	0.00165527	Cap4	0.5375	0.196195	0.591059
ANXA5	0.339118	2.43089e-07	1.82387e-05	Cap4	0.6875	0.328775	0.817327
TOMM7	0.338882	7.22501e-06	0.000361121	Cap4	0.65	0.247919	0.652173
CUL1	0.338877	1.98995e-06	0.000117913	Cap4	0.725	0.380499	0.89757
POLR2L	0.338599	2.33061e-05	0.00100468	Cap4	0.55	0.196195	0.585829
NDUFB8	0.337339	1.42232e-05	0.00065345	Cap4	0.525	0.17063	0.538698
PITPNM2	0.337191	7.1195e-08	6.06077e-06	Cap4	0.675	0.315696	0.816023
PTP4A2	0.336939	2.9942e-05	0.00124419	Cap4	0.6125	0.244352	0.663541
COX5B	0.336782	1.90474e-09	2.40155e-07	Cap4	0.6	0.257432	0.669331
UGGT2	0.336258	1.9805e-07	1.51996e-05	Cap4	0.675	0.319263	0.825225
UTY	0.336136	0.000902426	0.0217269	Cap4	0.8125	0.523187	1.21824
CFH	0.334669	0.00051541	0.013683	Cap4	0.725	0.442331	1.2351
KIAA0040	0.33466	2.74291e-05	0.00115134	Cap4	0.45	0.112366	0.474349
USP47	0.334185	0.000101467	0.00354112	Cap4	0.7875	0.461356	1.06224
NGLY1	0.334171	3.9986e-09	4.50017e-07	Cap4	0.65	0.27824	0.72348
DYNLT3	0.334155	2.58431e-06	0.000147905	Cap4	0.5625	0.166468	0.53431
CALCOCO2	0.334031	3.44218e-07	2.47203e-05	Cap4	0.75	0.363258	0.84681
UQCRB	0.333881	6.36509e-05	0.00237455	Cap4	0.575	0.244946	0.622492
DGKB	0.333719	0.000898425	0.0216773	Cap4	0.5	0.213436	0.679882
ISG20	0.333571	9.17004e-06	0.000447013	Cap4	0.4375	0.0832342	0.435137
CDC37	0.333349	2.11009e-08	2.01046e-06	Cap4	0.725	0.328181	0.780259
HNRNPD	0.333161	7.27887e-07	4.79604e-05	Cap4	0.7625	0.374554	0.859198
TESC	0.33258	4.04011e-06	0.000217143	Cap4	0.525	0.13912	0.512554
SMAD7	0.332531	6.15574e-05	0.00230672	Cap4	0.5875	0.225327	0.670981
MAPKAPK2	0.332523	9.31721e-06	0.000453528	Cap4	0.5	0.137337	0.503883
GLUD1	0.332399	9.23398e-09	9.5583e-07	Cap4	0.7	0.312128	0.766604
SH3PXD2A	0.330544	5.91904e-06	0.000301691	Cap4	0.475	0.109988	0.460931
MAFK	0.33024	1.03348e-05	0.000497287	Cap4	0.4875	0.121879	0.495142
MAPK1IP1L	0.330078	9.23041e-08	7.60613e-06	Cap4	0.625	0.293698	0.724811
GPATCH8	0.329608	6.7106e-05	0.00247864	Cap4	0.8	0.448276	1.03789
HLA-C	0.329561	0.000969486	0.0229138	Cap4	0.8125	0.482164	1.19536
PSMF1	0.328911	3.55647e-09	4.08483e-07	Cap4	0.675	0.283591	0.721271
DAB1	0.328896	0.00200976	0.0406779	Cap4	0.425	0.177765	0.592109
RANBP2	0.328569	1.7627e-06	0.000105379	Cap4	0.775	0.390012	0.893924
XRCC5	0.328292	0.00025636	0.00777377	Cap4	0.8	0.499405	1.09584
RPL35A	0.328284	5.15913e-06	0.000268259	Cap4	0.6875	0.361474	0.850178
TIMP1	0.328233	0.000127654	0.00429414	Cap4	0.3875	0.0856124	0.431159
CHST11	0.328107	0.00102363	0.02389	Cap4	0.5	0.222949	0.653757
LRRC32	0.327959	7.84622e-06	0.00038927	Cap4	0.5625	0.298454	0.784611
IL6ST	0.327878	0.00190183	0.0388428	Cap4	0.825	0.526754	1.22086
CDV3	0.327856	4.51755e-05	0.00176791	Cap4	0.55	0.203924	0.593047
TMEM108	0.3277	0.00127423	0.0283576	Cap4	0.3125	0.0648038	0.395211
ADI1	0.327678	6.10874e-05	0.00229166	Cap4	0.4	0.0850178	0.421505
ARPC3	0.327297	2.34967e-08	2.20738e-06	Cap4	0.625	0.287158	0.703227
SNX9	0.326786	1.1207e-05	0.000533043	Cap4	0.725	0.39239	0.930985
PDK1	0.326658	9.77448e-05	0.00343263	Cap4	0.525	0.199168	0.591168
MAP3K13	0.326183	5.93131e-05	0.00223537	Cap4	0.5625	0.212247	0.635066
RPL27	0.326141	7.43922e-08	6.28455e-06	Cap4	0.6125	0.29132	0.706972
TUBB	0.326065	5.32304e-05	0.00203795	Cap4	0.55	0.22176	0.593269
HSPA9	0.325526	1.41004e-05	0.000648694	Cap4	0.575	0.208086	0.584048
UBE2B	0.325335	8.34283e-06	0.000412079	Cap4	0.7125	0.380499	0.881042
PHACTR2	0.324884	4.85393e-06	0.000254759	Cap4	0.7125	0.359096	0.880376
STK38	0.324216	3.23585e-06	0.000178493	Cap4	0.6375	0.328775	0.824036
HILPDA	0.324212	0.000588625	0.0153227	Cap4	0.4	0.118312	0.525119
ATP7B	0.324024	3.09886e-05	0.0012815	Cap4	0.7125	0.397741	0.977587
NBL1	0.323224	4.08992e-05	0.00162137	Cap4	0.4875	0.155767	0.507039
ARSG	0.323148	0.000169755	0.00551672	Cap4	0.5625	0.230678	0.667666
SRSF5	0.322612	7.78901e-07	5.09216e-05	Cap4	0.7625	0.37396	0.856686
SNX25	0.322022	2.93085e-07	2.16986e-05	Cap4	0.675	0.319263	0.802659
ZNF207	0.321664	7.38493e-05	0.00268629	Cap4	0.8125	0.444114	0.997795
RPL5	0.321646	8.54349e-06	0.000419519	Cap4	0.7375	0.394768	0.895978
NDUFA11	0.321223	1.34542e-05	0.000623242	Cap4	0.5	0.145065	0.488044
INTS6	0.32087	1.80207e-05	0.000802628	Cap4	0.65	0.361474	0.891412
MXI1	0.320723	2.099e-05	0.000914235	Cap4	0.7	0.376338	0.921599
RPS24	0.320316	0.000223745	0.00693525	Cap4	0.7125	0.426873	0.976916
YWHAB	0.320294	1.26845e-05	0.000594983	Cap4	0.725	0.39893	0.880496
RLF	0.320254	8.4845e-08	7.0434e-06	Cap4	0.6875	0.316885	0.772574
FGF1	0.320109	0.00103897	0.0241467	Cap4	0.375	0.111772	0.46201
SERPING1	0.320036	2.03646e-06	0.000120244	Cap4	0.4875	0.102259	0.440025
CHCHD2	0.319677	0.000128846	0.00432556	Cap4	0.575	0.245541	0.629094
NCL	0.31966	4.93796e-07	3.4076e-05	Cap4	0.6	0.296671	0.716956
GINM1	0.319261	2.53412e-05	0.00107855	Cap4	0.55	0.190844	0.563336
SMAD5	0.318677	1.5807e-09	2.04685e-07	Cap4	0.625	0.25981	0.672649
PSMB1	0.318557	4.89392e-06	0.000256457	Cap4	0.625	0.217598	0.587095
YWHAZ	0.317969	0.000215232	0.0067086	Cap4	0.8125	0.479191	1.05199
KANK3	0.317579	2.36687e-05	0.001019	Cap4	0.7625	0.409631	0.941654
PGK1	0.317456	1.36495e-08	1.35839e-06	Cap4	0.6	0.267539	0.666243
AASS	0.317236	0.000463462	0.0124848	Cap4	0.45	0.168847	0.530937
RPS20	0.317232	5.52667e-06	0.000284284	Cap4	0.6875	0.368609	0.839253
HNRNPC	0.317163	0.00172126	0.0356794	Cap4	0.8125	0.516647	1.16726
RPL39	0.316859	1.18513e-07	9.50879e-06	Cap4	0.6125	0.283591	0.714512
PPP4R2	0.316673	1.57692e-06	9.61575e-05	Cap4	0.7125	0.357313	0.839361
AKAP9	0.316349	0.000589764	0.0153227	Cap4	0.8625	0.529132	1.16867
PKM	0.315728	1.82735e-08	1.76616e-06	Cap4	0.625	0.297265	0.671401
NDUFB4	0.315361	1.28196e-05	0.000599642	Cap4	0.5625	0.189655	0.547755
CDC27	0.315205	2.77919e-05	0.00116365	Cap4	0.7625	0.414982	0.948224
EGLN1	0.315144	5.11675e-06	0.000266468	Cap4	0.6875	0.351962	0.866867
RIMKLB	0.314063	0.00243936	0.0475094	Cap4	0.8375	0.537455	1.36326
ACSL4	0.314027	0.000121376	0.00410355	Cap4	0.575	0.238407	0.643684
DNAJB6	0.313412	1.30522e-05	0.000609671	Cap4	0.6875	0.37931	0.861458
GJA1	0.313252	3.07029e-05	0.00127282	Cap4	0.5625	0.20868	0.572639
SERINC1	0.313217	2.66636e-05	0.00112201	Cap4	0.7375	0.410226	0.904813
NUP58	0.312952	0.000103755	0.00360969	Cap4	0.5875	0.246136	0.630152
ARL13B	0.312854	4.45867e-05	0.00174895	Cap4	0.55	0.198573	0.583082
ICAM2	0.312592	4.33514e-05	0.00170648	Cap4	0.65	0.362069	0.897084
PPP1CB	0.31197	1.45484e-05	0.000663844	Cap4	0.7875	0.438763	0.98963
STRN3	0.311919	0.000515691	0.013683	Cap4	0.85	0.476219	1.09037
SOD1	0.311812	9.96824e-06	0.000482629	Cap4	0.5625	0.1956	0.526133
HIPK1	0.311618	2.47073e-05	0.00105693	Cap4	0.6125	0.231867	0.607255
ARID2	0.311612	0.00160079	0.0336175	Cap4	0.8625	0.503567	1.16778
ERCC6L2	0.310465	1.02419e-07	8.35748e-06	Cap4	0.625	0.285375	0.724322
CCNI	0.309445	6.87609e-05	0.00252862	Cap4	0.7375	0.424495	0.942899
SKP1	0.309347	9.4763e-07	6.10012e-05	Cap4	0.6875	0.338882	0.769946
ABL1	0.309331	8.19794e-06	0.00040552	Cap4	0.6875	0.348989	0.870728
SLC26A2	0.309308	0.000704502	0.0178591	Cap4	0.5	0.21522	0.619712
UNC5C	0.309293	0.0017563	0.0363372	Cap4	0.4	0.148633	0.513874
TBC1D2B	0.309234	3.49069e-05	0.00142249	Cap4	0.5375	0.18371	0.546322
RAB18	0.308891	6.03309e-09	6.5908e-07	Cap4	0.6125	0.263971	0.654675
GOLGB1	0.30878	3.05077e-06	0.00016968	Cap4	0.725	0.364447	0.841422
UPP1	0.308556	7.51388e-05	0.00273023	Cap4	0.4625	0.140309	0.485483
PPM1A	0.308539	2.38755e-05	0.00102527	Cap4	0.6125	0.227705	0.601326
ADGRL3	0.308291	4.94973e-05	0.00191691	Cap4	0.6625	0.356718	0.955786
S100A6	0.308004	0.00033722	0.00979193	Cap4	0.5	0.197979	0.583499
FYTTD1	0.307729	5.72622e-05	0.00217247	Cap4	0.5	0.173008	0.51175
SOS2	0.30735	5.74835e-05	0.0021784	Cap4	0.7875	0.424495	0.978818
LAMC3	0.307274	0.000331116	0.00966489	Cap4	0.3625	0.0820452	0.400256
MED4	0.307195	3.03984e-09	3.56469e-07	Cap4	0.625	0.258621	0.647632
SNX3	0.30717	8.00773e-08	6.68068e-06	Cap4	0.6375	0.293103	0.700116
MOSMO	0.307017	7.49983e-06	0.000374299	Cap4	0.7	0.358502	0.853358
AC013394.1	0.306912	2.54642e-05	0.00108241	Cap4	0.7875	0.432224	0.952433
EEF1B2	0.306673	1.43845e-05	0.000659052	Cap4	0.525	0.162307	0.495773
SLC4A7	0.306537	6.39076e-05	0.00238148	Cap4	0.6125	0.244946	0.675395
CRYBG3	0.30647	0.000449212	0.0121792	Cap4	0.825	0.46849	1.08139
SRRM2	0.30637	0.000396496	0.0110722	Cap4	0.775	0.479786	1.03029
RPL10A	0.305914	5.93065e-07	3.99402e-05	Cap4	0.675	0.32283	0.754901
CD99	0.305781	5.21738e-06	0.000270449	Cap4	0.625	0.327586	0.785416
PPA1	0.305585	4.70181e-06	0.000247537	Cap4	0.7125	0.36742	0.839242
ELOB	0.305548	3.8541e-09	4.35215e-07	Cap4	0.625	0.268133	0.637952
DSE	0.305437	1.3119e-05	0.000611236	Cap4	0.525	0.153389	0.513005
ADGRE2	0.305409	0.000113827	0.00389942	Cap4	0.3125	0.0124851	0.315985
MIER1	0.305124	5.79434e-07	3.91007e-05	Cap4	0.6875	0.331153	0.783638
OSBPL8	0.304786	8.07135e-05	0.00290759	Cap4	0.8	0.431629	0.982318
CHD3	0.304354	2.52878e-05	0.00107855	Cap4	0.5125	0.159929	0.504016
PSMD8	0.30431	1.87159e-05	0.000829186	Cap4	0.4875	0.140904	0.457588
RAB21	0.303952	2.13733e-06	0.000125978	Cap4	0.7	0.351962	0.804871
PPIG	0.303928	2.86436e-06	0.000160376	Cap4	0.725	0.362069	0.833992
SET	0.303501	9.87829e-09	1.01006e-06	Cap4	0.6125	0.266944	0.649712
FAM213A	0.303271	1.25639e-05	0.000590977	Cap4	0.6	0.333532	0.760649
EIF3J	0.302869	0.000141737	0.00470653	Cap4	0.5625	0.232461	0.606531
TMOD1	0.302724	9.79757e-05	0.00343714	Cap4	0.35	0.0457788	0.349212
DMD	0.301758	3.02646e-08	2.7885e-06	Cap4	0.6125	0.254459	0.703673
ARL6IP4	0.301106	0.000173281	0.00560843	Cap4	0.5125	0.195006	0.547332
PLOD1	0.301064	7.06819e-05	0.00258228	Cap4	0.4375	0.114744	0.436965
MAP1LC3B	0.30024	3.20619e-09	3.74667e-07	Cap4	0.6125	0.255648	0.624773
TUBA1C	0.299987	0.000165537	0.00539533	Cap4	0.4375	0.129608	0.467584
TET2	0.299755	3.04119e-07	2.23185e-05	Cap4	0.65	0.302021	0.741125
SBDS	0.299304	0.000464789	0.0125105	Cap4	0.525	0.233056	0.594989
HSPA2	0.298855	1.06907e-05	0.000512208	Cap4	0.4	0.0541023	0.35201
SSU72	0.298712	3.5359e-05	0.00143742	Cap4	0.575	0.211653	0.571041
PPP1R14A	0.298465	0.00114547	0.026057	Cap4	0.4625	0.193817	0.563284
INPP4B	0.298433	0.000376794	0.0106282	Cap4	0.5625	0.225327	0.688434
REEP3	0.296991	0.000782535	0.019427	Cap4	0.775	0.473246	1.09952
RSRC2	0.296981	6.25058e-08	5.389e-06	Cap4	0.6625	0.302616	0.70192
LINC00513	0.296689	0.000760566	0.0190139	Cap4	0.4875	0.203924	0.580363
RHOA	0.296196	0.000913662	0.0219031	Cap4	0.7875	0.483353	1.06879
SIL1	0.29619	8.62779e-08	7.14466e-06	Cap4	0.575	0.257432	0.65342
GUCY1A2	0.296138	0.00106201	0.024547	Cap4	0.5125	0.23365	0.622773
MTCH1	0.296096	0.000114272	0.00391066	Cap4	0.5875	0.245541	0.606609
KDM5A	0.295901	1.43443e-05	0.000658113	Cap4	0.725	0.376932	0.846691
TUBB6	0.295683	6.1831e-05	0.00231438	Cap4	0.5875	0.219976	0.608651
TCAF1	0.295298	0.000200566	0.00630419	Cap4	0.55	0.224732	0.580598
GOLPH3	0.295287	3.37504e-05	0.00138208	Cap4	0.7	0.387039	0.871246
PIK3C3	0.295238	1.8164e-05	0.000807936	Cap4	0.7	0.369798	0.842406
HES1	0.295166	6.54092e-05	0.00243203	Cap4	0.6	0.326397	0.907919
MORF4L2	0.295145	1.07298e-09	1.428e-07	Cap4	0.625	0.253864	0.626892
CHMP1B	0.294999	3.86675e-05	0.00155495	Cap4	0.425	0.0921522	0.410125
DDX3Y	0.294931	0.000115661	0.00395012	Cap4	0.575	0.230083	0.602345
MIDN	0.294698	2.57398e-05	0.00108998	Cap4	0.6375	0.245541	0.639846
GNG12	0.294465	1.88849e-05	0.000834468	Cap4	0.475	0.117717	0.447675
CDKN1C	0.293638	0.000266282	0.00804555	Cap4	0.35	0.0653983	0.365107
G3BP1	0.293505	2.43202e-06	0.000140629	Cap4	0.675	0.341855	0.782184
GLO1	0.292661	4.56968e-05	0.00178622	Cap4	0.525	0.181332	0.511911
PPCDC	0.292497	0.000412872	0.0114343	Cap4	0.45	0.158145	0.511226
TACC2	0.292466	0.000165159	0.00538823	Cap4	0.35	0.0523187	0.356725
BCAR1	0.292198	8.63539e-05	0.00307772	Cap4	0.475	0.148633	0.482851
SYF2	0.292078	2.99546e-05	0.00124419	Cap4	0.525	0.167063	0.503728
DIP2C	0.291701	1.47208e-05	0.000669887	Cap4	0.6625	0.344233	0.824184
CDC42	0.291557	7.98435e-05	0.00288555	Cap4	0.725	0.407253	0.891429
BZW1	0.291057	0.000209523	0.00654891	Cap4	0.55	0.232461	0.582236
HNRNPH1	0.290916	0.000253157	0.00770087	Cap4	0.7625	0.445303	0.966021
FNDC3A	0.290852	0.00214401	0.0428521	Cap4	0.8	0.486326	1.10288
EID1	0.290542	0.000110977	0.00381737	Cap4	0.575	0.231867	0.580992
CUL3	0.289776	0.000218693	0.00679754	Cap4	0.75	0.429251	0.949503
XRN2	0.2893	0.000177426	0.00571067	Cap4	0.825	0.447087	0.990736
DOK6	0.288717	0.00109727	0.0251885	Cap4	0.3375	0.0808561	0.385485
CASK	0.288619	5.01403e-07	3.45299e-05	Cap4	0.625	0.290131	0.716131
R3HDM2	0.288588	1.99092e-05	0.000872828	Cap4	0.7375	0.382878	0.863053
PRKCA	0.288381	9.86809e-05	0.00345826	Cap4	0.6875	0.388823	0.927222
KCTD12	0.288364	8.34105e-05	0.00299831	Cap4	0.5375	0.299643	0.759857
ARFGAP3	0.288291	2.29405e-06	0.000133845	Cap4	0.6375	0.31629	0.73752
STEAP1B	0.288107	0.000212378	0.00662581	Cap4	0.4125	0.108205	0.440627
FAM129B	0.288087	7.55294e-05	0.00273849	Cap4	0.5625	0.217004	0.563081
ARL5B	0.287954	2.4624e-05	0.00105471	Cap4	0.575	0.198573	0.549502
FOXK2	0.287504	5.94021e-08	5.17462e-06	Cap4	0.6375	0.287158	0.676152
TRAF3IP2	0.2875	3.90527e-05	0.00156669	Cap4	0.475	0.133769	0.454554
SMTN	0.287249	0.000127951	0.00429982	Cap4	0.4875	0.166468	0.501538
HNRNPA1	0.286395	9.35444e-09	9.6532e-07	Cap4	0.6	0.257432	0.614254
DDX6	0.286266	1.11359e-05	0.000530507	Cap4	0.675	0.365042	0.798709
LGALS3	0.286001	1.40802e-05	0.000648657	Cap4	0.7125	0.365042	0.856372
NFKB1	0.285601	4.46164e-06	0.000236389	Cap4	0.6375	0.316885	0.753001
PSMB3	0.285283	2.6881e-05	0.00112974	Cap4	0.5	0.151605	0.45386
PSMD7	0.285037	8.80796e-05	0.00312224	Cap4	0.45	0.129013	0.435365
ADIRF	0.284872	0.000804115	0.0198256	Cap4	0.6625	0.390012	0.993357
BCL2L13	0.28423	0.000130957	0.00438327	Cap4	0.55	0.213436	0.566444
DNAJC5	0.283624	0.000107477	0.00371603	Cap4	0.6	0.24019	0.611285
DAZAP2	0.28348	0.000131872	0.00440949	Cap4	0.5125	0.189061	0.520968
AGRN	0.283438	0.000545443	0.0143625	Cap4	0.4625	0.174792	0.511075
CALM2	0.283325	0.000305526	0.0090359	Cap4	0.7125	0.465517	0.934104
RRAS	0.283178	0.000121329	0.00410355	Cap4	0.5125	0.187277	0.517339
PABPC1	0.28309	1.12209e-05	0.000533043	Cap4	0.65	0.342449	0.768738
DDX18	0.283084	0.000225855	0.00698776	Cap4	0.575	0.242568	0.607792
ACIN1	0.282897	4.08869e-09	4.58225e-07	Cap4	0.675	0.280024	0.66105
EHD2	0.282393	4.59173e-06	0.000242516	Cap4	0.5125	0.130797	0.436241
PRDX1	0.281854	0.000360077	0.0102864	Cap4	0.55	0.241379	0.578407
MAP2K2	0.281691	2.13816e-05	0.000930087	Cap4	0.4875	0.136147	0.436641
COX7A2	0.281673	0.000195483	0.00617919	Cap4	0.525	0.206897	0.541316
YWHAG	0.281045	3.42449e-08	3.12944e-06	Cap4	0.6375	0.285375	0.63628
TNS2	0.280905	3.96498e-06	0.000213447	Cap4	0.725	0.359096	0.795254
UBXN4	0.280846	0.000667137	0.0170537	Cap4	0.7375	0.435196	0.942611
SESN1	0.280701	4.97324e-06	0.000260207	Cap4	0.6	0.296076	0.74506
TTC19	0.280229	5.88839e-05	0.00222644	Cap4	0.7625	0.413199	0.884468
TAX1BP1	0.279832	0.0016423	0.0343513	Cap4	0.7875	0.480975	1.03369
SRSF3	0.279755	3.63651e-07	2.5926e-05	Cap4	0.625	0.296671	0.677377
FBH1	0.279521	0.000329305	0.00962178	Cap4	0.5125	0.20868	0.547624
CYSTM1	0.279138	5.29518e-05	0.0020296	Cap4	0.675	0.372771	0.836478
EPC2	0.279103	8.95527e-05	0.00316482	Cap4	0.65	0.363258	0.823173
U2SURP	0.278877	0.00030438	0.00900996	Cap4	0.6625	0.400713	0.852479
AL139147.1	0.278542	0.000375703	0.0106242	Cap4	0.3125	0.0350773	0.314452
NRDC	0.278281	0.000113652	0.00389741	Cap4	0.6875	0.39893	0.8604
WDR60	0.278168	0.00216755	0.043228	Cap4	0.7	0.465517	1.07537
CD151	0.277673	0.000103959	0.00361302	Cap4	0.5125	0.181332	0.509746
SPEN	0.277658	0.00124236	0.0278473	Cap4	0.8	0.48157	1.04062
OST4	0.277635	0.000109427	0.00376793	Cap4	0.5	0.170036	0.494468
SEPT11	0.277526	8.80319e-05	0.00312224	Cap4	0.7	0.377527	0.846955
FXR1	0.277488	3.51826e-05	0.00143198	Cap4	0.7625	0.404875	0.869879
ANXA2	0.277385	2.03873e-07	1.55752e-05	Cap4	0.6	0.267539	0.675213
MDM2	0.277364	0.000186384	0.00592508	Cap4	0.575	0.241974	0.584363
PAPSS2	0.277248	0.000502954	0.013398	Cap4	0.7625	0.434602	1.04143
NFKBIZ	0.276017	9.32336e-05	0.00328452	Cap4	0.4625	0.133175	0.457131
SRSF11	0.275421	0.000426582	0.0116694	Cap4	0.8	0.464328	0.970855
TGOLN2	0.275086	5.11756e-07	3.50271e-05	Cap4	0.6	0.285375	0.644893
KMT2A	0.274712	0.00150928	0.0322472	Cap4	0.775	0.460166	0.990814
RAN	0.274649	3.98835e-05	0.0015924	Cap4	0.5125	0.167063	0.464615
NPC1	0.274276	4.91466e-05	0.00190773	Cap4	0.6	0.222354	0.574616
SLC3A2	0.274275	4.35103e-05	0.00171073	Cap4	0.65	0.348989	0.799121
HEY2	0.27398	0.00032369	0.00949774	Cap4	0.4125	0.118906	0.431464
ABHD5	0.273838	0.000500221	0.0133464	Cap4	0.4	0.118906	0.418452
NDUFA6	0.273574	0.000226787	0.00700851	Cap4	0.3875	0.0957194	0.38062
C19orf53	0.273216	3.90527e-05	0.00156669	Cap4	0.4625	0.127229	0.410732
RPL38	0.272404	2.35913e-06	0.000137124	Cap4	0.6875	0.336504	0.726504
EDNRB	0.272297	0.000156315	0.00513466	Cap4	0.3375	0.0416171	0.313897
CNOT4	0.272269	0.0003807	0.0107024	Cap4	0.775	0.425684	0.935245
UBQLN1	0.272075	5.65447e-09	6.2177e-07	Cap4	0.6625	0.274078	0.643315
PIK3R3	0.272023	3.57892e-06	0.000194223	Cap4	0.6375	0.312128	0.763603
IFITM1	0.272018	4.50646e-05	0.00176563	Cap4	0.4125	0.0832342	0.364711
CHST2	0.271999	0.000146223	0.0048411	Cap4	0.35	0.049346	0.330255
AHCYL1	0.271794	4.02636e-05	0.00160185	Cap4	0.6125	0.237812	0.559481
GDI2	0.271598	1.53752e-08	1.50776e-06	Cap4	0.6	0.256837	0.602731
ETF1	0.271393	3.2334e-05	0.00133058	Cap4	0.5375	0.176576	0.488172
RNH1	0.271144	8.58424e-05	0.00306275	Cap4	0.4625	0.137337	0.439819
PRKD3	0.271115	0.000172779	0.00560411	Cap4	0.8	0.435196	0.957733
LMNA	0.270932	0.00022009	0.00683461	Cap4	0.5125	0.19679	0.51187
STARD4	0.27085	0.00150019	0.0321081	Cap4	0.4875	0.213436	0.56399
NRP2	0.270814	0.000475801	0.0127761	Cap4	0.75	0.424495	0.974356
NSRP1	0.270781	0.000101279	0.00353823	Cap4	0.7375	0.392985	0.879232
SP3	0.270748	1.84648e-05	0.00082023	Cap4	0.6375	0.334721	0.751029
PCNP	0.270617	3.29769e-07	2.38357e-05	Cap4	0.6375	0.293103	0.659479
MALAT1	0.27057	8.39396e-06	0.000413995	Cap4	1	1	6.34049
CHD7	0.270545	0.000180473	0.00576447	Cap4	0.5125	0.186088	0.520716
MT-ATP8	0.270479	5.79984e-10	8.20738e-08	Cap4	0.65	0.268728	0.584622
SRSF4	0.270429	0.00240582	0.0470201	Cap4	0.775	0.486326	1.03696
CYCS	0.269853	7.62862e-05	0.00276294	Cap4	0.45	0.123068	0.414757
GLIS3	0.269449	0.000653237	0.0167623	Cap4	0.6875	0.394174	1.03362
EIF4EBP2	0.269183	3.21618e-07	2.33979e-05	Cap4	0.5625	0.253864	0.597867
DOCK6	0.269138	8.44091e-05	0.00302252	Cap4	0.7125	0.390606	0.873765
LAMP1	0.268913	4.62428e-05	0.00180336	Cap4	0.5875	0.218193	0.542855
RIPOR3	0.268826	0.000371233	0.0105691	Cap4	0.375	0.0897741	0.377261
RNF130	0.268746	1e-05	0.000483258	Cap4	0.6125	0.309156	0.721383
VAMP2	0.268726	9.40456e-05	0.00330619	Cap4	0.575	0.231867	0.536333
ATP2A2	0.268661	7.96079e-08	6.66571e-06	Cap4	0.7125	0.312128	0.701589
ZNF24	0.268566	0.000113163	0.00388462	Cap4	0.525	0.193222	0.499842
LIMS1	0.268526	0.000618332	0.0159643	Cap4	0.725	0.416171	0.962558
C5orf24	0.268392	5.14423e-05	0.00197852	Cap4	0.5625	0.197384	0.517084
SMARCA5	0.268359	1.07621e-06	6.79737e-05	Cap4	0.6375	0.306778	0.675693
PPP3CB	0.268294	4.07508e-07	2.8652e-05	Cap4	0.6375	0.296076	0.673392
USP13	0.268196	0.000858773	0.0208548	Cap4	0.45	0.175386	0.498008
ARPP19	0.268151	4.46056e-07	3.11015e-05	Cap4	0.625	0.299049	0.636349
LAPTM4A	0.268092	6.13745e-07	4.12501e-05	Cap4	0.675	0.310939	0.709676
RFTN1	0.267977	2.39121e-06	0.000138748	Cap4	0.575	0.271106	0.704329
AMD1	0.267729	0.000351661	0.0100976	Cap4	0.4875	0.188466	0.499819
TRA2B	0.267576	2.98408e-06	0.000166474	Cap4	0.6375	0.317479	0.716962
HSP90B1	0.267544	5.75687e-06	0.00029522	Cap4	0.6125	0.312723	0.679693
ZMYM5	0.267242	0.000122799	0.00414328	Cap4	0.475	0.151605	0.455325
IFI16	0.266952	8.7153e-05	0.0031018	Cap4	0.725	0.390606	0.875847
SUSD6	0.266891	0.000325165	0.00952986	Cap4	0.7125	0.408442	0.918442
RTL8C	0.266874	0.000203613	0.00639398	Cap4	0.425	0.129013	0.406106
JPX	0.266519	0.000747818	0.0187306	Cap4	0.7625	0.448276	0.969638
ZNF385D	0.266229	0.000815247	0.0200159	Cap4	0.5375	0.326397	0.852856
S100A13	0.265808	4.33238e-05	0.00170648	Cap4	0.575	0.206302	0.526925
NR2F1	0.265779	0.000304345	0.00900996	Cap4	0.5	0.181332	0.525024
SERBP1	0.265686	1.01121e-06	6.39889e-05	Cap4	0.6625	0.317479	0.697267
SIVA1	0.265284	3.48055e-05	0.00142008	Cap4	0.4625	0.118906	0.407134
EIF5B	0.265044	2.17179e-06	0.000127562	Cap4	0.575	0.280024	0.661121
ACTR2	0.26504	0.000293385	0.00872301	Cap4	0.675	0.391201	0.84123
KLF6	0.264722	0.00230104	0.0452859	Cap4	0.775	0.460166	1.04267
UBR4	0.264426	4.99504e-06	0.00026094	Cap4	0.6625	0.328775	0.726431
ACBD3	0.264363	8.46601e-05	0.00302701	Cap4	0.5375	0.196195	0.512217
SPCS3	0.264353	1.46924e-06	9.058e-05	Cap4	0.5875	0.282402	0.633848
DMXL1	0.264142	0.000100604	0.00351832	Cap4	0.7125	0.381094	0.837581
PARK7	0.264035	6.5997e-05	0.00245088	Cap4	0.525	0.181332	0.472918
CACNA2D3	0.263835	3.40898e-05	0.00139427	Cap4	0.5375	0.167658	0.502814
RPRD1A	0.263831	1.0555e-05	0.000506429	Cap4	0.7125	0.351962	0.777348
PSMB4	0.263615	0.000154589	0.00508294	Cap4	0.4375	0.130202	0.407211
CALU	0.26351	0.000118578	0.00402925	Cap4	0.5	0.168847	0.476523
MECP2	0.262887	4.33314e-07	3.03392e-05	Cap4	0.675	0.310939	0.697488
PSMD12	0.262814	0.00017904	0.00572415	Cap4	0.5	0.178954	0.475841
SRSF7	0.26277	1.39511e-07	1.10875e-05	Cap4	0.65	0.293698	0.687331
SUPT3H	0.262086	3.62119e-05	0.00146853	Cap4	0.675	0.340071	0.831987
NAPA	0.262037	0.000129747	0.00435144	Cap4	0.4625	0.143876	0.430375
OPTN	0.26191	2.5215e-05	0.00107727	Cap4	0.6375	0.333532	0.740049
SPATS2L	0.261634	0.000399259	0.0111401	Cap4	0.7125	0.409631	0.919409
ATP5ME	0.261625	0.000492623	0.0131751	Cap4	0.5375	0.236029	0.551277
USP11	0.261614	0.000194893	0.00616635	Cap4	0.425	0.12604	0.392004
IPMK	0.261553	6.66899e-05	0.00246598	Cap4	0.5	0.159929	0.466023
SPART	0.261168	9.62988e-07	6.18711e-05	Cap4	0.5625	0.267539	0.620064
PAIP2	0.261151	0.000313188	0.00921378	Cap4	0.55	0.225327	0.552912
CEBPZ	0.261131	0.000354618	0.0101738	Cap4	0.5	0.187872	0.504651
GNA13	0.260967	5.59737e-07	3.8001e-05	Cap4	0.5875	0.26635	0.629014
AL136531.2	0.260941	8.98731e-06	0.000439382	Cap4	0.6875	0.339477	0.832323
PPP4R3B	0.260852	3.65159e-05	0.00147729	Cap4	0.7125	0.372771	0.799776
SEM1	0.260768	8.72146e-05	0.0031018	Cap4	0.6125	0.343044	0.76222
YTHDC1	0.260754	0.000409543	0.0113721	Cap4	0.7	0.414388	0.872758
SH3GLB1	0.260477	0.000118928	0.00403704	Cap4	0.6125	0.343639	0.76411
RBKS	0.260429	0.000358249	0.0102504	Cap4	0.4125	0.11415	0.427812
CYFIP1	0.260223	0.000107925	0.00372384	Cap4	0.675	0.379905	0.810763
BRD4	0.2601	8.02384e-05	0.0028967	Cap4	0.6375	0.356718	0.769051
PAK2	0.260015	9.95343e-05	0.00348453	Cap4	0.7125	0.389417	0.830579
CTDSP1	0.259987	8.94836e-05	0.00316482	Cap4	0.5375	0.196195	0.507824
MDM4	0.259863	8.04021e-07	5.22582e-05	Cap4	0.7125	0.32937	0.720829
ZFC3H1	0.259494	3.42794e-06	0.000187853	Cap4	0.7	0.336504	0.732458
DHX36	0.259493	3.3054e-05	0.00135687	Cap4	0.6875	0.359691	0.779639
EDN1	0.259396	6.87545e-05	0.00252862	Cap4	0.575	0.296076	0.815018
ZNF706	0.259393	3.62097e-06	0.000196188	Cap4	0.575	0.284185	0.643296
POR	0.258686	0.000819622	0.0200792	Cap4	0.3875	0.117717	0.39928
RPS10	0.258673	0.000237281	0.00730085	Cap4	0.5625	0.234245	0.5537
ZMYND11	0.258539	0.000654242	0.0167752	Cap4	0.7875	0.456005	0.972331
BAZ1A	0.258402	0.000185469	0.00590716	Cap4	0.5375	0.201546	0.538421
RPL7	0.258246	5.37745e-07	3.66563e-05	Cap4	0.5625	0.261593	0.597704
ATP5MC2	0.258208	0.000173942	0.00561469	Cap4	0.575	0.230083	0.548277
ILF3	0.2581	0.000238702	0.00733113	Cap4	0.525	0.206302	0.518744
RBM8A	0.258064	0.000538539	0.0141993	Cap4	0.4375	0.153389	0.441827
DNAJC15	0.258044	0.000105948	0.00367455	Cap4	0.675	0.363853	0.810644
ECPAS	0.257943	0.000276617	0.00829777	Cap4	0.7375	0.420333	0.898695
RB1CC1	0.257938	0.000983682	0.0231352	Cap4	0.7125	0.422117	0.905817
TMF1	0.257485	1.28247e-08	1.28393e-06	Cap4	0.625	0.261593	0.601562
MARCKSL1	0.257051	0.000124962	0.00420779	Cap4	0.3875	0.0826397	0.340588
TUBA1A	0.257017	0.000658478	0.016858	Cap4	0.5	0.218787	0.502632
NDUFS1	0.256947	3.45663e-06	0.000189117	Cap4	0.5875	0.29132	0.655203
FAM13C	0.25684	0.00161699	0.0339153	Cap4	0.425	0.161118	0.478821
USP22	0.256684	1.49872e-07	1.18268e-05	Cap4	0.625	0.280618	0.631616
HMGB2	0.256066	0.000344181	0.00994242	Cap4	0.4125	0.121284	0.39937
TTTY14	0.255908	0.000974823	0.0229913	Cap4	0.725	0.408442	1.00708
EIF2AK3	0.255892	0.000378848	0.0106592	Cap4	0.45	0.151011	0.458188
CARHSP1	0.255884	0.00024229	0.00741171	Cap4	0.525	0.202735	0.517072
PLAC9	0.255626	0.000173281	0.00560843	Cap4	0.4375	0.124851	0.417356
NAA38	0.255557	0.000416758	0.0115228	Cap4	0.525	0.210464	0.534168
CCNL1	0.255513	0.000996861	0.0233795	Cap4	0.7625	0.451249	0.994655
TSHZ1	0.255208	0.00037475	0.0106188	Cap4	0.575	0.242568	0.597038
ELK4	0.255167	0.000132127	0.00441362	Cap4	0.5875	0.234839	0.557139
CAV2	0.254818	4.56198e-07	3.16769e-05	Cap4	0.5625	0.256243	0.597364
BCLAF1	0.25481	0.000177696	0.00571386	Cap4	0.675	0.394768	0.821082
RPL22	0.254619	1.07909e-05	0.00051627	Cap4	0.625	0.315696	0.695747
ASRGL1	0.254482	0.000852324	0.020744	Cap4	0.4625	0.172414	0.502706
MIR29B2CHG	0.254449	0.00017443	0.00562502	Cap4	0.7125	0.393579	0.865982
CCDC107	0.254166	0.000590283	0.0153227	Cap4	0.375	0.097503	0.374259
PSMB7	0.254036	0.000392528	0.0109796	Cap4	0.5	0.195006	0.49168
BTG3	0.253971	0.000420677	0.011555	Cap4	0.35	0.0713436	0.331335
RIF1	0.253493	9.47668e-06	0.000460622	Cap4	0.65	0.325803	0.703132
CDC34	0.253455	9.19553e-05	0.00324631	Cap4	0.4625	0.133769	0.42026
MYOF	0.253334	0.000920354	0.0219849	Cap4	0.7	0.406659	0.934539
CCDC102B	0.253165	0.000388573	0.0108872	Cap4	0.45	0.148633	0.455978
RNF145	0.253139	3.64352e-05	0.0014758	Cap4	0.625	0.324614	0.743196
PCBP2	0.253057	1.51039e-05	0.00068361	Cap4	0.6125	0.324019	0.686411
HSPD1	0.25263	9.51833e-09	9.76226e-07	Cap4	0.6375	0.264566	0.626688
EMP1	0.252421	0.000988885	0.0232412	Cap4	0.525	0.227705	0.652711
NDUFB2	0.252001	0.00042463	0.011635	Cap4	0.5125	0.205707	0.502105
CCND2	0.251732	0.000520157	0.0137905	Cap4	0.4875	0.189061	0.491391
PAWR	0.251714	1.74563e-05	0.000781089	Cap4	0.6125	0.307372	0.71137
ZFYVE28	0.251437	0.00153974	0.0327248	Cap4	0.725	0.426873	0.979084
PTPN11	0.251149	6.61829e-07	4.4216e-05	Cap4	0.6125	0.282402	0.624647
PCDH18	0.250904	0.000358509	0.0102504	Cap4	0.35	0.0671819	0.324573
SEC24D	0.250773	0.000963056	0.0227939	Cap4	0.475	0.190844	0.506474
AEBP2	0.250503	4.06611e-06	0.000218191	Cap4	0.575	0.276457	0.640515
HUWE1	0.250015	0.000332411	0.00966902	Cap4	0.75	0.419144	0.872272
THOC2	0.249671	0.00020421	0.00640672	Cap4	0.7125	0.402497	0.837416
RIOK3	0.249531	0.000206859	0.00647773	Cap4	0.5375	0.208086	0.508407
BBX	0.24953	0.000836027	0.0203918	Cap4	0.7625	0.417955	0.944255
RNF7	0.249507	0.000277348	0.00830509	Cap4	0.45	0.14566	0.427604
LRP10	0.249229	1.74673e-05	0.000781089	Cap4	0.5	0.134958	0.413058
[truncated: 2,255 more rows]

## Sheet: SuppTable11b_EndoRHIvCtrl
Gene	Log2_FC	Pvalue	FDR	group1MeanExp	group2MeanExp	group1ExprPerc	group2ExprPerc
ADAMTS9	1.31303	9.7164e-46	3.25868e-41	1.6037	0.290667	0.53252	0.158621
PITPNC1	0.707319	2.38455e-20	8.88588e-17	1.46211	0.754788	0.644309	0.403448
ELL2	0.654444	1.11239e-24	6.21789e-21	0.991281	0.336836	0.479675	0.206897
CP	0.653739	1.33724e-25	8.96968e-22	0.8525	0.19876	0.369919	0.108621
AKAP12	0.613172	2.271e-17	4.48027e-14	1.34265	0.729475	0.615854	0.358621
ITGA1	0.576341	7.28045e-15	9.04339e-12	1.76284	1.1865	0.77439	0.563793
MGAT5	0.570168	1.64261e-17	3.67266e-14	1.42924	0.859067	0.731707	0.456897
HIF1A-AS2	0.549523	1.46627e-12	1.04629e-09	1.38533	0.835803	0.595528	0.401724
YBX3	0.54383	6.00685e-18	1.67882e-14	1.16588	0.622047	0.599593	0.355172
SVIL	0.537377	5.5287e-17	9.27108e-14	1.29132	0.753947	0.660569	0.412069
CAMK2D	0.536065	3.78397e-15	5.28778e-12	1.3207	0.784632	0.644309	0.422414
IL4R	0.523057	7.60413e-19	2.31843e-15	0.998359	0.475302	0.53252	0.275862
RPGR	0.49649	1.43527e-17	3.43828e-14	0.916757	0.420267	0.487805	0.241379
SLCO4A1	0.488635	4.43779e-21	2.12621e-17	0.797131	0.308496	0.455285	0.187931
BACE2	0.487857	2.9013e-19	9.73037e-16	0.835301	0.347444	0.465447	0.208621
MKL2	0.479593	2.85222e-09	7.08575e-07	2.05708	1.57749	0.863821	0.687931
MT-ATP6	0.472597	3.60331e-10	1.19785e-07	2.38229	1.9097	0.939024	0.784483
IL18R1	0.471781	2.81087e-33	4.71355e-29	0.579064	0.107283	0.365854	0.0672414
PAM	0.470424	3.81145e-11	1.8004e-08	1.81351	1.34309	0.825203	0.636207
CD59	0.463968	1.0699e-14	1.24664e-11	1.04641	0.582445	0.575203	0.351724
ARRDC3	0.463078	3.45872e-26	2.89996e-22	0.619309	0.156231	0.371951	0.101724
PLSCR4	0.462194	8.62631e-16	1.31504e-12	0.954715	0.492521	0.53252	0.3
PLSCR1	0.451923	4.36943e-13	3.66354e-10	1.15805	0.70613	0.613821	0.394828
IL1RL1	0.440514	1.29398e-31	1.44659e-27	0.464556	0.0240413	0.252033	0.0155172
OSMR	0.438793	1.76987e-13	1.69594e-10	1.05528	0.616485	0.577236	0.337931
RELL1	0.437559	1.07796e-14	1.24664e-11	1.01159	0.574027	0.593496	0.339655
NPAS2	0.434536	6.98232e-11	3.00222e-08	1.24308	0.808548	0.636179	0.417241
TNS1	0.431426	5.61413e-10	1.75969e-07	1.48218	1.05075	0.72561	0.525862
GALNT15	0.431138	6.35024e-10	1.97198e-07	1.4279	0.996764	0.691057	0.5
MT-ND3	0.429482	9.49851e-08	1.31095e-05	2.23607	1.80659	0.908537	0.772414
RBMS1	0.42693	3.50745e-11	1.68047e-08	1.30698	0.880053	0.680894	0.472414
PLOD2	0.426087	4.34209e-17	8.09029e-14	0.680415	0.254328	0.380081	0.156897
ANO2	0.42089	3.17859e-07	3.49519e-05	2.06423	1.64334	0.794715	0.689655
SLC1A1	0.404037	8.14176e-09	1.73923e-06	1.41421	1.01018	0.691057	0.503448
ELF2	0.402513	1.40413e-09	3.95728e-07	1.41018	1.00767	0.72561	0.522414
FKBP5	0.40089	8.04346e-13	6.13094e-10	0.793938	0.393048	0.439024	0.236207
HIVEP1	0.392259	7.80213e-13	6.0853e-10	0.876195	0.483935	0.504065	0.284483
DEPP1	0.388833	1.24446e-13	1.26475e-10	0.687179	0.298346	0.369919	0.174138
MT-CYB	0.387362	1.6673e-07	2.07874e-05	1.83917	1.45181	0.845528	0.663793
ZNF385D	0.384827	3.45915e-10	1.18381e-07	0.834523	0.449697	0.439024	0.256897
ARHGAP26	0.384617	8.67327e-08	1.2222e-05	1.77427	1.38966	0.764228	0.637931
REV3L	0.38345	1.12262e-10	4.53618e-08	1.07166	0.688213	0.595528	0.396552
MTUS1	0.381564	6.45439e-08	9.72125e-06	2.15962	1.77806	0.873984	0.753448
DENND4A	0.380749	3.58587e-12	2.39648e-09	1.01907	0.638318	0.619919	0.372414
EEF1A1	0.377994	2.75221e-07	3.07679e-05	1.75344	1.37544	0.784553	0.62069
KALRN	0.376368	2.19248e-11	1.09748e-08	0.984151	0.607784	0.569106	0.360345
MT2A	0.371453	3.07017e-05	0.00125417	1.82681	1.45536	0.707317	0.584483
PON2	0.370723	5.14067e-09	1.18088e-06	1.16195	0.791226	0.626016	0.437931
SLC16A1	0.369623	1.76957e-07	2.18191e-05	1.04209	0.672468	0.487805	0.343103
ATP11A	0.364696	2.47447e-09	6.33503e-07	1.04936	0.684659	0.599593	0.391379
PKP4	0.362162	7.77695e-07	7.4521e-05	1.57287	1.21071	0.747967	0.584483
ERG	0.359695	1.29051e-06	0.000110977	1.87584	1.51615	0.806911	0.694828
CEBPD	0.358627	1.38699e-08	2.72029e-06	0.784253	0.425626	0.396341	0.251724
ANGPT2	0.355968	1.03413e-09	3.09668e-07	0.818977	0.46301	0.420732	0.236207
ZFYVE28	0.355649	1.55855e-10	6.00812e-08	0.886546	0.530896	0.51626	0.312069
CPNE8	0.35491	1.21063e-06	0.000107032	1.48621	1.1313	0.735772	0.562069
HIVEP2	0.352512	3.51572e-09	8.60658e-07	1.0404	0.687888	0.583333	0.384483
CELF2	0.352442	1.94985e-09	5.19e-07	1.1218	0.769357	0.654472	0.436207
PDE10A	0.352392	1.07367e-06	9.63597e-05	1.66204	1.30964	0.73374	0.603448
EXOC2	0.350793	1.26168e-11	6.93677e-09	0.933316	0.582523	0.585366	0.351724
MT-ND4	0.345945	2.76272e-06	0.000200989	1.85546	1.50952	0.847561	0.686207
FNDC3B	0.341756	1.22059e-08	2.45304e-06	1.15484	0.813084	0.656504	0.446552
NR3C2	0.339657	1.51225e-05	0.000717366	1.7452	1.40555	0.768293	0.618966
STAT3	0.338044	6.71015e-08	9.91003e-06	1.23684	0.898796	0.664634	0.494828
KANSL1	0.335259	8.45395e-07	7.98323e-05	1.52879	1.19353	0.762195	0.598276
ZNF638	0.334285	2.23338e-06	0.000169464	1.50118	1.1669	0.786585	0.584483
COL4A2	0.333665	1.99633e-09	5.27187e-07	0.826311	0.492645	0.471545	0.293103
PARVB	0.333565	5.44735e-08	8.45802e-06	1.04143	0.707869	0.583333	0.398276
ACER3	0.333381	4.36499e-11	2.00538e-08	0.828645	0.495264	0.504065	0.286207
USP53	0.332871	2.60925e-07	2.94736e-05	1.21585	0.882979	0.658537	0.467241
FOXO1	0.329366	5.21529e-07	5.2843e-05	1.27639	0.947023	0.668699	0.465517
SUSD6	0.32911	6.87333e-11	3.00222e-08	0.803409	0.474299	0.502033	0.291379
PPP3CA	0.328823	3.06477e-06	0.00021823	1.52195	1.19312	0.762195	0.606897
SORT1	0.328139	5.6336e-06	0.000336192	1.5282	1.20006	0.721545	0.575862
SCARB1	0.326384	4.54513e-07	4.69029e-05	1.20927	0.882885	0.630081	0.451724
MT-ND2	0.325332	1.15019e-05	0.000580075	1.6942	1.36887	0.825203	0.660345
RALGAPA2	0.324671	1.30441e-09	3.73908e-07	0.837885	0.513214	0.469512	0.274138
GADD45B	0.324199	1.00027e-13	1.04835e-10	0.542323	0.218124	0.331301	0.141379
JMJD1C	0.323655	4.55974e-06	0.000291285	2.36021	2.03656	0.912602	0.815517
ATP7B	0.322929	1.68029e-11	8.80524e-09	0.724639	0.401711	0.45935	0.253448
FAM13A	0.319055	3.63216e-10	1.19785e-07	0.676668	0.357613	0.402439	0.225862
TMSB10	0.317804	0.000418551	0.00884523	1.94529	1.62748	0.77439	0.660345
SLC22A23	0.316649	8.924e-11	3.74116e-08	0.744665	0.428016	0.455285	0.258621
PLEKHG1	0.31564	0.000132188	0.00376661	1.87743	1.56179	0.806911	0.675862
CHSY1	0.315091	9.03993e-07	8.3521e-05	1.08733	0.772243	0.558943	0.398276
SIPA1L2	0.31507	2.55629e-09	6.49492e-07	0.845929	0.53086	0.514228	0.32069
CDYL2	0.314742	2.16773e-07	2.5417e-05	1.18438	0.869639	0.654472	0.460345
GBE1	0.31429	1.13817e-08	2.32755e-06	0.865997	0.551707	0.497967	0.313793
PDK4	0.313766	5.47143e-17	9.27108e-14	0.455329	0.141563	0.29065	0.0913793
MT1X	0.313671	1.14925e-11	6.4239e-09	0.533341	0.21967	0.306911	0.137931
MCC	0.313649	1.09128e-05	0.000557914	1.40633	1.09268	0.664634	0.537931
CFH	0.312985	9.99452e-06	0.000526211	1.07315	0.760164	0.51626	0.393103
PIAS2	0.3123	2.02677e-09	5.31044e-07	0.843873	0.531573	0.520325	0.312069
HIPK3	0.311343	4.23423e-06	0.000278447	1.29427	0.982922	0.672764	0.501724
RNF152	0.309851	3.64304e-10	1.19785e-07	0.616941	0.30709	0.345528	0.177586
STK3	0.309121	1.87775e-06	0.000149232	1.25614	0.947019	0.674797	0.496552
SGIP1	0.308457	8.75885e-07	8.15984e-05	0.715047	0.40659	0.353659	0.22931
ANKRD10	0.307778	3.66815e-08	6.09022e-06	1.03312	0.725338	0.632114	0.434483
FAM172A	0.307597	5.62836e-06	0.000336192	1.26769	0.960095	0.686992	0.501724
RNF144B	0.306297	0.000144586	0.0040175	1.48795	1.18165	0.707317	0.574138
RAP1B	0.305903	1.3531e-06	0.000115472	1.17158	0.865675	0.642276	0.474138
PITPNM2	0.305473	3.86413e-12	2.49222e-09	0.642984	0.337511	0.420732	0.213793
ABCD3	0.303616	8.69672e-09	1.82294e-06	0.807315	0.503699	0.47561	0.293103
STARD13	0.302537	1.87153e-06	0.000149091	1.16184	0.859302	0.628049	0.45
RBM17	0.301761	2.81111e-09	7.03575e-07	0.825085	0.523324	0.520325	0.312069
SOD2	0.301687	3.40557e-11	1.6553e-08	0.501841	0.200154	0.306911	0.143103
PDE8A	0.300241	9.97404e-07	9.08993e-05	1.07945	0.779212	0.589431	0.431034
SBF2	0.299897	0.000100634	0.00306739	1.68324	1.38334	0.784553	0.641379
UBE2D3	0.298029	1.72561e-06	0.000139119	1.17145	0.873422	0.684959	0.47931
PRKCA	0.297789	2.42074e-10	8.82464e-08	0.780233	0.482444	0.49187	0.274138
NAMPT	0.296326	3.35004e-05	0.00134394	1.43721	1.14088	0.695122	0.567241
SRSF4	0.2961	2.29164e-08	4.13209e-06	0.938587	0.642486	0.597561	0.386207
PDE7B	0.295486	9.55172e-05	0.00296532	0.980213	0.684727	0.428862	0.325862
PHF10	0.294492	4.90704e-11	2.1943e-08	0.623158	0.328665	0.402439	0.212069
CMIP	0.293999	1.08128e-08	2.22477e-06	0.711352	0.417353	0.410569	0.241379
PCBP3	0.293656	2.12951e-08	3.90083e-06	0.464981	0.171325	0.229675	0.110345
TM4SF1	0.293639	6.73709e-08	9.91003e-06	0.772397	0.478759	0.439024	0.274138
ASH1L	0.292919	8.12759e-06	0.000450551	1.25926	0.966339	0.70122	0.52069
RPS6	0.292188	1.63852e-06	0.000134175	1.06871	0.776518	0.595528	0.422414
GALNT18	0.290835	5.8901e-05	0.00207067	2.13045	1.83962	0.79878	0.753448
GOLGA4	0.29056	1.4513e-08	2.8135e-06	0.942287	0.651727	0.605691	0.384483
RHOJ	0.289562	4.50919e-09	1.05755e-06	0.781874	0.492312	0.481707	0.291379
SH3BP4	0.289158	6.49282e-08	9.72125e-06	0.892853	0.603696	0.542683	0.346552
NAV2	0.288711	5.62518e-06	0.000336192	1.13263	0.843923	0.583333	0.431034
AGFG1	0.288115	0.000102463	0.00310978	1.60426	1.31614	0.772358	0.632759
ADAMTS9-AS1	0.287936	1.99575e-17	4.18335e-14	0.346158	0.0582221	0.197154	0.0344828
PNISR	0.287925	2.13596e-07	2.52353e-05	1.00912	0.7212	0.628049	0.413793
MT1M	0.286666	1.31551e-10	5.13019e-08	0.498214	0.211548	0.296748	0.137931
RERE	0.285344	0.000233167	0.00572891	1.58884	1.30349	0.804878	0.634483
RPS18	0.285263	3.02747e-07	3.351e-05	1.00283	0.717567	0.603659	0.418966
TRIP12	0.284916	5.96478e-07	5.93611e-05	1.04425	0.759332	0.638211	0.431034
HNRNPC	0.284355	3.21918e-07	3.52826e-05	0.991589	0.707234	0.605691	0.412069
PHACTR1	0.283324	9.29105e-06	0.000499663	1.14848	0.865159	0.636179	0.47069
MYO1E	0.282548	1.38132e-05	0.000672374	1.27269	0.990139	0.668699	0.5
AFDN	0.281621	6.56957e-05	0.00225056	1.65525	1.37362	0.784553	0.653448
WTAP	0.280637	6.99697e-12	4.19043e-09	0.618825	0.338188	0.441057	0.224138
SSH1	0.279905	1.272e-09	3.67761e-07	0.662323	0.382417	0.424797	0.241379
MIR29B2CHG	0.279611	3.06305e-10	1.08135e-07	0.713369	0.433758	0.47561	0.265517
TUBA1B	0.279395	8.0396e-09	1.72841e-06	0.67536	0.395964	0.461382	0.312069
NFIB	0.278819	0.000384051	0.00831478	1.71164	1.43282	0.75	0.634483
PICALM	0.278516	0.000107918	0.00322582	2.01555	1.73704	0.865854	0.755172
FOSL2	0.277539	5.68912e-08	8.71241e-06	0.797929	0.52039	0.471545	0.296552
FAT4	0.277303	5.50007e-08	8.50053e-06	0.774906	0.497603	0.463415	0.286207
ANKRD17	0.277282	9.17143e-05	0.00287737	1.38162	1.10434	0.737805	0.560345
NLK	0.277002	4.42036e-05	0.00166014	1.31536	1.03836	0.686992	0.536207
COL4A1	0.276535	2.27273e-08	4.12016e-06	0.691214	0.414679	0.406504	0.236207
MT-ND5	0.276156	2.07427e-05	0.000917771	1.27381	0.997652	0.695122	0.525862
OGA	0.276087	2.13693e-07	2.52353e-05	0.948883	0.672796	0.595528	0.393103
VWF	0.275928	0.000686634	0.0127299	2.15912	1.88319	0.859756	0.765517
MOSMO	0.275141	1.7061e-09	4.58566e-07	0.643515	0.368374	0.428862	0.248276
NUTM2A-AS1	0.274832	5.63669e-13	4.50103e-10	0.60652	0.331688	0.449187	0.224138
STAU2	0.274407	4.89185e-08	7.73882e-06	0.829387	0.55498	0.530488	0.332759
SESTD1	0.27367	1.14445e-05	0.000578923	1.22989	0.956221	0.691057	0.512069
ARL17B	0.273348	8.66552e-21	3.6328e-17	0.341551	0.0682035	0.25813	0.0551724
KCTD8	0.272256	2.8824e-06	0.000207446	0.720158	0.447903	0.369919	0.236207
C22orf34	0.272065	1.20651e-05	0.000601797	1.01826	0.746191	0.530488	0.4
GAPDH	0.271801	4.08772e-06	0.000272012	0.964162	0.692362	0.569106	0.496552
ERO1A	0.271263	6.95525e-11	3.00222e-08	0.595419	0.324156	0.396341	0.203448
RBMS3	0.27118	0.000113763	0.0033556	1.33924	1.06806	0.680894	0.512069
CACNA1C	0.270036	1.0237e-05	0.000532087	0.871926	0.601891	0.430894	0.293103
ANKRD12	0.269388	0.000146728	0.00403689	1.53767	1.26828	0.77439	0.62931
PDZD2	0.269327	0.000164688	0.00440104	1.58527	1.31595	0.731707	0.62069
MARCH7	0.26918	1.88338e-06	0.000149325	1.02884	0.75966	0.636179	0.431034
GRAMD2B	0.268836	7.45499e-10	2.27296e-07	0.517169	0.248333	0.321138	0.160345
PDS5A	0.268715	2.66962e-08	4.63905e-06	0.888065	0.619349	0.591463	0.367241
ELOVL7	0.268671	0.000208977	0.00529355	2.39561	2.12694	0.892276	0.822414
RPL36	0.268197	8.74992e-08	1.22784e-05	0.769731	0.501534	0.487805	0.324138
SLC26A2	0.267667	8.34187e-13	6.2171e-10	0.44436	0.176693	0.300813	0.122414
RPL28	0.267494	3.17683e-05	0.00128833	1.127	0.859503	0.615854	0.458621
SIK3	0.266452	6.2492e-05	0.00216738	1.2715	1.00505	0.705285	0.524138
ST6GALNAC3	0.265855	2.45993e-06	0.000182121	3.23501	2.96916	0.936992	0.931034
ARHGAP29	0.264642	0.000293992	0.00681874	2.0424	1.77776	0.841463	0.743103
CD99	0.26327	7.66711e-11	3.25493e-08	0.597536	0.334266	0.420732	0.222414
APP	0.263236	6.77691e-05	0.0023098	1.83714	1.57391	0.837398	0.734483
RFTN1	0.262802	5.08872e-10	1.62539e-07	0.56986	0.307059	0.371951	0.191379
TNKS	0.261569	3.52018e-06	0.000243925	1.01415	0.75258	0.621951	0.42069
CTNNA1	0.261423	9.37998e-06	0.000500933	1.11972	0.858299	0.662602	0.475862
NAP1L1	0.26141	3.94085e-08	6.47883e-06	0.778356	0.516946	0.526423	0.334483
ETV6	0.261227	5.61593e-05	0.00199309	1.10909	0.847859	0.619919	0.443103
SLC4A7	0.260796	6.22489e-12	3.79691e-09	0.470868	0.210073	0.315041	0.136207
BAZ2B	0.260678	0.00125734	0.0198628	1.6678	1.40712	0.810976	0.658621
RAPGEF4	0.259292	0.000408898	0.0086905	1.44995	1.19065	0.73374	0.57931
HMGB1	0.259279	8.45771e-05	0.00268612	1.22262	0.963338	0.666667	0.506897
GJA1	0.258135	4.3003e-13	3.66354e-10	0.39436	0.136225	0.294715	0.124138
RPL10	0.257826	0.000109692	0.00325633	1.17624	0.918413	0.630081	0.474138
PRRC2C	0.257724	2.33842e-05	0.00100505	1.15839	0.900664	0.668699	0.503448
RBMS2	0.257338	0.000197321	0.00506332	1.26637	1.00904	0.695122	0.513793
UBR5	0.256996	7.17297e-05	0.00240087	1.20117	0.944174	0.674797	0.513793
IRAK3	0.256715	0.000240374	0.00584602	1.30237	1.04565	0.664634	0.536207
P4HA1	0.256573	2.56824e-08	4.53335e-06	0.666536	0.409963	0.426829	0.251724
CNTNAP3B	0.255465	2.45365e-08	4.354e-06	0.739431	0.483966	0.473577	0.27931
ABCA1	0.254321	2.08084e-10	7.75412e-08	0.53058	0.276259	0.353659	0.174138
CFLAR	0.253986	0.00140553	0.0215344	1.53504	1.28105	0.788618	0.627586
MPDZ	0.25376	5.02274e-06	0.000310798	0.970994	0.717234	0.597561	0.412069
KIF1B	0.253274	1.74243e-07	2.16436e-05	0.811424	0.55815	0.552846	0.356897
NIPBL	0.253	0.000727462	0.0132885	1.34144	1.08844	0.737805	0.546552
RNF217	0.252895	9.427e-09	1.95162e-06	0.615428	0.362533	0.404472	0.22931
SWAP70	0.252748	8.49786e-07	7.98323e-05	0.879937	0.627189	0.550813	0.363793
BBS9	0.252208	0.00032285	0.0073111	1.40929	1.15709	0.682927	0.560345
CCNT2	0.251892	1.52797e-12	1.06761e-09	0.571246	0.319355	0.436992	0.212069
TPM3	0.251537	2.11489e-07	2.51522e-05	0.771285	0.519748	0.5	0.332759
TMEM165	0.25092	1.54022e-08	2.96873e-06	0.72746	0.47654	0.504065	0.301724
RPS24	0.250609	1.50455e-06	0.000125543	0.848804	0.598195	0.534553	0.384483
SESN1	0.249278	2.90536e-08	4.94619e-06	0.612074	0.362796	0.386179	0.225862
FARP1	0.249221	5.47502e-07	5.53076e-05	0.813832	0.564611	0.506098	0.318966
CLIP1	0.249048	1.70913e-09	4.58566e-07	0.652526	0.403478	0.461382	0.260345
ZEB1	0.248977	0.00443793	0.0496462	1.88568	1.6367	0.831301	0.701724
GLIS3	0.24803	1.06788e-06	9.62753e-05	0.798402	0.550372	0.449187	0.286207
RPS23	0.247506	9.60372e-05	0.0029768	1.16371	0.916203	0.611789	0.47931
AGO2	0.246858	2.94571e-10	1.05099e-07	0.549719	0.302861	0.400407	0.212069
MT-CO2	0.245259	0.000795485	0.0140712	2.02897	1.78371	0.914634	0.786207
VGLL4	0.244925	9.95851e-06	0.000525139	0.965977	0.721052	0.577236	0.394828
ATAD2B	0.244819	1.42309e-07	1.8571e-05	0.753742	0.508923	0.502033	0.312069
STX12	0.244787	1.33934e-06	0.000114589	0.887854	0.643067	0.567073	0.377586
PTK2	0.244617	0.000635731	0.0120663	1.44033	1.19571	0.756098	0.605172
MT-ATP8	0.244481	4.44904e-15	5.96847e-12	0.455324	0.210844	0.382114	0.158621
USP15	0.244268	2.18466e-05	0.000952784	1.03021	0.785939	0.601626	0.448276
CEP112	0.243468	0.000276523	0.00652182	1.29144	1.04797	0.658537	0.52931
PHLPP1	0.242807	1.21271e-06	0.000107032	0.789712	0.546905	0.489837	0.322414
DISC1	0.242197	4.39348e-08	7.08032e-06	0.648701	0.406504	0.406504	0.232759
CRIM1	0.242117	0.00255355	0.0333104	1.71028	1.46816	0.770325	0.641379
CAMTA1	0.241255	0.000231962	0.00570348	1.27669	1.03544	0.689024	0.52931
CSNK1A1	0.240638	0.000399338	0.00855782	1.35573	1.11509	0.723577	0.572414
ADAMTS9-AS2	0.240092	0.00164071	0.0240183	1.36862	1.12853	0.621951	0.537931
SFMBT2	0.239661	4.77451e-06	0.000300483	0.870316	0.630655	0.534553	0.351724
FKBP1A	0.239189	6.58063e-08	9.76554e-06	0.55573	0.316541	0.371951	0.225862
WDR60	0.238327	1.22081e-06	0.000107463	0.825991	0.587664	0.518293	0.334483
PLIN2	0.237854	5.48943e-15	7.08094e-12	0.331774	0.0939198	0.243902	0.0724138
COP1	0.237638	6.02424e-05	0.00210899	1.08235	0.844708	0.650407	0.47931
SASH1	0.237575	0.00159817	0.0235705	1.4882	1.25063	0.739837	0.603448
EDN1	0.236995	7.44956e-07	7.15884e-05	0.677336	0.440341	0.373984	0.22069
REEP3	0.236952	6.0842e-06	0.000357359	0.901821	0.66487	0.544715	0.377586
KDM4C	0.23467	3.95587e-06	0.000264814	0.912995	0.678325	0.579268	0.387931
PXN	0.234339	2.10816e-08	3.88481e-06	0.666669	0.43233	0.457317	0.267241
TRPC4	0.23429	3.67991e-07	3.94764e-05	0.408247	0.173958	0.231707	0.118966
RPS2	0.233813	5.03172e-07	5.14493e-05	0.725247	0.491434	0.485772	0.315517
SNX9	0.233047	9.06952e-07	8.35641e-05	0.705325	0.472278	0.461382	0.296552
MTHFD1L	0.232988	4.064e-13	3.5868e-10	0.363883	0.130894	0.245935	0.0810345
DYM	0.232649	7.51398e-05	0.00247548	1.12453	0.891885	0.650407	0.487931
RFX3	0.232453	0.000252737	0.00605451	1.2007	0.968244	0.662602	0.515517
SSH2	0.232196	2.3836e-06	0.00017833	0.818912	0.586716	0.50813	0.334483
RPL14	0.231978	2.9645e-07	3.29217e-05	0.692433	0.460455	0.485772	0.32931
GNA13	0.230914	7.92565e-12	4.66334e-09	0.472079	0.241165	0.355691	0.158621
RPS8	0.2302	5.88264e-05	0.00207022	0.982091	0.751891	0.567073	0.424138
ARID4B	0.229763	0.000457361	0.00941904	1.1503	0.920536	0.684959	0.505172
MAP4K5	0.229339	1.02192e-06	9.26304e-05	0.762684	0.533346	0.518293	0.331034
PAPOLA	0.229165	1.71548e-06	0.000138636	0.825123	0.595958	0.554878	0.360345
SMARCC1	0.228955	1.99003e-07	2.40078e-05	0.736166	0.507211	0.50813	0.318966
USP47	0.228792	8.36857e-07	7.95085e-05	0.818376	0.589584	0.542683	0.353448
IFITM3	0.228711	0.00922889	0.0837442	1.47222	1.24351	0.670732	0.524138
ZNF292	0.227861	1.68886e-05	0.000779107	0.874652	0.646791	0.550813	0.374138
ROCK2	0.227642	8.28577e-05	0.00264404	1.0433	0.815661	0.628049	0.456897
PECAM1	0.227145	0.00171281	0.024739	1.44459	1.21744	0.735772	0.615517
KMT2E	0.226978	0.00178877	0.0255502	1.46829	1.24131	0.752033	0.622414
CHIC2	0.226896	1.5242e-07	1.95397e-05	0.632886	0.40599	0.422764	0.255172
PCAT19	0.226439	9.33869e-08	1.29422e-05	0.7015	0.475061	0.481707	0.286207
CUX1	0.225607	0.000511051	0.0102879	1.17608	0.950474	0.682927	0.506897
JAK1	0.225301	2.97634e-05	0.00122932	0.947047	0.721746	0.581301	0.418966
MYO9A	0.225137	0.00012398	0.00356608	1.07568	0.850539	0.621951	0.467241
ASCC3	0.224032	9.36466e-06	0.000500912	0.83113	0.607098	0.534553	0.358621
LPP	0.223834	0.00264131	0.0341167	1.36646	1.14262	0.699187	0.539655
UACA	0.223742	0.00158076	0.0233755	1.34777	1.12403	0.693089	0.558621
IFI16	0.223332	1.23299e-07	1.64095e-05	0.673813	0.450481	0.461382	0.277586
RPL41	0.223196	0.000652279	0.0122762	1.26652	1.04332	0.670732	0.539655
UBE2E2	0.222894	7.54666e-06	0.000423644	0.794681	0.571787	0.469512	0.306897
PSMF1	0.222428	2.02206e-10	7.61977e-08	0.487211	0.264783	0.373984	0.186207
ABCC9	0.222126	2.8788e-08	4.94619e-06	0.430057	0.207931	0.280488	0.143103
ARHGEF7	0.221956	3.67357e-06	0.000252304	0.853429	0.631474	0.554878	0.367241
RPL32	0.221816	1.53418e-05	0.000724696	0.86452	0.642704	0.554878	0.412069
CCSER1	0.22174	1.37353e-06	0.000116918	0.660717	0.438977	0.398374	0.253448
LRRC32	0.22167	2.28003e-07	2.63682e-05	0.552692	0.331022	0.357724	0.208621
IQSEC1	0.221318	7.32278e-07	7.07757e-05	0.719305	0.497988	0.477642	0.301724
TPT1	0.22085	0.000665601	0.0124277	1.27178	1.05093	0.658537	0.551724
MAGI1	0.220395	0.0061434	0.0630856	1.48414	1.26374	0.70935	0.586207
NID1	0.219873	1.14308e-07	1.53962e-05	0.459952	0.240079	0.304878	0.167241
MID1	0.219766	2.8098e-12	1.92317e-09	0.386798	0.167032	0.286585	0.112069
RPS12	0.219681	2.49875e-05	0.0010528	0.793184	0.573503	0.506098	0.37931
BRD4	0.219631	1.28887e-08	2.57298e-06	0.594458	0.374827	0.432927	0.243103
CERK	0.219368	1.56949e-11	8.35517e-09	0.468721	0.249353	0.361789	0.168966
PARD3	0.219356	0.00758371	0.0735094	1.51548	1.29613	0.737805	0.593103
SRARP	0.219319	4.26948e-06	0.000279808	0.730876	0.511557	0.45935	0.305172
AFF1	0.219089	0.00139171	0.021391	1.37	1.15091	0.719512	0.574138
MIPOL1	0.218941	2.78923e-08	4.82192e-06	0.564521	0.345581	0.384146	0.215517
MAP3K20	0.218799	2.33994e-05	0.00100505	0.842159	0.62336	0.510163	0.362069
ZNF718	0.218432	3.14811e-10	1.09772e-07	0.507324	0.288892	0.380081	0.189655
RB1CC1	0.21827	8.9731e-07	8.31721e-05	0.743354	0.525084	0.510163	0.318966
LRCH1	0.218186	0.00408591	0.046658	1.34906	1.13087	0.70122	0.568966
BACH1	0.218071	2.16538e-05	0.000948076	0.816568	0.598497	0.493902	0.343103
ITGAV	0.217655	7.3341e-05	0.00243295	0.916606	0.698951	0.550813	0.391379
WNK1	0.217504	0.000228522	0.00565205	1.05082	0.833315	0.626016	0.468966
BRAF	0.217428	0.000441486	0.00918356	1.09374	0.876313	0.648374	0.47931
RBPMS	0.217397	0.000139212	0.00390704	0.939166	0.721769	0.54878	0.396552
ADGRB3	0.217178	1.58271e-08	3.0332e-06	0.532869	0.315691	0.422764	0.260345
MIER1	0.216954	1.8671e-08	3.47883e-06	0.576386	0.359432	0.422764	0.243103
KAT6A	0.216613	0.00288337	0.0362182	1.23856	1.02194	0.699187	0.52931
KCNIP4	0.216558	1.08819e-10	4.45071e-08	0.298416	0.0818573	0.457317	0.3
TAGLN2	0.216484	4.98024e-06	0.000308738	0.752829	0.536345	0.481707	0.318966
SSBP2	0.216364	0.000828752	0.0145066	1.2043	0.98794	0.638211	0.506897
MPRIP	0.216159	1.72649e-05	0.000789946	0.874501	0.658342	0.569106	0.389655
PTPN12	0.215889	0.00558644	0.0588621	1.26879	1.0529	0.711382	0.541379
BNIP2	0.215683	1.57962e-07	1.99915e-05	0.602998	0.387315	0.424797	0.258621
SENP5	0.215141	8.65407e-09	1.82294e-06	0.580867	0.365726	0.426829	0.237931
PTBP2	0.21491	1.71632e-05	0.000788358	0.869285	0.654375	0.556911	0.387931
HDAC4	0.214763	4.19276e-09	9.97281e-07	0.57221	0.357447	0.416667	0.224138
MT-ND1	0.214117	0.00157694	0.0233293	1.51284	1.29873	0.813008	0.674138
LARGE1	0.214101	1.33974e-05	0.000654033	0.870557	0.656456	0.53252	0.355172
CMSS1	0.213814	3.50392e-06	0.000243806	0.61412	0.400306	0.378049	0.237931
BCL6	0.213468	2.82463e-15	4.1188e-12	0.296145	0.0826767	0.24187	0.0689655
DDX17	0.212954	0.00476511	0.0523631	1.62762	1.41466	0.800813	0.689655
DGKH	0.212814	0.000235985	0.00577276	1.03113	0.818317	0.597561	0.437931
WIPF1	0.21242	1.33019e-09	3.78066e-07	0.462015	0.249595	0.329268	0.160345
VPS13D	0.212382	2.49765e-05	0.0010528	0.87729	0.664908	0.575203	0.398276
SLC16A1-AS1	0.212353	1.19063e-08	2.42007e-06	0.555611	0.343257	0.394309	0.210345
ETS2	0.212329	0.0030983	0.0380347	1.30863	1.0963	0.689024	0.536207
MYL6	0.211835	2.65067e-05	0.00111123	0.853185	0.641349	0.52439	0.353448
MT-ND4L	0.211677	2.57733e-07	2.93011e-05	0.634313	0.422636	0.461382	0.284483
ZFC3H1	0.211439	1.79392e-08	3.38002e-06	0.581905	0.370467	0.436992	0.246552
RPL34	0.211301	3.56606e-05	0.00140539	0.829627	0.618325	0.538618	0.398276
DCAF6	0.210921	1.69007e-06	0.000137487	0.698423	0.487501	0.47561	0.306897
C11orf96	0.210743	5.17197e-08	8.10549e-06	0.312507	0.101764	0.186992	0.0775862
BTBD9	0.210254	0.000600789	0.0115678	1.06479	0.85454	0.569106	0.439655
HNRNPA3	0.209783	7.28726e-05	0.00242642	0.945518	0.735735	0.603659	0.425862
RASA2	0.209679	5.75707e-05	0.00203029	0.971061	0.761382	0.603659	0.413793
RPS7	0.209551	4.29123e-05	0.00163344	0.857535	0.647983	0.54065	0.386207
TTC17	0.209254	0.00118439	0.0190149	1.14672	0.937461	0.652439	0.503448
RPL12	0.208908	1.13181e-07	1.53059e-05	0.547489	0.338581	0.390244	0.227586
NUP98	0.208875	4.31519e-09	1.01917e-06	0.559725	0.350851	0.412602	0.22069
EMP1	0.208814	5.90672e-09	1.32953e-06	0.490227	0.281412	0.300813	0.143103
HOOK3	0.208738	1.19378e-05	0.000596675	0.824282	0.615545	0.554878	0.368966
ZBTB38	0.208569	0.00301383	0.037367	1.1929	0.98433	0.668699	0.510345
UTY	0.20844	0.000101021	0.00307446	0.942423	0.733983	0.579268	0.418966
FGD5	0.208092	2.80105e-06	0.000203337	0.769965	0.561873	0.512195	0.324138
NCOR2	0.207391	2.72112e-07	3.06244e-05	0.650306	0.442915	0.465447	0.282759
UPP1	0.207364	3.20291e-16	5.11521e-13	0.258523	0.0511588	0.20935	0.0465517
BSG	0.207126	0.0176062	0.131803	1.64015	1.43302	0.737805	0.617241
CAMSAP2	0.207029	6.69675e-06	0.000385241	0.820436	0.613407	0.54065	0.355172
ECE1	0.206751	1.56828e-06	0.000129549	0.706118	0.499367	0.485772	0.308621
TTC7B	0.206596	4.96872e-09	1.14925e-06	0.517478	0.310881	0.382114	0.203448
ACTB	0.205404	0.00154759	0.0230988	1.11108	0.905673	0.615854	0.474138
SCAPER	0.205302	9.51849e-05	0.00296133	0.951187	0.745886	0.591463	0.42069
DNAJC5	0.205003	1.25457e-10	4.95011e-08	0.433463	0.228459	0.335366	0.151724
RPS19	0.204827	0.00015192	0.00412558	0.925734	0.720908	0.571138	0.413793
DLG1	0.204693	0.00105975	0.017491	1.06977	0.865074	0.630081	0.474138
CSGALNACT1	0.20469	0.000598706	0.0115499	0.71999	0.5153	0.376016	0.274138
CCNY	0.204686	0.012343	0.102762	2.14618	1.94149	0.863821	0.784483
CDKN1A	0.204253	3.74498e-13	3.39457e-10	0.335371	0.131118	0.245935	0.0793103
ASRGL1	0.204025	1.18154e-10	4.71745e-08	0.335918	0.131894	0.239837	0.0931034
RPL13	0.203975	0.00570881	0.0596827	1.41451	1.21053	0.70122	0.582759
RPL37A	0.203973	0.000243033	0.00588507	0.937142	0.733169	0.567073	0.455172
MACF1	0.203876	0.029234	0.189731	2.26911	2.06524	0.924797	0.831034
HIF1A	0.203753	0.000104139	0.00314612	0.902742	0.698989	0.528455	0.384483
DAB2IP	0.203537	0.000593235	0.0114939	1.00164	0.798103	0.607724	0.448276
VMP1	0.20348	3.68421e-07	3.94764e-05	0.599469	0.395988	0.418699	0.25
CRISPLD2	0.203366	2.45305e-13	2.28529e-10	0.223555	0.0201891	0.130081	0.0172414
SNRK	0.203116	0.00113047	0.018369	1.09699	0.893875	0.617886	0.467241
AGAP1	0.202972	0.0167491	0.12706	1.51926	1.31628	0.760163	0.627586
RASAL2	0.202969	0.0357383	0.215381	1.73312	1.53015	0.78252	0.663793
CREM	0.202849	0.000183016	0.00477665	0.886473	0.683624	0.493902	0.362069
ANXA2	0.202592	3.49791e-09	8.60658e-07	0.486081	0.283489	0.351626	0.174138
OGT	0.202543	2.62864e-08	4.61567e-06	0.559713	0.35717	0.418699	0.236207
ATF2	0.202279	1.28115e-07	1.69783e-05	0.601767	0.399488	0.436992	0.258621
CAST	0.202081	0.000427927	0.00899801	0.954934	0.752853	0.577236	0.431034
GRB10	0.201964	0.0119566	0.1003	1.38499	1.18302	0.697154	0.57069
HILPDA	0.200843	3.10944e-11	1.53359e-08	0.269078	0.0682343	0.164634	0.0431034
ZCCHC24	0.200772	8.55869e-09	1.81672e-06	0.427597	0.226824	0.308943	0.153448
PCNX1	0.200748	0.00029081	0.00675896	0.981153	0.780405	0.611789	0.439655
NXN	0.200474	0.0396822	0.231575	1.71406	1.51359	0.79065	0.67931
WAC	0.200447	0.00157156	0.0233091	1.14177	0.941319	0.658537	0.506897
PDE3A	0.199594	6.33633e-06	0.000370223	0.403642	0.204048	0.23374	0.12931
SORBS1	0.199577	0.0438916	0.248361	1.87241	1.67284	0.806911	0.696552
LARP1B	0.199323	7.70831e-09	1.67871e-06	0.427623	0.2283	0.310976	0.155172
OSBPL10	0.199288	1.66089e-07	2.07847e-05	0.479622	0.280334	0.308943	0.165517
BNIP3L	0.199278	6.53832e-08	9.74588e-06	0.462161	0.262883	0.333333	0.182759
CPT1A	0.198608	1.39747e-07	1.8308e-05	0.605868	0.40726	0.436992	0.258621
LRRFIP1	0.198403	2.61007e-07	2.94736e-05	0.541661	0.343258	0.378049	0.217241
COL18A1	0.197847	2.16183e-07	2.5417e-05	0.558562	0.360715	0.398374	0.22931
CNOT2	0.197466	5.27336e-05	0.0019017	0.787575	0.590109	0.510163	0.351724
RAF1	0.196564	4.96419e-07	5.10627e-05	0.579595	0.383031	0.416667	0.253448
NGLY1	0.196196	1.22147e-08	2.45304e-06	0.468309	0.272113	0.351626	0.184483
MGAT4A	0.195786	2.72287e-06	0.000198521	0.65819	0.462405	0.443089	0.281034
PIK3CA	0.19555	1.27806e-06	0.000110189	0.601348	0.405799	0.424797	0.258621
CYTH1	0.195483	0.000152116	0.00412757	0.985655	0.790172	0.603659	0.436207
POGZ	0.194821	6.86119e-06	0.000392786	0.751017	0.556197	0.52439	0.343103
ALG13	0.19482	8.71851e-06	0.000474678	0.725254	0.530434	0.48374	0.315517
RAB7A	0.194107	1.4829e-05	0.000706441	0.750037	0.555929	0.50813	0.341379
RANBP17	0.193968	1.19159e-07	1.59854e-05	0.532561	0.338592	0.369919	0.205172
PPARD	0.193586	0.00273397	0.034859	1.07253	0.878941	0.605691	0.468966
BIRC6	0.193506	0.0064856	0.0658042	1.26515	1.07164	0.711382	0.562069
STC1	0.19317	1.3513e-14	1.51067e-11	0.199983	0.00681255	0.107724	0.00344828
NPIPB5	0.193097	0.000589629	0.0114704	0.96813	0.775033	0.54878	0.405172
ZNF83	0.192437	9.32641e-06	0.000499663	0.766147	0.573711	0.526423	0.341379
SOCS3	0.192269	4.5885e-13	3.75339e-10	0.260646	0.068377	0.186992	0.0465517
VAPA	0.192235	8.09959e-05	0.00259946	0.804218	0.611983	0.51626	0.367241
RPLP2	0.191818	7.56575e-05	0.00248521	0.801281	0.609463	0.512195	0.362069
RPSA	0.191816	1.17686e-06	0.000104694	0.576537	0.384722	0.428862	0.268966
TSPAN14	0.191569	9.74124e-05	0.00301015	0.86177	0.670201	0.563008	0.386207
SLC6A13	0.191516	1.95773e-07	2.37892e-05	0.399717	0.208201	0.25813	0.131034
MAPK1IP1L	0.190977	4.83197e-08	7.68031e-06	0.495831	0.304854	0.373984	0.206897
RPS6KC1	0.189828	4.40581e-05	0.00165653	0.755858	0.56603	0.497967	0.341379
COL4A4	0.189487	3.0318e-06	0.000216379	0.468649	0.279162	0.296748	0.172414
FERMT2	0.189453	2.22208e-06	0.000168989	0.671047	0.481593	0.473577	0.296552
ZMYND8	0.189419	2.91649e-05	0.00120835	0.737985	0.548566	0.485772	0.336207
YWHAZ	0.189322	0.000102646	0.00310978	0.849083	0.659761	0.565041	0.410345
SMAD7	0.189319	1.12337e-07	1.52533e-05	0.421005	0.231686	0.288618	0.15
CRTC3	0.18907	6.34675e-07	6.27898e-05	0.585678	0.396608	0.414634	0.243103
UBE2H	0.188787	0.000251969	0.00604474	0.908874	0.720087	0.591463	0.412069
RPS27A	0.188649	0.00175712	0.0252271	1.0946	0.905951	0.626016	0.503448
NBAS	0.188515	0.000137237	0.00387756	0.830375	0.641859	0.54065	0.372414
HACE1	0.188451	1.34693e-08	2.65726e-06	0.440026	0.251575	0.327236	0.168966
TSC22D2	0.188428	1.05114e-05	0.000540195	0.696431	0.508003	0.45122	0.289655
MT-CO3	0.188389	0.00782668	0.0750404	2.3102	2.12181	0.932927	0.858621
PRKAR1A	0.188316	3.67931e-05	0.00144155	0.753241	0.564924	0.51626	0.355172
RAC1	0.188256	0.00279558	0.0354607	1.10295	0.914694	0.634146	0.518966
ARMC8	0.187755	3.86351e-07	4.08752e-05	0.518857	0.331102	0.382114	0.227586
SLC16A6	0.18759	2.10551e-10	7.75986e-08	0.352871	0.165281	0.256098	0.103448
ZMYM2	0.187018	3.28916e-05	0.00132906	0.763104	0.576086	0.50813	0.341379
AC002070.1	0.186873	3.41919e-08	5.70512e-06	0.381375	0.194502	0.252033	0.117241
RPL29	0.186745	7.86541e-06	0.00043819	0.62217	0.435425	0.436992	0.286207
XRN2	0.186709	5.82199e-05	0.00205103	0.758275	0.571566	0.506098	0.346552
UGP2	0.186696	3.18557e-08	5.36873e-06	0.475586	0.28889	0.353659	0.187931
RNF111	0.186673	8.97737e-07	8.31721e-05	0.667462	0.480789	0.487805	0.298276
ACER2	0.186612	0.000147164	0.00404225	0.832007	0.645395	0.461382	0.317241
NBDY	0.186543	2.35415e-06	0.000177823	0.675642	0.489099	0.46748	0.287931
MBD2	0.186348	3.56684e-06	0.000246141	0.618777	0.432429	0.439024	0.281034
BPTF	0.186337	0.000813593	0.014303	0.968342	0.782005	0.595528	0.427586
CRYBG3	0.186314	0.000299618	0.00691099	0.828806	0.642492	0.52439	0.368966
LAMC1	0.185946	3.06673e-08	5.19454e-06	0.439023	0.253077	0.333333	0.177586
CDC42BPA	0.185805	0.0881363	0.399826	1.68387	1.49806	0.806911	0.681034
SOS2	0.185248	1.32487e-05	0.000648664	0.768288	0.58304	0.526423	0.341379
PIAS1	0.184973	0.00293914	0.0367261	1.07735	0.892373	0.644309	0.482759
C1GALT1	0.184921	1.40375e-05	0.00067837	0.647732	0.462811	0.418699	0.268966
FAM155A	0.184903	0.00726749	0.0711641	1.34498	1.16008	0.581301	0.446552
ODF2L	0.18481	2.09196e-06	0.000161481	0.57468	0.38987	0.412602	0.256897
TUBB6	0.184493	2.26648e-09	5.8925e-07	0.394321	0.209828	0.294715	0.136207
ENSA	0.184301	5.53501e-06	0.000333273	0.628691	0.44439	0.457317	0.3
ZNF207	0.184172	3.50246e-05	0.00138684	0.72286	0.538688	0.5	0.334483
PDK1	0.183894	7.27992e-09	1.59578e-06	0.363179	0.179285	0.270325	0.125862
KMT2C	0.183712	0.00953233	0.0855111	1.26956	1.08585	0.707317	0.556897
CRBN	0.183631	2.31316e-08	4.1486e-06	0.487754	0.304122	0.384146	0.206897
EGFR	0.183519	0.00310168	0.0380623	1.03821	0.854692	0.577236	0.441379
CALD1	0.183287	0.0241992	0.165665	1.40076	1.21747	0.634146	0.527586
PSPC1	0.183136	3.01132e-05	0.00124078	0.755919	0.572783	0.520325	0.351724
COLEC12	0.183093	0.00184034	0.0260207	0.753188	0.570095	0.357724	0.265517
TRIO	0.182851	0.0223594	0.156173	1.87393	1.69107	0.817073	0.72931
USP34	0.182777	0.0319197	0.199613	1.47187	1.28909	0.756098	0.636207
SLCO3A1	0.182287	0.00210434	0.0288306	1.028	0.84571	0.605691	0.45
CHST15	0.182186	1.76813e-06	0.000141526	0.590289	0.408103	0.398374	0.237931
AHNAK	0.182033	0.000997788	0.0167236	0.917604	0.735572	0.560976	0.401724
RNF19A	0.182028	0.009813	0.0873455	1.19767	1.01564	0.654472	0.512069
CPSF6	0.182005	2.18049e-06	0.000167344	0.643785	0.461779	0.471545	0.293103
RBM6	0.181809	0.00447465	0.0499237	1.13459	0.952785	0.664634	0.512069
PANK3	0.181685	7.3712e-10	2.26803e-07	0.378633	0.196948	0.313008	0.146552
SETD5	0.181553	0.00565463	0.0593011	1.09231	0.910755	0.640244	0.491379
TRIM22	0.181444	2.14012e-08	3.90083e-06	0.44723	0.265787	0.337398	0.172414
STRN3	0.181306	0.000106611	0.00319528	0.863939	0.682634	0.558943	0.389655
TSHZ2	0.181279	0.000525054	0.0105174	0.787388	0.606109	0.355691	0.243103
ESYT2	0.181153	0.043777	0.247884	2.40617	2.22501	0.900407	0.837931
UBXN4	0.181083	6.06928e-05	0.00211635	0.771167	0.590084	0.526423	0.362069
TPM4	0.18093	0.000319115	0.007251	0.890344	0.709414	0.54878	0.391379
MYOF	0.180928	9.5017e-05	0.00296133	0.725592	0.544664	0.457317	0.315517
RPS15	0.180753	0.000621619	0.0118761	0.902662	0.721909	0.556911	0.415517
PRKAG2	0.180688	1.54511e-07	1.97034e-05	0.441378	0.260691	0.333333	0.182759
KIAA0355	0.180635	0.00128286	0.0201341	0.986656	0.806021	0.605691	0.434483
PPP4R2	0.180531	1.27435e-06	0.000110152	0.645082	0.464551	0.471545	0.282759
SPAG9	0.180409	0.00659634	0.0665348	1.15591	0.975497	0.664634	0.512069
CCDC50	0.18008	0.0017221	0.0248199	1.01317	0.833095	0.605691	0.451724
PHF20L1	0.18004	1.21179e-05	0.000602089	0.600572	0.420532	0.420732	0.277586
ZFPM2	0.17973	0.00691018	0.0685054	1.15294	0.973213	0.607724	0.477586
ANKRD13C	0.179673	4.38838e-08	7.08032e-06	0.46662	0.286947	0.355691	0.191379
TMED10	0.179525	1.08434e-07	1.48435e-05	0.472725	0.2932	0.369919	0.210345
BACH2	0.179025	2.52483e-07	2.88019e-05	0.406854	0.227829	0.272358	0.139655
FRMD4A	0.178922	1.16071e-06	0.000103532	0.559349	0.380427	0.412602	0.248276
MEF2A	0.178797	0.0490491	0.269991	1.88464	1.70584	0.821138	0.734483
PTAR1	0.178703	8.65005e-06	0.000472484	0.683355	0.504652	0.47561	0.301724
NCOR1	0.178602	0.00109802	0.0179724	0.982585	0.803983	0.628049	0.462069
SEC24B	0.178469	4.96775e-05	0.00182374	0.71631	0.537841	0.479675	0.325862
NRG3	0.178316	1.03545e-05	0.000535911	0.475732	0.297417	0.365854	0.241379
CFDP1	0.178289	2.16146e-06	0.000166264	0.587799	0.40951	0.410569	0.253448
TCF7L2	0.178191	0.00594894	0.0616855	1.04378	0.865587	0.585366	0.45
GNB4	0.177704	2.393e-05	0.00101848	0.639394	0.46169	0.424797	0.27931
RPL37	0.177166	9.90734e-05	0.00303906	0.700345	0.52318	0.471545	0.332759
AAK1	0.177163	0.00501627	0.0542521	1.20511	1.02794	0.695122	0.539655
SEMA6B	0.177027	1.30515e-11	7.06003e-09	0.265374	0.0883469	0.20935	0.0672414
CSNK1G3	0.176836	5.30481e-06	0.000322891	0.569457	0.392622	0.406504	0.258621
NEDD4	0.176397	4.94865e-05	0.00181982	0.718941	0.542544	0.469512	0.310345
EIF3J	0.176313	1.82542e-07	2.23434e-05	0.426584	0.250271	0.329268	0.182759
PUM2	0.176253	0.0022966	0.0308587	1.01228	0.836028	0.638211	0.475862
CAPZB	0.176131	6.17944e-05	0.00215209	0.663783	0.487652	0.449187	0.310345
RPL39	0.176125	4.06064e-07	4.26914e-05	0.508279	0.332154	0.378049	0.215517
UBA6	0.176087	1.37907e-06	0.000117092	0.536349	0.360262	0.384146	0.232759
PHIP	0.175854	0.00275584	0.0350894	1.02893	0.853078	0.599593	0.460345
LPL	0.175848	8.93934e-12	5.1691e-09	0.260102	0.0842544	0.207317	0.0655172
RPL21	0.175782	0.000560082	0.0110364	0.806598	0.630816	0.510163	0.389655
PLEKHA7	0.17575	4.41227e-08	7.08032e-06	0.351074	0.175324	0.25	0.117241
FAM208B	0.175728	4.83428e-05	0.00178954	0.663308	0.487579	0.45122	0.306897
SRPK2	0.175727	0.00952226	0.0855111	1.23021	1.05449	0.680894	0.539655
APOLD1	0.175462	0.0428835	0.244057	1.49365	1.31818	0.713415	0.556897
CDK14	0.175057	2.35913e-08	4.20854e-06	0.447619	0.272562	0.341463	0.175862
RPS11	0.174897	0.000361651	0.00796393	0.797493	0.622596	0.530488	0.368966
TANK	0.174852	0.000225955	0.00562172	0.765412	0.590561	0.489837	0.341379
RPL23A	0.174776	5.37789e-05	0.00191876	0.720658	0.545882	0.497967	0.332759
RBM33	0.17473	4.97324e-05	0.00182374	0.698737	0.524006	0.48374	0.32069
CLIC4	0.174427	0.0163757	0.12534	1.26904	1.09461	0.689024	0.55
ANKIB1	0.174226	2.75263e-05	0.00114966	0.697434	0.523208	0.481707	0.317241
STXBP5	0.174208	0.000228347	0.00565187	0.791513	0.617305	0.52439	0.37069
LSS	0.174118	1.9869e-11	1.02518e-08	0.33335	0.159232	0.27439	0.105172
ARL13B	0.174086	1.06747e-09	3.16821e-07	0.365098	0.191012	0.294715	0.132759
GIGYF2	0.173769	4.84606e-05	0.00179192	0.706682	0.532913	0.485772	0.32931
PDCD6IP	0.173761	0.000139201	0.00390704	0.763222	0.58946	0.520325	0.355172
CHD1L	0.173653	4.44273e-10	1.43269e-07	0.341124	0.167471	0.268293	0.112069
RPS16	0.173554	0.000177016	0.00465263	0.677911	0.504356	0.45122	0.318966
ARIH1	0.173549	0.00190438	0.0266903	0.970197	0.796648	0.603659	0.436207
PIBF1	0.173336	0.000223991	0.0055936	0.756724	0.583387	0.49187	0.339655
MSRA	0.173294	2.26337e-05	0.000982004	0.682616	0.509322	0.461382	0.305172
FER	0.173173	0.00289007	0.0362751	1.04242	0.869249	0.605691	0.465517
FYN	0.173156	0.0116826	0.0986514	1.20052	1.02737	0.672764	0.527586
NT5C2	0.172843	2.33665e-05	0.00100505	0.67006	0.497217	0.46748	0.3
DLC1	0.172817	0.0434921	0.246683	1.78838	1.61556	0.693089	0.601724
DDX5	0.172339	0.0132847	0.108334	1.53956	1.36722	0.780488	0.668966
PSEN1	0.172075	1.35067e-07	1.77642e-05	0.468933	0.296858	0.359756	0.198276
FAM208A	0.171397	3.30473e-06	0.000232138	0.580368	0.408971	0.428862	0.262069
U2SURP	0.171346	1.22525e-05	0.000606978	0.642737	0.471391	0.471545	0.296552
MFAP3	0.171217	9.18934e-09	1.91424e-06	0.391743	0.220527	0.300813	0.143103
IFITM2	0.170899	0.000497515	0.0100759	0.82282	0.651922	0.493902	0.343103
HK1	0.170799	1.75005e-06	0.000140751	0.465584	0.294785	0.343496	0.2
RPL35	0.170704	0.000287883	0.00673269	0.721463	0.550759	0.47561	0.346552
ANKRD28	0.170165	0.000106369	0.00319086	0.738807	0.568641	0.487805	0.32931
UPF2	0.169719	5.40983e-08	8.43883e-06	0.475463	0.305744	0.367886	0.194828
RPL10A	0.169641	7.31008e-05	0.00242978	0.589255	0.419614	0.418699	0.289655
SEC14L1	0.169441	0.0453122	0.254467	1.81095	1.64151	0.802846	0.72931
PPP4R3B	0.169288	5.70025e-06	0.000338944	0.644016	0.474728	0.473577	0.298276
AKAP13	0.169195	0.00226055	0.0305703	0.875105	0.70591	0.530488	0.398276
FTX	0.169191	0.0244475	0.16682	2.35342	2.18423	0.904472	0.846552
ATXN2	0.168817	0.00155603	0.0231835	0.902997	0.734179	0.573171	0.422414
WDR82	0.168662	1.86902e-07	2.27939e-05	0.44491	0.276248	0.357724	0.201724
TEAD1	0.168535	0.0161034	0.12376	1.20453	1.036	0.642276	0.536207
ACSL5	0.168408	0.000165009	0.00440259	0.671594	0.503186	0.430894	0.3
ANO6	0.168382	9.10729e-05	0.00285993	0.682508	0.514125	0.45122	0.306897
PPP2R5C	0.168231	7.38002e-05	0.00244335	0.678591	0.510359	0.465447	0.313793
RPLP1	0.168194	0.0113118	0.0964106	1.21262	1.04443	0.630081	0.546552
ZMYND11	0.168081	0.000298435	0.00689319	0.797927	0.629847	0.528455	0.375862
PHF21A	0.16802	0.00138353	0.0213239	0.911417	0.743396	0.542683	0.410345
IGF2R	0.167787	1.94727e-05	0.000867571	0.560302	0.392515	0.398374	0.262069
PTPRD	0.167641	3.23695e-07	3.53618e-05	0.308367	0.140727	0.337398	0.206897
ANGPTL4	0.16746	1.44951e-13	1.42981e-10	0.234214	0.0667544	0.186992	0.0431034
ATF6	0.167426	0.000101215	0.00307757	0.686112	0.518687	0.465447	0.310345
CXorf36	0.167309	0.00242097	0.0320674	0.985201	0.817892	0.587398	0.431034
MON2	0.16724	0.00222723	0.0301806	0.943853	0.776613	0.601626	0.437931
OSMR-AS1	0.167213	1.84356e-08	3.45414e-06	0.364989	0.197777	0.27439	0.12931
CLOCK	0.167134	1.57672e-05	0.000741127	0.631667	0.464533	0.443089	0.286207
MDM4	0.167119	4.36891e-07	4.56463e-05	0.533715	0.366596	0.412602	0.237931
AC018816.1	0.167048	3.33372e-05	0.0013406	0.528862	0.361815	0.339431	0.213793
SERINC5	0.166965	0.0307407	0.194085	1.22003	1.05307	0.680894	0.534483
RECK	0.166733	2.65617e-08	4.63905e-06	0.407408	0.240675	0.317073	0.160345
RPS25	0.166696	0.00102206	0.0170452	0.804	0.637304	0.536585	0.394828
EDEM3	0.166684	1.48331e-06	0.000125308	0.466549	0.299864	0.351626	0.206897
TRAF3IP2-AS1	0.166523	1.28306e-05	0.000630956	0.5286	0.362076	0.365854	0.227586
KATNBL1	0.166519	3.85842e-06	0.000260895	0.596093	0.429574	0.436992	0.27069
CHD6	0.166416	0.000132613	0.00377552	0.698033	0.531618	0.485772	0.331034
KCNE4	0.166262	2.85712e-07	3.18346e-05	0.269463	0.103201	0.176829	0.0741379
NUCKS1	0.16626	0.00146901	0.0222327	0.893343	0.727082	0.550813	0.42069
CCDC149	0.166243	2.49849e-07	2.85988e-05	0.403214	0.236971	0.304878	0.162069
SERGEF	0.165974	5.19073e-07	5.27535e-05	0.389923	0.223949	0.286585	0.155172
TENT2	0.165826	0.00133364	0.0207457	0.872267	0.706441	0.554878	0.403448
NFAT5	0.165613	0.0287246	0.187389	1.29208	1.12647	0.713415	0.567241
SMG1	0.165545	0.0013933	0.0214056	0.903946	0.738401	0.589431	0.431034
SEMA6A	0.165468	0.000811512	0.0142869	0.852416	0.686949	0.514228	0.375862
RPL9	0.16539	0.000445106	0.00923121	0.682685	0.517295	0.471545	0.363793
USP32	0.165357	1.44716e-05	0.000695339	0.530521	0.365164	0.378049	0.241379
RNF145	0.165276	4.84892e-06	0.000302098	0.538407	0.373131	0.384146	0.232759
N4BP2L2	0.164996	0.043835	0.248167	1.51261	1.34762	0.792683	0.675862
HADHB	0.164867	5.57201e-09	1.26266e-06	0.405643	0.240776	0.327236	0.158621
TIAM2	0.164567	1.1299e-05	0.000572425	0.576813	0.412246	0.416667	0.265517
TTTY14	0.164356	0.00122597	0.0194865	0.823037	0.658681	0.477642	0.346552
STAG1	0.164157	0.067622	0.327874	1.4422	1.27804	0.739837	0.622414
THRAP3	0.163994	2.42357e-06	0.000179827	0.569243	0.405249	0.422764	0.255172
TAF1	0.163862	4.3822e-06	0.000284275	0.539871	0.376009	0.400407	0.246552
ZCCHC2	0.163787	2.68392e-06	0.000196966	0.47388	0.310093	0.347561	0.206897
NCOA7	0.163647	5.71209e-05	0.00201655	0.6224	0.458753	0.443089	0.3
KCTD12	0.163544	5.1749e-05	0.00187831	0.555864	0.392319	0.365854	0.234483
RPL3	0.163534	0.0147876	0.117245	1.17554	1.01201	0.650407	0.537931
SHOC2	0.163453	9.86425e-05	0.00303233	0.672846	0.509393	0.457317	0.315517
CREBBP	0.163226	0.00170396	0.0246643	0.868338	0.705112	0.560976	0.406897
TBC1D8	0.162709	8.67268e-06	0.00047295	0.597769	0.43506	0.410569	0.253448
SDCBP	0.162657	0.00670925	0.0672721	0.954201	0.791544	0.593496	0.439655
NF1	0.162564	0.0209539	0.148986	1.2102	1.04764	0.664634	0.536207
JADE1	0.162524	1.78485e-07	2.19269e-05	0.357604	0.19508	0.284553	0.15
TET2	0.162138	1.04358e-05	0.000539283	0.528793	0.366656	0.382114	0.239655
RUFY3	0.162131	0.000426489	0.0089734	0.796843	0.634712	0.538618	0.389655
FGFR1OP2	0.161903	1.01215e-06	9.19933e-05	0.521699	0.359796	0.408537	0.243103
ACTR2	0.161888	0.000115777	0.00339713	0.661954	0.500067	0.461382	0.322414
RPL38	0.161876	6.30472e-05	0.00217763	0.577279	0.415404	0.422764	0.293103
BAZ1A	0.161824	1.94172e-08	3.59787e-06	0.353428	0.191604	0.268293	0.124138
RSRP1	0.161709	0.000236685	0.00578566	0.745398	0.583689	0.522358	0.355172
OSBPL8	0.161464	0.000193359	0.00497688	0.75216	0.590696	0.512195	0.353448
RBM26	0.161453	0.000664779	0.0124208	0.762766	0.601312	0.510163	0.37069
FENDRR	0.161276	4.49783e-08	7.18325e-06	0.449764	0.288488	0.327236	0.163793
KCNT2	0.161106	0.000613376	0.0117551	0.645515	0.484409	0.378049	0.263793
LHFPL6	0.161067	0.0781354	0.365329	2.06861	1.90754	0.79065	0.731034
IQGAP1	0.160923	0.0149648	0.11749	1.21372	1.0528	0.678862	0.543103
CCDC85A	0.160824	0.0159356	0.122923	1.12597	0.965143	0.560976	0.474138
UBQLN1	0.160802	1.32265e-06	0.000113451	0.438515	0.277713	0.343496	0.201724
MEF2C	0.160794	0.0491583	0.270279	1.42145	1.26066	0.747967	0.62069
UBE2R2	0.160699	1.01028e-05	0.000527495	0.576599	0.4159	0.420732	0.258621
S1PR1	0.160646	5.12237e-07	5.22171e-05	0.414323	0.253677	0.308943	0.168966
ARSG	0.160547	4.40705e-07	4.57597e-05	0.417502	0.256955	0.296748	0.156897
RPRD1A	0.160487	9.9365e-06	0.000524804	0.583351	0.422864	0.432927	0.27069
TBCA	0.160466	5.39287e-05	0.00192206	0.60912	0.448654	0.424797	0.282759
YME1L1	0.16026	2.37356e-06	0.000178086	0.47373	0.31347	0.357724	0.215517
DLGAP1	0.160215	3.24101e-08	5.43485e-06	0.222174	0.0619591	0.278455	0.158621
SREK1	0.16019	1.38664e-05	0.000673988	0.521119	0.36093	0.382114	0.241379
NRF1	0.160169	8.61229e-06	0.000471189	0.573167	0.412998	0.420732	0.262069
FNDC3A	0.160056	0.00301994	0.0374289	0.892369	0.732312	0.558943	0.417241
PTEN	0.15986	0.049271	0.270627	1.37899	1.21913	0.693089	0.57931
CADM2	0.159782	6.79954e-08	9.95821e-06	0.295117	0.135335	0.422764	0.277586
SPARCL1	0.15971	0.0360494	0.216773	2.2036	2.04389	0.867886	0.808621
RREB1	0.159658	0.000271363	0.00642269	0.649853	0.490195	0.430894	0.301724
SH3RF1	0.159604	4.68633e-05	0.00174439	0.474575	0.31497	0.310976	0.194828
CNTLN	0.159157	0.000680219	0.0126459	0.735695	0.576538	0.469512	0.336207
PHC2	0.158541	1.61242e-06	0.000132543	0.476071	0.31753	0.353659	0.201724
CA2	0.158437	3.03232e-06	0.000216379	0.403058	0.244621	0.284553	0.160345
HLA-E	0.158389	0.0371111	0.221309	1.91929	1.7609	0.829268	0.743103
DIRC3	0.158373	4.50422e-11	2.04139e-08	0.213475	0.055102	0.160569	0.0413793
TFG	0.158364	5.07118e-08	7.98485e-06	0.416574	0.258209	0.337398	0.175862
PDLIM5	0.158231	0.00977927	0.0871469	1.08716	0.928931	0.621951	0.474138
SCAF11	0.158144	0.0102219	0.0899764	1.02148	0.863339	0.636179	0.481034
PELI1	0.158073	0.000346441	0.0077056	0.90645	0.748377	0.522358	0.363793
SLC35F5	0.158025	2.85492e-06	0.00020591	0.540387	0.382362	0.418699	0.255172
MCTP1	0.157975	0.000160238	0.00430269	0.497874	0.339899	0.286585	0.177586
SAMD4A	0.157818	7.00949e-05	0.00235857	0.523322	0.365504	0.321138	0.203448
TRAF3IP2	0.157803	2.90959e-10	1.04927e-07	0.24859	0.0907877	0.203252	0.0706897
TMEM131	0.157611	0.00037741	0.00821388	0.750993	0.593382	0.512195	0.355172
NUTM2B-AS1	0.157585	0.000153883	0.00416204	0.695903	0.538317	0.477642	0.325862
CLDN5	0.157577	0.0517798	0.281047	2.09176	1.93419	0.827236	0.765517
BCLAF1	0.157105	2.34046e-05	0.00100505	0.643129	0.486024	0.473577	0.305172
STARD4	0.157084	1.58752e-06	0.000130816	0.348553	0.191468	0.25	0.132759
RPL19	0.156992	0.00256764	0.033464	0.823635	0.666643	0.518293	0.389655
EPB41L4A	0.156976	0.0249967	0.169327	1.20618	1.0492	0.658537	0.525862
FANCL	0.156904	6.97663e-07	6.84158e-05	0.477393	0.320488	0.363821	0.206897
SLC19A3	0.156848	0.000581432	0.0113637	0.727647	0.570799	0.465447	0.334483
MIR4435-2HG	0.156835	0.000102601	0.00310978	0.485531	0.328696	0.306911	0.194828
ZNF609	0.156819	0.000277357	0.00653231	0.75491	0.59809	0.50813	0.358621
MAFF	0.156807	1.70878e-09	4.58566e-07	0.303528	0.146721	0.227642	0.087931
DTNBP1	0.156711	2.40459e-07	2.76182e-05	0.387048	0.230337	0.29878	0.156897
AC016831.7	0.156637	0.116494	0.474973	1.69822	1.54158	0.78252	0.684483
ANKH	0.156366	0.00204172	0.0282255	0.829714	0.673348	0.520325	0.381034
CLTC	0.156283	0.000246271	0.00594203	0.686127	0.529844	0.497967	0.348276
IMMP2L	0.156277	0.106027	0.451547	1.68419	1.52792	0.731707	0.634483
ANKRD44	0.156177	0.00766028	0.0740803	1.01864	0.862461	0.581301	0.45
TNKS2	0.15607	5.75916e-07	5.76569e-05	0.490405	0.334335	0.394309	0.225862
CUL3	0.156063	0.000245736	0.00593768	0.750441	0.594378	0.514228	0.353448
PTPRA	0.155688	0.00123318	0.0195643	0.836606	0.680918	0.54878	0.405172
ABL2	0.155583	5.85412e-06	0.00034625	0.533149	0.377565	0.380081	0.22931
CNTNAP2	0.155545	3.75804e-08	6.20872e-06	0.201168	0.0456231	0.319106	0.186207
CDC27	0.155534	0.000201913	0.00515747	0.688329	0.532795	0.47561	0.324138
FAM193A	0.155533	1.51143e-06	0.000125782	0.49249	0.336956	0.371951	0.213793
MTR	0.15548	2.75023e-07	3.07679e-05	0.457913	0.302433	0.357724	0.198276
ARFGAP3	0.155347	5.71004e-06	0.000338944	0.548311	0.392965	0.404472	0.244828
ARHGEF12	0.155339	0.150603	0.539519	1.5538	1.39846	0.760163	0.653448
LIMK2	0.15499	8.55029e-07	8.01005e-05	0.369185	0.214194	0.272358	0.144828
IL13RA1	0.154938	2.35119e-05	0.00100778	0.556373	0.401435	0.392276	0.246552
MAP2K6	0.154753	9.29717e-08	1.29381e-05	0.250887	0.0961344	0.180894	0.0741379
SLC30A7	0.154752	1.10809e-06	9.91018e-05	0.422633	0.267881	0.315041	0.174138
ADAMTS1	0.15475	4.57807e-05	0.00171154	0.52778	0.373029	0.25813	0.146552
ZNF721	0.154643	3.76795e-06	0.000256328	0.596849	0.442206	0.457317	0.281034
LINC01376	0.154629	4.81024e-06	0.000300981	0.38896	0.234331	0.262195	0.143103
TTLL5	0.154626	4.47155e-06	0.000287844	0.527995	0.373369	0.380081	0.227586
DCLK1	0.154567	0.00117648	0.0189514	0.545924	0.391357	0.355691	0.263793
PRKD3	0.154272	0.000392492	0.00842728	0.747495	0.593222	0.506098	0.351724
ADGRL4	0.154159	0.0376686	0.223638	1.46703	1.31287	0.721545	0.624138
TPM1	0.153933	0.0147493	0.117079	1.04231	0.888375	0.609756	0.477586
BOC	0.153833	1.56049e-09	4.28981e-07	0.286314	0.132481	0.21748	0.0810345
ASXL1	0.153763	0.000646392	0.0121996	0.790825	0.637063	0.518293	0.363793
PRKG1	0.153726	0.00652848	0.0660888	0.816697	0.662971	0.359756	0.262069
LINC01004	0.153618	1.55348e-07	1.97351e-05	0.448867	0.295249	0.355691	0.189655
PRPF40A	0.153517	2.03198e-05	0.000901438	0.517226	0.36371	0.382114	0.243103
RNF169	0.153316	1.01595e-05	0.000529085	0.566942	0.413626	0.404472	0.25
LDLRAD3	0.153314	0.0531436	0.286686	1.3708	1.21748	0.689024	0.563793
YWHAE	0.153142	0.00155265	0.0231435	0.794118	0.640976	0.536585	0.406897
RPL27A	0.153009	0.000560563	0.0110394	0.711383	0.558374	0.493902	0.355172
HERC4	0.152814	0.0505743	0.275754	1.31366	1.16085	0.711382	0.587931
LSM14A	0.152725	0.000592394	0.0114939	0.798096	0.645372	0.53252	0.368966
TUBB	0.152707	3.78706e-07	4.03208e-05	0.364636	0.211929	0.300813	0.165517
YBX1	0.152702	4.85511e-06	0.000302098	0.522685	0.369983	0.404472	0.246552
EPC1	0.152695	0.0172337	0.129709	1.04997	0.897276	0.636179	0.482759
PRKCE	0.152692	0.00655924	0.0662203	0.988558	0.835866	0.585366	0.453448
TTBK2	0.152606	2.47028e-05	0.00104474	0.553562	0.400956	0.402439	0.255172
SMAP1	0.152343	0.000161084	0.00431676	0.636835	0.484493	0.439024	0.298276
RAB5A	0.152328	5.621e-07	5.64423e-05	0.451396	0.299069	0.349593	0.196552
CUL1	0.152262	0.000100698	0.00306739	0.643357	0.491094	0.457317	0.310345
EXOC6B	0.152213	0.0597157	0.304157	1.8524	1.70018	0.827236	0.75
G3BP1	0.15218	6.23639e-05	0.00216518	0.586277	0.434097	0.424797	0.282759
NBEAL1	0.152009	0.00208377	0.0286181	0.868765	0.716755	0.544715	0.4
TMCC1	0.151803	0.00247065	0.0325071	0.847386	0.695583	0.52439	0.394828
ITCH	0.151724	0.00179448	0.0255882	0.818097	0.666373	0.54878	0.403448
PITPNB	0.151617	3.45826e-05	0.00137584	0.642909	0.491291	0.461382	0.3
MIA2	0.151518	2.30035e-06	0.000174151	0.449054	0.297536	0.337398	0.189655
AHI1	0.151486	0.000386738	0.00834129	0.655809	0.504323	0.434959	0.303448
TNPO1	0.151432	0.000113804	0.0033556	0.639284	0.487852	0.453252	0.306897
HERC1	0.151192	0.00518963	0.0557316	0.912441	0.76125	0.593496	0.446552
MBD5	0.150944	0.113304	0.469133	1.47551	1.32456	0.74187	0.612069
RPS3A	0.150836	0.000759695	0.0136542	0.662642	0.511806	0.46748	0.348276
CCNI	0.150589	0.000877073	0.0152017	0.740888	0.590299	0.506098	0.365517
YTHDC1	0.150565	0.000263294	0.00625823	0.685495	0.53493	0.477642	0.337931
CLINT1	0.150518	1.30032e-08	2.58048e-06	0.313199	0.162681	0.262195	0.12069
PSMD1	0.150486	0.000123262	0.00355456	0.641129	0.490642	0.465447	0.318966
RPS9	0.150376	0.000996101	0.016712	0.714803	0.564427	0.477642	0.353448
USP24	0.15026	7.94837e-05	0.00257309	0.579885	0.429625	0.418699	0.282759
MAN1A2	0.150255	0.00244744	0.0322904	0.842272	0.692018	0.534553	0.408621
ADGRL2	0.150054	0.0289432	0.188558	1.21778	1.06772	0.666667	0.558621
PER3	-0.150316	0.0346578	0.210228	0.364884	0.5152	0.276423	0.303448
XAF1	-0.150348	0.0120975	0.101078	1.15666	1.30701	0.621951	0.627586
ACTN4	-0.150502	0.00363201	0.0429212	1.0431	1.1936	0.630081	0.593103
AP002518.2	-0.151316	0.0131268	0.1075	0.156397	0.307713	0.148374	0.191379
HES1	-0.151661	0.245711	0.720007	0.501784	0.653445	0.310976	0.312069
LDLRAD4	-0.15527	0.0342069	0.209382	0.747749	0.903019	0.443089	0.456897
NKAIN2	-0.15572	0.634919	1	0.219948	0.375668	0.207317	0.203448
IFI44L	-0.159216	0.0308939	0.194759	0.743947	0.903163	0.455285	0.460345
DKK2	-0.160834	0.000932386	0.0158975	0.0816424	0.242476	0.0325203	0.0793103
LMO2	-0.161962	0.0653061	0.320919	0.690928	0.85289	0.473577	0.443103
ITM2A	-0.16353	0.0261271	0.175005	1.11173	1.27526	0.575203	0.558621
AP001011.1	-0.16452	0.119225	0.474973	0.412698	0.577218	0.308943	0.312069
AL157938.2	-0.167082	0.000138765	0.00390164	0.147139	0.314221	0.111789	0.189655
KLF12	-0.172985	0.0119838	0.100428	0.8437	1.01669	0.497967	0.506897
CCND3	-0.173078	0.0178203	0.13265	0.622085	0.795164	0.420732	0.434483
LRMDA	-0.174487	0.0054679	0.0578899	1.87669	2.05118	0.778455	0.781034
CDH23	-0.176222	0.000178035	0.0046721	0.151442	0.327664	0.097561	0.172414
SLC7A5	-0.177202	0.00134948	0.0209241	1.76987	1.94707	0.762195	0.72931
PTPRG	-0.179858	2.23067e-05	0.00096907	3.28692	3.46678	0.963415	0.967241
ATP10A	-0.180097	0.146136	0.530367	2.81568	2.99578	0.896341	0.932759
GPM6A	-0.182554	0.0102509	0.0901407	0.276573	0.459127	0.308943	0.346552
FMNL3	-0.183529	0.00694356	0.0687753	0.731079	0.914608	0.487805	0.493103
COBLL1	-0.184212	0.00102129	0.0170408	2.57624	2.76045	0.908537	0.92069
SMARCA2	-0.184755	0.00094763	0.0161095	1.10936	1.29412	0.638211	0.643103
IFNGR1	-0.190039	0.0224844	0.156839	0.603527	0.793566	0.416667	0.42069
FRMD4B	-0.194576	0.00499958	0.0541064	0.291914	0.486491	0.227642	0.275862
ENTPD1	-0.196321	0.00838182	0.0786321	0.511609	0.707931	0.323171	0.367241
DACH1	-0.196378	0.00654302	0.0661761	1.14876	1.34514	0.571138	0.594828
AC023590.1	-0.198617	0.00248612	0.0326722	0.335516	0.534133	0.229675	0.291379
TSC22D1	-0.201778	6.52025e-05	0.00223824	1.98	2.18178	0.839431	0.839655
HERC2	-0.202143	3.87954e-05	0.00149864	1.22286	1.42501	0.699187	0.674138
STOX2	-0.203147	0.00716171	0.0704368	0.634626	0.837773	0.373984	0.422414
EPHA4	-0.204998	0.00377872	0.0441263	0.811212	1.01621	0.504065	0.512069
RBMS3-AS2	-0.205501	0.001303	0.0204016	0.327136	0.532637	0.252033	0.312069
FRY	-0.20662	0.00264181	0.0341167	0.766371	0.972991	0.487805	0.493103
HSPH1	-0.207907	0.00196442	0.0273146	0.52247	0.730377	0.321138	0.386207
SPC25	-0.208525	0.0165597	0.1262	0.307345	0.51587	0.235772	0.268966
PDXK	-0.208983	0.000987054	0.0166184	1.00164	1.21062	0.575203	0.589655
FOXN3	-0.210196	0.000175215	0.00461979	1.3013	1.5115	0.672764	0.672414
RYR3	-0.212986	7.93164e-05	0.00257016	0.160005	0.372991	0.111789	0.193103
IER2	-0.213191	0.00342075	0.0409002	0.465181	0.678372	0.310976	0.358621
GPR85	-0.214262	0.00666664	0.0670824	1.02972	1.24398	0.534553	0.548276
ENTPD1-AS1	-0.216445	0.00934929	0.0845393	0.596604	0.813049	0.402439	0.418966
NCALD	-0.217079	0.00156646	0.0232975	0.534812	0.75189	0.335366	0.396552
GRASP	-0.218581	0.0061314	0.0630395	0.400097	0.618678	0.310976	0.337931
RAMP2	-0.220612	0.00150408	0.022651	0.393889	0.614501	0.26626	0.322414
APBB2	-0.223833	2.19365e-06	0.000167969	1.70039	1.92422	0.786585	0.77931
TNFSF10	-0.227283	0.000699549	0.0128877	0.383827	0.61111	0.280488	0.337931
AC019197.1	-0.229172	0.00688635	0.0683095	1.10526	1.33444	0.514228	0.551724
LIMCH1	-0.233902	0.000255325	0.00609906	1.4735	1.7074	0.707317	0.732759
MYRIP	-0.23433	9.86405e-05	0.00303233	1.96911	2.20344	0.800813	0.812069
EBF1	-0.239936	0.000181821	0.00475286	1.67529	1.91522	0.72561	0.744828
PTPRB	-0.24673	3.01612e-05	0.00124116	1.88538	2.13211	0.823171	0.848276
LAMA3	-0.252668	0.000393873	0.00844611	0.830315	1.08298	0.473577	0.518966
HSPB1	-0.252675	0.00266697	0.0342569	0.528674	0.781349	0.331301	0.37931
SPOCK2	-0.253927	6.90405e-05	0.00234123	0.857224	1.11115	0.520325	0.556897
MALAT1	-0.255982	8.36512e-18	2.15807e-14	6.06024	6.31622	1	1
LDB2	-0.258898	0.00143184	0.0218576	0.92698	1.18588	0.473577	0.532759
ID3	-0.266171	0.000430682	0.00903893	0.758232	1.0244	0.45122	0.486207
STXBP6	-0.271046	0.000145407	0.00403362	1.05907	1.33011	0.536585	0.618966
SLC9A3R2	-0.271236	6.23009e-05	0.00216518	0.59029	0.861526	0.380081	0.448276
TIMP3	-0.272042	9.50831e-05	0.00296133	1.05626	1.3283	0.54878	0.596552
CXCL12	-0.280026	1.78269e-05	0.000812333	0.297056	0.577082	0.191057	0.286207
HSPA1B	-0.28578	1.05892e-06	9.57248e-05	0.347803	0.633583	0.235772	0.348276
HSP90AA1	-0.289771	1.64028e-06	0.000134175	1.46728	1.75706	0.768293	0.793103
HERPUD1	-0.293537	0.000122224	0.0035307	0.921028	1.21457	0.54065	0.563793
ST6GAL1	-0.29951	1.22805e-05	0.000607469	1.63862	1.93813	0.721545	0.763793
ARL15	-0.30069	0.000378921	0.00823607	1.83859	2.13928	0.768293	0.755172
RUNDC3B	-0.307561	5.80211e-07	5.79141e-05	1.5807	1.88826	0.735772	0.758621
PLCB4	-0.309215	5.2006e-05	0.00188356	1.29473	1.60394	0.607724	0.65
SLCO1A2	-0.321378	1.2998e-05	0.000638252	0.877666	1.19904	0.447154	0.541379
NET1	-0.335542	6.78033e-07	6.66858e-05	0.899533	1.23507	0.504065	0.581034
A2M	-0.343428	1.65307e-07	2.07643e-05	1.87395	2.21738	0.770325	0.808621
AL139807.1	-0.346876	4.2821e-07	4.48791e-05	0.368152	0.715028	0.254065	0.362069
HEG1	-0.35484	1.40146e-08	2.73268e-06	1.22387	1.57871	0.654472	0.708621
DUSP1	-0.374874	1.22652e-06	0.000107683	0.928975	1.30385	0.522358	0.558621
ABCB1	-0.380326	6.22668e-12	3.79691e-09	2.7655	3.14583	0.924797	0.92931
KLF2	-0.385994	7.94707e-09	1.71954e-06	0.607094	0.993088	0.392276	0.498276
ABCG2	-0.386102	1.54728e-09	4.28865e-07	1.86682	2.25293	0.784553	0.831034
ID1	-0.429281	3.88629e-09	9.43006e-07	0.939985	1.36927	0.520325	0.606897
SLC39A10	-0.450834	4.09709e-11	1.90845e-08	1.65989	2.11073	0.72561	0.767241
NR4A1	-0.50679	5.34276e-12	3.38086e-09	0.392451	0.89924	0.23374	0.398276
HSPA1A	-0.632163	9.65916e-13	7.04236e-10	0.95273	1.58489	0.46748	0.610345

## Sheet: SuppTable11c_EndoCTEvCtrl
Gene	Log2_FC	Pvalue	FDR	group1MeanExp	group2MeanExp	group1ExprPerc	group2ExprPerc
ADAMTS9	1.02812	4.00374e-48	1.34277e-43	1.31879	0.290667	0.537681	0.158621
ITGA1	0.727391	6.30637e-24	2.11503e-20	1.91389	1.1865	0.785507	0.563793
RPGR	0.698028	1.96544e-30	9.41669e-27	1.1183	0.420267	0.54058	0.241379
SLCO4A1	0.668579	1.68493e-34	1.13018e-30	0.977075	0.308496	0.507246	0.187931
IL4R	0.643319	2.71166e-25	1.1368e-21	1.11862	0.475302	0.533333	0.275862
SLC16A1	0.602941	1.54907e-17	1.92418e-14	1.27541	0.672468	0.553623	0.343103
MGAT5	0.596402	1.38502e-21	3.09673e-18	1.45547	0.859067	0.707246	0.456897
FKBP5	0.571769	7.68037e-24	2.32606e-20	0.964817	0.393048	0.489855	0.236207
CHSY1	0.568328	1.09697e-18	1.53293e-15	1.34057	0.772243	0.631884	0.398276
CAMK2D	0.568192	1.01216e-19	1.61647e-16	1.35282	0.784632	0.652174	0.422414
IL1RL1	0.524589	4.93624e-36	4.13879e-32	0.54863	0.0240413	0.269565	0.0155172
VWF	0.517275	6.20221e-17	6.93366e-14	2.40047	1.88319	0.868116	0.765517
ELL2	0.510714	1.5108e-21	3.16683e-18	0.84755	0.336836	0.452174	0.206897
SORT1	0.509867	5.29821e-14	3.7019e-11	1.70993	1.20006	0.75942	0.575862
MKL2	0.506363	3.10468e-13	1.96462e-10	2.08385	1.57749	0.847826	0.687931
PITPNC1	0.504571	1.10595e-15	1.02226e-12	1.25936	0.754788	0.627536	0.403448
HIF1A-AS2	0.503595	2.64292e-12	1.32511e-09	1.3394	0.835803	0.581159	0.401724
PLSCR4	0.498171	4.72104e-21	8.79634e-18	0.990692	0.492521	0.557971	0.3
BACE2	0.484554	6.37025e-21	1.12445e-17	0.831998	0.347444	0.455072	0.208621
IL18R1	0.484132	3.3812e-36	3.77996e-32	0.591415	0.107283	0.366667	0.0672414
KCTD8	0.470007	8.78474e-12	3.7294e-09	0.917909	0.447903	0.398551	0.236207
PDE10A	0.467802	1.1489e-11	4.64241e-09	1.77745	1.30964	0.749275	0.603448
GALNT15	0.460502	5.70675e-13	3.29988e-10	1.45727	0.996764	0.684058	0.5
AL136531.2	0.45959	2.93005e-23	7.55907e-20	0.822377	0.362787	0.494203	0.212069
RAPGEF4	0.457382	5.13684e-13	3.13235e-10	1.64804	1.19065	0.750725	0.57931
PON2	0.454085	1.12779e-15	1.02226e-12	1.24531	0.791226	0.649275	0.437931
ATP7B	0.450441	1.45932e-20	2.44714e-17	0.852152	0.401711	0.511594	0.253448
IRAK3	0.441893	5.32485e-12	2.41331e-09	1.48755	1.04565	0.698551	0.536207
ST6GALNAC3	0.440364	5.50358e-16	5.27369e-13	3.40952	2.96916	0.966667	0.931034
PICALM	0.439936	2.21222e-13	1.4268e-10	2.17697	1.73704	0.868116	0.755172
PLSCR1	0.438994	1.73732e-15	1.45665e-12	1.14512	0.70613	0.631884	0.394828
ELF2	0.438468	5.50227e-13	3.29527e-10	1.44614	1.00767	0.730435	0.522414
SORBS2	0.435962	9.35501e-11	2.93223e-08	2.18544	1.74948	0.836232	0.722414
CD59	0.435404	4.35538e-16	4.2962e-13	1.01785	0.582445	0.573913	0.351724
NR3C2	0.435171	3.35044e-10	8.84779e-08	1.84072	1.40555	0.775362	0.618966
ELOVL7	0.435008	1.24016e-11	4.95147e-09	2.56195	2.12694	0.895652	0.822414
EPB41L4A	0.434526	1.4858e-11	5.72766e-09	1.48373	1.0492	0.734783	0.525862
ESYT2	0.4312	7.41133e-13	4.14269e-10	2.65621	2.22501	0.915942	0.837931
MT-ND3	0.430622	1.15259e-10	3.57921e-08	2.23721	1.80659	0.917391	0.772414
SCARB1	0.428744	6.18877e-12	2.73104e-09	1.31163	0.882885	0.652174	0.451724
BSG	0.4276	1.92813e-09	3.75963e-07	1.86062	1.43302	0.742029	0.617241
MEF2A	0.42667	1.24102e-10	3.81847e-08	2.13251	1.70584	0.862319	0.734483
NLK	0.425745	3.96324e-11	1.3703e-08	1.4641	1.03836	0.705797	0.536207
OSMR	0.419177	4.14226e-15	3.3077e-12	1.03566	0.616485	0.585507	0.337931
AFDN	0.415848	4.13729e-11	1.41588e-08	1.78947	1.37362	0.836232	0.653448
SBF2	0.414622	3.49955e-10	9.09828e-08	1.79796	1.38334	0.801449	0.641379
PECAM1	0.412298	9.87078e-12	4.13808e-09	1.62974	1.21744	0.76087	0.615517
HIPK3	0.408638	1.7677e-10	5.29331e-08	1.39156	0.982922	0.694203	0.501724
STAU2	0.406652	1.23182e-15	1.08718e-12	0.961631	0.55498	0.584058	0.332759
CRIM1	0.403126	1.64957e-07	1.61291e-05	1.87129	1.46816	0.778261	0.641379
PAM	0.401104	3.63381e-10	9.2131e-08	1.7442	1.34309	0.802899	0.636207
GLIS3	0.40034	2.76025e-12	1.34164e-09	0.950712	0.550372	0.47971	0.286207
WDR60	0.397393	4.22617e-14	3.01568e-11	0.985057	0.587664	0.565217	0.334483
UBR5	0.392691	5.61159e-11	1.8272e-08	1.33687	0.944174	0.72029	0.513793
TNS1	0.392418	3.33762e-10	8.84779e-08	1.44317	1.05075	0.713043	0.525862
YBX3	0.391971	6.92338e-13	3.93553e-10	1.01402	0.622047	0.556522	0.355172
ARHGAP26	0.391437	1.49618e-08	2.17224e-06	1.78109	1.38966	0.798551	0.637931
ARRDC3	0.390391	8.32271e-24	2.32606e-20	0.546621	0.156231	0.343478	0.101724
PLOD2	0.387728	4.87681e-17	5.63995e-14	0.642056	0.254328	0.365217	0.156897
CPNE8	0.386881	2.67601e-09	5.01385e-07	1.51818	1.1313	0.728986	0.562069
USP34	0.384467	4.67132e-10	1.1319e-07	1.67356	1.28909	0.788406	0.636207
RBMS2	0.380365	1.44186e-09	2.8784e-07	1.3894	1.00904	0.72029	0.513793
TSHZ2	0.378277	9.65281e-09	1.50575e-06	0.984386	0.606109	0.398551	0.243103
ERO1A	0.373763	5.7052e-18	7.65364e-15	0.697919	0.324156	0.44058	0.203448
PARVB	0.371694	2.54157e-11	9.36695e-09	1.07956	0.707869	0.604348	0.398276
SIK3	0.36533	8.70327e-10	1.93305e-07	1.37038	1.00505	0.717391	0.524138
EVA1C	0.364721	6.10877e-10	1.4327e-07	1.25216	0.887434	0.657971	0.468966
ASAP1	0.363944	5.17279e-08	6.2181e-06	1.98946	1.62552	0.847826	0.706897
FNDC3B	0.363661	1.62321e-10	4.90442e-08	1.17674	0.813084	0.628986	0.446552
NXN	0.363024	1.24979e-06	8.39986e-05	1.87661	1.51359	0.821739	0.67931
STAT3	0.359152	6.5199e-10	1.50364e-07	1.25795	0.898796	0.685507	0.494828
ANKRD37	0.358681	9.66898e-10	2.07871e-07	0.859211	0.50053	0.418841	0.255172
NPAS2	0.354686	9.0378e-10	1.98111e-07	1.16323	0.808548	0.618841	0.417241
CFLAR	0.353679	2.55534e-08	3.52679e-06	1.63473	1.28105	0.784058	0.627586
TNKS	0.353582	2.79039e-10	7.61152e-08	1.10616	0.75258	0.617391	0.42069
GALNT18	0.353002	1.29963e-07	1.32484e-05	2.19262	1.83962	0.830435	0.753448
EXOC2	0.352556	9.33351e-13	4.96869e-10	0.935079	0.582523	0.581159	0.351724
AKAP12	0.352137	7.20473e-09	1.17297e-06	1.08161	0.729475	0.54058	0.358621
ITGAV	0.351644	6.02341e-11	1.94244e-08	1.0506	0.698951	0.613043	0.391379
CADPS2	0.351553	2.40656e-07	2.22345e-05	1.68388	1.33233	0.750725	0.613793
AFF3	0.351297	2.62617e-08	3.59495e-06	1.08052	0.729222	0.491304	0.313793
SLC22A23	0.351218	8.93287e-14	5.99181e-11	0.779234	0.428016	0.473913	0.258621
CDYL2	0.349426	1.40127e-09	2.83107e-07	1.21906	0.869639	0.64058	0.460345
CP	0.347869	1.51284e-13	9.94855e-11	0.54663	0.19876	0.272464	0.108621
MT-ATP6	0.345579	2.53312e-07	2.30828e-05	2.25528	1.9097	0.894203	0.784483
SEC14L1	0.343295	1.60826e-08	2.29523e-06	1.98481	1.64151	0.83913	0.72931
STK3	0.343159	2.01179e-08	2.82307e-06	1.29018	0.947019	0.675362	0.496552
IGFBP3	0.341388	3.55701e-21	7.01735e-18	0.387127	0.0457393	0.195652	0.0241379
EPS15	0.341144	2.79535e-11	1.01903e-08	1.01646	0.675312	0.610145	0.396552
BIRC6	0.338878	4.40398e-08	5.43017e-06	1.41052	1.07164	0.75942	0.562069
ARHGAP29	0.33737	4.57365e-08	5.57785e-06	2.11513	1.77776	0.850725	0.743103
FOXO1	0.335691	4.07661e-08	5.10606e-06	1.28271	0.947023	0.653623	0.465517
STX12	0.335375	8.82593e-11	2.79249e-08	0.978442	0.643067	0.581159	0.377586
SVIL	0.334587	2.60404e-09	4.90642e-07	1.08853	0.753947	0.594203	0.412069
APOLD1	0.332468	1.20292e-05	0.000535772	1.65065	1.31818	0.757971	0.556897
GRB10	0.332005	4.11674e-07	3.40067e-05	1.51503	1.18302	0.734783	0.57069
PLEKHG1	0.331641	1.68438e-06	0.000107193	1.89343	1.56179	0.808696	0.675862
ANKRD10	0.331283	3.58639e-10	9.18172e-08	1.05662	0.725338	0.633333	0.434483
ZNF638	0.331018	5.90684e-08	6.951e-06	1.49791	1.1669	0.753623	0.584483
TFRC	0.330965	1.62184e-06	0.000104002	1.49146	1.1605	0.695652	0.543103
HIVEP2	0.330104	1.48866e-09	2.95424e-07	1.01799	0.687888	0.571014	0.384483
NAMPT	0.329861	1.48963e-06	9.75767e-05	1.47074	1.14088	0.692754	0.567241
RBMS3	0.329819	1.70487e-07	1.63834e-05	1.39788	1.06806	0.666667	0.512069
TRIO	0.327712	1.6009e-06	0.000103252	2.01879	1.69107	0.85942	0.72931
ANO2	0.327453	1.24702e-05	0.000548852	1.97079	1.64334	0.795652	0.689655
KALRN	0.327116	1.254e-09	2.56442e-07	0.9349	0.607784	0.526087	0.360345
ACER3	0.326464	1.36107e-11	5.37028e-09	0.821728	0.495264	0.488406	0.286207
MSI2	0.326316	1.85006e-06	0.000115329	1.53826	1.21194	0.776812	0.587931
ASH1L	0.3255	1.40204e-07	1.40363e-05	1.29184	0.966339	0.724638	0.52069
ZBTB38	0.324049	1.37141e-07	1.37708e-05	1.30838	0.98433	0.707246	0.510345
MAP3K20	0.321152	2.364e-10	6.77639e-08	0.944512	0.62336	0.563768	0.362069
DLG1	0.319126	3.33804e-08	4.32244e-06	1.1842	0.865074	0.657971	0.474138
SASH1	0.318924	1.75451e-06	0.000110815	1.56955	1.25063	0.773913	0.603448
NAV2	0.317757	1.31352e-07	1.3309e-05	1.16168	0.843923	0.597101	0.431034
SSBP2	0.31737	2.97618e-07	2.61296e-05	1.30531	0.98794	0.669565	0.506897
RFX3	0.317334	1.37041e-07	1.37708e-05	1.28558	0.968244	0.675362	0.515517
ARID4B	0.317112	4.62226e-08	5.61671e-06	1.23765	0.920536	0.708696	0.505172
PIAS2	0.315908	5.16083e-11	1.6969e-08	0.847481	0.531573	0.523188	0.312069
FOSL2	0.315284	2.64722e-12	1.32511e-09	0.835674	0.52039	0.523188	0.296552
CDC42BPA	0.315067	2.70896e-05	0.00103242	1.81313	1.49806	0.833333	0.681034
ZNF609	0.315023	2.03044e-10	5.87042e-08	0.913114	0.59809	0.556522	0.358621
SLC19A3	0.314414	2.46403e-10	6.92336e-08	0.885213	0.570799	0.528986	0.334483
CSNK1A1	0.3121	3.5238e-07	2.99952e-05	1.42719	1.11509	0.750725	0.572414
MT-ND2	0.311802	2.12161e-07	1.9656e-05	1.68067	1.36887	0.821739	0.660345
RAP1B	0.311722	4.8796e-08	5.88676e-06	1.1774	0.865675	0.663768	0.474138
CERK	0.309314	1.28675e-17	1.65981e-14	0.558667	0.249353	0.395652	0.168966
CTNNA1	0.308732	2.46152e-08	3.41135e-06	1.16703	0.858299	0.673913	0.475862
AKT3	0.308428	4.50975e-06	0.000240458	2.32279	2.01436	0.892754	0.796552
SESTD1	0.308337	1.13282e-07	1.18357e-05	1.26456	0.956221	0.673913	0.512069
ACER2	0.303826	5.7555e-09	9.65528e-07	0.949221	0.645395	0.511594	0.317241
ERG	0.302833	1.6324e-06	0.00010448	1.81898	1.51615	0.801449	0.694828
RELL1	0.302112	1.20534e-09	2.51085e-07	0.876139	0.574027	0.530435	0.339655
CEP112	0.302071	1.36311e-06	9.05267e-05	1.35004	1.04797	0.686957	0.52931
NUTM2A-AS1	0.300587	1.43973e-15	1.23809e-12	0.632274	0.331688	0.453623	0.224138
WAC	0.298666	3.55887e-07	3.02171e-05	1.23998	0.941319	0.704348	0.506897
LRCH1	0.296778	4.01786e-06	0.000219822	1.42765	1.13087	0.718841	0.568966
HERC4	0.29631	1.92396e-06	0.000118832	1.45716	1.16085	0.753623	0.587931
ZMYND8	0.295271	1.23646e-09	2.55978e-07	0.843837	0.548566	0.515942	0.336207
NEDD9	0.295053	1.55604e-05	0.000656434	1.50509	1.21003	0.731884	0.558621
VGLL4	0.294199	6.16874e-08	7.18359e-06	1.01525	0.721052	0.595652	0.394828
MOSMO	0.29387	2.71702e-12	1.34005e-09	0.662244	0.368374	0.44058	0.248276
CAMTA1	0.293856	2.31191e-06	0.000138955	1.32929	1.03544	0.695652	0.52931
SYNE2	0.293032	2.76209e-05	0.00105028	2.0079	1.71487	0.853623	0.732759
ADIPOR2	0.292844	3.34232e-05	0.00122374	1.9372	1.64435	0.828986	0.705172
SMAD6	0.292374	1.14774e-06	7.77634e-05	1.09363	0.801257	0.553623	0.398276
CCNY	0.292278	4.06562e-06	0.000221712	2.23377	1.94149	0.857971	0.784483
NEDD4	0.290422	3.79819e-10	9.50624e-08	0.832966	0.542544	0.518841	0.310345
BBS9	0.288914	1.31063e-05	0.000570857	1.446	1.15709	0.723188	0.560345
PHIP	0.288765	2.42205e-07	2.23161e-05	1.14184	0.853078	0.644928	0.460345
AGFG1	0.288209	5.93595e-06	0.000300725	1.60435	1.31614	0.756522	0.632759
KANSL1	0.286041	1.87095e-05	0.000766151	1.47957	1.19353	0.744928	0.598276
REV3L	0.285832	1.5739e-07	1.55233e-05	0.974044	0.688213	0.549275	0.396552
ARL17B	0.285468	3.68838e-23	8.83578e-20	0.353671	0.0682035	0.263768	0.0551724
JMJD1C	0.285278	2.9312e-06	0.000169787	2.32183	2.03656	0.891304	0.815517
DENND4A	0.285248	1.05654e-08	1.618e-06	0.923566	0.638318	0.556522	0.372414
LDLRAD3	0.285232	3.66688e-05	0.00130688	1.50271	1.21748	0.707246	0.563793
CCNH	0.284989	1.89218e-06	0.000117519	1.20346	0.918475	0.644928	0.474138
RERE	0.284125	2.39551e-05	0.000935496	1.58762	1.30349	0.785507	0.634483
MIR29B2CHG	0.284098	1.04553e-11	4.32901e-09	0.717855	0.433758	0.47971	0.265517
MCC	0.284003	1.06732e-05	0.000488346	1.37669	1.09268	0.673913	0.537931
SGPP2	0.283719	1.72848e-07	1.65628e-05	1.00357	0.719849	0.563768	0.382759
ANKRD12	0.283398	2.08056e-06	0.000126869	1.55168	1.26828	0.76087	0.62931
KAT6A	0.282947	8.17863e-06	0.000392411	1.30489	1.02194	0.711594	0.52931
NEAT1	0.281235	5.41346e-12	2.42075e-09	3.49294	3.2117	0.973913	0.972414
CNTNAP3B	0.280164	9.4674e-10	2.0485e-07	0.76413	0.483966	0.466667	0.27931
MARCH6	0.280063	1.07749e-08	1.64259e-06	0.964422	0.684359	0.6	0.410345
SRPK2	0.279426	7.54248e-06	0.00036714	1.33391	1.05449	0.713043	0.539655
MT-CYB	0.277997	1.4142e-05	0.000605738	1.72981	1.45181	0.792754	0.663793
ZFYVE28	0.277987	4.36819e-09	7.83424e-07	0.808883	0.530896	0.494203	0.312069
PLPP1	0.277842	4.75723e-05	0.00160189	1.48153	1.20368	0.675362	0.525862
COP1	0.2773	4.1752e-07	3.43205e-05	1.12201	0.844708	0.649275	0.47931
IFI16	0.276236	1.84152e-10	5.46555e-08	0.726717	0.450481	0.473913	0.277586
NFKBIA	0.27529	1.97806e-07	1.86348e-05	0.973739	0.698449	0.562319	0.384483
NFIB	0.274773	0.000233532	0.00576745	1.70759	1.43282	0.746377	0.634483
OGA	0.273287	1.45708e-08	2.12488e-06	0.946083	0.672796	0.605797	0.393103
SLC38A2	0.272844	6.12869e-09	1.01253e-06	0.821378	0.548534	0.513043	0.325862
LCORL	0.272414	1.54173e-08	2.21916e-06	0.847133	0.574718	0.511594	0.331034
MTHFD1L	0.271549	7.22982e-17	7.82174e-14	0.402444	0.130894	0.265217	0.0810345
HIVEP1	0.271513	1.65434e-08	2.35099e-06	0.755448	0.483935	0.447826	0.284483
PELI1	0.270935	3.16823e-07	2.75275e-05	1.01931	0.748377	0.542029	0.363793
PLXNA2	0.270917	8.43912e-07	6.04971e-05	1.11944	0.848526	0.623188	0.434483
SOD2	0.269201	1.50747e-11	5.74516e-09	0.469355	0.200154	0.3	0.143103
UTY	0.268595	3.83497e-07	3.22349e-05	1.00258	0.733983	0.604348	0.418966
DEPP1	0.267824	1.09775e-11	4.48979e-09	0.566169	0.298346	0.355072	0.174138
MIA2	0.267595	6.63391e-12	2.88946e-09	0.565131	0.297536	0.378261	0.189655
ATP1A1	0.267473	2.87815e-10	7.78446e-08	0.671012	0.403539	0.466667	0.291379
ADD1	0.266671	2.18157e-05	0.00086689	1.29136	1.02469	0.708696	0.543103
FMNL2	0.266244	7.30217e-09	1.18309e-06	0.728723	0.462479	0.444928	0.272414
CNOT6L	0.265406	4.30175e-05	0.00147216	1.39954	1.13413	0.711594	0.543103
UVRAG	0.265225	4.71901e-06	0.000248456	1.10506	0.839839	0.62029	0.462069
LRRFIP1	0.264887	4.94096e-11	1.64069e-08	0.608146	0.343258	0.4	0.217241
ABCD3	0.264837	1.02883e-08	1.58279e-06	0.768536	0.503699	0.466667	0.293103
TMEM165	0.264358	1.25156e-09	2.56442e-07	0.740897	0.47654	0.492754	0.301724
PIAS1	0.264331	5.43355e-06	0.00027864	1.1567	0.892373	0.646377	0.482759
EXOC6B	0.263113	6.2818e-05	0.00202771	1.9633	1.70018	0.850725	0.75
SULF2	0.262859	1.37826e-11	5.37488e-09	0.617891	0.355032	0.417391	0.218966
KDM4C	0.262502	1.29719e-07	1.32484e-05	0.940828	0.678325	0.573913	0.387931
NFAT5	0.262354	6.37063e-05	0.00205243	1.38882	1.12647	0.728986	0.567241
SORBS1	0.262187	0.000392837	0.00868489	1.93502	1.67284	0.810145	0.696552
SEC24B	0.262146	4.12077e-09	7.51099e-07	0.799986	0.537841	0.518841	0.325862
FER	0.26157	4.25052e-06	0.000229926	1.13082	0.869249	0.618841	0.465517
HIF1A	0.261252	3.11534e-06	0.000177088	0.960241	0.698989	0.542029	0.384483
AFF1	0.260906	6.90571e-05	0.00217431	1.41181	1.15091	0.731884	0.574138
LSS	0.260222	8.84806e-17	9.27332e-14	0.419454	0.159232	0.304348	0.105172
CYLD	0.259953	7.47765e-08	8.44395e-06	0.858682	0.59873	0.534783	0.367241
WTAP	0.258164	3.99638e-12	1.88775e-09	0.596353	0.338188	0.428986	0.224138
LAMA5	0.257483	4.12163e-13	2.55983e-10	0.498548	0.241064	0.344928	0.158621
ALG13	0.257158	8.40922e-09	1.34299e-06	0.787592	0.530434	0.504348	0.315517
ACSL5	0.257014	2.6478e-08	3.60983e-06	0.7602	0.503186	0.462319	0.3
ZNF207	0.256949	5.84018e-09	9.74467e-07	0.795637	0.538688	0.53913	0.334483
PDS5A	0.256192	3.56637e-08	4.58271e-06	0.875541	0.619349	0.562319	0.367241
MTUS1	0.255926	9.45309e-05	0.00278103	2.03399	1.77806	0.833333	0.753448
SLC4A7	0.255059	2.13793e-14	1.59338e-11	0.465132	0.210073	0.328986	0.136207
BRWD1	0.255044	8.25145e-07	6.00298e-05	0.990807	0.735763	0.610145	0.42069
ARFGEF2	0.254487	4.929e-06	0.00025749	1.12169	0.8672	0.63913	0.474138
PDZD2	0.254412	0.000165216	0.00439762	1.57036	1.31595	0.730435	0.62069
UBA6	0.254279	6.47835e-11	2.06925e-08	0.614541	0.360262	0.42029	0.232759
CREM	0.25379	8.29443e-07	6.00818e-05	0.937415	0.683624	0.526087	0.362069
RBMS1	0.253448	1.35248e-05	0.00058453	1.1335	0.880053	0.618841	0.472414
KMT2C	0.253176	8.01087e-05	0.00245584	1.33902	1.08585	0.721739	0.556897
PPP1R12B	0.252757	5.47502e-10	1.29311e-07	0.652054	0.399297	0.428986	0.244828
PTK2	0.252448	0.000161393	0.00431643	1.44816	1.19571	0.76087	0.605172
RAP1A	0.252387	1.77278e-06	0.000111758	1.03704	0.784648	0.615942	0.443103
PTPN12	0.25229	0.000177335	0.00465738	1.30519	1.0529	0.705797	0.541379
PARP14	0.252079	1.53049e-05	0.000648101	1.13559	0.883513	0.636232	0.463793
EGLN1	0.25191	5.75782e-09	9.65528e-07	0.680138	0.428228	0.43913	0.265517
DENND1A	0.251324	0.00032868	0.00760225	1.55531	1.30398	0.76087	0.62931
PHKB	0.25116	6.95942e-05	0.00218136	1.27302	1.02186	0.685507	0.537931
RNF115	0.251107	1.84903e-06	0.000115329	1.00213	0.751021	0.57971	0.415517
FAM172A	0.249483	6.82382e-05	0.00216107	1.20958	0.960095	0.643478	0.501724
CEBPD	0.249281	1.30567e-07	1.32695e-05	0.674907	0.425626	0.395652	0.251724
MYOF	0.249038	1.44709e-07	1.44013e-05	0.793702	0.544664	0.481159	0.315517
SUSD6	0.248909	4.92828e-09	8.60857e-07	0.723208	0.474299	0.475362	0.291379
DCLK1	0.248121	3.77036e-06	0.000207978	0.639477	0.391357	0.376812	0.263793
PEAK1	0.248017	2.96792e-06	0.000170735	0.982738	0.73472	0.572464	0.396552
WSB1	0.247963	0.000535141	0.0109838	1.52372	1.27576	0.772464	0.62931
ATP11A	0.24794	1.5268e-06	9.96221e-05	0.932599	0.684659	0.549275	0.391379
RALGAPA2	0.247725	1.7804e-07	1.70117e-05	0.76094	0.513214	0.430435	0.274138
RNF217	0.247563	8.07503e-10	1.80547e-07	0.610096	0.362533	0.404348	0.22931
TSPAN14	0.246932	5.0536e-07	3.98794e-05	0.917133	0.670201	0.571014	0.386207
CHIC2	0.246209	3.54041e-10	9.13372e-08	0.652199	0.40599	0.44058	0.255172
VPS13D	0.245924	3.41999e-07	2.94102e-05	0.910832	0.664908	0.581159	0.398276
SIPA1L2	0.244485	2.55344e-07	2.30828e-05	0.775344	0.53086	0.481159	0.32069
KIF1B	0.244354	1.87684e-07	1.78316e-05	0.802503	0.55815	0.526087	0.356897
TGM2	0.243372	9.50902e-05	0.00279259	1.24287	0.999496	0.652174	0.503448
LEPR	0.242924	3.65476e-05	0.00130675	1.1013	0.858374	0.581159	0.448276
SLC30A7	0.242492	1.94436e-12	1.0189e-09	0.510373	0.267881	0.365217	0.174138
IQSEC1	0.24241	1.26147e-08	1.87788e-06	0.740398	0.497988	0.489855	0.301724
PPP6R3	0.241454	9.10109e-05	0.00270117	1.3067	1.06524	0.723188	0.556897
PDK4	0.241342	1.22353e-16	1.24348e-13	0.382905	0.141563	0.281159	0.0913793
MPDZ	0.240949	6.65176e-06	0.000331974	0.958182	0.717234	0.549275	0.412069
CRYBG3	0.24085	1.13837e-06	7.73381e-05	0.883342	0.642492	0.553623	0.368966
CNOT2	0.240422	5.80604e-07	4.49707e-05	0.830532	0.590109	0.518841	0.351724
MYO9A	0.240172	1.31035e-05	0.000570857	1.09071	0.850539	0.610145	0.467241
AGTPBP1	0.239919	8.402e-08	9.36167e-06	0.746188	0.506269	0.473913	0.312069
SLC1A1	0.239676	0.000161075	0.00431135	1.24985	1.01018	0.617391	0.503448
RNF144B	0.239241	0.000570516	0.0115683	1.42089	1.18165	0.686957	0.574138
VAPA	0.238754	2.47992e-07	2.27245e-05	0.850737	0.611983	0.547826	0.367241
ANKRD28	0.238177	6.94377e-07	5.19822e-05	0.806818	0.568641	0.482609	0.32931
PKP4	0.238077	0.000528319	0.0108838	1.44879	1.21071	0.718841	0.584483
GOLGA4	0.237702	8.05779e-07	5.9134e-05	0.889429	0.651727	0.55942	0.384483
PCAT19	0.237074	5.35974e-09	9.17117e-07	0.712135	0.475061	0.478261	0.286207
BCAR3	0.236882	1.26543e-08	1.87788e-06	0.694696	0.457814	0.450725	0.268966
MGAT4A	0.235827	7.86667e-09	1.26842e-06	0.698232	0.462405	0.462319	0.281034
RBM17	0.234828	3.07189e-08	4.07213e-06	0.758152	0.523324	0.508696	0.312069
SMAP1	0.234428	3.13693e-08	4.10963e-06	0.71892	0.484493	0.476812	0.298276
VPS13C	0.234281	2.21481e-05	0.000878803	1.08197	0.847689	0.642029	0.462069
SSH2	0.234156	3.04923e-06	0.000174514	0.820871	0.586716	0.484058	0.334483
CTTNBP2NL	0.234084	5.25069e-07	4.11443e-05	0.86584	0.631756	0.527536	0.348276
DPYD	0.233953	0.000106571	0.0030627	1.20864	0.97469	0.64058	0.506897
ITPR2	0.233737	5.12627e-07	4.02635e-05	0.809595	0.575858	0.495652	0.327586
HILPDA	0.233176	2.92656e-14	2.13372e-11	0.301411	0.0682343	0.181159	0.0431034
RICTOR	0.233147	2.92553e-06	0.000169752	0.953102	0.719955	0.592754	0.413793
SCAPER	0.233079	5.64868e-06	0.00028923	0.978965	0.745886	0.592754	0.42069
UBE2E2	0.233073	7.10323e-06	0.000350084	0.80486	0.571787	0.44058	0.306897
TMEM131	0.233026	3.49224e-07	2.98722e-05	0.826408	0.593382	0.53913	0.355172
SRSF11	0.232852	1.06712e-07	1.13257e-05	0.809361	0.576508	0.552174	0.362069
BPTF	0.232561	8.46855e-06	0.000401156	1.01457	0.782005	0.613043	0.427586
GADD45B	0.232133	8.30006e-13	4.4898e-10	0.450258	0.218124	0.323188	0.141379
XRN2	0.232049	1.17609e-07	1.22117e-05	0.803615	0.571566	0.533333	0.346552
USP15	0.231743	7.95143e-06	0.000384258	1.01768	0.785939	0.605797	0.448276
RPS6KA3	0.231058	1.43604e-05	0.000614311	0.976453	0.745395	0.576812	0.418966
PIK3R3	0.231004	4.51769e-09	8.01663e-07	0.608849	0.377845	0.391304	0.224138
FCHO2	0.230138	8.95253e-05	0.00267603	1.12549	0.895351	0.65942	0.482759
RIMKLB	0.229289	8.24669e-06	0.000393985	1.18593	0.956645	0.623188	0.434483
USP47	0.229199	4.72147e-07	3.77021e-05	0.818783	0.589584	0.531884	0.353448
KDM6A	0.22883	5.30543e-06	0.000273323	0.952703	0.723874	0.581159	0.396552
RPS6KA2	0.227573	0.000888082	0.0163831	1.39259	1.16502	0.717391	0.586207
ZC3H6	0.227149	1.56183e-11	5.82006e-09	0.4567	0.22955	0.328986	0.158621
SERINC5	0.227043	0.000647491	0.0127203	1.28011	1.05307	0.673913	0.534483
BABAM2	0.22684	0.000162348	0.00433505	1.13084	0.904004	0.621739	0.474138
AP3S1	0.226659	0.000191063	0.00492914	1.16618	0.939522	0.631884	0.481034
CD46	0.22664	0.000214725	0.00539813	1.38244	1.1558	0.707246	0.574138
AKAP13	0.226618	2.88461e-05	0.00108579	0.932528	0.70591	0.544928	0.398276
CLEC16A	0.226372	6.81519e-10	1.55488e-07	0.549144	0.322772	0.382609	0.212069
PDCD6IP	0.226117	4.91146e-07	3.88709e-05	0.815577	0.58946	0.543478	0.355172
UBE2H	0.225937	1.27703e-05	0.000560588	0.946023	0.720087	0.582609	0.412069
TPM3	0.225569	1.06116e-07	1.13257e-05	0.745317	0.519748	0.504348	0.332759
MT2A	0.225282	0.00318252	0.043108	1.68064	1.45536	0.689855	0.584483
CUX1	0.224181	0.000170153	0.00450403	1.17466	0.950474	0.663768	0.506897
RAPGEF1	0.224141	0.00313262	0.0425696	1.58013	1.35599	0.788406	0.618966
SH3BP4	0.22408	9.24627e-07	6.55606e-05	0.827776	0.603696	0.524638	0.346552
NRG3	0.223866	1.94851e-06	0.000119687	0.521283	0.297417	0.355072	0.241379
SPIDR	0.223808	0.000317434	0.00740856	1.35926	1.13546	0.681159	0.568966
RPS6KC1	0.223643	6.83388e-07	5.1274e-05	0.789673	0.56603	0.508696	0.341379
RPS6KA5	0.223046	1.09605e-06	7.53261e-05	0.697215	0.474169	0.408696	0.262069
TNPO1	0.22277	1.45887e-07	1.44756e-05	0.710622	0.487852	0.469565	0.306897
USP24	0.222685	9.49983e-09	1.48881e-06	0.65231	0.429625	0.45942	0.282759
MID1	0.222489	8.17764e-13	4.4898e-10	0.389521	0.167032	0.278261	0.112069
P4HA1	0.222109	2.65157e-07	2.38414e-05	0.632072	0.409963	0.397101	0.251724
ATAD2B	0.221896	1.34045e-07	1.3541e-05	0.730819	0.508923	0.488406	0.312069
PPP3CA	0.221783	0.000641284	0.012644	1.41491	1.19312	0.707246	0.606897
SENP5	0.220741	5.10196e-09	8.82008e-07	0.586466	0.365726	0.410145	0.237931
PHF21A	0.220509	2.1733e-05	0.000864627	0.963905	0.743396	0.566667	0.410345
PRKCA	0.220479	6.83211e-08	7.82032e-06	0.702923	0.482444	0.446377	0.274138
ANO6	0.220433	5.50184e-07	4.29118e-05	0.734558	0.514125	0.466667	0.306897
PHLPP1	0.220388	2.28346e-06	0.000137987	0.767293	0.546905	0.469565	0.322414
CLIP1	0.220373	1.19963e-08	1.80018e-06	0.623851	0.403478	0.430435	0.260345
WNK1	0.21976	6.55187e-05	0.00209872	1.05308	0.833315	0.623188	0.468966
ZMYM2	0.219579	3.44128e-07	2.95176e-05	0.795664	0.576086	0.533333	0.341379
CD99	0.218949	7.20436e-09	1.17297e-06	0.553215	0.334266	0.384058	0.222414
TEAD1	0.217619	0.000373986	0.00835069	1.25362	1.036	0.681159	0.536207
REEP3	0.217017	4.63356e-06	0.000245111	0.881886	0.66487	0.537681	0.377586
PHF10	0.216614	4.72789e-10	1.1319e-07	0.545279	0.328665	0.395652	0.212069
BRD4	0.216052	1.30556e-09	2.65368e-07	0.590879	0.374827	0.430435	0.243103
ANKIB1	0.215645	4.40052e-07	3.5477e-05	0.738853	0.523208	0.489855	0.317241
RIN2	0.215338	0.000335511	0.00771238	1.25734	1.042	0.662319	0.531034
PELI2	0.214941	6.2551e-06	0.000314757	0.746148	0.531207	0.431884	0.294828
UBE2K	0.214812	3.14957e-06	0.000178731	0.873289	0.658477	0.562319	0.391379
ETV6	0.214733	0.00022862	0.00566281	1.06259	0.847859	0.592754	0.443103
FN1	0.214307	0.00251267	0.0360437	1.39136	1.17705	0.682609	0.555172
SPAG9	0.214263	0.000348172	0.00793273	1.18976	0.975497	0.67971	0.512069
PIBF1	0.214154	1.51858e-06	9.92787e-05	0.797541	0.583387	0.515942	0.339655
GGT5	0.214118	1.14444e-08	1.72893e-06	0.563711	0.349593	0.388406	0.224138
ICA1	0.213846	1.04715e-06	7.28619e-05	0.704141	0.490296	0.452174	0.303448
CCNL1	0.213561	1.65915e-06	0.000105788	0.853426	0.639865	0.54058	0.362069
TPM1	0.213391	0.000382443	0.00849487	1.10177	0.888375	0.649275	0.477586
MCPH1	0.212736	1.53258e-06	9.96391e-05	0.737515	0.52478	0.465217	0.306897
UACA	0.211975	0.000769787	0.0146107	1.336	1.12403	0.686957	0.558621
SETD5	0.211814	0.000311656	0.00730932	1.12257	0.910755	0.668116	0.491379
HDAC4	0.21177	4.71462e-09	8.32205e-07	0.569217	0.357447	0.397101	0.224138
MERTK	0.211625	4.45889e-08	5.47774e-06	0.623036	0.41141	0.42029	0.251724
RBM26	0.211349	2.06481e-06	0.000126138	0.812662	0.601312	0.54058	0.37069
ATF6	0.211138	1.23973e-06	8.34902e-05	0.729825	0.518687	0.471014	0.310345
MAP2K5	0.210872	4.19241e-06	0.000227149	0.803719	0.592846	0.502899	0.337931
SERPINB6	0.210731	0.000655395	0.0128167	1.25289	1.04216	0.698551	0.527586
BHLHE40	0.21069	1.02359e-06	7.15189e-05	0.766575	0.555885	0.468116	0.312069
RASA2	0.210317	2.14935e-05	0.000858255	0.971699	0.761382	0.591304	0.413793
ETS1	0.210271	0.000978432	0.0175292	1.20884	0.998566	0.63913	0.5
RNF145	0.210088	3.09041e-08	4.07607e-06	0.583219	0.373131	0.394203	0.232759
MFAP3	0.210063	8.48085e-12	3.64655e-09	0.43059	0.220527	0.318841	0.143103
PLIN2	0.209431	1.98686e-14	1.51444e-11	0.303351	0.0939198	0.230435	0.0724138
UPP1	0.20908	3.89756e-17	4.66844e-14	0.260239	0.0511588	0.207246	0.0465517
SNX9	0.208593	4.38432e-07	3.5477e-05	0.68087	0.472278	0.462319	0.296552
NCOR1	0.208549	8.7304e-05	0.00263073	1.01253	0.803983	0.615942	0.462069
TMEM87B	0.208241	4.32762e-06	0.000232596	0.75354	0.545299	0.466667	0.318966
LPP	0.208023	0.00268943	0.0378448	1.35065	1.14262	0.684058	0.539655
GAPDH	0.207971	9.31973e-05	0.00275274	0.900333	0.692362	0.562319	0.496552
BCR	0.207841	1.45722e-08	2.12488e-06	0.539213	0.331372	0.372464	0.212069
MAP3K5	0.20766	1.32419e-05	0.000576013	0.715528	0.507868	0.430435	0.308621
CNKSR3	0.207636	1.29786e-05	0.000567504	0.650123	0.442487	0.376812	0.256897
MCTP1	0.207363	1.08319e-06	7.47488e-05	0.547262	0.339899	0.307246	0.177586
ADGRL4	0.207336	0.00214883	0.0320751	1.5202	1.31287	0.726087	0.624138
PIK3CA	0.207234	1.25023e-07	1.28621e-05	0.613033	0.405799	0.42029	0.258621
FBXL17	0.207143	0.000508439	0.0105716	1.11518	0.908042	0.613043	0.467241
MECP2	0.207125	2.83676e-09	5.25631e-07	0.560184	0.353059	0.408696	0.22931
CMTM8	0.206626	0.00111077	0.019318	1.24422	1.03759	0.642029	0.510345
VMP1	0.20652	6.16542e-08	7.18359e-06	0.602508	0.395988	0.413043	0.25
FAT4	0.206311	7.45473e-07	5.51914e-05	0.703914	0.497603	0.443478	0.286207
TAF1	0.205703	6.19458e-08	7.18871e-06	0.581712	0.376009	0.405797	0.246552
DOCK1	0.205385	0.00426465	0.0537093	1.73253	1.52714	0.821739	0.698276
PARP4	0.205385	6.54574e-10	1.50364e-07	0.539847	0.334462	0.389855	0.206897
PSMF1	0.205319	1.42118e-09	2.8541e-07	0.470102	0.264783	0.346377	0.186207
SLC16A1-AS1	0.205252	7.44724e-08	8.43802e-06	0.548509	0.343257	0.365217	0.210345
PRKAG2	0.205115	2.78796e-09	5.19459e-07	0.465806	0.260691	0.33913	0.182759
USP53	0.204903	0.000396541	0.00874372	1.08788	0.882979	0.610145	0.467241
TMEM123	0.204884	0.000675032	0.0131471	1.17087	0.965981	0.633333	0.477586
ANGPT2	0.204774	1.54495e-05	0.000652575	0.667784	0.46301	0.357971	0.236207
ANKRD17	0.204638	0.00189294	0.0290153	1.30898	1.10434	0.702899	0.560345
ADAMTS9-AS2	0.204486	0.00244875	0.0354603	1.33302	1.12853	0.615942	0.537931
FZD6	0.20377	5.49622e-08	6.52304e-06	0.582845	0.379074	0.405797	0.237931
DDX17	0.203357	0.00845412	0.0892459	1.61802	1.41466	0.817391	0.689655
HACE1	0.20311	3.4455e-10	9.02775e-08	0.454685	0.251575	0.331884	0.168966
PDS5B	0.202983	0.000236762	0.00583433	1.01729	0.814303	0.589855	0.453448
CHD1L	0.202729	3.39358e-12	1.62591e-09	0.370201	0.167471	0.275362	0.112069
CSNK1G3	0.202277	1.9142e-07	1.81352e-05	0.594898	0.392622	0.411594	0.258621
PXN	0.201873	7.23436e-08	8.22461e-06	0.634203	0.43233	0.44058	0.267241
CHKA	0.201751	1.21452e-05	0.000538792	0.728845	0.527094	0.443478	0.312069
N4BP2L2	0.201323	0.00129258	0.0217188	1.54894	1.34762	0.786957	0.675862
SMARCC1	0.201103	8.10243e-07	5.93317e-05	0.708315	0.507211	0.478261	0.318966
LRRC32	0.200775	4.18382e-08	5.21624e-06	0.531798	0.331022	0.362319	0.208621
NCKAP1	0.200729	0.00171023	0.0267901	1.26895	1.06822	0.710145	0.567241
UBR2	0.200023	2.46184e-05	0.000950117	0.895956	0.695933	0.565217	0.403448
MYO6	0.200008	0.00135268	0.0224031	1.22979	1.02978	0.675362	0.532759
DGKH	0.199955	0.000226498	0.00562281	1.01827	0.818317	0.584058	0.437931
USP32	0.199881	5.43423e-08	6.48588e-06	0.565045	0.365164	0.402899	0.241379
SLC2A1	0.199681	0.00566994	0.0662804	1.61503	1.41535	0.746377	0.637931
DOCK9	0.199106	0.0397863	0.264695	2.45882	2.25971	0.918841	0.837931
HNRNPC	0.198846	3.93629e-05	0.00137947	0.90608	0.707234	0.575362	0.412069
TRIM22	0.198815	7.8142e-10	1.75888e-07	0.464602	0.265787	0.337681	0.172414
CLDN5	0.198653	0.00597728	0.0686571	2.13284	1.93419	0.808696	0.765517
MT1X	0.198547	2.42299e-10	6.88662e-08	0.418218	0.21967	0.294203	0.137931
CELF2	0.198249	8.16989e-05	0.00249546	0.967606	0.769357	0.586957	0.436207
CMIP	0.198199	5.09666e-06	0.000264243	0.615552	0.417353	0.369565	0.241379
NGLY1	0.198124	1.65584e-09	3.26668e-07	0.470237	0.272113	0.347826	0.184483
CPSF6	0.198109	9.3032e-08	1.00649e-05	0.659889	0.461779	0.472464	0.293103
MAP4K3	0.198055	0.00232901	0.0341391	1.29051	1.09245	0.695652	0.562069
ATXN2	0.198041	4.0676e-05	0.00141125	0.93222	0.734179	0.591304	0.422414
XRN1	0.19736	7.05792e-05	0.00220604	0.925938	0.728578	0.571014	0.422414
SEPT2	0.19719	3.01178e-06	0.000172961	0.728369	0.531179	0.495652	0.334483
FYN	0.197052	0.00158179	0.0251899	1.22442	1.02737	0.662319	0.527586
LRRC8B	0.196452	1.01546e-09	2.15422e-07	0.421753	0.225302	0.315942	0.162069
NUTM2B-AS1	0.196408	5.09765e-06	0.000264243	0.734726	0.538317	0.478261	0.325862
SEMA6A	0.196346	0.000120493	0.00339587	0.883294	0.686949	0.514493	0.375862
BRAF	0.195	0.000425724	0.00920563	1.07131	0.876313	0.618841	0.47931
VTI1A	0.194695	0.00269982	0.0379326	1.39602	1.20133	0.704348	0.591379
JAK2	0.194662	2.15216e-05	0.000858255	0.820697	0.626035	0.492754	0.344828
NOSTRIN	0.194426	0.00206565	0.0310581	1.28257	1.08815	0.652174	0.52931
RAB21	0.19437	1.98655e-07	1.86624e-05	0.592537	0.398167	0.426087	0.268966
NF1	0.19431	0.0019278	0.0294688	1.24195	1.04764	0.681159	0.536207
TNRC6B	0.194271	0.00205671	0.0309734	1.33949	1.14522	0.708696	0.594828
CD55	0.194121	7.53942e-08	8.48513e-06	0.47717	0.283048	0.302899	0.165517
PNISR	0.194116	5.67797e-05	0.00185965	0.915316	0.7212	0.594203	0.413793
CRBN	0.193842	2.24325e-09	4.27467e-07	0.497964	0.304122	0.381159	0.206897
LINC01693	0.193697	2.42326e-15	1.98223e-12	0.247875	0.0541778	0.184058	0.0396552
ZNF644	0.193208	6.9056e-05	0.00217431	0.923541	0.730332	0.563768	0.418966
MAP4K5	0.192759	4.29182e-06	0.000231786	0.726104	0.533346	0.495652	0.331034
KIAA1549	0.192414	4.86396e-07	3.86558e-05	0.59262	0.400206	0.402899	0.25
MAP3K8	0.192178	9.16576e-09	1.45001e-06	0.453854	0.261676	0.313043	0.165517
PRKX	0.191858	1.61324e-07	1.58201e-05	0.588581	0.396723	0.402899	0.237931
SSH1	0.191723	7.19243e-08	8.20475e-06	0.57414	0.382417	0.402899	0.241379
CAST	0.191673	0.000202814	0.00515301	0.944526	0.752853	0.568116	0.431034
PPP4R1	0.191395	4.91421e-07	3.88709e-05	0.657617	0.466222	0.444928	0.284483
TLK1	0.191339	1.46206e-06	9.61464e-05	0.621278	0.429939	0.426087	0.277586
CRTC3	0.191314	5.50427e-08	6.52304e-06	0.587922	0.396608	0.417391	0.243103
ARAP2	0.191059	4.25808e-07	3.48311e-05	0.558245	0.367186	0.394203	0.25
CD109	0.190971	3.61201e-08	4.60607e-06	0.52596	0.33499	0.365217	0.206897
WDFY3	0.190781	0.0156523	0.136686	1.29453	1.10375	0.7	0.553448
ODF2L	0.190739	6.2308e-07	4.74929e-05	0.580609	0.38987	0.404348	0.256897
NUP98	0.190619	2.16865e-09	4.15612e-07	0.54147	0.350851	0.405797	0.22069
TBC1D1	0.190519	2.34875e-05	0.000922392	0.798315	0.607796	0.505797	0.35
NEBL	0.189878	0.0475762	0.297911	2.11079	1.92091	0.85942	0.768966
ENSA	0.189831	1.38853e-06	9.16703e-05	0.634221	0.44439	0.452174	0.3
DNAJC1	0.189717	0.00278756	0.0388566	1.2377	1.04799	0.656522	0.527586
PCNX1	0.189666	0.000325377	0.00755923	0.970071	0.780405	0.582609	0.439655
GNA13	0.189613	1.9978e-10	5.82627e-08	0.430779	0.241165	0.330435	0.158621
PAPOLA	0.188963	2.16516e-05	0.000862415	0.784921	0.595958	0.515942	0.360345
C22orf34	0.188909	0.000941608	0.0170701	0.9351	0.746191	0.495652	0.4
GIGYF2	0.188867	3.4624e-06	0.00019386	0.72178	0.532913	0.495652	0.32931
MBD5	0.188805	0.00859356	0.090094	1.51337	1.32456	0.724638	0.612069
ATP9B	0.188785	1.21137e-05	0.000538107	0.736477	0.547692	0.486957	0.339655
TCF7L2	0.188579	0.000701508	0.0135525	1.05417	0.865587	0.607246	0.45
CCNT2	0.188465	1.77017e-09	3.47181e-07	0.50782	0.319355	0.388406	0.212069
NIPBL	0.188243	0.00458632	0.0566851	1.27668	1.08844	0.684058	0.546552
SYNE1	0.188059	0.00503115	0.0604567	2.47913	2.29107	0.898551	0.851724
SCMH1	0.188019	1.87117e-06	0.000116429	0.665	0.476982	0.431884	0.268966
PRKN	0.187928	0.000676271	0.0131502	0.930449	0.74252	0.497101	0.384483
RB1CC1	0.187841	4.53803e-06	0.000241199	0.712925	0.525084	0.47971	0.318966
HIF3A	0.187702	5.34917e-05	0.00176924	0.911144	0.723443	0.562319	0.418966
GPATCH8	0.187568	3.0116e-05	0.00112726	0.795484	0.607916	0.52029	0.360345
UBE2D3	0.187491	0.000574952	0.0116381	1.06091	0.873422	0.634783	0.47931
TBCK	0.187435	3.30444e-05	0.00121252	0.816687	0.629252	0.514493	0.355172
HERC1	0.187322	0.000334832	0.00771238	0.948571	0.76125	0.588406	0.446552
DHRSX	0.187266	2.41196e-06	0.000143937	0.691417	0.50415	0.455072	0.294828
EGFR	0.187262	0.000346537	0.00790084	1.04195	0.854692	0.595652	0.441379
ALPK1	0.186853	4.11438e-09	7.51099e-07	0.413749	0.226896	0.288406	0.143103
CWF19L2	0.18669	9.53393e-07	6.71742e-05	0.615051	0.42836	0.426087	0.27069
SLC26A2	0.186453	9.17106e-10	1.99727e-07	0.363146	0.176693	0.265217	0.122414
KMT2E	0.186303	0.00492856	0.0595079	1.42762	1.24131	0.734783	0.622414
STAG1	0.186261	0.0102063	0.101513	1.4643	1.27804	0.747826	0.622414
ATP11B	0.186098	8.92982e-08	9.69217e-06	0.564078	0.37798	0.411594	0.243103
SLCO3A1	0.186082	0.00104931	0.0184971	1.03179	0.84571	0.597101	0.45
CARHSP1	0.185733	3.6572e-11	1.27766e-08	0.347495	0.161762	0.278261	0.124138
ZNF292	0.185621	6.48341e-05	0.00208077	0.832412	0.646791	0.536232	0.374138
WWP1	0.184931	8.43176e-05	0.00255913	0.859166	0.674235	0.53913	0.394828
RASGRF2	0.184925	0.0143711	0.129669	1.56613	1.38121	0.76087	0.651724
MIER1	0.18477	1.31546e-06	8.77097e-05	0.544201	0.359432	0.381159	0.243103
PTBP2	0.184189	3.59473e-05	0.00129634	0.838565	0.654375	0.543478	0.387931
DERA	0.184148	1.70243e-07	1.63834e-05	0.527961	0.343813	0.362319	0.213793
EMP1	0.183941	4.37509e-08	5.41445e-06	0.465353	0.281412	0.281159	0.143103
SEMA6B	0.18377	5.82189e-14	3.98479e-11	0.272117	0.0883469	0.22029	0.0672414
DYM	0.183724	0.000846397	0.0157897	1.07561	0.891885	0.626087	0.487931
ZNF718	0.183429	6.76747e-09	1.11259e-06	0.472322	0.288892	0.353623	0.189655
TIE1	0.183406	3.68127e-05	0.0013092	0.835582	0.652176	0.52029	0.375862
PABPC1	0.183125	4.67429e-07	3.74144e-05	0.574676	0.391551	0.411594	0.255172
GBE1	0.182855	0.000129785	0.00362427	0.734562	0.551707	0.430435	0.313793
STARD13	0.182279	0.000719414	0.0138189	1.04158	0.859302	0.582609	0.45
PITPNM2	0.18216	8.53649e-08	9.44874e-06	0.519671	0.337511	0.368116	0.213793
TRIP12	0.182114	0.000336379	0.0077193	0.941446	0.759332	0.588406	0.431034
FLT1	0.181772	6.91577e-05	0.00217431	3.52017	3.3384	0.953623	0.955172
MAP2K4	0.181717	1.40467e-05	0.000602429	0.708895	0.527178	0.471014	0.32069
CLASP1	0.181661	0.00175826	0.0273891	1.07511	0.893444	0.624638	0.47931
MARCH7	0.181629	0.000239854	0.0058932	0.94129	0.75966	0.597101	0.431034
CDC27	0.181577	5.70981e-06	0.000291914	0.714372	0.532795	0.488406	0.324138
NPIPB5	0.181138	0.000315093	0.00735904	0.956171	0.775033	0.557971	0.405172
ASRGL1	0.18109	4.75871e-10	1.1319e-07	0.312983	0.131894	0.224638	0.0931034
ZNF721	0.18079	1.08784e-06	7.49155e-05	0.622996	0.442206	0.436232	0.281034
OGT	0.180418	3.65171e-07	3.09271e-05	0.537588	0.35717	0.386957	0.236207
DDX5	0.180225	0.00892871	0.092517	1.54745	1.36722	0.788406	0.668966
DCAF6	0.179977	2.04455e-05	0.000821729	0.667478	0.487501	0.443478	0.306897
ANXA2	0.179683	3.59208e-08	4.59813e-06	0.463172	0.283489	0.324638	0.174138
ATF2	0.179615	6.20206e-07	4.73815e-05	0.579103	0.399488	0.413043	0.258621
PDE8A	0.179553	0.000876729	0.016246	0.958764	0.779212	0.546377	0.431034
SLC35F5	0.179194	2.84068e-07	2.50713e-05	0.561556	0.382362	0.414493	0.255172
STARD4	0.179027	2.79151e-10	7.61152e-08	0.370495	0.191468	0.286957	0.132759
MUC20-OT1	0.178972	1.12502e-05	0.000509189	0.726493	0.547521	0.488406	0.331034
DENND3	0.178936	6.45912e-05	0.00207496	0.820597	0.641661	0.528986	0.365517
KCNMB4	0.178781	3.68857e-08	4.68588e-06	0.332919	0.154138	0.226087	0.108621
ITCH	0.178363	0.000188933	0.00488546	0.844737	0.666373	0.550725	0.403448
TMED10	0.178148	3.31987e-08	4.31557e-06	0.471348	0.2932	0.363768	0.210345
PIGN	0.178096	2.94018e-08	3.96015e-06	0.405323	0.227227	0.282609	0.144828
SLMAP	0.178034	3.15591e-06	0.000178789	0.707377	0.529343	0.476812	0.310345
CPT1A	0.177944	1.06637e-07	1.13257e-05	0.585204	0.40726	0.433333	0.258621
SPPL3	0.177925	3.98878e-05	0.00139495	0.773308	0.595383	0.504348	0.351724
MON2	0.177703	0.000726978	0.0139401	0.954316	0.776613	0.586957	0.437931
WDR11	0.17751	4.20074e-09	7.61537e-07	0.42552	0.24801	0.330435	0.172414
BTBD9	0.177456	0.003155	0.0427895	1.032	0.85454	0.527536	0.439655
EGFL7	0.177427	0.00698376	0.0772352	1.35667	1.17924	0.72029	0.587931
UBR3	0.177183	0.00128205	0.0215851	1.02254	0.845356	0.6	0.475862
AC011997.1	0.176428	1.27461e-08	1.88316e-06	0.320205	0.143777	0.214493	0.0965517
SMAD7	0.176197	4.48536e-08	5.49015e-06	0.407883	0.231686	0.285507	0.15
BACH1	0.176143	0.000307661	0.00723587	0.77464	0.598497	0.455072	0.343103
MYEF2	0.176053	1.04417e-06	7.2805e-05	0.566044	0.389991	0.402899	0.253448
NAP1L1	0.175713	1.79732e-05	0.000740524	0.69266	0.516946	0.485507	0.334483
LRBA	0.17565	0.00634841	0.0716637	1.16433	0.988685	0.63913	0.510345
BAZ2B	0.175595	0.0175307	0.148696	1.58272	1.40712	0.757971	0.658621
DOCK6	0.175425	6.71661e-06	0.000334713	0.697672	0.522247	0.466667	0.306897
PPP2R5C	0.175388	8.41936e-06	0.00039939	0.685747	0.510359	0.469565	0.313793
PRSS23	0.174797	4.78857e-06	0.00025157	0.574246	0.39945	0.357971	0.224138
PHC3	0.174754	8.43984e-05	0.00255927	0.812107	0.637353	0.526087	0.377586
HDAC8	0.174548	0.000150025	0.00408737	0.830348	0.6558	0.507246	0.374138
LMBR1	0.174454	0.0169692	0.145256	1.58209	1.40763	0.769565	0.663793
PHC2	0.174412	1.06351e-07	1.13257e-05	0.491943	0.31753	0.356522	0.201724
PAPSS2	0.174303	0.000561917	0.0114352	0.844738	0.670436	0.494203	0.367241
AC016831.7	0.174043	0.0205241	0.166024	1.71562	1.54158	0.773913	0.684483
RFTN1	0.173846	1.23733e-05	0.000546021	0.480905	0.307059	0.301449	0.191379
CFH	0.173819	0.00769651	0.083052	0.933983	0.760164	0.463768	0.393103
NDUFV2	0.173768	4.06722e-07	3.3932e-05	0.493294	0.319526	0.373913	0.232759
TSHZ1	0.173737	4.08022e-08	5.10606e-06	0.43009	0.256353	0.311594	0.168966
EMP2	0.173644	0.00184659	0.0285301	1.09227	0.918628	0.615942	0.481034
PIK3C3	0.173042	4.66178e-06	0.000246215	0.628769	0.455728	0.44058	0.293103
NEK7	0.172863	0.00127198	0.0214263	1.02215	0.849288	0.591304	0.467241
RBM25	0.172754	2.56421e-06	0.00015221	0.640237	0.467483	0.452174	0.298276
C1GALT1	0.172748	3.38591e-05	0.00123565	0.635559	0.462811	0.395652	0.268966
PSPC1	0.172594	3.62425e-05	0.00129861	0.745378	0.572783	0.498551	0.351724
TCF12	0.172563	0.0123011	0.116188	1.93933	1.76676	0.84058	0.756897
RTTN	0.172538	5.20386e-09	8.95011e-07	0.365761	0.193223	0.275362	0.134483
CLINT1	0.172358	3.30748e-11	1.16764e-08	0.335039	0.162681	0.278261	0.12069
SMURF2	0.17235	0.000127982	0.00357689	0.828389	0.656039	0.527536	0.375862
NPC1	0.172337	4.65604e-11	1.57732e-08	0.382357	0.210019	0.308696	0.137931
RPL36	0.172141	5.31485e-05	0.0017631	0.673675	0.501534	0.444928	0.324138
DAP	0.171978	8.61076e-08	9.49855e-06	0.478852	0.306874	0.349275	0.198276
ANKS1A	0.171852	0.0388046	0.261069	1.63282	1.46096	0.749275	0.646552
PUM2	0.171802	0.00195672	0.0298022	1.00783	0.836028	0.613043	0.475862
PTPN14	0.171777	0.00342126	0.0455327	1.10633	0.934549	0.628986	0.491379
GFOD1	0.171639	0.000589624	0.0118412	0.902294	0.730655	0.518841	0.391379
RCOR3	0.171582	1.46867e-07	1.45299e-05	0.520459	0.348877	0.392754	0.236207
MYH9	0.17157	0.0114899	0.110669	1.27606	1.10449	0.692754	0.567241
ARHGEF12	0.171336	0.0478448	0.299258	1.5698	1.39846	0.765217	0.653448
U2SURP	0.171163	2.66857e-06	0.000157707	0.642554	0.471391	0.468116	0.296552
PCGF5	0.171056	1.90239e-05	0.000775241	0.672117	0.501062	0.444928	0.303448
USP3	0.170957	5.06631e-05	0.00169068	0.73855	0.567594	0.485507	0.343103
CLOCK	0.17062	4.86071e-06	0.000254319	0.635153	0.464533	0.436232	0.286207
PIP4K2A	0.170589	2.81422e-06	0.000165294	0.5964	0.425811	0.417391	0.268966
MAN2A1	0.17054	3.71847e-05	0.00131689	0.596742	0.426202	0.394203	0.27069
DARS	0.17052	3.97949e-08	5.01745e-06	0.458164	0.287643	0.349275	0.196552
PPP2R2A	0.170322	0.000761274	0.0144737	0.910642	0.74032	0.562319	0.42069
SPIRE1	0.170135	1.02926e-07	1.10994e-05	0.506112	0.335977	0.381159	0.222414
AHNAK	0.170077	0.000969597	0.0174174	0.905649	0.735572	0.550725	0.401724
DYRK1A	0.169994	0.00629931	0.0712053	1.20719	1.0372	0.668116	0.536207
MYO1E	0.169682	0.0104864	0.103348	1.15982	0.990139	0.615942	0.5
SFMBT2	0.169578	0.000239035	0.00588037	0.800233	0.630655	0.486957	0.351724
ECT2	0.169308	1.00732e-08	1.55684e-06	0.366627	0.197319	0.268116	0.12931
AC002070.1	0.169249	6.55045e-07	4.95912e-05	0.36375	0.194502	0.226087	0.117241
CPD	0.169216	0.00120463	0.0205603	1.0201	0.850886	0.591304	0.451724
ARFGEF1	0.169145	0.000281973	0.00669273	0.859943	0.690798	0.53913	0.403448
NBAS	0.169034	0.000326434	0.00757643	0.810893	0.641859	0.507246	0.372414
ITGA2	0.168603	4.47963e-09	7.99138e-07	0.380847	0.212243	0.278261	0.132759
METTL15	0.168422	6.69172e-05	0.00212969	0.755028	0.586606	0.476812	0.334483
NCOA7	0.16808	4.43971e-05	0.00150708	0.626833	0.458753	0.424638	0.3
BTAF1	0.167851	2.02613e-07	1.89694e-05	0.537955	0.370105	0.401449	0.237931
VPS13B	0.167464	0.00929028	0.0948289	1.23297	1.0655	0.676812	0.562069
UBR4	0.167333	2.03054e-07	1.89694e-05	0.539291	0.371959	0.404348	0.236207
NACC2	0.167285	1.12263e-07	1.17659e-05	0.411705	0.244421	0.304348	0.17069
PLEKHA7	0.167187	8.84491e-08	9.63119e-06	0.342511	0.175324	0.236232	0.117241
RFX3-AS1	0.167154	2.0721e-08	2.89021e-06	0.339683	0.172529	0.230435	0.106897
RBPJ	0.167065	1.05022e-05	0.000481838	0.626156	0.459091	0.437681	0.289655
ANGPTL4	0.167054	9.34621e-15	7.28961e-12	0.233808	0.0667544	0.188406	0.0431034
AC018816.1	0.16694	1.80298e-06	0.000113237	0.528755	0.361815	0.352174	0.213793
GJA1	0.166764	1.04663e-09	2.19386e-07	0.30299	0.136225	0.25942	0.124138
TTC17	0.166451	0.00431182	0.0541535	1.10391	0.937461	0.637681	0.503448
ARL5B	0.166328	9.05066e-09	1.43858e-06	0.34124	0.174912	0.263768	0.132759
TUBB6	0.166111	5.40268e-09	9.19773e-07	0.375939	0.209828	0.27971	0.136207
TENT2	0.16607	0.000425296	0.0092023	0.872511	0.706441	0.546377	0.403448
RBM33	0.166009	1.6923e-05	0.000703301	0.690016	0.524006	0.481159	0.32069
PIK3C2A	0.165875	0.00968896	0.0975235	1.22616	1.06028	0.67971	0.541379
TLK2	0.165571	5.12403e-06	0.0002652	0.60707	0.441499	0.427536	0.27931
SLC5A4	0.165515	3.46045e-09	6.37674e-07	0.336698	0.171183	0.249275	0.113793
PTAR1	0.165432	4.42814e-06	0.000236859	0.670084	0.504652	0.471014	0.301724
STK24	0.165186	0.000265757	0.00638464	0.789943	0.624757	0.505797	0.375862
ARID1B	0.165155	0.0831302	0.428378	1.68892	1.52377	0.789855	0.684483
EXOC4	0.165139	0.0139914	0.127339	1.51041	1.34528	0.734783	0.641379
RAI14	0.165032	2.89513e-06	0.000168864	0.500627	0.335595	0.352174	0.218966
ADAMTS9-AS1	0.165008	4.7143e-10	1.1319e-07	0.22323	0.0582221	0.134783	0.0344828
ZSWIM6	0.164805	0.0044204	0.0550302	1.15146	0.986654	0.621739	0.5
RARS2	0.164783	3.70028e-07	3.12594e-05	0.465815	0.301032	0.342029	0.2
FBXL5	0.164263	2.1202e-06	0.000129051	0.561219	0.396957	0.411594	0.262069
TRIM38	0.164214	4.35387e-09	7.83424e-07	0.405017	0.240802	0.315942	0.158621
SNX25	0.164045	9.45758e-06	0.000443001	0.562953	0.398908	0.384058	0.251724
HGSNAT	0.163763	4.81135e-07	3.83285e-05	0.525617	0.361855	0.388406	0.237931
FKBP1A	0.163744	9.71396e-07	6.82991e-05	0.480284	0.316541	0.363768	0.225862
AVL9	0.163649	0.000165045	0.00439658	0.795184	0.631535	0.510145	0.360345
LRRFIP2	0.163528	3.75032e-05	0.00132618	0.720701	0.557173	0.47971	0.334483
MED13L	0.163463	0.0576607	0.344526	1.56039	1.39693	0.765217	0.651724
CHD6	0.163366	5.80031e-05	0.00189048	0.694983	0.531618	0.472464	0.331034
UBR1	0.16267	0.000422367	0.00916258	0.847141	0.684471	0.542029	0.391379
TBCD	0.162564	0.00022301	0.0055562	0.728185	0.565622	0.47971	0.35
ANKRD44	0.162553	0.00391815	0.0504441	1.02501	0.862461	0.573913	0.45
SKAP2	0.162453	1.25844e-06	8.44111e-05	0.483223	0.32077	0.342029	0.206897
NKTR	0.162389	0.0146712	0.130932	1.4951	1.33271	0.753623	0.651724
RBM6	0.161837	0.00537966	0.0636221	1.11462	0.952785	0.66087	0.512069
FAM135A	0.161544	3.08087e-06	0.000175725	0.530462	0.368918	0.371014	0.234483
ANKRD13C	0.161006	2.83257e-07	2.50656e-05	0.447953	0.286947	0.331884	0.191379
COL18A1	0.16048	8.5516e-07	6.1022e-05	0.521195	0.360715	0.384058	0.22931
ZFPM2	0.160354	0.0129316	0.120942	1.13357	0.973213	0.573913	0.477586
ECPAS	0.160293	3.92887e-05	0.00137831	0.715538	0.555245	0.488406	0.334483
PPARD	0.160249	0.00574825	0.0669624	1.03919	0.878941	0.608696	0.468966
TBC1D22A	0.160034	0.0134966	0.124385	1.26236	1.10233	0.675362	0.558621
SWAP70	0.160027	0.000394429	0.00870288	0.787217	0.627189	0.498551	0.363793
PPP3CC	0.160017	0.00440764	0.0549142	1.03491	0.874891	0.595652	0.474138
MAPK14	0.160013	2.85479e-06	0.000167093	0.556306	0.396293	0.394203	0.246552
PRKD3	0.159928	9.39936e-05	0.00276765	0.75315	0.593222	0.497101	0.351724
CCSER1	0.159899	0.000808206	0.0152364	0.598877	0.438977	0.342029	0.253448
S1PR1	0.1598	4.8931e-09	8.59187e-07	0.413476	0.253677	0.326087	0.168966
WWTR1	0.159761	0.0589931	0.344929	1.78672	1.62696	0.789855	0.694828
SH3D19	0.159529	0.000199067	0.00509642	0.686053	0.526524	0.443478	0.317241
JAK1	0.159247	0.00125046	0.0211273	0.880992	0.721746	0.537681	0.418966
BRWD3	0.159065	1.54122e-08	2.21916e-06	0.386894	0.227829	0.295652	0.15
MARCH3	0.159013	2.76022e-08	3.74786e-06	0.290653	0.13164	0.192754	0.0810345
SCAF11	0.158953	0.00615224	0.0700149	1.02229	0.863339	0.62029	0.481034
FGD5	0.158779	4.20937e-05	0.00144794	0.720652	0.561873	0.478261	0.324138
SMC5	0.158769	3.46915e-05	0.001257	0.635525	0.476756	0.433333	0.298276
ERC1	0.158766	0.16619	0.640652	1.55893	1.40016	0.771014	0.644828
SYTL4	0.15832	4.19697e-10	1.03498e-07	0.293038	0.134717	0.221739	0.087931
PRKCE	0.158209	0.003413	0.0454588	0.994075	0.835866	0.575362	0.453448
RPS19	0.158135	0.00112084	0.0194267	0.879043	0.720908	0.531884	0.413793
LRP11	0.158111	5.93279e-09	9.8502e-07	0.324104	0.165993	0.263768	0.127586
SUMF1	0.15795	0.000986485	0.0176358	0.820842	0.662892	0.463768	0.353448
ARMC8	0.157884	1.10902e-06	7.60617e-05	0.488985	0.331102	0.366667	0.227586
NPEPPS	0.157873	2.42701e-06	0.000144577	0.619142	0.461268	0.456522	0.289655
SLC16A6	0.157847	1.04838e-07	1.12694e-05	0.323128	0.165281	0.217391	0.103448
SNX29	0.157756	3.25981e-06	0.000184363	0.582079	0.424323	0.418841	0.262069
ARID1A	0.157616	4.79317e-06	0.00025157	0.559981	0.402365	0.405797	0.262069
BNIP3L	0.157601	8.16465e-07	5.96571e-05	0.420485	0.262883	0.311594	0.182759
ARHGEF7	0.157581	0.000500624	0.010435	0.789054	0.631474	0.507246	0.367241
ACTN1	0.157564	5.97094e-05	0.00193856	0.643041	0.485477	0.42029	0.291379
FBXL20	0.157331	2.32105e-06	0.000139192	0.576755	0.419423	0.411594	0.256897
ZNF451	0.157229	1.37381e-06	9.10571e-05	0.508408	0.351179	0.381159	0.232759
KMT2A	0.157025	0.000335159	0.00771238	0.798924	0.641899	0.536232	0.374138
MTA3	0.156981	4.81517e-08	5.83e-06	0.393919	0.236938	0.294203	0.153448
FARP1	0.156789	0.000144226	0.0039454	0.7214	0.564611	0.457971	0.318966
AF241726.2	0.156513	5.48813e-07	4.29046e-05	0.447298	0.290784	0.323188	0.186207
TANK	0.156427	0.000181159	0.00472817	0.746987	0.590561	0.481159	0.341379
UBQLN1	0.15572	1.71327e-06	0.000108553	0.433432	0.277713	0.330435	0.201724
GRAMD2B	0.155538	1.47436e-06	9.67654e-05	0.403872	0.248333	0.281159	0.160345
CDKAL1	0.155533	0.0201402	0.163951	1.25427	1.09873	0.672464	0.553448
EDN1	0.155472	7.77637e-05	0.0023927	0.595813	0.440341	0.336232	0.22069
RNF19A	0.155291	0.0158532	0.1381	1.17093	1.01564	0.64058	0.512069
TLE4	0.15529	0.000349579	0.00794446	0.730117	0.574827	0.455072	0.332759
TTBK2	0.155114	3.46158e-06	0.00019386	0.556071	0.400956	0.405797	0.255172
RABEP1	0.15511	5.64483e-05	0.00185241	0.645953	0.490843	0.450725	0.312069
ARMCX4	0.155095	6.79045e-06	0.00033739	0.502514	0.34742	0.355072	0.224138
DNM2	0.155	0.000580837	0.0117209	0.884313	0.729313	0.565217	0.405172
TTLL5	0.154976	9.55216e-06	0.000446136	0.528345	0.373369	0.356522	0.227586
FTO	0.154758	0.00697047	0.0771536	1.08127	0.926507	0.605797	0.482759
DMXL1	0.154727	6.51376e-05	0.00208851	0.651743	0.497016	0.447826	0.308621
LIMS1	0.154583	0.000575348	0.0116381	0.762116	0.607533	0.473913	0.348276
ABCA1	0.154548	8.22281e-06	0.000393405	0.430807	0.276259	0.288406	0.174138
SOCS3	0.154503	2.34686e-12	1.21091e-09	0.22288	0.068377	0.175362	0.0465517
SDK1	0.154416	0.000346363	0.00790084	0.414816	0.2604	0.217391	0.139655
SMG6	0.154336	0.000279673	0.00664643	0.704727	0.550391	0.469565	0.331034
MDM2	0.154312	1.30403e-08	1.91818e-06	0.384159	0.229847	0.314493	0.165517
HOOK3	0.154143	0.000277627	0.00661297	0.769687	0.615545	0.514493	0.368966
NUCKS1	0.15409	0.00114351	0.0197482	0.881172	0.727082	0.555072	0.42069
USP9X	0.1539	5.2056e-05	0.00173372	0.701061	0.547161	0.501449	0.341379
RABGAP1	0.153873	0.000244586	0.00599629	0.751954	0.59808	0.497101	0.356897
RAB1A	0.15327	0.000928094	0.016887	0.87277	0.7195	0.565217	0.418966
ECE1	0.153266	0.000106731	0.00306468	0.652632	0.499367	0.437681	0.308621
ZNF148	0.153234	0.00213673	0.031949	0.922387	0.769153	0.569565	0.436207
PPM1B	0.153159	4.30862e-07	3.51588e-05	0.432181	0.279022	0.333333	0.191379
MT-ND4	0.153091	0.0294957	0.213195	1.66261	1.50952	0.801449	0.686207
GNAQ	0.152954	0.20726	0.701635	1.84195	1.68899	0.837681	0.732759
CELF1	0.152905	3.25269e-05	0.00119746	0.688539	0.535634	0.485507	0.327586
SENP7	0.152589	0.00195852	0.0298161	0.913226	0.760637	0.562319	0.436207
RIMS2	0.152328	0.00119503	0.0204589	0.50098	0.348652	0.286957	0.206897
MDM4	0.151951	1.19565e-06	8.08463e-05	0.518547	0.366596	0.391304	0.237931
NEK3	0.151942	5.76386e-06	0.000294229	0.513605	0.361664	0.368116	0.234483
MAGI3	0.151939	0.00395639	0.0507805	0.971736	0.819797	0.555072	0.427586
ABCC4	0.151671	0.000278775	0.00663561	0.50529	0.353619	0.27971	0.187931
STRN3	0.151558	0.000540899	0.0110479	0.834191	0.682634	0.533333	0.389655
ANKRD33B	0.15143	1.11858e-07	1.17602e-05	0.26358	0.11215	0.184058	0.0810345
RC3H1	0.151261	8.89696e-05	0.00266654	0.689602	0.538341	0.481159	0.334483
PCCA	0.151119	0.0495162	0.307453	1.60453	1.45341	0.766667	0.67931
MED13	0.151052	0.00158489	0.0252274	0.872485	0.721433	0.562319	0.418966
NDUFAF2	0.15101	8.15244e-06	0.000392276	0.414386	0.263376	0.285507	0.174138
DENND4C	0.150893	0.00530223	0.0629696	0.990796	0.839903	0.607246	0.45
AUH	0.150819	5.4147e-05	0.00178387	0.645535	0.494716	0.434783	0.293103
ATG2B	0.150787	1.79751e-07	1.71264e-05	0.411922	0.261135	0.328986	0.186207
GCC2	0.150716	4.04284e-05	0.00140798	0.610681	0.459965	0.430435	0.291379
CDKN1A	0.150715	1.02129e-09	2.15422e-07	0.281833	0.131118	0.205797	0.0793103
JPX	0.150706	0.000196355	0.00503854	0.766391	0.615685	0.513043	0.363793
ACOX1	0.150549	1.59014e-08	2.27906e-06	0.396026	0.245476	0.318841	0.165517
TAF15	0.150504	0.000192605	0.00496128	0.796319	0.645815	0.547826	0.374138
FAM126A	0.150487	9.10749e-06	0.000428397	0.374128	0.223642	0.25942	0.156897
UBE2R2	0.150403	1.78271e-05	0.000735406	0.566303	0.4159	0.401449	0.258621
OXR1	0.150338	0.000426795	0.00921689	0.805669	0.655331	0.537681	0.398276
ELMO1	0.150162	0.0249234	0.190193	1.29739	1.14722	0.682609	0.558621
SH3GL1	0.150035	3.05167e-08	4.07213e-06	0.292026	0.141992	0.237681	0.117241
COX4I1	-0.150377	0.00312269	0.0425036	0.352915	0.503293	0.307246	0.356897
PSMA7	-0.150562	0.00429034	0.053972	0.355077	0.505639	0.285507	0.331034
CA4	-0.151476	0.0255459	0.193793	0.417097	0.568573	0.271014	0.301724
ENTPD1-AS1	-0.152407	0.0384186	0.259304	0.660642	0.813049	0.402899	0.418966
GRM3	-0.154791	0.0130485	0.121689	0.412403	0.567194	0.211594	0.262069
AP001011.1	-0.155688	0.0368333	0.251694	0.421529	0.577218	0.288406	0.312069
ELK3	-0.155961	0.00375797	0.0487751	0.358952	0.514912	0.266667	0.317241
CTNNA2	-0.156909	0.324733	0.822091	0.467913	0.624822	0.310145	0.303448
AL157938.2	-0.158269	0.000353843	0.00800756	0.155952	0.314221	0.126087	0.189655
RERGL	-0.158486	7.06914e-05	0.00220749	0.125862	0.284348	0.0985507	0.167241
RBMS3-AS2	-0.158778	0.00693263	0.0768616	0.373859	0.532637	0.268116	0.312069
SLC1A2	-0.159764	0.0736162	0.39146	0.179931	0.339694	0.242029	0.255172
LMO2	-0.160064	0.0231875	0.181697	0.692826	0.85289	0.453623	0.443103
C1orf54	-0.160506	0.00294338	0.0405734	0.191462	0.351968	0.168116	0.215517
LAMA4	-0.160692	0.0189247	0.157181	0.612887	0.773579	0.384058	0.396552
FTH1	-0.160775	0.00255301	0.0364663	1.13598	1.29675	0.644928	0.641379
FRY	-0.161126	0.0217334	0.173299	0.811865	0.972991	0.494203	0.493103
MCL1	-0.161414	0.0268441	0.201565	0.538413	0.699827	0.386957	0.389655
GPM6A	-0.161777	0.000406231	0.00889887	0.29735	0.459127	0.271014	0.346552
IFI27	-0.163038	0.0269268	0.201977	1.29648	1.45952	0.604348	0.574138
AC006059.1	-0.163643	0.00096126	0.0173047	0.276781	0.440424	0.202899	0.267241
PLPPR4	-0.163881	0.00189944	0.0290883	0.435018	0.598899	0.294203	0.355172
BST2	-0.165454	0.0177157	0.149962	0.477283	0.642737	0.342029	0.358621
BTG2	-0.167456	0.0753454	0.398947	0.536911	0.704367	0.35942	0.355172
AC131571.1	-0.170851	4.39169e-06	0.000235285	0.0995151	0.270366	0.084058	0.162069
EIF1	-0.171937	0.00171788	0.0268973	0.933915	1.10585	0.557971	0.565517
SRP14	-0.172057	0.00183658	0.0284241	0.550076	0.722133	0.382609	0.427586
SPOCK3	-0.176803	0.0109892	0.106943	1.04813	1.22493	0.502899	0.543103
CYR61	-0.176823	6.69298e-05	0.00212969	0.176665	0.353488	0.107246	0.181034
CD320	-0.177263	0.0166936	0.143336	0.389959	0.567222	0.275362	0.303448
HERPUD1	-0.177631	0.0107219	0.105052	1.03693	1.21457	0.566667	0.563793
PLCB4	-0.177835	0.0115098	0.110733	1.42611	1.60394	0.646377	0.65
DYNLL1	-0.177872	1.13916e-06	7.73381e-05	0.306436	0.484308	0.228986	0.348276
HIST1H2AC	-0.178298	0.00704862	0.0775835	0.214185	0.392484	0.149275	0.194828
AL139807.1	-0.180673	0.0302432	0.216503	0.534355	0.715028	0.347826	0.362069
RUNDC3B	-0.180718	0.000279824	0.00664643	1.70755	1.88826	0.768116	0.758621
PTMA	-0.181379	0.00074276	0.0141792	1.62988	1.81126	0.723188	0.718966
SAT1	-0.181862	0.0402652	0.265464	1.20149	1.38335	0.62029	0.589655
SGMS1	-0.186547	0.00017672	0.00464485	1.50936	1.69591	0.728986	0.724138
APBB2	-0.18922	1.63409e-05	0.000682493	1.735	1.92422	0.786957	0.77931
ITM2B	-0.190735	3.99853e-05	0.0013969	1.03437	1.2251	0.607246	0.62069
HSPE1	-0.191324	1.94831e-06	0.000119687	0.137744	0.329068	0.126087	0.213793
AC023590.1	-0.204631	0.000598528	0.0119985	0.329503	0.534133	0.226087	0.291379
SPC25	-0.207053	0.00551316	0.064824	0.308817	0.51587	0.230435	0.268966
EBF1	-0.211285	0.000111894	0.00318296	1.70394	1.91522	0.721739	0.744828
FAM155A	-0.21175	0.0581039	0.344605	0.948326	1.16008	0.437681	0.446552
ACVR1	-0.211868	0.00049514	0.0103464	1.02116	1.23303	0.571014	0.574138
XAF1	-0.212572	4.41263e-05	0.0014994	1.09443	1.30701	0.64058	0.627586
ABCB1	-0.215681	8.36572e-07	6.03375e-05	2.93015	3.14583	0.931884	0.92931
PTGDS	-0.215864	0.00137814	0.0227126	0.462939	0.678803	0.337681	0.377586
SLC38A5	-0.220589	0.000675455	0.0131477	0.457876	0.678465	0.324638	0.37069
SLC6A1	-0.222189	0.000220771	0.0055173	0.452377	0.674566	0.217391	0.303448
STXBP6	-0.222677	0.00022552	0.00560674	1.10744	1.33011	0.563768	0.618966
ID3	-0.224875	0.00136613	0.0225479	0.799528	1.0244	0.482609	0.486207
VIM	-0.241986	0.00014141	0.00387785	0.992893	1.23488	0.557971	0.567241
PTN	-0.245047	0.00205166	0.0309122	0.572684	0.817731	0.307246	0.355172
TMSB4X	-0.246292	4.62015e-05	0.00156094	1.14971	1.396	0.610145	0.62931
JUN	-0.247045	5.51286e-05	0.00181443	0.477335	0.72438	0.317391	0.384483
SLC9A3R2	-0.24777	7.00568e-05	0.00219176	0.613756	0.861526	0.407246	0.448276
IER2	-0.250745	4.1995e-05	0.00144602	0.427626	0.678372	0.286957	0.358621
SPOCK2	-0.254724	1.18883e-05	0.000531895	0.856427	1.11115	0.531884	0.556897
RAMP2	-0.255449	0.000102326	0.002961	0.359052	0.614501	0.26087	0.322414
NET1	-0.257502	2.04587e-05	0.000821729	0.977573	1.23507	0.549275	0.581034
TNFSF10	-0.261171	2.36902e-06	0.000141626	0.349939	0.61111	0.249275	0.337931
GPCPD1	-0.265798	6.36194e-05	0.0020516	1.97907	2.24487	0.762319	0.758621
HSPA8	-0.277124	1.20234e-08	1.80018e-06	0.325336	0.602461	0.26087	0.381034
EMCN	-0.279451	3.59801e-06	0.000200116	1.09628	1.37573	0.582609	0.631034
ATP1A2	-0.28345	0.00182969	0.0283536	0.88233	1.16578	0.384058	0.437931
NCALD	-0.287982	1.07742e-07	1.1363e-05	0.463908	0.75189	0.269565	0.396552
HSP90AB1	-0.289572	1.00261e-08	1.55674e-06	0.81568	1.10525	0.549275	0.660345
NR4A1	-0.300365	4.1234e-05	0.00142421	0.598875	0.89924	0.32029	0.398276
LDB2	-0.309082	4.55696e-06	0.000241822	0.876796	1.18588	0.423188	0.532759
DNAJB1	-0.313207	6.3642e-10	1.48224e-07	0.197681	0.510888	0.149275	0.274138
CXCL12	-0.316135	3.09917e-08	4.07607e-06	0.260947	0.577082	0.173913	0.286207
ST6GAL1	-0.325319	5.71778e-07	4.43895e-05	1.61281	1.93813	0.708696	0.763793
CALM1	-0.326775	9.37575e-09	1.47626e-06	1.19478	1.52156	0.63913	0.737931
ITM2A	-0.347112	1.66832e-07	1.62156e-05	0.928148	1.27526	0.515942	0.558621
TIMP3	-0.360352	1.86906e-08	2.64492e-06	0.967952	1.3283	0.530435	0.596552
ID1	-0.363012	3.27463e-08	4.27333e-06	1.00625	1.36927	0.550725	0.606897
ABCG2	-0.369261	1.2879e-10	3.9267e-08	1.88366	2.25293	0.794203	0.831034
B2M	-0.370107	1.96912e-09	3.81736e-07	1.89822	2.26832	0.773913	0.801724
RGS5	-0.370202	9.7562e-06	0.00045319	1.15357	1.52377	0.463768	0.553448
HEG1	-0.371155	2.99922e-11	1.07008e-08	1.20756	1.57871	0.665217	0.708621
HSPH1	-0.376091	4.49078e-10	1.09936e-07	0.354286	0.730377	0.257971	0.386207
MALAT1	-0.415056	2.6913e-40	4.51304e-36	5.90117	6.31622	1	1
HSPA1B	-0.42351	1.83072e-19	2.79085e-16	0.210072	0.633583	0.149275	0.348276
SLCO1A2	-0.442418	4.72498e-11	1.58466e-08	0.756626	1.19904	0.381159	0.541379
HSPB1	-0.442732	5.69938e-13	3.29988e-10	0.338617	0.781349	0.226087	0.37931
SLC39A10	-0.453839	2.85115e-11	1.02819e-08	1.65689	2.11073	0.710145	0.767241
MT-CO1	-0.463445	5.99336e-07	4.61021e-05	1.63257	2.09602	0.878261	0.85
GPR85	-0.475003	4.19617e-12	1.9546e-09	0.768977	1.24398	0.417391	0.548276
A2M	-0.520726	9.63872e-19	1.40549e-15	1.69665	2.21738	0.757971	0.808621
HSP90AA1	-0.623575	5.96513e-25	2.22287e-21	1.13348	1.75706	0.653623	0.793103
HSPA1A	-0.936776	1.46562e-33	8.19231e-30	0.648118	1.58489	0.333333	0.610345

## Sheet: SuppTable11d_EndoCTEvRHI
Gene	Log2_FC	Pvalue	FDR	group1MeanExp	group2MeanExp	group1ExprPerc	group2ExprPerc
ARL15	0.435386	1.52659e-07	0.000323617	2.27398	1.83859	0.813043	0.768293
SORBS2	0.410388	3.12822e-10	3.49714e-06	2.18544	1.77505	0.836232	0.762195
KLF2	0.350777	1.46235e-09	9.80889e-06	0.957871	0.607094	0.54058	0.392276
ANKRD37	0.337546	1.91198e-07	0.000356244	0.859211	0.521665	0.418841	0.280488
ATP10A	0.329866	0.00023628	0.0419277	3.14555	2.81568	0.956522	0.896341
AL136531.2	0.314665	5.84879e-10	4.90392e-06	0.822377	0.507712	0.494203	0.329268
RAPGEF1	0.310638	1.54388e-07	0.000323617	1.58013	1.26949	0.788406	0.682927
LIMCH1	0.307137	8.98542e-06	0.00478338	1.78063	1.4735	0.795652	0.707317
MSI2	0.297118	2.95917e-07	0.000522339	1.53826	1.24114	0.776812	0.678862
ASAP1	0.294596	5.91798e-08	0.000180434	1.98946	1.69487	0.847826	0.780488
IGFBP3	0.280533	3.76646e-09	2.10532e-05	0.387127	0.106594	0.195652	0.0792683
NEBL	0.279247	1.27767e-06	0.00127334	2.11079	1.83155	0.85942	0.810976
DUSP1	0.278156	3.91713e-06	0.00257594	1.20713	0.928975	0.637681	0.522358
EPB41L4A	0.27755	2.34258e-06	0.00178558	1.48373	1.20618	0.734783	0.658537
EPS15	0.274887	1.37792e-07	0.000323617	1.01646	0.74157	0.610145	0.493902
CADPS2	0.257067	3.18024e-05	0.0106659	1.68388	1.42681	0.750725	0.715447
SYNE1	0.256405	2.82872e-06	0.0020185	2.47913	2.22273	0.898551	0.871951
CHSY1	0.253237	0.000185597	0.0347741	1.34057	1.08733	0.631884	0.558943
ESYT2	0.250047	4.08781e-07	0.000637276	2.65621	2.40617	0.915942	0.900407
ADAMTS6	0.249939	2.30581e-08	8.59247e-05	0.401061	0.151122	0.223188	0.103659
MEF2A	0.247873	1.56348e-05	0.00673019	2.13251	1.88464	0.862319	0.821138
PLPP1	0.244594	0.00244104	0.169732	1.48153	1.23693	0.675362	0.619919
GRASP	0.24354	6.19962e-07	0.000831691	0.643637	0.400097	0.434783	0.310976
AFF3	0.241723	0.000790409	0.0917257	1.08052	0.838797	0.491304	0.396341
VWF	0.241347	5.76863e-06	0.00339418	2.40047	2.15912	0.868116	0.859756
ADIPOR2	0.239277	0.000100193	0.0240021	1.9372	1.69792	0.828986	0.770325
EVA1C	0.237489	4.93436e-05	0.0145165	1.25216	1.01467	0.657971	0.563008
PDXK	0.236515	7.21154e-05	0.018873	1.23815	1.00164	0.66087	0.575203
CYLD	0.236255	1.09671e-05	0.0054455	0.858682	0.622427	0.534783	0.445122
NEDD9	0.236017	5.4308e-05	0.0153057	1.50509	1.26907	0.731884	0.664634
TGM2	0.235814	8.76849e-05	0.0219461	1.24287	1.00705	0.652174	0.563008
CNOT6L	0.234324	9.30152e-05	0.0227311	1.39954	1.16521	0.711594	0.632114
TFRC	0.233324	0.000162942	0.0315881	1.49146	1.25814	0.695652	0.662602
SLC16A1	0.233318	0.00325867	0.202539	1.27541	1.04209	0.553623	0.487805
SLC2A1	0.233308	0.000130551	0.0282932	1.61503	1.38172	0.746377	0.678862
SGPP2	0.230726	0.000145472	0.029972	1.00357	0.772842	0.563768	0.469512
ELMO1	0.227693	0.000229691	0.0409754	1.29739	1.06969	0.682609	0.613821
ITPR2	0.226233	4.43005e-05	0.0136307	0.809595	0.583361	0.495652	0.398374
MYRIP	0.223958	0.00137814	0.124919	2.19307	1.96911	0.843478	0.800813
BSG	0.220475	0.000472954	0.0677861	1.86062	1.64015	0.742029	0.737805
AP3S1	0.216097	0.000265326	0.0458686	1.16618	0.950083	0.631884	0.552846
LAMA3	0.213537	0.000866463	0.0955903	1.04385	0.830315	0.553623	0.473577
SUMF1	0.21175	0.000173264	0.0332052	0.820842	0.609092	0.463768	0.371951
ADD1	0.211438	0.000119126	0.0266369	1.29136	1.07992	0.708696	0.638211
FUT8	0.207184	0.000529311	0.0721628	0.93986	0.732676	0.543478	0.47561
NR4A1	0.206425	0.000412119	0.0625414	0.598875	0.392451	0.32029	0.23374
DNAJC1	0.206124	0.000409325	0.0623998	1.2377	1.03158	0.656522	0.599593
ENTPD1	0.205591	0.000210412	0.0385617	0.7172	0.511609	0.421739	0.323171
INSR	0.203842	0.000943127	0.101056	1.17277	0.968925	0.627536	0.577236
USP34	0.201689	3.52563e-05	0.0112394	1.67356	1.47187	0.788406	0.756098
RPGR	0.201539	0.00482318	0.254339	1.1183	0.916757	0.54058	0.487805
NOVA1	0.199609	0.000222178	0.0400614	0.792641	0.593032	0.476812	0.378049
AKT3	0.199097	2.6567e-05	0.00940064	2.32279	2.12369	0.892754	0.871951
WWTR1	0.198731	0.000500305	0.0702264	1.78672	1.58799	0.789855	0.75813
RAPGEF4	0.19809	0.000146729	0.029972	1.64804	1.44995	0.750725	0.73374
KCTD8	0.197751	0.0469505	0.70738	0.917909	0.720158	0.398551	0.369919
TSHZ2	0.196998	0.0275335	0.581599	0.984386	0.787388	0.398551	0.355691
MAP3K5	0.195849	0.000500451	0.0702264	0.715528	0.519679	0.430435	0.355691
PTPRB	0.191954	0.0010814	0.109241	2.07734	1.88538	0.852174	0.823171
PELI2	0.190278	0.00133477	0.122501	0.746148	0.55587	0.431884	0.349593
NEAT1	0.190217	1.37502e-06	0.00127334	3.49294	3.30272	0.973913	0.973577
HES1	0.190113	0.00303592	0.193766	0.691897	0.501784	0.381159	0.310976
RIN2	0.189953	0.00109121	0.109901	1.25734	1.06739	0.662319	0.628049
SMARCA2	0.188275	0.000821521	0.0930817	1.29764	1.10936	0.710145	0.638211
IRAK3	0.185178	0.0029849	0.192533	1.48755	1.30237	0.698551	0.664634
PECAM1	0.185154	0.00036588	0.0576098	1.62974	1.44459	0.76087	0.735772
SYNE2	0.183679	0.000156841	0.030761	2.0079	1.82422	0.853623	0.829268
SORT1	0.181727	0.00613912	0.29625	1.70993	1.5282	0.75942	0.721545
AC011997.1	0.181661	4.84266e-06	0.00300765	0.320205	0.138544	0.214493	0.119919
PLXNA2	0.180819	0.00275484	0.182954	1.11944	0.938625	0.623188	0.544715
SLCO4A1	0.179944	0.00535113	0.273487	0.977075	0.797131	0.507246	0.455285
LAMA5	0.179122	0.000525351	0.072109	0.498548	0.319426	0.344928	0.276423
PRKCH	0.175974	0.00196749	0.152392	1.97672	1.80075	0.82029	0.794715
MAP2K5	0.174765	0.00219684	0.161929	0.803719	0.628954	0.502899	0.434959
ST6GALNAC3	0.174509	0.00669264	0.304358	3.40952	3.23501	0.966667	0.936992
SEC14L1	0.173854	0.00104272	0.107272	1.98481	1.81095	0.83913	0.802846
BHLHE40	0.171957	0.000432885	0.0642394	0.766575	0.594618	0.468116	0.355691
FKBP5	0.170879	0.00630593	0.300642	0.964817	0.793938	0.489855	0.439024
ZBTB16	0.170432	0.0160884	0.461174	1.47094	1.30051	0.704348	0.630081
CMTM8	0.169541	0.00623106	0.299685	1.24422	1.07468	0.642029	0.589431
SLC7A1	0.16861	0.0141246	0.435795	1.62255	1.45394	0.749275	0.670732
RIMKLB	0.168336	0.0238742	0.551822	1.18593	1.0176	0.623188	0.587398
MARCH6	0.167754	0.000733639	0.0869427	0.964422	0.796668	0.6	0.53252
CHN1	0.167401	0.00148725	0.128837	0.816248	0.648847	0.52029	0.45122
ELOVL7	0.166337	0.00407973	0.232697	2.56195	2.39561	0.895652	0.892276
AL139807.1	0.166203	0.000396164	0.0606691	0.534355	0.368152	0.347826	0.254065
FOXN3	0.166188	0.00980573	0.363386	1.46749	1.3013	0.711594	0.672764
FCHSD2	0.166079	0.00439718	0.242953	1.61144	1.44536	0.775362	0.731707
EPAS1	0.165636	0.0416823	0.657799	2.78402	2.61839	0.955072	0.916667
FLT1	0.164824	0.000377385	0.0586622	3.52017	3.35535	0.953623	0.961382
ABCB1	0.164645	0.00782825	0.324484	2.93015	2.7655	0.931884	0.924797
IFNGR1	0.163957	0.00633295	0.300842	0.767484	0.603527	0.469565	0.416667
SDK1	0.163669	0.00601997	0.293274	0.414816	0.251147	0.217391	0.160569
ALPL	0.163362	0.00423226	0.238557	0.545235	0.381872	0.324638	0.256098
DPYD	0.163141	0.00677542	0.30518	1.20864	1.0455	0.64058	0.599593
MECP2	0.162833	0.000572246	0.0738201	0.560184	0.397351	0.408696	0.329268
HDAC8	0.162614	0.00234109	0.168697	0.830348	0.667733	0.507246	0.443089
NXN	0.16255	0.00856237	0.335081	1.87661	1.71406	0.821739	0.79065
PARP14	0.162218	0.00678868	0.30518	1.13559	0.973374	0.636232	0.569106
PPP6R3	0.162114	0.00116048	0.113506	1.3067	1.14458	0.723188	0.680894
PICALM	0.16142	0.000377811	0.0586622	2.17697	2.01555	0.868116	0.865854
CRIM1	0.161009	0.0327546	0.629851	1.87129	1.71028	0.778261	0.770325
GGT5	0.159245	0.0008184	0.0930423	0.563711	0.404466	0.388406	0.306911
WDR60	0.159066	0.00723027	0.311625	0.985057	0.825991	0.565217	0.518293
ZNF609	0.158204	0.00631311	0.300642	0.913114	0.75491	0.556522	0.50813
SLC19A3	0.157566	0.00448822	0.245156	0.885213	0.727647	0.528986	0.465447
ATP13A3	0.157191	0.00381048	0.22539	0.635093	0.477902	0.413043	0.339431
APOLD1	0.157006	0.00513591	0.264997	1.65065	1.49365	0.757971	0.713415
HSPG2	0.156788	7.31556e-05	0.018873	0.347458	0.19067	0.249275	0.158537
GNA14	0.156244	0.00114908	0.113347	0.425114	0.268869	0.265217	0.191057
LEPR	0.156097	0.0116786	0.399263	1.1013	0.945201	0.581159	0.54878
NDRG1	0.155526	0.0168833	0.469076	0.78844	0.632914	0.473913	0.420732
SLC52A3	0.1547	1.56525e-05	0.00673019	0.343857	0.189157	0.268116	0.170732
CTTNBP2NL	0.153548	0.0118564	0.402469	0.86584	0.712292	0.527536	0.48374
WSB1	0.152917	0.0031411	0.197648	1.52372	1.37081	0.772464	0.739837
GLIS3	0.15231	0.038988	0.644415	0.950712	0.798402	0.47971	0.449187
ITGA1	0.15105	0.0317317	0.622606	1.91389	1.76284	0.785507	0.77439
ME3	0.150401	0.00212621	0.160606	0.467816	0.317414	0.331884	0.26626
S100A10	-0.1506	0.00107036	0.109111	0.457274	0.607874	0.307246	0.396341
APP	-0.150954	0.00764565	0.323762	1.68619	1.83714	0.794203	0.837398
ANGPT2	-0.151193	0.02421	0.554613	0.667784	0.818977	0.357971	0.420732
RHOJ	-0.151442	0.00281343	0.185014	0.630432	0.781874	0.408696	0.481707
YBX3	-0.151859	0.0150069	0.446981	1.01402	1.16588	0.556522	0.599593
NACA	-0.152391	0.00054897	0.0722605	0.443115	0.595506	0.327536	0.420732
CFDP1	-0.153553	0.000544659	0.0722605	0.434246	0.587799	0.324638	0.410569
RPLP1	-0.153736	0.0252241	0.562477	1.05889	1.21262	0.569565	0.630081
NBDY	-0.153749	0.000505899	0.0704018	0.521893	0.675642	0.369565	0.46748
CELF2	-0.154194	0.00572445	0.284003	0.967606	1.1218	0.586957	0.654472
RPLP2	-0.154501	0.00241547	0.169732	0.64678	0.801281	0.428986	0.512195
DISC1	-0.154915	0.00285194	0.186813	0.493786	0.648701	0.330435	0.406504
RPS11	-0.155133	0.00395159	0.228762	0.64236	0.797493	0.444928	0.530488
H3F3A	-0.155908	0.00156883	0.132533	0.723896	0.879804	0.478261	0.560976
HSPE1	-0.156098	1.52202e-07	0.000323617	0.137744	0.293841	0.126087	0.239837
RPL28	-0.156752	0.0091036	0.347345	0.970245	1.127	0.549275	0.615854
COL4A4	-0.156981	0.000416721	0.0629549	0.311668	0.468649	0.211594	0.296748
RNF169	-0.157232	0.000251495	0.0439305	0.40971	0.566942	0.315942	0.404472
RPL11	-0.157692	0.0050455	0.262524	0.784613	0.942305	0.498551	0.54878
MALAT1	-0.159075	1.18824e-06	0.00124535	5.90117	6.06024	1	1
SRSF4	-0.159105	0.00207417	0.158821	0.779481	0.938587	0.524638	0.597561
RPL18	-0.159582	0.00290609	0.189222	0.72608	0.885662	0.471014	0.546748
RPL5	-0.160515	0.00070565	0.0848247	0.531775	0.69229	0.394203	0.473577
NID1	-0.160931	6.83279e-05	0.0181872	0.299021	0.459952	0.204348	0.304878
CLU	-0.161203	0.00355447	0.213638	0.584507	0.74571	0.495652	0.534553
PTGDS	-0.162294	0.00808534	0.326706	0.462939	0.625233	0.337681	0.396341
RPL27A	-0.16332	0.000385084	0.0592429	0.548063	0.711383	0.402899	0.493902
SLC6A1	-0.16362	0.000177906	0.0339012	0.452377	0.615997	0.217391	0.327236
PLCB1	-0.163742	0.00980048	0.363386	1.09062	1.25436	0.573913	0.666667
SLC1A1	-0.164362	0.0160319	0.46113	1.24985	1.41421	0.617391	0.691057
SLC1A3	-0.164423	0.0015671	0.132533	0.376713	0.541136	0.263768	0.339431
RPS28	-0.164694	0.0260115	0.568082	1.27221	1.4369	0.611594	0.689024
RPS8	-0.164979	0.00425455	0.23901	0.817112	0.982091	0.510145	0.567073
TAX1BP1	-0.16541	0.000454029	0.0664048	0.695737	0.861147	0.47971	0.573171
FAU	-0.165478	0.00123881	0.117194	0.632524	0.798001	0.418841	0.506098
NCL	-0.166349	1.99106e-05	0.0079651	0.340824	0.507173	0.284058	0.390244
CPE	-0.167021	0.00360985	0.216191	0.64055	0.807571	0.395652	0.469512
ZEB1	-0.167369	0.00865601	0.338351	1.71831	1.88568	0.776812	0.831301
FRMD4A	-0.167689	5.7705e-05	0.0161276	0.39166	0.559349	0.304348	0.412602
QKI	-0.16802	0.00598536	0.292194	1.93212	2.10014	0.843478	0.886179
RPL12	-0.168112	0.00010569	0.0246155	0.379377	0.547489	0.292754	0.390244
HSPH1	-0.168184	0.00916265	0.348264	0.354286	0.52247	0.257971	0.321138
ABCC9	-0.168272	1.1041e-05	0.0054455	0.261785	0.430057	0.172464	0.280488
MYL6	-0.168988	0.00186074	0.147589	0.684197	0.853185	0.453623	0.52439
RPS7	-0.169561	0.00116696	0.113506	0.687973	0.857535	0.450725	0.54065
SGMS1	-0.171554	0.00308432	0.195174	1.50936	1.68091	0.728986	0.78252
ABLIM3	-0.17188	0.000138155	0.0293255	0.518397	0.690277	0.344928	0.453252
MAP1B	-0.172669	9.24664e-05	0.0227311	0.514134	0.686803	0.402899	0.514228
MT-CO3	-0.17276	0.000103846	0.0245267	2.13744	2.3102	0.910145	0.932927
DNAJB1	-0.173388	5.73032e-06	0.00339418	0.197681	0.371069	0.149275	0.25
RBMS1	-0.173482	0.00243561	0.169732	1.1335	1.30698	0.618841	0.680894
RPL19	-0.173527	0.000572283	0.0738201	0.650108	0.823635	0.42029	0.518293
CAVIN2	-0.174097	0.00466826	0.249704	0.831318	1.00541	0.481159	0.544715
GRM8	-0.174384	0.000130761	0.0282932	0.355975	0.530359	0.172464	0.268293
EMCN	-0.174605	0.00394316	0.228762	1.09628	1.27089	0.582609	0.666667
RPL6	-0.174837	0.00100605	0.104738	0.635627	0.810464	0.424638	0.50813
ZCCHC24	-0.174872	4.63092e-05	0.0140345	0.252724	0.427597	0.215942	0.308943
RPS16	-0.175085	0.00117378	0.113534	0.502826	0.677911	0.386957	0.45122
FBXL7	-0.175403	0.00524282	0.26927	0.930417	1.10582	0.501449	0.585366
RPL13A	-0.175452	0.00210286	0.159801	0.821317	0.996769	0.52029	0.595528
TRPC4	-0.175512	0.000256243	0.0445279	0.232735	0.408247	0.153623	0.231707
YWHAB	-0.176995	0.000105167	0.0246155	0.512855	0.68985	0.391304	0.487805
A2M	-0.177298	0.00116762	0.113506	1.69665	1.87395	0.757971	0.770325
DCN	-0.177392	0.000245782	0.0431573	0.373026	0.550417	0.227536	0.319106
RPL10A	-0.180126	6.23889e-05	0.0172925	0.409129	0.589255	0.323188	0.418699
ITM2A	-0.183582	0.00339192	0.20721	0.928148	1.11173	0.515942	0.575203
IMMP2L	-0.184045	0.0362072	0.644415	1.50015	1.68419	0.631884	0.731707
GPCPD1	-0.18417	0.0292251	0.598018	1.97907	2.16324	0.762319	0.815041
RPS4X	-0.185094	2.69086e-05	0.00940064	0.433499	0.618593	0.331884	0.443089
RPL23	-0.185996	4.64496e-05	0.0140345	0.402091	0.588087	0.315942	0.414634
FERMT2	-0.186449	3.08135e-05	0.0104386	0.484597	0.671047	0.378261	0.473577
SKP1	-0.187283	6.3237e-06	0.00360161	0.375016	0.562299	0.307246	0.420732
PCBP3	-0.187647	0.00117467	0.113534	0.277334	0.464981	0.162319	0.229675
MT-CO2	-0.187784	0.000675869	0.0824265	1.84119	2.02897	0.888406	0.914634
RBPMS	-0.188133	0.000465218	0.067252	0.751032	0.939166	0.456522	0.54878
RPS26	-0.188889	4.9141e-05	0.0145165	0.509548	0.698437	0.35942	0.465447
HSPD1	-0.189816	0.00031613	0.0514678	0.301087	0.490903	0.262319	0.341463
HSPB1	-0.190057	3.23152e-05	0.0107306	0.338617	0.528674	0.226087	0.331301
RPL34	-0.190156	0.000150839	0.0300774	0.63947	0.829627	0.430435	0.538618
RPL22	-0.19021	1.05007e-05	0.00533595	0.379418	0.569627	0.301449	0.418699
ADGRF5	-0.190245	0.00460824	0.247863	1.46881	1.65906	0.713043	0.796748
HSP90B1	-0.19134	4.30069e-06	0.00272144	0.335234	0.526574	0.284058	0.394309
RPS3A	-0.191661	1.86698e-05	0.00773021	0.470981	0.662642	0.350725	0.46748
MT-ND5	-0.192372	0.000352252	0.0557256	1.08144	1.27381	0.676812	0.695122
FAM13A	-0.192377	0.000499657	0.0702264	0.484291	0.676668	0.317391	0.402439
MT-ND4	-0.192854	0.0028625	0.18714	1.66261	1.85546	0.801449	0.847561
RHOB	-0.193422	3.73822e-06	0.00255862	0.36559	0.559012	0.276812	0.394309
GRM3	-0.194206	0.000151562	0.0300774	0.412403	0.60661	0.211594	0.308943
SRP14	-0.196857	2.17551e-05	0.00829117	0.550076	0.746933	0.382609	0.49187
RPL14	-0.197709	1.23585e-05	0.00575667	0.494724	0.692433	0.376812	0.485772
RPL30	-0.198539	2.65892e-05	0.00940064	0.49481	0.69335	0.356522	0.469512
MYO1B	-0.198674	0.000119309	0.0266369	0.582587	0.781261	0.333333	0.449187
VIM	-0.199253	0.000596403	0.0757658	0.992893	1.19215	0.557971	0.644309
PNRC1	-0.199501	9.77082e-07	0.00109231	0.372866	0.572367	0.298551	0.420732
TMSB10	-0.200234	0.0211015	0.517705	1.74505	1.94529	0.692754	0.77439
PHACTR1	-0.201699	0.00210604	0.159801	0.946784	1.14848	0.566667	0.636179
RPL24	-0.201847	6.33594e-06	0.00360161	0.506244	0.708091	0.35942	0.48374
PITPNC1	-0.202748	0.0122663	0.408527	1.25936	1.46211	0.627536	0.644309
SVIL	-0.202791	0.00105672	0.10838	1.08853	1.29132	0.594203	0.660569
PDGFRB	-0.203309	0.000116365	0.0266369	0.435848	0.639157	0.215942	0.317073
CALD1	-0.207308	0.0043842	0.242636	1.19345	1.40076	0.572464	0.634146
HSPA8	-0.20833	1.90282e-07	0.000356244	0.325336	0.533666	0.26087	0.396341
RPL23A	-0.21188	4.18726e-06	0.00270062	0.508778	0.720658	0.371014	0.497967
FTL	-0.212884	0.000304034	0.05023	0.95935	1.17223	0.557971	0.646341
TM4SF18	-0.214376	9.32861e-06	0.00481327	0.343085	0.557461	0.257971	0.361789
RPL13	-0.215829	0.000536443	0.0722605	1.19868	1.41451	0.621739	0.70122
HSP90AB1	-0.218144	1.99399e-05	0.0079651	0.81568	1.03382	0.549275	0.656504
RPS27A	-0.219115	0.000201016	0.0370421	0.875485	1.0946	0.523188	0.626016
COL4A1	-0.219588	2.59369e-05	0.00940064	0.471625	0.691214	0.297101	0.406504
SERF2	-0.22036	9.21819e-06	0.00481327	0.605791	0.826151	0.411594	0.526423
CACNA1C	-0.223301	0.000326324	0.0528709	0.648625	0.871926	0.334783	0.430894
RPL41	-0.224094	0.00081011	0.0924132	1.04242	1.26652	0.566667	0.670732
SGIP1	-0.226929	0.000137877	0.0293255	0.488118	0.715047	0.257971	0.353659
TPT1	-0.226978	7.40178e-05	0.0189497	1.0448	1.27178	0.613043	0.658537
KANK1	-0.230949	2.2364e-05	0.00842747	0.618972	0.849921	0.427536	0.530488
PRKG1	-0.232169	0.000183348	0.0345457	0.584528	0.816697	0.252174	0.359756
RPS25	-0.232894	1.30789e-06	0.00127334	0.571106	0.804	0.398551	0.536585
DLC1	-0.233342	0.0025997	0.177936	1.55504	1.78838	0.650725	0.693089
AL138828.1	-0.234813	2.26595e-05	0.00844393	0.33481	0.569623	0.197101	0.294715
RPS23	-0.235799	0.000196013	0.0363198	0.927911	1.16371	0.514493	0.611789
CTNNA2	-0.236064	0.0145098	0.439594	0.467913	0.703976	0.310145	0.355691
H3F3B	-0.237719	3.3489e-05	0.0110113	1.05547	1.29319	0.604348	0.678862
FTH1	-0.241203	0.000144284	0.029972	1.13598	1.37718	0.644928	0.693089
NRP1	-0.241821	1.5321e-05	0.00673019	0.742026	0.983847	0.449275	0.577236
RPS24	-0.243021	1.35854e-06	0.00127334	0.605783	0.848804	0.418841	0.534553
PTN	-0.243383	3.67703e-05	0.0115252	0.572684	0.816067	0.307246	0.420732
COL4A2	-0.24452	2.34881e-05	0.00865651	0.581791	0.826311	0.368116	0.471545
MAP4K4	-0.245179	1.26777e-05	0.00582446	0.967313	1.21249	0.572464	0.680894
RPL10	-0.250813	2.66522e-05	0.00940064	0.925425	1.17624	0.53913	0.630081
TM4SF1	-0.251996	6.51891e-05	0.0176316	0.520402	0.772397	0.353623	0.439024
RNF152	-0.254175	4.79973e-07	0.000699884	0.362766	0.616941	0.223188	0.345528
RPL3	-0.254534	1.17706e-05	0.00556002	0.921005	1.17554	0.530435	0.650407
B2M	-0.256803	0.000217078	0.0394882	1.89822	2.15502	0.773913	0.839431
LAMA4	-0.257167	2.12872e-06	0.00166031	0.612887	0.870054	0.384058	0.51626
COLEC12	-0.260062	5.19718e-06	0.00316915	0.493126	0.753188	0.234783	0.357724
GPR85	-0.260741	1.99496e-05	0.0079651	0.768977	1.02972	0.417391	0.534553
AKAP12	-0.261035	0.000455397	0.0664048	1.08161	1.34265	0.54058	0.615854
GPC5	-0.262842	3.80036e-05	0.0118015	0.530477	0.793319	0.246377	0.355691
MT1E	-0.26285	3.8882e-06	0.00257594	0.481064	0.743914	0.333333	0.439024
TMSB4X	-0.265179	2.09133e-05	0.00815569	1.14971	1.41489	0.610145	0.695122
HMGB1	-0.271113	1.82634e-06	0.00152514	0.951504	1.22262	0.566667	0.666667
RPL32	-0.273675	7.5998e-08	0.000212402	0.590845	0.86452	0.418841	0.554878
ZNF385D	-0.278689	1.73895e-05	0.0072901	0.555834	0.834523	0.328986	0.439024
CALM1	-0.283568	1.74114e-06	0.00149729	1.19478	1.47835	0.63913	0.754065
ADAMTS9	-0.284905	0.0263689	0.570041	1.31879	1.6037	0.537681	0.53252
PDE7B	-0.287843	0.000117554	0.0266369	0.69237	0.980213	0.336232	0.428862
EIF1	-0.28857	9.27434e-07	0.00109231	0.933915	1.22249	0.557971	0.662602
RPS6	-0.289135	5.45468e-07	0.000762245	0.779572	1.06871	0.5	0.595528
RPS18	-0.302098	3.04006e-08	0.000101958	0.700732	1.00283	0.45942	0.603659
HSPA1A	-0.304612	1.43117e-06	0.00127334	0.648118	0.95273	0.333333	0.46748
CP	-0.30587	4.87543e-05	0.0145165	0.54663	0.8525	0.272464	0.369919
PTMA	-0.33058	1.92226e-06	0.00153497	1.62988	1.96046	0.723188	0.821138
HSP90AA1	-0.333803	1.67959e-08	7.04127e-05	1.13348	1.46728	0.653623	0.768293
ATP1A2	-0.371042	1.44275e-06	0.00127334	0.88233	1.25337	0.384058	0.520325
RGS5	-0.384754	6.91046e-06	0.00386271	1.15357	1.53833	0.463768	0.597561
FAM155A	-0.396654	3.28437e-07	0.000550755	0.948326	1.34498	0.437681	0.581301
EEF1A1	-0.437734	1.72481e-11	2.89233e-07	1.3157	1.75344	0.647826	0.784553
MT-CO1	-0.529827	6.73497e-09	3.22682e-05	1.63257	2.1624	0.878261	0.920732

## Sheet: SuppTable11e_EndoCTERHIvCtrl
Gene	Log2_FC	Pvalue	FDR	group1MeanExp	group2MeanExp	group1ExprPerc	group2ExprPerc
ADAMTS9	1.14671	1.78581e-56	5.98925e-52	1.43738	0.290667	0.535533	0.158621
ITGA1	0.664517	2.31306e-25	7.75755e-22	1.85102	1.1865	0.78088	0.563793
RPGR	0.614139	4.1082e-30	2.29635e-26	1.03441	0.420267	0.518613	0.241379
SLCO4A1	0.593678	2.52494e-34	2.11703e-30	0.902174	0.308496	0.485618	0.187931
IL4R	0.593261	8.81388e-28	3.28445e-24	1.06856	0.475302	0.532995	0.275862
PITPNC1	0.588963	2.52314e-22	5.28882e-19	1.34375	0.754788	0.634518	0.403448
MGAT5	0.585483	3.42308e-25	1.04367e-21	1.44455	0.859067	0.717428	0.456897
ELL2	0.570541	6.92236e-28	2.90203e-24	0.907377	0.336836	0.463621	0.206897
CAMK2D	0.554819	2.11443e-22	4.72758e-19	1.33945	0.784632	0.6489	0.422414
HIF1A-AS2	0.522712	1.2438e-15	1.30358e-12	1.35852	0.835803	0.58714	0.401724
SLC16A1	0.505824	8.32331e-16	9.00475e-13	1.17829	0.672468	0.526227	0.343103
FKBP5	0.500642	6.00076e-23	1.43753e-19	0.89369	0.393048	0.468697	0.236207
MKL2	0.495221	1.3166e-14	1.07698e-11	2.07271	1.57749	0.854484	0.687931
IL1RL1	0.489593	6.99744e-13	4.19072e-10	0.513635	0.0240413	0.262267	0.0155172
BACE2	0.485929	1.33749e-24	3.73807e-21	0.833373	0.347444	0.459391	0.208621
PLSCR4	0.483195	2.90481e-23	7.49396e-20	0.975716	0.492521	0.547377	0.3
IL18R1	0.478991	1.23863e-39	2.07706e-35	0.586274	0.107283	0.366328	0.0672414
CP	0.475186	1.03496e-09	2.44439e-07	0.673946	0.19876	0.313029	0.108621
CHSY1	0.46292	4.96148e-16	5.73786e-13	1.23516	0.772243	0.601523	0.398276
AKAP12	0.460791	2.8903e-15	2.69264e-12	1.19027	0.729475	0.571912	0.358621
YBX3	0.455181	8.51862e-19	1.36046e-15	1.07723	0.622047	0.57445	0.355172
GALNT15	0.448279	1.07832e-14	9.27298e-12	1.44504	0.996764	0.686971	0.5
CD59	0.447294	2.07528e-19	3.48003e-16	1.02974	0.582445	0.57445	0.351724
PLSCR1	0.444375	3.68202e-18	5.61308e-15	1.15051	0.70613	0.624365	0.394828
SORT1	0.434224	9.45121e-13	5.28291e-10	1.63429	1.20006	0.743655	0.575862
MT-ND3	0.430147	6.77826e-12	3.1141e-09	2.23674	1.80659	0.913706	0.772414
PAM	0.429958	1.67891e-13	1.12615e-10	1.77305	1.34309	0.812183	0.636207
OSMR	0.427342	5.79017e-18	8.44307e-15	1.04383	0.616485	0.582064	0.337931
ELF2	0.423502	1.64807e-14	1.28542e-11	1.43117	1.00767	0.728426	0.522414
ARRDC3	0.420646	7.26514e-29	3.48083e-25	0.576877	0.156231	0.35533	0.101724
PDE10A	0.419763	8.18742e-12	3.6612e-09	1.72941	1.30964	0.742809	0.603448
PON2	0.419386	7.80958e-16	8.73059e-13	1.21061	0.791226	0.639594	0.437931
SVIL	0.418997	1.46115e-15	1.48497e-12	1.17294	0.753947	0.621827	0.412069
VWF	0.416816	1.01539e-12	5.45341e-10	2.30001	1.88319	0.864636	0.765517
TNS1	0.408655	8.69355e-13	4.94177e-10	1.45941	1.05075	0.718274	0.525862
PLOD2	0.403695	2.01648e-20	3.97815e-17	0.658023	0.254328	0.371404	0.156897
MT-ATP6	0.39845	8.23109e-11	2.55606e-08	2.30815	1.9097	0.91286	0.784483
ATP7B	0.397365	4.19738e-20	7.82066e-17	0.799075	0.401711	0.489848	0.253448
NR3C2	0.395414	4.55744e-10	1.18486e-07	1.80096	1.40555	0.77242	0.618966
ARHGAP26	0.388598	2.16215e-10	6.14526e-08	1.77825	1.38966	0.784264	0.637931
NPAS2	0.387923	7.61077e-13	4.40086e-10	1.19647	0.808548	0.626058	0.417241
KCTD8	0.387694	3.23687e-11	1.17998e-08	0.835597	0.447903	0.386633	0.236207
SCARB1	0.386137	4.04846e-12	1.96779e-09	1.26902	0.882885	0.642978	0.451724
RAPGEF4	0.374928	1.20016e-10	3.56203e-08	1.56558	1.19065	0.743655	0.57931
CPNE8	0.373574	3.55417e-10	9.38582e-08	1.50487	1.1313	0.73181	0.562069
PICALM	0.372746	2.05427e-11	8.5057e-09	2.10978	1.73704	0.867174	0.755172
HIPK3	0.36814	1.45397e-10	4.27749e-08	1.35106	0.982922	0.685279	0.501724
ST6GALNAC3	0.367726	2.42301e-14	1.80584e-11	3.33688	2.96916	0.954315	0.931034
SBF2	0.366868	1.82067e-09	4.07078e-07	1.75021	1.38334	0.794416	0.641379
ANO2	0.366346	6.71294e-08	9.22699e-06	2.00968	1.64334	0.795262	0.689655
ELOVL7	0.365772	3.85204e-10	1.00929e-07	2.49271	2.12694	0.894247	0.822414
IRAK3	0.364814	3.09304e-10	8.4337e-08	1.41047	1.04565	0.684433	0.536207
NLK	0.363832	2.8192e-10	7.81407e-08	1.40219	1.03836	0.69797	0.536207
AFDN	0.359977	3.46414e-10	9.22845e-08	1.7336	1.37362	0.814721	0.653448
RELL1	0.358491	1.4071e-14	1.12361e-11	0.932518	0.574027	0.556684	0.339655
PARVB	0.355823	3.03056e-12	1.517e-09	1.06369	0.707869	0.595601	0.398276
FNDC3B	0.354543	3.81143e-12	1.87982e-09	1.16763	0.813084	0.64044	0.446552
EXOC2	0.351822	2.71882e-15	2.68188e-12	0.934345	0.582523	0.58291	0.351724
STAU2	0.351606	6.01224e-15	5.30628e-12	0.906585	0.55498	0.56176	0.332759
STAT3	0.350366	2.47076e-11	9.6354e-09	1.24916	0.898796	0.676819	0.494828
KALRN	0.347617	6.11426e-13	3.72837e-10	0.9554	0.607784	0.543993	0.360345
HIVEP2	0.339431	1.04447e-11	4.49094e-09	1.02732	0.687888	0.576142	0.384483
GLIS3	0.336942	7.07594e-12	3.20693e-09	0.887314	0.550372	0.467005	0.286207
SLC22A23	0.336829	2.80367e-15	2.68655e-12	0.764845	0.428016	0.466159	0.258621
UBR5	0.336209	5.19176e-10	1.31099e-07	1.28038	0.944174	0.701354	0.513793
CRIM1	0.336107	9.44525e-07	8.49262e-05	1.80427	1.46816	0.774958	0.641379
BSG	0.335829	3.84838e-07	3.87589e-05	1.76885	1.43302	0.740271	0.617241
PECAM1	0.335229	2.23361e-09	4.77139e-07	1.55267	1.21744	0.750423	0.615517
CDYL2	0.334989	9.29602e-11	2.82499e-08	1.20463	0.869639	0.646362	0.460345
FOXO1	0.333058	1.63614e-09	3.73285e-07	1.28008	0.947023	0.659898	0.465517
ZNF638	0.332378	4.30134e-09	8.32497e-07	1.49927	1.1669	0.767343	0.584483
WDR60	0.331183	4.94685e-13	3.13033e-10	0.918847	0.587664	0.545685	0.334483
ERO1A	0.331098	7.41496e-18	1.03618e-14	0.655254	0.324156	0.422166	0.203448
ACER3	0.329343	5.04488e-14	3.5999e-11	0.824607	0.495264	0.494924	0.286207
RBMS2	0.329156	8.28468e-09	1.48584e-06	1.33819	1.00904	0.709814	0.513793
STK3	0.328991	2.0368e-09	4.43574e-07	1.27601	0.947019	0.675127	0.496552
AL136531.2	0.328612	1.5606e-16	1.86927e-13	0.6914	0.362787	0.42555	0.212069
GALNT18	0.327126	5.23215e-08	7.43541e-06	2.16674	1.83962	0.817259	0.753448
ESYT2	0.32712	1.4591e-08	2.39879e-06	2.55213	2.22501	0.909475	0.837931
ERG	0.326502	3.05754e-08	4.49754e-06	1.84265	1.51615	0.803723	0.694828
REV3L	0.326465	5.14361e-11	1.74067e-08	1.01468	0.688213	0.568528	0.396552
RBMS1	0.325659	1.01425e-09	2.41248e-07	1.20571	0.880053	0.64467	0.472414
DENND4A	0.325	1.22404e-12	6.22e-10	0.963318	0.638318	0.58291	0.372414
PLEKHG1	0.324981	5.16105e-07	4.94547e-05	1.88677	1.56179	0.807953	0.675862
SIK3	0.324173	2.57619e-09	5.36526e-07	1.32922	1.00505	0.712352	0.524138
MT-CYB	0.32352	5.39232e-08	7.56684e-06	1.77533	1.45181	0.814721	0.663793
MEF2A	0.323494	2.45176e-07	2.69597e-05	2.02933	1.70584	0.845178	0.734483
HIVEP1	0.321773	1.14222e-12	5.89348e-10	0.805708	0.483935	0.471235	0.284483
ANKRD10	0.321499	1.31612e-11	5.57692e-09	1.04684	0.725338	0.632826	0.434483
EPB41L4A	0.318998	4.09608e-08	5.92131e-06	1.3682	1.0492	0.703046	0.525862
DEPP1	0.318193	4.67925e-15	4.24142e-12	0.616539	0.298346	0.361252	0.174138
MT-ND2	0.317434	2.68921e-08	4.09958e-06	1.6863	1.36887	0.823181	0.660345
NAMPT	0.315902	2.11983e-07	2.39377e-05	1.45678	1.14088	0.693739	0.567241
TNKS	0.315282	2.07363e-10	5.94404e-08	1.06786	0.75258	0.619289	0.42069
PIAS2	0.314406	9.76563e-13	5.36918e-10	0.845979	0.531573	0.521997	0.312069
CFLAR	0.312183	1.9386e-07	2.26162e-05	1.59323	1.28105	0.785956	0.627586
ASH1L	0.311939	1.85995e-08	2.9149e-06	1.27828	0.966339	0.71489	0.52069
ZFYVE28	0.310313	5.46702e-12	2.58243e-09	0.84121	0.530896	0.503384	0.312069
RAP1B	0.3093	3.18173e-09	6.42824e-07	1.17498	0.865675	0.654822	0.474138
MTUS1	0.308222	1.52733e-07	1.81645e-05	2.08628	1.77806	0.850254	0.753448
SLC1A1	0.30809	1.05244e-07	1.34062e-05	1.31827	1.01018	0.648054	0.503448
ARHGAP29	0.307097	8.13401e-08	1.07997e-05	2.08486	1.77776	0.84687	0.743103
KANSL1	0.306527	1.6504e-07	1.94215e-05	1.50005	1.19353	0.752115	0.598276
NAV2	0.305667	1.57399e-08	2.53791e-06	1.14959	0.843923	0.591371	0.431034
RBMS3	0.305411	1.15584e-07	1.45731e-05	1.37347	1.06806	0.672589	0.512069
JMJD1C	0.301252	9.37488e-08	1.21396e-05	2.33781	2.03656	0.900169	0.815517
USP34	0.300515	3.2026e-07	3.35652e-05	1.58961	1.28909	0.774958	0.636207
FOSL2	0.299573	1.0244e-12	5.45341e-10	0.819963	0.52039	0.501692	0.296552
STX12	0.297669	5.72746e-11	1.86493e-08	0.940735	0.643067	0.575296	0.377586
ATP11A	0.296539	1.51962e-09	3.49075e-07	0.981198	0.684659	0.57022	0.391379
MCC	0.296343	4.55178e-07	4.45065e-05	1.38903	1.09268	0.670051	0.537931
TSHZ2	0.296278	8.0069e-08	1.06986e-05	0.902387	0.606109	0.380711	0.243103
ITGAV	0.295872	6.76045e-10	1.66715e-07	0.994823	0.698951	0.58714	0.391379
NXN	0.295363	2.99286e-05	0.00161139	1.80895	1.51359	0.808799	0.67931
CEBPD	0.294796	8.18386e-10	1.97461e-07	0.720422	0.425626	0.395939	0.251724
SESTD1	0.293907	2.00091e-08	3.12124e-06	1.25013	0.956221	0.681049	0.512069
NUTM2A-AS1	0.289866	1.3833e-17	1.78435e-14	0.621554	0.331688	0.451777	0.224138
PKP4	0.289726	2.40435e-06	0.000187093	1.50044	1.21071	0.730964	0.584483
CTNNA1	0.28904	6.66681e-09	1.23531e-06	1.14734	0.858299	0.669205	0.475862
AGFG1	0.28817	1.06334e-06	9.36014e-05	1.60431	1.31614	0.763113	0.632759
MT2A	0.286125	6.41305e-05	0.00307258	1.74148	1.45536	0.697124	0.584483
MOSMO	0.286074	1.59564e-13	1.09213e-10	0.654449	0.368374	0.435702	0.248276
SASH1	0.285063	2.9519e-06	0.000224492	1.53569	1.25063	0.759729	0.603448
RERE	0.284632	4.66774e-06	0.000335937	1.58813	1.30349	0.79357	0.634483
SOD2	0.282723	1.84163e-06	0.00014883	0.482877	0.200154	0.302876	0.143103
CSNK1A1	0.282354	4.09404e-07	4.08648e-05	1.39745	1.11509	0.739425	0.572414
SUSD6	0.282292	4.32841e-12	2.07381e-09	0.756591	0.474299	0.486464	0.291379
MIR29B2CHG	0.28223	1.43556e-13	1.00304e-10	0.715988	0.433758	0.478003	0.265517
RFX3	0.282002	1.70031e-07	1.99389e-05	1.25025	0.968244	0.670051	0.515517
ABCD3	0.280979	9.34981e-11	2.82499e-08	0.784678	0.503699	0.470389	0.293103
ARID4B	0.280754	1.33328e-07	1.63794e-05	1.20129	0.920536	0.698816	0.505172
ARL17B	0.280423	1.75794e-09	3.95691e-07	0.348626	0.0682035	0.261421	0.0551724
RALGAPA2	0.279753	2.9831e-10	8.20059e-08	0.792968	0.513214	0.446701	0.274138
MAP3K20	0.278548	7.28838e-10	1.77129e-07	0.901908	0.62336	0.541455	0.362069
BIRC6	0.278368	9.50596e-07	8.50163e-05	1.35001	1.07164	0.739425	0.562069
GRB10	0.277876	5.79146e-06	0.000402141	1.4609	1.18302	0.71912	0.57069
CEP112	0.277678	7.89417e-07	7.31366e-05	1.32565	1.04797	0.675127	0.52931
ANKRD12	0.277567	6.52538e-07	6.11308e-05	1.54585	1.26828	0.766497	0.62931
NFIB	0.276457	3.13189e-05	0.00166198	1.70928	1.43282	0.747885	0.634483
ZBTB38	0.275981	1.0475e-06	9.24503e-05	1.26031	0.98433	0.691201	0.510345
SSBP2	0.275327	6.39942e-07	6.02875e-05	1.26327	0.98794	0.656514	0.506897
OGA	0.274453	5.54866e-10	1.38874e-07	0.947248	0.672796	0.601523	0.393103
SIPA1L2	0.273865	4.67222e-10	1.20536e-07	0.804725	0.53086	0.494924	0.32069
VGLL4	0.273689	1.47714e-08	2.4166e-06	0.994741	0.721052	0.587986	0.394828
FAM172A	0.273673	1.33303e-06	0.000112897	1.23377	0.960095	0.661591	0.501724
BBS9	0.273636	3.8963e-06	0.000288464	1.43072	1.15709	0.70643	0.560345
CAMTA1	0.271961	1.01146e-06	8.99796e-05	1.3074	1.03544	0.692893	0.52931
CERK	0.271875	7.84148e-18	1.05195e-14	0.521228	0.249353	0.381557	0.168966
DLG1	0.271494	2.07007e-07	2.36143e-05	1.13657	0.865074	0.646362	0.474138
PDK4	0.271488	2.8038e-08	4.21676e-06	0.413051	0.141563	0.28511	0.0913793
SEC14L1	0.27093	3.02021e-06	0.000229167	1.91244	1.64151	0.824027	0.72931
GADD45B	0.270455	1.28186e-07	1.58638e-05	0.488579	0.218124	0.326565	0.141379
CNTNAP3B	0.269883	3.44753e-11	1.23003e-08	0.753849	0.483966	0.469543	0.27931
ANGPT2	0.267708	9.44533e-09	1.64988e-06	0.730717	0.46301	0.384095	0.236207
WTAP	0.267518	1.23934e-14	1.03913e-11	0.605707	0.338188	0.43401	0.224138
TRIO	0.267414	2.05505e-05	0.00117215	1.95849	1.69107	0.841794	0.72931
RNF144B	0.267153	3.60655e-05	0.00186034	1.4488	1.18165	0.695431	0.574138
APOLD1	0.267115	0.000121615	0.00523813	1.5853	1.31818	0.739425	0.556897
PPP3CA	0.266338	5.39242e-06	0.00037835	1.45946	1.19312	0.730118	0.606897
EVA1C	0.265868	4.71662e-07	4.58025e-05	1.1533	0.887434	0.618443	0.468966
SORBS2	0.26514	2.9983e-05	0.00161149	2.01462	1.74948	0.805415	0.722414
LRCH1	0.264064	9.93239e-06	0.000636927	1.39494	1.13087	0.711506	0.568966
RBM17	0.262688	1.09865e-10	3.28988e-08	0.786012	0.523324	0.513536	0.312069
CELF2	0.262431	3.35722e-08	4.91679e-06	1.03179	0.769357	0.615059	0.436207
PDS5A	0.261405	3.46707e-10	9.22845e-08	0.880754	0.619349	0.57445	0.367241
CDC42BPA	0.261263	0.000349735	0.0127079	1.75933	1.49806	0.822335	0.681034
COP1	0.260791	1.4323e-07	1.72173e-05	1.1055	0.844708	0.649746	0.47931
PDZD2	0.26062	1.50358e-05	0.000902771	1.57657	1.31595	0.730964	0.62069
GOLGA4	0.259704	2.37638e-09	5.04424e-07	0.911431	0.651727	0.57868	0.384483
TMEM165	0.258764	2.9334e-11	1.09942e-08	0.735304	0.47654	0.497462	0.301724
USP53	0.258169	1.23519e-06	0.000106122	1.14115	0.882979	0.630288	0.467241
WAC	0.257783	1.14813e-06	0.000100016	1.1991	0.941319	0.685279	0.506897
SLC4A7	0.257447	1.36157e-07	1.66052e-05	0.46752	0.210073	0.323181	0.136207
CCNY	0.255819	2.17091e-05	0.00122779	2.19731	1.94149	0.860406	0.784483
MTHFD1L	0.255498	4.72529e-07	4.58025e-05	0.386393	0.130894	0.257191	0.0810345
KAT6A	0.255336	1.25182e-05	0.000777474	1.27728	1.02194	0.70643	0.52931
ACER2	0.255037	2.12441e-08	3.28334e-06	0.900431	0.645395	0.490694	0.317241
IFI16	0.254215	2.95032e-11	1.09942e-08	0.704696	0.450481	0.468697	0.277586
PRKCA	0.252659	6.42206e-11	2.07099e-08	0.735102	0.482444	0.465313	0.274138
ZMYND8	0.251211	2.55485e-09	5.35528e-07	0.799777	0.548566	0.503384	0.336207
SH3BP4	0.251168	6.331e-09	1.1862e-06	0.854864	0.603696	0.532149	0.346552
KDM4C	0.250917	1.41505e-08	2.33783e-06	0.929242	0.678325	0.576142	0.387931
AFF3	0.250682	3.52345e-06	0.00026563	0.979904	0.729222	0.451777	0.313793
RNF217	0.249783	2.23293e-11	8.91524e-09	0.612315	0.362533	0.404399	0.22931
PTK2	0.249188	3.29553e-05	0.00172426	1.4449	1.19571	0.758883	0.605172
ZNF609	0.249172	4.04621e-09	7.96639e-07	0.847262	0.59809	0.536379	0.358621
PHF10	0.24903	1.04869e-12	5.49546e-10	0.577695	0.328665	0.398477	0.212069
SLC19A3	0.248828	8.15782e-09	1.47095e-06	0.819627	0.570799	0.502538	0.334483
KIF1B	0.248067	3.23833e-09	6.50342e-07	0.806216	0.55815	0.537225	0.356897
MT1X	0.246467	3.8904e-06	0.000288464	0.466137	0.21967	0.299492	0.137931
MPDZ	0.246281	2.44473e-07	2.69597e-05	0.963515	0.717234	0.569374	0.412069
CADPS2	0.24455	9.52676e-05	0.00427722	1.57688	1.33233	0.736041	0.613793
UTY	0.243556	2.03371e-07	2.32787e-05	0.977538	0.733983	0.593909	0.418966
AFF1	0.2435	3.01016e-05	0.00161528	1.39441	1.15091	0.726734	0.574138
NEDD4	0.24296	1.92781e-09	4.25361e-07	0.785504	0.542544	0.498308	0.310345
PHIP	0.241767	1.42439e-06	0.000118834	1.09484	0.853078	0.626058	0.460345
ASAP1	0.241321	0.000317225	0.0116785	1.86684	1.62552	0.819797	0.706897
CHIC2	0.23817	5.54178e-11	1.82216e-08	0.64416	0.40599	0.433164	0.255172
CMIP	0.238075	1.18628e-08	2.01956e-06	0.655428	0.417353	0.386633	0.241379
GBE1	0.237564	1.34173e-07	1.6423e-05	0.789271	0.551707	0.458545	0.313793
CD99	0.237397	8.54345e-12	3.77013e-09	0.571664	0.334266	0.399323	0.222414
HIF1A	0.237318	8.6376e-07	7.91497e-05	0.936307	0.698989	0.536379	0.384483
LRRFIP1	0.237213	2.55266e-11	9.84036e-09	0.580472	0.343258	0.390863	0.217241
PTPN12	0.237138	0.000141086	0.00593695	1.29004	1.0529	0.708122	0.541379
USP15	0.236957	6.05988e-07	5.72496e-05	1.0229	0.785939	0.604061	0.448276
HERC4	0.236581	4.88519e-05	0.00243447	1.39743	1.16085	0.736041	0.587931
P4HA1	0.236454	1.98845e-09	4.35875e-07	0.646418	0.409963	0.409475	0.251724
TPM3	0.236378	2.50304e-09	5.27968e-07	0.756126	0.519748	0.502538	0.332759
SRPK2	0.236262	2.79118e-05	0.00151474	1.29075	1.05449	0.699662	0.539655
SORBS1	0.236126	0.00093585	0.0294433	1.90896	1.67284	0.808799	0.696552
FAT4	0.235861	5.7035e-09	1.07463e-06	0.733464	0.497603	0.451777	0.286207
ANKRD17	0.234875	7.35136e-05	0.00344825	1.33922	1.10434	0.717428	0.560345
GAPDH	0.23454	1.33823e-06	0.000113051	0.926901	0.692362	0.565144	0.496552
HNRNPC	0.234439	2.23522e-07	2.49136e-05	0.941672	0.707234	0.587986	0.412069
ETV6	0.234086	1.2065e-05	0.000752112	1.08195	0.847859	0.604061	0.443103
MYO9A	0.233914	2.33905e-06	0.00018286	1.08445	0.850539	0.615059	0.467241
TFRC	0.233845	0.000246243	0.00942752	1.39434	1.1605	0.681895	0.543103
IQSEC1	0.233631	1.31076e-09	3.03174e-07	0.731618	0.497988	0.484772	0.301724
UBE2D3	0.233502	4.14756e-06	0.000304378	1.10692	0.873422	0.655668	0.47931
PITPNM2	0.233488	1.33029e-11	5.57692e-09	0.570999	0.337511	0.390017	0.213793
MT-ND4	0.233365	0.000166416	0.00681472	1.74288	1.50952	0.820643	0.686207
SSH2	0.23334	1.0553e-07	1.34062e-05	0.820056	0.586716	0.494078	0.334483
PNISR	0.233163	2.47126e-07	2.69971e-05	0.954363	0.7212	0.608291	0.413793
PCAT19	0.232647	2.39503e-10	6.74996e-08	0.707708	0.475061	0.479695	0.286207
CREM	0.232586	5.22804e-07	4.99538e-05	0.916211	0.683624	0.51269	0.362069
STARD13	0.232336	5.2726e-06	0.000371496	1.09164	0.859302	0.601523	0.45
CLIP1	0.232309	5.12937e-11	1.74067e-08	0.635787	0.403478	0.443316	0.260345
VPS13D	0.231962	8.14692e-08	1.07997e-05	0.89687	0.664908	0.57868	0.398276
CFH	0.231746	8.75089e-05	0.00399303	0.99191	0.760164	0.485618	0.393103
ATAD2B	0.231438	2.59161e-09	5.36526e-07	0.74036	0.508923	0.494078	0.312069
PIAS1	0.231298	1.01174e-05	0.000645091	1.12367	0.892373	0.645516	0.482759
ALG13	0.23121	4.31912e-09	8.32497e-07	0.761644	0.530434	0.49577	0.315517
SMAD6	0.230989	1.05149e-05	0.000666635	1.03225	0.801257	0.529611	0.398276
LDLRAD3	0.230322	0.0002754	0.0103547	1.4478	1.21748	0.699662	0.563793
PDE8A	0.229788	4.63634e-06	0.000335116	1.009	0.779212	0.564298	0.431034
PHLPP1	0.22972	6.02079e-08	8.34401e-06	0.776624	0.546905	0.478003	0.322414
USP47	0.229029	1.52621e-08	2.48476e-06	0.818614	0.589584	0.536379	0.353448
UBE2E2	0.228836	3.80966e-07	3.84845e-05	0.800623	0.571787	0.452623	0.306897
SSH1	0.228428	1.73877e-10	5.07086e-08	0.610846	0.382417	0.412014	0.241379
SEC24B	0.227316	8.13119e-09	1.47095e-06	0.765156	0.537841	0.502538	0.325862
EPS15	0.226724	2.86581e-07	3.0544e-05	0.902037	0.675312	0.56176	0.396552
ZNF207	0.226656	8.00772e-09	1.45958e-06	0.765344	0.538688	0.522843	0.334483
AKT3	0.225555	0.00114874	0.0348655	2.23992	2.01436	0.884095	0.796552
REEP3	0.225315	2.2171e-07	2.48686e-05	0.890184	0.66487	0.540609	0.377586
TRIP12	0.224905	1.67905e-06	0.00013802	0.984236	0.759332	0.609137	0.431034
FER	0.224775	8.58688e-06	0.000562474	1.09402	0.869249	0.613367	0.465517
CUX1	0.224775	3.18939e-05	0.00168969	1.17525	0.950474	0.671743	0.506897
IGFBP3	0.224617	0.000380388	0.0136443	0.270357	0.0457393	0.147208	0.0241379
LSS	0.224382	1.94212e-07	2.26162e-05	0.383614	0.159232	0.291878	0.105172
KMT2C	0.224262	0.000120207	0.00520131	1.31011	1.08585	0.715736	0.556897
PELI1	0.223957	4.39813e-07	4.32565e-05	0.972334	0.748377	0.533841	0.363793
TSPAN14	0.223888	2.53826e-07	2.76238e-05	0.894089	0.670201	0.567682	0.386207
C22orf34	0.223522	1.63987e-05	0.000966571	0.969713	0.746191	0.510152	0.4
CCNH	0.22324	2.99331e-05	0.00161139	1.14172	0.918475	0.62775	0.474138
CNOT2	0.222542	1.9682e-07	2.27618e-05	0.812651	0.590109	0.515228	0.351724
ZNF385D	0.22214	2.74156e-06	0.000210404	0.671837	0.449697	0.374788	0.256897
NFAT5	0.222086	0.000233385	0.00906601	1.34855	1.12647	0.722504	0.567241
NFKBIA	0.221955	1.23721e-06	0.000106122	0.920405	0.698449	0.538917	0.384483
UBA6	0.221732	7.70232e-11	2.41421e-08	0.581994	0.360262	0.405245	0.232759
SCAPER	0.221517	1.19319e-06	0.000103137	0.967403	0.745886	0.592217	0.42069
MID1	0.221356	1.5032e-06	0.000124788	0.388388	0.167032	0.281726	0.112069
PLIN2	0.221262	2.03954e-06	0.000162475	0.315182	0.0939198	0.236041	0.0724138
MYOF	0.220688	1.21093e-07	1.51538e-05	0.765352	0.544664	0.471235	0.315517
SLC26A2	0.220258	6.75239e-06	0.000460288	0.396951	0.176693	0.280034	0.122414
ACSL5	0.220133	6.01831e-08	8.34401e-06	0.723318	0.503186	0.449239	0.3
HILPDA	0.219718	0.000139337	0.00587808	0.287952	0.0682343	0.174281	0.0431034
LCORL	0.21943	1.48486e-07	1.77854e-05	0.794148	0.574718	0.492386	0.331034
VAPA	0.219391	1.4228e-07	1.71729e-05	0.831374	0.611983	0.534687	0.367241
ADAMTS9-AS2	0.219307	0.000404616	0.0143295	1.34784	1.12853	0.618443	0.537931
MIA2	0.219279	3.27289e-11	1.18028e-08	0.516814	0.297536	0.361252	0.189655
MGAT4A	0.21916	2.20565e-09	4.74187e-07	0.681565	0.462405	0.454315	0.281034
WNK1	0.218821	1.03863e-05	0.000659729	1.05214	0.833315	0.624365	0.468966
SNX9	0.218772	1.70986e-08	2.71779e-06	0.691049	0.472278	0.461929	0.296552
SENP5	0.21841	7.45187e-11	2.35774e-08	0.584135	0.365726	0.41709	0.237931
ANKRD37	0.21818	1.3901e-05	0.000855431	0.71871	0.50053	0.361252	0.255172
CRYBG3	0.21815	8.99521e-07	8.17565e-05	0.860642	0.642492	0.541455	0.368966
MARCH7	0.218072	2.23973e-06	0.000176329	0.977732	0.75966	0.613367	0.431034
BRD4	0.217542	3.5732e-11	1.26145e-08	0.592369	0.374827	0.431472	0.243103
EXOC6B	0.216952	0.000397804	0.0141626	1.91713	1.70018	0.840948	0.75
UACA	0.216873	0.000173143	0.00704715	1.3409	1.12403	0.689509	0.558621
MYO1E	0.216661	0.000130801	0.00557408	1.2068	0.990139	0.637902	0.5
SYNE2	0.216577	0.00262582	0.0701153	1.93145	1.71487	0.843486	0.732759
ADAMTS9-AS1	0.216176	0.000260255	0.00990741	0.274398	0.0582221	0.160745	0.0344828
SLC38A2	0.216019	1.23581e-07	1.54077e-05	0.764553	0.548534	0.486464	0.325862
SULF2	0.215634	1.77239e-10	5.12435e-08	0.570666	0.355032	0.391709	0.218966
PXN	0.215387	6.9295e-10	1.69636e-07	0.647717	0.43233	0.447547	0.267241
NIPBL	0.215198	0.000430202	0.0151397	1.30363	1.08844	0.70643	0.546552
CCNT2	0.214866	4.82431e-13	3.11149e-10	0.534221	0.319355	0.408629	0.212069
LPP	0.214604	0.000578499	0.0195977	1.35723	1.14262	0.690355	0.539655
BPTF	0.21332	5.95484e-06	0.000412631	0.995326	0.782005	0.605753	0.427586
XRN2	0.213176	7.44254e-08	1.00244e-05	0.784743	0.571566	0.521997	0.346552
HDAC4	0.213016	5.19015e-11	1.74067e-08	0.570463	0.357447	0.405245	0.224138
SMARCC1	0.212697	1.10147e-08	1.88476e-06	0.719908	0.507211	0.490694	0.318966
PSMF1	0.21244	5.63092e-12	2.62291e-09	0.477224	0.264783	0.357868	0.186207
RPL36	0.212124	1.64925e-07	1.94215e-05	0.713658	0.501534	0.462775	0.324138
NAP1L1	0.211384	4.82922e-08	6.92147e-06	0.72833	0.516946	0.502538	0.334483
ATP1A1	0.211344	9.2941e-09	1.63197e-06	0.614883	0.403539	0.439086	0.291379
BAZ2B	0.211011	0.00159046	0.0457862	1.61813	1.40712	0.780034	0.658621
RFTN1	0.210873	6.65584e-09	1.23531e-06	0.517932	0.307059	0.330795	0.191379
UBE2H	0.210473	3.82189e-06	0.000285287	0.93056	0.720087	0.586294	0.412069
MARCH6	0.210237	1.01879e-06	9.03918e-05	0.894596	0.684359	0.571912	0.410345
RASA2	0.210052	2.29246e-06	0.000180058	0.971433	0.761382	0.596447	0.413793
ANKRD28	0.209867	3.57729e-07	3.65778e-05	0.778509	0.568641	0.484772	0.32931
RPS6KC1	0.209568	1.99983e-07	2.30482e-05	0.775598	0.56603	0.50423	0.341379
LRRC32	0.209473	2.08263e-09	4.50627e-07	0.540495	0.331022	0.360406	0.208621
DCLK1	0.209179	5.04852e-06	0.000357965	0.600536	0.391357	0.36802	0.263793
UPP1	0.208366	2.44514e-06	0.000189388	0.259524	0.0511588	0.208122	0.0465517
SLC16A1-AS1	0.208208	6.69057e-10	1.66214e-07	0.551465	0.343257	0.377327	0.210345
MAP4K5	0.207985	8.78953e-08	1.14702e-05	0.74133	0.533346	0.505076	0.331034
UVRAG	0.207489	4.64769e-05	0.00232996	1.04733	0.839839	0.610829	0.462069
DDX17	0.207352	0.00178731	0.0505419	1.62201	1.41466	0.810491	0.689655
GNA13	0.206805	3.63477e-13	2.39025e-10	0.44797	0.241165	0.340948	0.158621
FAM13A	0.206754	2.1527e-07	2.42273e-05	0.564367	0.357613	0.352792	0.225862
PEAK1	0.206456	1.00672e-05	0.000643111	0.941177	0.73472	0.562606	0.396552
MT1M	0.206455	0.00015312	0.00634777	0.418003	0.211548	0.269036	0.137931
ZMYM2	0.206025	1.0772e-07	1.36329e-05	0.782111	0.576086	0.522843	0.341379
SLC30A7	0.205971	1.03924e-11	4.49094e-09	0.473852	0.267881	0.344332	0.174138
PAPOLA	0.205697	3.62004e-07	3.69024e-05	0.801655	0.595958	0.532149	0.360345
EGLN1	0.205423	4.65055e-08	6.694e-06	0.633651	0.428228	0.41709	0.265517
DGKH	0.205307	2.63196e-05	0.00143998	1.02362	0.818317	0.589679	0.437931
VMP1	0.205255	3.07989e-09	6.26021e-07	0.601243	0.395988	0.415398	0.25
NRG3	0.204906	2.01038e-07	2.30904e-05	0.502323	0.297417	0.35956	0.241379
GJA1	0.204797	6.74301e-06	0.000460288	0.341022	0.136225	0.274112	0.124138
FMNL2	0.204771	3.14709e-07	3.32956e-05	0.66725	0.462479	0.413706	0.272414
BRAF	0.204336	5.73229e-05	0.00278909	1.08065	0.876313	0.631134	0.47931
PDCD6IP	0.204324	3.27615e-07	3.40172e-05	0.793785	0.58946	0.533841	0.355172
DYM	0.204089	3.66167e-05	0.00188063	1.09597	0.891885	0.63621	0.487931
KMT2E	0.203234	0.000708634	0.0232091	1.44455	1.24131	0.741963	0.622414
SRSF4	0.203222	1.46932e-06	0.000122278	0.845708	0.642486	0.554992	0.386207
ZNF292	0.203203	2.69949e-06	0.00020765	0.849994	0.646791	0.542301	0.374138
AKAP13	0.202716	2.58465e-05	0.00142105	0.908626	0.70591	0.538917	0.398276
GRAMD2B	0.202698	0.00010148	0.00453189	0.451031	0.248333	0.2978	0.160345
MSI2	0.202643	0.00212116	0.0586725	1.41459	1.21194	0.736041	0.587931
PIK3CA	0.20237	9.783e-09	1.69125e-06	0.608169	0.405799	0.422166	0.258621
NEAT1	0.202058	5.37451e-08	7.56684e-06	3.41376	3.2117	0.973773	0.972414
SERINC5	0.202036	0.00102708	0.0316019	1.2551	1.05307	0.676819	0.534483
TMEM131	0.201635	5.02358e-07	4.85536e-05	0.795017	0.593382	0.527919	0.355172
PHKB	0.201334	0.000688848	0.0226718	1.2232	1.02186	0.673435	0.537931
RHOJ	0.201157	2.5451e-07	2.76238e-05	0.693469	0.492312	0.439086	0.291379
TMSB10	0.200916	0.00706238	0.152418	1.8284	1.62748	0.726734	0.660345
RNF115	0.200824	1.44835e-05	0.000876799	0.951845	0.751021	0.562606	0.415517
RB1CC1	0.200507	8.78876e-08	1.14702e-05	0.725591	0.525084	0.492386	0.318966
SMAP1	0.20026	6.75794e-08	9.2334e-06	0.684753	0.484493	0.461083	0.298276
SPAG9	0.200172	0.000247583	0.0094572	1.17567	0.975497	0.673435	0.512069
DENND1A	0.199315	0.00387588	0.094634	1.5033	1.30398	0.754653	0.62931
SETD5	0.199218	0.000210613	0.00829216	1.10997	0.910755	0.656514	0.491379
TUBA1B	0.198864	2.10171e-07	2.38632e-05	0.594828	0.395964	0.430626	0.312069
ANO6	0.198767	2.8688e-07	3.0544e-05	0.712893	0.514125	0.460237	0.306897
SFMBT2	0.19875	3.85485e-06	0.000286661	0.829405	0.630655	0.506768	0.351724
PHF21A	0.198661	1.54599e-05	0.000922585	0.942057	0.743396	0.556684	0.410345
SWAP70	0.198622	2.43371e-06	0.00018894	0.825811	0.627189	0.520305	0.363793
ANKIB1	0.198404	1.18893e-07	1.49343e-05	0.721613	0.523208	0.486464	0.317241
NUP98	0.198218	3.18342e-11	1.17325e-08	0.549069	0.350851	0.408629	0.22069
MIER1	0.198166	5.68164e-09	1.07463e-06	0.557598	0.359432	0.398477	0.243103
ZNF718	0.197999	2.1336e-11	8.72644e-09	0.486891	0.288892	0.364636	0.189655
NGLY1	0.197322	5.52692e-11	1.82216e-08	0.469434	0.272113	0.349408	0.184483
TEAD1	0.197188	0.00045853	0.0160189	1.23318	1.036	0.664975	0.536207
PIBF1	0.197164	9.39853e-07	8.49155e-05	0.780551	0.583387	0.505922	0.339655
HACE1	0.197008	2.23018e-11	8.91524e-09	0.448583	0.251575	0.329949	0.168966
AGTPBP1	0.196986	4.50942e-07	4.42214e-05	0.703255	0.506269	0.455161	0.312069
PTBP2	0.196977	1.7147e-06	0.000139921	0.851352	0.654375	0.549069	0.387931
NEDD9	0.196813	0.00178191	0.0504318	1.40685	1.21003	0.703892	0.558621
NCOR1	0.196084	3.28073e-05	0.00171921	1.00007	0.803983	0.620981	0.462069
ABCA1	0.196078	3.54183e-09	7.0706e-07	0.472337	0.276259	0.315567	0.174138
CAST	0.196005	3.40477e-05	0.00176872	0.948858	0.752853	0.571912	0.431034
SRSF11	0.195922	3.42853e-07	3.52718e-05	0.77243	0.576508	0.537225	0.362069
PLXNA2	0.195653	3.72224e-05	0.0019059	1.04418	0.848526	0.590525	0.434483
FARP1	0.195263	9.41874e-07	8.49155e-05	0.759874	0.564611	0.478003	0.318966
FKBP1A	0.195147	8.9489e-09	1.58616e-06	0.511688	0.316541	0.367174	0.225862
PRKAG2	0.194947	3.12616e-10	8.45526e-08	0.455638	0.260691	0.336717	0.182759
EMP1	0.194294	7.50891e-05	0.00350256	0.475707	0.281412	0.28934	0.143103
PCNX1	0.194279	3.85284e-05	0.0019608	0.974684	0.780405	0.594755	0.439655
MFAP3	0.193893	4.91384e-06	0.000349894	0.41442	0.220527	0.311337	0.143103
BRWD1	0.193652	1.87244e-05	0.00108459	0.929415	0.735763	0.581218	0.42069
RAP1A	0.193629	3.40296e-05	0.00176872	0.978277	0.784648	0.588832	0.443103
BACH1	0.193595	9.89875e-06	0.000635985	0.792092	0.598497	0.471235	0.343103
ADIPOR2	0.193247	0.00503976	0.116247	1.8376	1.64435	0.804569	0.705172
TNPO1	0.193076	1.40309e-07	1.70495e-05	0.680928	0.487852	0.462775	0.306897
ATF6	0.192943	5.26925e-07	5.02046e-05	0.71163	0.518687	0.468697	0.310345
DCAF6	0.192857	3.71228e-07	3.7614e-05	0.680359	0.487501	0.456853	0.306897
PPP1R12B	0.192741	1.23867e-08	2.08757e-06	0.592038	0.399297	0.405245	0.244828
ARFGEF2	0.19267	9.02522e-05	0.00409591	1.05987	0.8672	0.624365	0.474138
USP24	0.192538	2.04071e-08	3.16858e-06	0.622163	0.429625	0.44247	0.282759
KDM6A	0.191698	1.32855e-05	0.000820473	0.915572	0.723874	0.566836	0.396552
CSNK1G3	0.191687	2.87633e-08	4.28739e-06	0.584309	0.392622	0.409475	0.258621
TRIM22	0.191585	4.98346e-11	1.72305e-08	0.457371	0.265787	0.337563	0.172414
RNF145	0.191435	8.98593e-09	1.58616e-06	0.564566	0.373131	0.390017	0.232759
CPSF6	0.191406	9.97845e-09	1.71619e-06	0.653185	0.461779	0.472081	0.293103
BTBD9	0.191108	0.000299799	0.0111718	1.04565	0.85454	0.544839	0.439655
COL4A2	0.190925	8.56121e-06	0.000562474	0.683571	0.492645	0.411168	0.293103
ASRGL1	0.190636	7.31487e-05	0.00343594	0.32253	0.131894	0.230964	0.0931034
CHD1L	0.190626	7.67278e-06	0.000514659	0.358098	0.167471	0.27242	0.112069
RBM26	0.190581	2.18696e-06	0.000173396	0.791893	0.601312	0.527919	0.37069
CLEC16A	0.190564	1.88772e-09	4.19275e-07	0.513335	0.322772	0.366328	0.212069
CRTC3	0.19038	4.06182e-09	7.96639e-07	0.586988	0.396608	0.416244	0.243103
OGT	0.189627	2.77619e-09	5.67731e-07	0.546798	0.35717	0.400169	0.236207
CRBN	0.189592	8.61519e-11	2.65079e-08	0.493714	0.304122	0.382403	0.206897
EDN1	0.189405	8.11559e-07	7.49809e-05	0.629746	0.440341	0.351946	0.22069
ANXA2	0.189218	2.61778e-10	7.31626e-08	0.472708	0.283489	0.335871	0.174138
ATF2	0.189048	8.58207e-09	1.53099e-06	0.588537	0.399488	0.423012	0.258621
TPM1	0.188642	0.000452361	0.015853	1.07702	0.888375	0.632826	0.477586
PRRC2C	0.188435	0.000304224	0.0113116	1.0891	0.900664	0.647208	0.503448
TAF1	0.188287	1.27528e-08	2.13852e-06	0.564296	0.376009	0.403553	0.246552
ODF2L	0.188271	3.84032e-08	5.59985e-06	0.578141	0.38987	0.407783	0.256897
PIK3R3	0.187956	1.28395e-08	2.14234e-06	0.5658	0.377845	0.377327	0.224138
SGPP2	0.187681	3.67332e-05	0.00188373	0.90753	0.719849	0.524535	0.382759
ENSA	0.187529	1.03632e-07	1.32656e-05	0.631919	0.44439	0.454315	0.3
FYN	0.187105	0.000965147	0.0300549	1.21447	1.02737	0.666667	0.527586
MCTP1	0.186805	0.00130699	0.0389288	0.526705	0.339899	0.298646	0.177586
JAK1	0.186741	3.25315e-05	0.00171009	0.908487	0.721746	0.555838	0.418966
CPT1A	0.186545	2.61623e-09	5.383e-07	0.593805	0.40726	0.434856	0.258621
N4BP2L2	0.186202	0.00195943	0.0549459	1.53382	1.34762	0.78934	0.675862
NPIPB5	0.186116	5.74546e-05	0.00278909	0.961149	0.775033	0.554146	0.405172
ATXN2	0.185877	2.52174e-05	0.00138874	0.920056	0.734179	0.583756	0.422414
EGFR	0.185704	0.000158849	0.00653678	1.0404	0.854692	0.587986	0.441379
CCSER1	0.18564	6.09962e-06	0.000420924	0.624618	0.438977	0.365482	0.253448
USP32	0.185511	2.37434e-08	3.65279e-06	0.550674	0.365164	0.392555	0.241379
ADGRL4	0.185201	0.00244768	0.065989	1.49807	1.31287	0.724196	0.624138
PARP14	0.184557	0.000295115	0.0110095	1.06807	0.883513	0.608291	0.463793
SLCO3A1	0.184503	0.000270947	0.0102196	1.03021	0.84571	0.600677	0.45
ARHGEF7	0.184376	5.99872e-06	0.000414815	0.81585	0.631474	0.527073	0.367241
WSB1	0.184312	0.011202	0.220866	1.46007	1.27576	0.758883	0.62931
TTC17	0.184267	0.000537424	0.0182986	1.12173	0.937461	0.643824	0.503448
TCF7L2	0.184255	0.000380132	0.0136443	1.04984	0.865587	0.598139	0.45
PCBP3	0.184116	0.0146109	0.27058	0.355441	0.171325	0.190355	0.110345
SEMA6A	0.183493	3.61108e-05	0.00186034	0.870442	0.686949	0.514382	0.375862
VPS13C	0.183038	0.000202001	0.00800792	1.03073	0.847689	0.630288	0.462069
LAMA5	0.182925	1.65725e-05	0.000975101	0.423989	0.241064	0.316413	0.158621
GIGYF2	0.182583	6.502e-07	6.10824e-05	0.715495	0.532913	0.49154	0.32931
TMEM123	0.181984	0.00094421	0.0296224	1.14797	0.965981	0.621827	0.477586
RPS6KA3	0.181756	9.30544e-05	0.00418907	0.927152	0.745395	0.559222	0.418966
SMAD7	0.181659	0.000135881	0.00576856	0.413345	0.231686	0.286802	0.15
CLDN5	0.181555	0.0057662	0.129703	2.11574	1.93419	0.816413	0.765517
ZC3H6	0.181252	2.1905e-05	0.00123678	0.410802	0.22955	0.312183	0.158621
NF1	0.181096	0.0015872	0.0457315	1.22873	1.04764	0.674281	0.536207
SEMA6B	0.180963	1.96521e-05	0.00112665	0.26931	0.0883469	0.215736	0.0672414
PDS5B	0.18091	0.000228593	0.00889393	0.995213	0.814303	0.596447	0.453448
ETS1	0.180373	0.0020635	0.0572421	1.17894	0.998566	0.634518	0.5
NUTM2B-AS1	0.180248	1.68444e-06	0.000138124	0.718566	0.538317	0.478003	0.325862
PARP4	0.17971	1.2049e-09	2.80624e-07	0.514173	0.334462	0.37225	0.206897
RICTOR	0.179441	2.96327e-05	0.00160036	0.899396	0.719955	0.571066	0.413793
FGD5	0.179305	8.25698e-07	7.58692e-05	0.741178	0.561873	0.492386	0.324138
SPIDR	0.17924	0.00173906	0.0495116	1.3147	1.13546	0.675973	0.568966
TMED10	0.178721	1.18854e-09	2.7875e-07	0.471921	0.2932	0.366328	0.210345
ADD1	0.178662	0.00265097	0.0706182	1.20335	1.02469	0.679357	0.543103
BCAR3	0.178397	3.21719e-07	3.36131e-05	0.636211	0.457814	0.423858	0.268966
MCPH1	0.178297	1.85685e-06	0.0001497	0.703076	0.52478	0.459391	0.306897
BCR	0.178217	2.93817e-08	4.34098e-06	0.509588	0.331372	0.356176	0.212069
LEPR	0.177949	0.000467448	0.0162182	1.03632	0.858374	0.567682	0.448276
C1GALT1	0.177815	1.75581e-06	0.000142811	0.640626	0.462811	0.405245	0.268966
RPS19	0.17757	6.86651e-05	0.00327115	0.898478	0.720908	0.548223	0.413793
NBAS	0.177143	2.71585e-05	0.00147864	0.819002	0.641859	0.521151	0.372414
STAG1	0.17706	0.0099013	0.200525	1.4551	1.27804	0.744501	0.622414
PSPC1	0.176982	2.46909e-06	0.000190802	0.749766	0.572783	0.507614	0.351724
DDX5	0.176943	0.00331735	0.0839045	1.54417	1.36722	0.78511	0.668966
HOOK3	0.176867	6.7803e-06	0.000460319	0.792412	0.615545	0.531303	0.368966
AGO2	0.176792	4.31738e-09	8.32497e-07	0.479653	0.302861	0.365482	0.212069
FBXL17	0.176695	0.000772931	0.0250187	1.08474	0.908042	0.609137	0.467241
AC002070.1	0.176585	0.000699071	0.0229432	0.371086	0.194502	0.236887	0.117241
MAGI1	0.176396	0.00736489	0.157528	1.44014	1.26374	0.680203	0.586207
COL18A1	0.176034	1.59323e-08	2.55664e-06	0.536749	0.360715	0.390017	0.22931
PLPP1	0.176032	0.001394	0.0410159	1.37971	1.20368	0.652284	0.525862
RPL28	0.175989	0.00067773	0.0223894	1.03549	0.859503	0.576988	0.458621
SGIP1	0.175986	0.000884735	0.0280987	0.582576	0.40659	0.2978	0.22931
ECE1	0.175529	1.2534e-06	0.000107236	0.674895	0.499367	0.457699	0.308621
APP	0.175116	0.00246532	0.0663578	1.74902	1.57391	0.812183	0.734483
AHNAK	0.175054	0.000173892	0.00706053	0.910625	0.735572	0.554992	0.401724
BNIP3L	0.174949	9.57477e-09	1.66383e-06	0.437832	0.262883	0.320643	0.182759
RPS6KA2	0.174502	0.00637717	0.140432	1.33952	1.16502	0.70643	0.586207
FZD6	0.174488	2.92144e-08	4.33537e-06	0.553562	0.379074	0.399323	0.237931
PPARD	0.174125	0.00105883	0.0324894	1.05307	0.878941	0.607445	0.468966
PPP6R3	0.173975	0.00247333	0.0665201	1.23922	1.06524	0.705584	0.556897
TUBB6	0.173762	3.90729e-05	0.0019855	0.38359	0.209828	0.285956	0.136207
RAB21	0.173743	1.52622e-07	1.81645e-05	0.57191	0.398167	0.416244	0.268966
PUM2	0.173655	0.00043735	0.015359	1.00968	0.836028	0.623519	0.475862
MON2	0.173348	0.000218802	0.00857264	0.949961	0.776613	0.593063	0.437931
NCOR2	0.173226	9.65301e-08	1.24039e-05	0.616141	0.442915	0.445008	0.282759
FCHO2	0.173105	0.00132797	0.0394271	1.06846	0.895351	0.63621	0.482759
MBD5	0.173046	0.0126266	0.242282	1.49761	1.32456	0.73181	0.612069
CDKN1A	0.173	5.5983e-05	0.00274096	0.304118	0.131118	0.222504	0.0793103
MYO6	0.172981	0.00237989	0.0644698	1.20276	1.02978	0.670051	0.532759
WDFY3	0.172686	0.0158955	0.28832	1.27643	1.10375	0.697124	0.553448
PPP2R5C	0.172409	1.56199e-06	0.000129029	0.682768	0.510359	0.467851	0.313793
MT-ATP8	0.172294	2.82487e-14	2.05958e-11	0.383138	0.210844	0.348562	0.158621
HERC1	0.172283	0.000213882	0.00839268	0.933533	0.76125	0.590525	0.446552
GPATCH8	0.171928	1.40687e-05	0.000859446	0.779844	0.607916	0.515228	0.360345
U2SURP	0.171239	2.68138e-07	2.88231e-05	0.642631	0.471391	0.469543	0.296552
MPRIP	0.171084	3.19418e-05	0.00168969	0.829426	0.658342	0.547377	0.389655
PTAR1	0.170956	3.09293e-07	3.28261e-05	0.675608	0.504652	0.472927	0.301724
PLEKHA7	0.170752	0.000407505	0.0144166	0.346075	0.175324	0.241963	0.117241
CDC27	0.170737	2.16199e-06	0.000171822	0.703532	0.532795	0.48308	0.324138
SESN1	0.170398	7.58042e-07	7.062e-05	0.533194	0.362796	0.3511	0.225862
SLC35F5	0.170382	2.7421e-08	4.1613e-06	0.552745	0.382362	0.416244	0.255172
ZFC3H1	0.170355	3.90005e-08	5.66234e-06	0.540822	0.370467	0.405245	0.246552
PPP4R1	0.170351	1.96229e-07	2.27618e-05	0.636573	0.466222	0.441624	0.284483
ARMC8	0.170318	2.51658e-08	3.85393e-06	0.501419	0.331102	0.373096	0.227586
SLC16A6	0.170228	0.000233557	0.00906601	0.335508	0.165281	0.233503	0.103448
SOCS3	0.170223	0.000127492	0.00545385	0.2386	0.068377	0.180203	0.0465517
CTTNBP2NL	0.170171	5.76006e-06	0.00040079	0.801927	0.631756	0.509306	0.348276
RBM6	0.17015	0.0013003	0.0387638	1.12294	0.952785	0.662437	0.512069
ZNF721	0.169907	7.57913e-08	1.01676e-05	0.612112	0.442206	0.445008	0.281034
STARD4	0.169893	0.000100061	0.00447445	0.361362	0.191468	0.271574	0.132759
RPS6KA5	0.169854	5.39059e-06	0.00037835	0.644023	0.474169	0.394247	0.262069
MERTK	0.169702	2.58376e-07	2.78631e-05	0.581112	0.41141	0.401015	0.251724
NCKAP1	0.169645	0.00457715	0.107574	1.23786	1.06822	0.69797	0.567241
RBM33	0.169639	2.01756e-06	0.000161308	0.693646	0.524006	0.482234	0.32069
BABAM2	0.169559	0.00124813	0.0374823	1.07356	0.904004	0.600677	0.474138
ARAP2	0.16942	1.64894e-07	1.94215e-05	0.536606	0.367186	0.390863	0.25
CLOCK	0.169169	4.65916e-07	4.54241e-05	0.633702	0.464533	0.439086	0.286207
CAMSAP2	0.168855	8.53355e-06	0.000562275	0.782262	0.613407	0.513536	0.355172
TIE1	0.168836	1.56395e-05	0.000925074	0.821012	0.652176	0.520305	0.375862
ANKRD13C	0.168776	3.63313e-09	7.20994e-07	0.455723	0.286947	0.341794	0.191379
SEPT2	0.168723	4.53027e-06	0.000328156	0.699902	0.531179	0.483926	0.334483
MACF1	0.168699	0.0370171	0.536508	2.23394	2.06524	0.906937	0.831034
ZFPM2	0.168419	0.00314498	0.0805777	1.14163	0.973213	0.587986	0.477586
CMSS1	0.168315	4.79591e-05	0.0023971	0.568622	0.400306	0.336717	0.237931
CD46	0.168233	0.00324389	0.0828464	1.32403	1.1558	0.69797	0.574138
CNOT6L	0.16787	0.00403933	0.097516	1.302	1.13413	0.678511	0.543103
PHC2	0.167806	1.23576e-08	2.08757e-06	0.485336	0.31753	0.35533	0.201724
BNIP2	0.16772	1.42348e-07	1.71729e-05	0.555036	0.387315	0.406937	0.258621
VTI1A	0.167507	0.005418	0.12378	1.36883	1.20133	0.707276	0.591379
ITCH	0.167275	7.77054e-05	0.0035946	0.833648	0.666373	0.549915	0.403448
ANGPTL4	0.167223	3.65515e-05	0.00188016	0.233977	0.0667544	0.187817	0.0431034
DNAJC5	0.167076	3.28021e-05	0.00171921	0.395536	0.228459	0.307953	0.151724
AC018816.1	0.166985	4.21768e-07	4.18499e-05	0.528799	0.361815	0.34687	0.213793
AC016831.7	0.166798	0.0220574	0.366653	1.70838	1.54158	0.777496	0.684483
MIPOL1	0.166476	2.27589e-07	2.52744e-05	0.512057	0.345581	0.3511	0.215517
RNF19A	0.16642	0.00440564	0.104941	1.18206	1.01564	0.646362	0.512069
NCOA7	0.166235	4.29078e-06	0.000312835	0.624988	0.458753	0.432318	0.3
ALPK1	0.166116	0.000213958	0.00839268	0.393012	0.226896	0.277496	0.143103
DPYD	0.166047	0.00155812	0.044971	1.14074	0.97469	0.623519	0.506897
TENT2	0.165968	0.000113814	0.00498886	0.872409	0.706441	0.549915	0.403448
TTC7B	0.165801	1.32871e-08	2.20605e-06	0.476682	0.310881	0.3511	0.203448
PHACTR1	0.165581	0.000918366	0.0289475	1.03074	0.865159	0.595601	0.47069
CARHSP1	0.165533	7.09533e-05	0.00337058	0.327295	0.161762	0.263113	0.124138
RPSA	0.165389	4.34277e-07	4.28376e-05	0.550111	0.384722	0.410321	0.268966
CCNL1	0.165285	1.56038e-05	0.000924593	0.80515	0.639865	0.516074	0.362069
SERPINB6	0.165254	0.00313614	0.0805328	1.20741	1.04216	0.679357	0.527586
DAB2IP	0.164807	0.000767063	0.0248722	0.962909	0.798103	0.588832	0.448276
ARHGEF12	0.164678	0.0451771	0.620045	1.56314	1.39846	0.763113	0.653448
CHD6	0.164635	8.09141e-06	0.000538432	0.696253	0.531618	0.478003	0.331034
TANK	0.164096	2.40332e-05	0.00133891	0.754656	0.590561	0.484772	0.341379
TNRC6B	0.164004	0.00567704	0.128213	1.30922	1.14522	0.711506	0.594828
STRN3	0.16394	3.40685e-05	0.00176872	0.846574	0.682634	0.543993	0.389655
MT-ND5	0.163858	0.00151671	0.0440029	1.16151	0.997652	0.684433	0.525862
LRRC8B	0.163644	0.000159535	0.00655699	0.388946	0.225302	0.2978	0.162069
RPS2	0.163365	1.16602e-05	0.000735077	0.654798	0.491434	0.44247	0.315517
CLINT1	0.163267	2.41252e-05	0.00133959	0.325948	0.162681	0.271574	0.12069
CYLD	0.161613	5.14117e-05	0.00253566	0.760343	0.59873	0.497462	0.367241
STC1	0.161546	0.0135018	0.254394	0.168358	0.00681255	0.0888325	0.00344828
RNF152	0.161475	0.00655121	0.14323	0.468565	0.30709	0.274112	0.177586
CD109	0.161289	8.5955e-08	1.13049e-05	0.496279	0.33499	0.349408	0.206897
ARFGEF1	0.161071	9.50114e-05	0.00427144	0.85187	0.690798	0.545685	0.403448
SLMAP	0.161066	2.19707e-06	0.000173786	0.690409	0.529343	0.467005	0.310345
NOSTRIN	0.161037	0.00448047	0.10597	1.24919	1.08815	0.6489	0.52931
SPIRE1	0.160855	7.13221e-08	9.64516e-06	0.496832	0.335977	0.36802	0.222414
KIAA1549	0.160329	8.19656e-07	7.5521e-05	0.560535	0.400206	0.391709	0.25
S1PR1	0.160152	9.66402e-10	2.31509e-07	0.413829	0.253677	0.318951	0.168966
SCMH1	0.160052	1.75863e-06	0.000142811	0.637033	0.476982	0.423012	0.268966
ANKRD44	0.159899	0.0014311	0.0419914	1.02236	0.862461	0.576988	0.45
PIP4K2A	0.159744	1.06619e-06	9.36073e-05	0.585555	0.425811	0.412014	0.268966
ARIH1	0.159734	0.000549783	0.0186815	0.956382	0.796648	0.588832	0.436207
XRN1	0.15967	0.000240583	0.00926368	0.888249	0.728578	0.55753	0.422414
LARP1B	0.159578	0.000193306	0.0077088	0.387879	0.2283	0.291878	0.155172
PABPC1	0.15943	2.78984e-07	2.98932e-05	0.550981	0.391551	0.406091	0.255172
RIMKLB	0.15922	6.11776e-05	0.00294372	1.11586	0.956645	0.608291	0.434483
PCGF5	0.159217	4.08619e-06	0.000300532	0.660278	0.501062	0.447547	0.303448
NUCKS1	0.159156	0.000236586	0.0091518	0.886238	0.727082	0.553299	0.42069
MYH9	0.158936	0.0143233	0.266579	1.26343	1.10449	0.693739	0.567241
USP3	0.158853	2.24875e-05	0.00126329	0.726447	0.567594	0.479695	0.343103
TAGLN2	0.158733	1.45562e-05	0.000879613	0.695078	0.536345	0.457699	0.318966
SCAF11	0.158616	0.00230864	0.062979	1.02195	0.863339	0.626904	0.481034
PAPSS2	0.158517	0.000335484	0.0122832	0.828953	0.670436	0.489848	0.367241
UBE2K	0.158451	5.69507e-05	0.00278182	0.816928	0.658477	0.538071	0.391379
MDM4	0.158265	2.85907e-08	4.2807e-06	0.524861	0.366596	0.400169	0.237931
RANBP17	0.157935	1.4071e-06	0.000117684	0.496527	0.338592	0.327411	0.205172
UBQLN1	0.157835	7.12284e-08	9.64516e-06	0.435548	0.277713	0.335871	0.201724
CNKSR3	0.157833	4.30002e-05	0.00216863	0.60032	0.442487	0.366328	0.256897
UBR3	0.157633	0.00128686	0.0383976	1.00299	0.845356	0.599831	0.475862
ZNF644	0.15758	0.000183784	0.00739058	0.887912	0.730332	0.552453	0.418966
PRKD3	0.157574	2.06195e-05	0.00117409	0.750796	0.593222	0.500846	0.351724
LAMC1	0.15749	0.000392344	0.0140132	0.410567	0.253077	0.305415	0.177586
ARID1B	0.156551	0.0797553	0.916039	1.68032	1.52377	0.78934	0.684483
UGP2	0.156498	7.77298e-09	1.42454e-06	0.445388	0.28889	0.338409	0.187931
ACTB	0.156496	0.0036627	0.0904563	1.06217	0.905673	0.602369	0.474138
DARS	0.156432	7.51381e-09	1.3846e-06	0.444075	0.287643	0.34687	0.196552
MAPK1IP1L	0.156323	1.64378e-08	2.6252e-06	0.461177	0.304854	0.358714	0.206897
FN1	0.156297	0.0127987	0.244027	1.33335	1.17705	0.662437	0.555172
PIK3C3	0.156292	3.60514e-06	0.000269887	0.612019	0.455728	0.42978	0.293103
PRKCE	0.155913	0.00118517	0.035777	0.991779	0.835866	0.579526	0.453448
RBM25	0.155782	9.08768e-07	8.23737e-05	0.623265	0.467483	0.450085	0.298276
IGF2R	0.155568	1.16252e-06	0.000101007	0.548083	0.392515	0.396785	0.262069
DENND3	0.155523	5.4935e-05	0.00269753	0.797184	0.641661	0.522843	0.365517
WDR11	0.155499	4.58604e-09	8.78896e-07	0.403509	0.24801	0.318105	0.172414
TBC1D1	0.155481	6.00799e-05	0.00289506	0.763277	0.607796	0.493232	0.35
TTTY14	0.155192	0.000418477	0.0147736	0.813873	0.658681	0.460237	0.346552
PRKX	0.155098	4.1345e-07	4.11462e-05	0.551821	0.396723	0.387479	0.237931
ANKS1A	0.154905	0.0521944	0.688321	1.61587	1.46096	0.751269	0.646552
TTLL5	0.15483	4.29796e-07	4.25206e-05	0.528199	0.373369	0.366328	0.227586
DYRK1A	0.154772	0.00601718	0.134	1.19197	1.0372	0.669205	0.536207
UBE2R2	0.154689	9.78772e-07	8.73034e-05	0.570589	0.4159	0.409475	0.258621
TMEM87B	0.154466	3.57948e-05	0.0018526	0.699765	0.545299	0.450931	0.318966
KIAA0355	0.154377	0.000893652	0.0283015	0.960397	0.806021	0.588832	0.434483
TTBK2	0.15407	5.1012e-07	4.9162e-05	0.555027	0.400956	0.404399	0.255172
BCL6	0.153979	0.000166709	0.00681841	0.236656	0.0826767	0.199662	0.0689655
POGZ	0.153766	1.74812e-05	0.00101786	0.709962	0.556197	0.49154	0.343103
NRF1	0.153432	5.12992e-07	4.92972e-05	0.56643	0.412998	0.41286	0.262069
ATP11B	0.153264	3.26101e-07	3.39651e-05	0.531244	0.37798	0.392555	0.243103
NPC1	0.153203	5.02676e-05	0.002493	0.363223	0.210019	0.28934	0.137931
ICA1	0.153192	2.13598e-05	0.00121213	0.643488	0.490296	0.42978	0.303448
STK24	0.152997	0.00014156	0.00594943	0.777754	0.624757	0.505076	0.375862
RPRD1A	0.152993	1.36437e-06	0.000114682	0.575857	0.422864	0.416244	0.27069
TBC1D8	0.152907	3.18207e-07	3.34547e-05	0.587967	0.43506	0.411168	0.253448
HIF3A	0.152841	0.000261726	0.00995211	0.876284	0.723443	0.542301	0.418966
ITGA2	0.152661	0.000268418	0.0101491	0.364904	0.212243	0.267343	0.132759
SOS2	0.152621	2.33067e-05	0.00130277	0.735661	0.58304	0.489848	0.341379
MAP4K3	0.152565	0.00912416	0.187389	1.24502	1.09245	0.680203	0.562069
MAP2K4	0.152428	1.94855e-05	0.00111901	0.679606	0.527178	0.462775	0.32069
ARSG	0.152402	0.000365173	0.0131832	0.409356	0.256955	0.28934	0.156897
MT-ND4L	0.152351	6.27597e-08	8.66188e-06	0.574987	0.422636	0.459391	0.284483
CSGALNACT1	0.152222	0.00115065	0.0348919	0.667522	0.5153	0.357022	0.274138
BTAF1	0.152182	8.34119e-08	1.10137e-05	0.522287	0.370105	0.394247	0.237931
UBR4	0.152127	9.58609e-08	1.23653e-05	0.524086	0.371959	0.396785	0.236207
RAI14	0.152089	2.01328e-06	0.000161308	0.487684	0.335595	0.341794	0.218966
DISC1	0.151764	3.31314e-06	0.000250827	0.558268	0.406504	0.362098	0.232759
ZEB1	0.151275	0.0762999	0.887291	1.78797	1.6367	0.799492	0.701724
FBXL5	0.151105	6.77297e-07	6.32735e-05	0.548062	0.396957	0.408629	0.262069
HNRNPA3	0.150995	0.000338063	0.0123642	0.886731	0.735735	0.57445	0.425862
TBCD	0.150897	0.000113944	0.00498886	0.716519	0.565622	0.474619	0.35
SMC5	0.150651	1.0263e-05	0.000653131	0.627407	0.476756	0.431472	0.298276
PDLIM5	0.150643	0.00367109	0.0905301	1.07957	0.928931	0.607445	0.474138
MYEF2	0.150632	1.30128e-06	0.00011105	0.540624	0.389991	0.392555	0.253448
IFITM3	0.150513	0.0269036	0.422619	1.39402	1.24351	0.631134	0.524138
LINC01693	0.150389	0.000678264	0.0223894	0.204567	0.0541778	0.15736	0.0396552
KCNIP4	0.150376	2.28206e-11	9.0042e-09	0.232233	0.0818573	0.440778	0.3
OSBPL8	0.150074	5.03238e-05	0.002493	0.74077	0.590696	0.494924	0.353448
SPOCK3	-0.150386	0.0186194	0.326087	1.07455	1.22493	0.521997	0.543103
FMNL3	-0.151981	0.00555903	0.126057	0.762627	0.914608	0.493232	0.493103
ITM2B	-0.152765	0.000120787	0.0052136	1.07234	1.2251	0.620981	0.62069
PLPPR4	-0.153732	0.000908964	0.0286781	0.445167	0.598899	0.2978	0.355172
SLC6A1	-0.154083	0.0167727	0.300654	0.520483	0.674566	0.263113	0.303448
CYR61	-0.155504	0.070802	0.842419	0.197984	0.353488	0.125212	0.181034
AC006059.1	-0.155898	0.048332	0.649253	0.284526	0.440424	0.218274	0.267241
HIST1H2AC	-0.1586	0.181133	1	0.233884	0.392484	0.160745	0.194828
VIM	-0.159048	0.0032769	0.0831322	1.07583	1.23488	0.593909	0.567241
AP001011.1	-0.159364	0.0322031	0.484527	0.417853	0.577218	0.296954	0.312069
LMO2	-0.160854	0.0165851	0.298407	0.692036	0.85289	0.461929	0.443103
AL157938.2	-0.161937	0.0239576	0.389287	0.152284	0.314221	0.120135	0.189655
TSC22D1	-0.162244	0.000245703	0.00941759	2.01953	2.18178	0.834179	0.839655
GPM6A	-0.170425	0.000301203	0.0112117	0.288702	0.459127	0.286802	0.346552
EPHA4	-0.17103	0.00352064	0.0878867	0.84518	1.01621	0.520305	0.512069
RYR3	-0.174409	0.055171	0.714138	0.198582	0.372991	0.135364	0.193103
ACVR1	-0.178129	0.000753344	0.0245298	1.0549	1.23303	0.596447	0.574138
RBMS3-AS2	-0.178226	0.000662631	0.0220033	0.354411	0.532637	0.261421	0.312069
ENTPD1-AS1	-0.179062	0.00790518	0.167014	0.633986	0.813049	0.402707	0.418966
FRY	-0.180063	0.00267921	0.0710882	0.792929	0.972991	0.49154	0.493103
KLF2	-0.181226	0.00128124	0.0382978	0.811863	0.993088	0.478849	0.498276
SLC38A5	-0.186499	0.00233963	0.0636386	0.491966	0.678465	0.339255	0.37069
XAF1	-0.186672	9.10688e-05	0.00412739	1.12033	1.30701	0.632826	0.627586
GPCPD1	-0.189138	0.000497731	0.0171561	2.05573	2.24487	0.784264	0.758621
HSPA8	-0.190408	7.3937e-05	0.00345362	0.412052	0.602461	0.317259	0.381034
JUN	-0.198124	0.000783781	0.0253024	0.526256	0.72438	0.347716	0.384483
HSP90AB1	-0.198771	9.45219e-06	0.000614356	0.906481	1.10525	0.593909	0.660345
AC023590.1	-0.202128	0.0144392	0.26819	0.332006	0.534133	0.22758	0.291379
APBB2	-0.203627	2.23597e-07	2.49136e-05	1.7206	1.92422	0.786802	0.77931
EMCN	-0.206772	7.30088e-05	0.00343594	1.16896	1.37573	0.617597	0.631034
SPC25	-0.207666	0.0526074	0.691359	0.308204	0.51587	0.232657	0.268966
CALM1	-0.208742	2.72671e-05	0.00148215	1.31282	1.52156	0.686971	0.737931
RGS5	-0.210051	0.00357206	0.0889382	1.31372	1.52377	0.519459	0.553448
DUSP1	-0.212498	0.000969241	0.0301264	1.09135	1.30385	0.589679	0.558621
EBF1	-0.22321	1.12389e-05	0.000709849	1.69201	1.91522	0.72335	0.744828
HERPUD1	-0.225876	0.000331657	0.0121697	0.988689	1.21457	0.555838	0.563793
PLCB4	-0.232521	0.000236005	0.00915046	1.37142	1.60394	0.630288	0.65
RUNDC3B	-0.233515	1.10306e-06	9.65912e-05	1.65475	1.88826	0.754653	0.758621
IER2	-0.235113	3.10457e-05	0.00165271	0.443258	0.678372	0.296954	0.358621
RAMP2	-0.240949	3.12967e-05	0.00166198	0.373552	0.614501	0.263113	0.322414
DNAJB1	-0.241035	0.00339408	0.0854585	0.269852	0.510888	0.191201	0.274138
ID3	-0.242064	0.000116243	0.00506965	0.782339	1.0244	0.469543	0.486207
STXBP6	-0.24281	1.56983e-05	0.000926919	1.0873	1.33011	0.552453	0.618966
MT-CO1	-0.242909	0.00118237	0.0357247	1.85311	2.09602	0.895939	0.85
TNFSF10	-0.247065	1.40402e-06	0.000117684	0.364045	0.61111	0.262267	0.337931
AL139807.1	-0.249854	7.76218e-05	0.0035946	0.465174	0.715028	0.308799	0.362069
SPOCK2	-0.254392	1.21637e-06	0.00010487	0.856759	1.11115	0.527073	0.556897
SLC9A3R2	-0.257537	3.82787e-06	0.000285287	0.603988	0.861526	0.395939	0.448276
NCALD	-0.258469	3.65228e-07	3.71182e-05	0.493421	0.75189	0.296954	0.396552
B2M	-0.263215	3.16797e-07	3.34111e-05	2.00511	2.26832	0.801184	0.801724
ITM2A	-0.270697	6.53337e-06	0.00044809	1.00456	1.27526	0.540609	0.558621
ABCB1	-0.284214	2.81156e-11	1.07152e-08	2.86162	3.14583	0.928934	0.92931
LDB2	-0.288193	4.18373e-06	0.000306362	0.897685	1.18588	0.444162	0.532759
NET1	-0.289986	1.3086e-07	1.61352e-05	0.945089	1.23507	0.530457	0.581034
CXCL12	-0.301105	0.000316129	0.0116633	0.275977	0.577082	0.181049	0.286207
HSPH1	-0.306086	1.55694e-08	2.52254e-06	0.424292	0.730377	0.284264	0.386207
ST6GAL1	-0.314576	5.05689e-08	7.21693e-06	1.62356	1.93813	0.714044	0.763793
TIMP3	-0.323593	1.83342e-08	2.88682e-06	1.00471	1.3283	0.538071	0.596552
MALAT1	-0.348842	2.45549e-38	2.74508e-34	5.96738	6.31622	1	1
HSPB1	-0.363622	5.19894e-10	1.31099e-07	0.417727	0.781349	0.269882	0.37931
HEG1	-0.364364	7.15368e-13	4.20912e-10	1.21435	1.57871	0.660745	0.708621
HSPA1B	-0.366181	6.77266e-08	9.2334e-06	0.267402	0.633583	0.185279	0.348276
GPR85	-0.366471	4.77014e-09	9.08982e-07	0.877509	1.24398	0.466159	0.548276
ABCG2	-0.376271	5.47399e-13	3.39975e-10	1.87665	2.25293	0.790186	0.831034
NR4A1	-0.386288	4.98326e-10	1.27579e-07	0.512952	0.89924	0.284264	0.398276
ID1	-0.390596	4.96276e-11	1.72305e-08	0.978669	1.36927	0.538071	0.606897
SLCO1A2	-0.392036	7.19288e-11	2.29747e-08	0.807008	1.19904	0.408629	0.541379
A2M	-0.446927	5.63176e-17	6.99548e-14	1.77045	2.21738	0.763113	0.808621
SLC39A10	-0.452588	2.0833e-14	1.58795e-11	1.65814	2.11073	0.716582	0.767241
HSP90AA1	-0.484631	8.63965e-20	1.52503e-16	1.27242	1.75706	0.701354	0.793103
HSPA1A	-0.809983	7.98655e-31	5.35706e-27	0.774911	1.58489	0.389171	0.610345
