# Supplementary material for: Repetitive head impacts induce neuronal loss and neuroinflammation in young athletes
Source: bioRxiv. 2025 Feb 10:2024.03.26.586815. Originally published 2024 Mar 28. Preprint. [Version 2] doi: 10.1101/2024.03.26.586815 (PMC10996668; doi:10.1101/2024.03.26.586815)
Supplement: Supplement 25 — Supplementary Table 15. DEGs of Excitatory Neurons in snRNAseq Dataset. a. List of differentially expressed genes in excitatory neuron subtype clusters depicted in Figure 5a. b-d. List of differentially expressed genes in excitatory neuron pathological group comparisons e-n. List of differentially expressed genes in individual excitatory neuron subtype pathological group comparisons. Log2_FC = log-2 fold change. FDR = false discovery rate. [file media-25.xlsx]

## Sheet: SuppTable15a_Exc_findMarker
Gene	Log2_FC	Pvalue	FDR	layerSubtype	clusterExprPerc	ControlExprPerc	clusterAveExpr
PLCH1	2.01297	0	0	L4/5 RORB/MME	0.965385	0.174557	2.22026
TSHZ2	1.97265	0	0	L4/5 RORB/MME	0.97	0.270754	2.40532
DCC	1.81524	0	0	L4/5 RORB/MME	0.977692	0.47633	2.78386
PDZRN4	1.59204	0	0	L4/5 RORB/MME	0.960769	0.488165	2.29222
PTPRT	1.59174	0	0	L4/5 RORB/MME	0.993846	0.785529	3.03561
AC109466.1	1.47822	3.16e-269	1.25e-266	L4/5 RORB/MME	0.750769	0.254778	1.95061
CPNE4	1.4539	0	0	L4/5 RORB/MME	0.983846	0.715672	2.46319
CNTN5	1.43139	0	0	L4/5 RORB/MME	0.983077	0.727776	2.90006
RORB	1.34022	0	0	L4/5 RORB/MME	0.953077	0.45026	2.00519
POU6F2	1.32809	0	0	L4/5 RORB/MME	0.972308	0.533863	2.25508
FSTL5	1.25056	0	0	L4/5 RORB/MME	0.945385	0.341321	1.6892
ZNF804B	1.20483	0	0	L4/5 RORB/MME	0.984615	0.759286	2.51971
SEMA6D	1.20365	0	0	L4/5 RORB/MME	0.961538	0.670587	2.0819
IL1RAPL2	1.16826	7.56e-289	3.62e-286	L4/5 RORB/MME	0.815385	0.232162	1.60023
AC008415.1	1.12235	7.19e-237	2.23e-234	L4/5 RORB/MME	0.683077	0.178232	1.4324
TMTC2	1.11527	0	0	L4/5 RORB/MME	0.931538	0.471405	1.54875
OTOGL	1.10987	0	0	L4/5 RORB/MME	0.892308	0.50076	1.57262
MGAT4C	1.06591	0	0	L4/5 RORB/MME	0.991538	0.881579	2.68984
AC073365.1	1.05002	0	0	L4/5 RORB/MME	0.920769	0.495075	1.621
LRRC4C	1.04492	0	0	L4/5 RORB/MME	0.995385	0.966137	3.26826
TRHDE	1.04348	0	0	L4/5 RORB/MME	0.960769	0.745026	2.05575
FOXP2	1.00509	3.79294e-319	2.400148e-316	L4/5 RORB/MME	0.88	0.300132	1.43986
CLSTN2	0.997548	9.09e-272	3.81e-269	L4/5 RORB/MME	0.972308	0.755905	2.24133
MSC-AS1	0.956918	0	0	L4/5 RORB/MME	0.824615	0.273719	1.28805
LCORL	0.943612	0	0	L4/5 RORB/MME	0.925385	0.599922	1.44066
VWC2L	0.933846	0	0	L4/5 RORB/MME	0.85	0.24657	1.177
PCBP3	0.915491	0	0	L4/5 RORB/MME	0.826154	0.191463	1.03744
SLC44A5	0.908484	0	0	L4/5 RORB/MME	0.961538	0.722214	1.92157
PRKG1	0.899769	1.99e-292	9.96e-290	L4/5 RORB/MME	0.946923	0.805817	2.24544
PTCHD4	0.898007	0	0	L4/5 RORB/MME	0.885385	0.437641	1.30387
RXFP1	0.893215	0	0	L4/5 RORB/MME	0.893846	0.332941	1.25979
AC090568.2	0.882767	1.19e-306	6.85e-304	L4/5 RORB/MME	0.953846	0.783569	1.88999
PCDH11X	0.832205	5.65e-261	2.11e-258	L4/5 RORB/MME	0.824615	0.366314	1.25656
C8orf34	0.796931	1.22e-295	6.32e-293	L4/5 RORB/MME	0.823077	0.380182	1.12782
TCERG1L	0.796877	6.4184e-320	4.1395335e-317	L4/5 RORB/MME	0.926923	0.633074	1.4462
KAZN	0.782754	1.97e-265	7.61e-263	L4/5 RORB/MME	0.999231	0.96452	3.12176
SNTG1	0.777112	3.69346771e-315	2.252209455953e-312	L4/5 RORB/MME	0.998462	0.97415	3.29377
MYLK	0.776377	0	0	L4/5 RORB/MME	0.821538	0.295575	0.950991
LRMDA	0.739668	5.11e-276	2.22e-273	L4/5 RORB/MME	0.727692	0.207537	0.930125
COBLL1	0.721889	2.26e-291	1.12e-288	L4/5 RORB/MME	0.732308	0.182299	0.890708
ST6GAL2	0.721162	3.73e-321	2.453283e-318	L4/5 RORB/MME	0.906154	0.613668	1.25964
PHLDB2	0.720573	4.7007950602e-313	2.76588183733777e-310	L4/5 RORB/MME	0.725385	0.151034	0.842416
PTPRD	0.713693	0	0	L4/5 RORB/MME	0.999231	0.996888	4.36673
CHRM2	0.709128	4.64e-304	2.6e-301	L4/5 RORB/MME	0.74	0.172327	0.869434
AC246817.1	0.704409	6.38e-284	2.93e-281	L4/5 RORB/MME	0.735385	0.22785	0.885542
PCDH11Y	0.701413	4.29e-186	9.17e-184	L4/5 RORB/MME	0.789231	0.3485	1.17726
SPOCK1	0.696437	3.3e-214	8.92e-212	L4/5 RORB/MME	0.957692	0.781069	1.87579
MARCH1	0.693965	1.31e-221	3.73e-219	L4/5 RORB/MME	0.977692	0.845168	2.42932
CELF4	0.687747	2.83e-274	1.22e-271	L4/5 RORB/MME	0.969231	0.900691	1.95109
KCNAB1	0.68316	5.5e-261	2.07e-258	L4/5 RORB/MME	0.886154	0.508502	1.16054
FOXP1	0.680447	0	0	L4/5 RORB/MME	0.982308	0.925929	2.2109
DPP10	0.673866	2.57e-239	8.46e-237	L4/5 RORB/MME	0.998462	0.989439	3.57429
SOX5	0.666832	6.03e-190	1.36e-187	L4/5 RORB/MME	0.979231	0.838136	2.22596
AL392023.2	0.664516	2.61e-257	9.61e-255	L4/5 RORB/MME	0.748462	0.328335	0.898987
CCDC3	0.646315	2.87e-253	1.03e-250	L4/5 RORB/MME	0.935385	0.788592	1.54138
AC022639.1	0.643854	2.5e-201	6.17e-199	L4/5 RORB/MME	0.867692	0.659071	1.31358
GRM7	0.643296	1.41e-250	4.93e-248	L4/5 RORB/MME	0.995385	0.955111	2.96987
KCNH5	0.640354	1.54e-188	3.38e-186	L4/5 RORB/MME	0.909231	0.653411	1.45938
UNC5D	0.638999	1.3e-145	1.84e-143	L4/5 RORB/MME	0.979231	0.890253	2.48701
SCHLAP1	0.636504	3.7e-160	6.12e-158	L4/5 RORB/MME	0.741538	0.390032	1.06168
AC068051.1	0.61521	2.85e-165	4.95e-163	L4/5 RORB/MME	0.624615	0.232824	0.818723
AL109930.1	0.611146	4.52e-213	1.21e-210	L4/5 RORB/MME	0.613846	0.124204	0.732647
NKAIN2	0.607995	0	0	L4/5 RORB/MME	0.998462	0.9889	3.44839
NREP	0.607544	1.86e-241	6.37e-239	L4/5 RORB/MME	0.863077	0.610041	1.09783
GUCY1A2	0.593802	5.63e-297	3e-294	L4/5 RORB/MME	0.97	0.914118	2.01074
KCNQ3	0.593249	1.92e-253	6.92e-251	L4/5 RORB/MME	0.978462	0.945776	2.45002
SPAG16	0.590297	3.43e-171	6.15e-169	L4/5 RORB/MME	0.888462	0.761908	1.40824
AC007656.1	0.589227	2.66e-271	1.07e-268	L4/5 RORB/MME	0.638462	0.0946045	0.65254
NR2F1-AS1	0.586544	2.39e-271	9.76e-269	L4/5 RORB/MME	0.967692	0.893585	1.92327
ADAMTS16	0.585679	9.88e-209	2.55e-206	L4/5 RORB/MME	0.755385	0.417108	0.903848
SLC35F1	0.581693	2.03e-132	2.63e-130	L4/5 RORB/MME	0.916154	0.638611	1.46693
TRPM3	0.578871	2.97e-132	3.84e-130	L4/5 RORB/MME	0.863846	0.646648	1.47562
FAM189A1	0.571859	2.31e-201	5.74e-199	L4/5 RORB/MME	0.913846	0.742845	1.38824
NEGR1	0.568865	0	0	L4/5 RORB/MME	1	0.991571	3.56163
UNC13C	0.568704	8.01e-160	1.32e-157	L4/5 RORB/MME	0.896154	0.725301	1.41875
LSAMP	0.568473	1.12e-286	5.29e-284	L4/5 RORB/MME	0.999231	0.991669	3.63858
NRG1	0.562896	8.56e-54	4.34e-52	L4/5 RORB/MME	0.923846	0.709693	2.16203
LRMP	0.562257	5.71e-296	2.99e-293	L4/5 RORB/MME	0.736154	0.203935	0.692683
CACNB4	0.555869	1.74e-238	5.57e-236	L4/5 RORB/MME	0.962308	0.885744	1.82769
UBE2E3	0.553014	7.94e-221	2.22e-218	L4/5 RORB/MME	0.890769	0.749902	1.26207
PDE10A	0.545244	3.34e-129	4.12e-127	L4/5 RORB/MME	0.980769	0.900323	2.10892
PARM1	0.543364	6.94e-210	1.8e-207	L4/5 RORB/MME	0.772308	0.411693	0.851164
GABRG3	0.535896	9.46e-145	1.34e-142	L4/5 RORB/MME	0.963846	0.851833	1.88806
KCNB2	0.534531	2.94e-146	4.29e-144	L4/5 RORB/MME	0.956923	0.858939	1.99781
L3MBTL4	0.528494	7.12e-161	1.18e-158	L4/5 RORB/MME	0.785385	0.450113	0.978266
ITGA11	0.525295	1.92e-251	6.78e-249	L4/5 RORB/MME	0.596154	0.0640008	0.564164
CDK14	0.524951	8.03e-228	2.38e-225	L4/5 RORB/MME	0.974615	0.928526	2.07865
CNTN3	0.523012	2.48e-171	4.48e-169	L4/5 RORB/MME	0.954615	0.84436	1.7787
LINC01202	0.521267	1.45e-183	2.93e-181	L4/5 RORB/MME	0.702308	0.316745	0.772033
ANO3	0.520241	4.31e-163	7.34e-161	L4/5 RORB/MME	0.931538	0.768377	1.50891
VWC2	0.519417	7.75e-211	2.03e-208	L4/5 RORB/MME	0.707692	0.26502	0.722871
CDH8	0.519321	3.17e-179	6.15e-177	L4/5 RORB/MME	0.945385	0.858939	1.77884
CADM1	0.517434	2.96e-186	6.41e-184	L4/5 RORB/MME	0.957692	0.888146	1.82403
AC007402.1	0.513826	4.22e-107	4.15e-105	L4/5 RORB/MME	0.481538	0.165711	0.646307
ST6GALNAC3	0.512725	2.2e-157	3.58e-155	L4/5 RORB/MME	0.823077	0.603842	1.07735
MIR99AHG	0.512655	1.07e-223	3.12e-221	L4/5 RORB/MME	0.984615	0.954548	2.37631
AC084816.1	0.509955	6.75e-194	1.57e-191	L4/5 RORB/MME	0.626923	0.204499	0.643104
OSBPL3	0.508716	3.64e-180	7.18e-178	L4/5 RORB/MME	0.871538	0.646011	1.12118
MAML3	0.506488	1.46e-150	2.18e-148	L4/5 RORB/MME	0.790769	0.495835	0.959869
LINC01725	0.50282	2.97e-115	3.14e-113	L4/5 RORB/MME	0.742308	0.488753	1.02266
PDZRN3	0.499797	7.21e-146	1.03e-143	L4/5 RORB/MME	0.935385	0.831863	1.69835
GRIA1	0.492181	2.35e-182	4.73e-180	L4/5 RORB/MME	0.973846	0.940581	2.15627
SYT14	0.487059	2.4e-228	7.19e-226	L4/5 RORB/MME	0.943077	0.879447	1.61937
GRM3	0.486916	9.61e-101	8.85e-99	L4/5 RORB/MME	0.893077	0.644908	1.36852
CNTNAP2	0.485233	5.21e-239	1.68e-236	L4/5 RORB/MME	0.999231	0.997231	3.95028
ZMAT4	0.480437	5.45e-162	9.18e-160	L4/5 RORB/MME	0.943077	0.86183	1.67519
LINC01902	0.478229	2.3e-230	6.96e-228	L4/5 RORB/MME	0.645385	0.173111	0.577882
TTN	0.47799	5.82e-130	7.26e-128	L4/5 RORB/MME	0.805385	0.538641	0.969704
TCF4	0.476809	2.4e-256	8.74e-254	L4/5 RORB/MME	0.980769	0.95641	2.23773
KHDRBS3	0.475996	3.06e-194	7.17e-192	L4/5 RORB/MME	0.979231	0.952465	2.4541
ARHGAP15	0.475498	4.09e-116	4.41e-114	L4/5 RORB/MME	0.444615	0.0935264	0.541595
ZEB1	0.474245	6.23e-100	5.64e-98	L4/5 RORB/MME	0.92	0.677399	1.42911
SYNPR	0.474218	2.51e-131	3.2e-129	L4/5 RORB/MME	0.813077	0.477801	1.00692
PID1	0.473272	4.85e-117	5.28e-115	L4/5 RORB/MME	0.813077	0.568215	1.08447
PCLO	0.47253	1.22e-206	3.12e-204	L4/5 RORB/MME	0.986154	0.960012	2.26493
RHOBTB1	0.457197	5.75e-178	1.08e-175	L4/5 RORB/MME	0.8	0.545771	0.864345
F11-AS1	0.456331	6.64e-184	1.36e-181	L4/5 RORB/MME	0.503077	0.0435656	0.481581
COL22A1	0.455961	2.34e-179	4.56e-177	L4/5 RORB/MME	0.479231	0.0207782	0.466514
LINC02196	0.453418	1.12e-76	7.76e-75	L4/5 RORB/MME	0.353846	0.0633637	0.507673
DPF3	0.451187	8.73e-184	1.78e-181	L4/5 RORB/MME	0.686923	0.295599	0.645614
AC092691.1	0.449723	7.12e-130	8.85e-128	L4/5 RORB/MME	0.982308	0.93524	2.37573
TTC39C	0.44594	2.53e-153	3.89e-151	L4/5 RORB/MME	0.860769	0.689136	1.06874
RIMS1	0.44252	1.64e-222	4.69e-220	L4/5 RORB/MME	0.980769	0.96501	2.40027
CLMP	0.44227	6.05e-211	1.6e-208	L4/5 RORB/MME	0.610769	0.123052	0.531906
EDIL3	0.442249	1.07e-116	1.16e-114	L4/5 RORB/MME	0.889231	0.750466	1.32701
SYT17	0.442239	2.02e-196	4.86e-194	L4/5 RORB/MME	0.736154	0.364011	0.672228
MME	0.441847	8.63e-216	2.35e-213	L4/5 RORB/MME	0.519231	0.0123003	0.448129
TSHZ3	0.44053	3.41e-172	6.25e-170	L4/5 RORB/MME	0.747692	0.409757	0.73363
RASAL2	0.440445	4.95e-221	1.4e-218	L4/5 RORB/MME	0.986923	0.949941	2.17778
TMEM196	0.440285	4.54e-152	6.83e-150	L4/5 RORB/MME	0.733846	0.441267	0.756368
SLC8A3	0.439951	4.04e-146	5.83e-144	L4/5 RORB/MME	0.785385	0.520852	0.869199
NBEA	0.439439	2.2e-322	1.4914e-319	L4/5 RORB/MME	0.99	0.984122	2.81583
FUT8	0.438613	4.69e-162	7.94e-160	L4/5 RORB/MME	0.913077	0.822405	1.34202
CNIH3	0.433272	2.85e-153	4.36e-151	L4/5 RORB/MME	0.793077	0.526732	0.844426
TENM2	0.431538	5.21e-116	5.58e-114	L4/5 RORB/MME	0.996923	0.969715	3.08542
LDLRAD3	0.429329	4e-157	6.48e-155	L4/5 RORB/MME	0.742308	0.438645	0.746759
EFNA5	0.429277	2.69e-128	3.28e-126	L4/5 RORB/MME	0.974615	0.929604	2.28783
AC025809.1	0.427443	1.9e-161	3.17e-159	L4/5 RORB/MME	0.710769	0.377046	0.688807
SLIT1	0.423901	3.54e-133	4.64e-131	L4/5 RORB/MME	0.906923	0.788543	1.30099
SEMA5A	0.420649	4.17e-171	7.43e-169	L4/5 RORB/MME	0.573077	0.131873	0.528156
SNED1	0.420486	3.71e-117	4.05e-115	L4/5 RORB/MME	0.892308	0.746962	1.24022
MPPED2	0.419443	7.85e-124	9.33e-122	L4/5 RORB/MME	0.892308	0.751887	1.22033
IL1RAP	0.416234	6.98e-146	1.01e-143	L4/5 RORB/MME	0.726923	0.434088	0.723659
DNAH14	0.415343	7.89e-123	9.16e-121	L4/5 RORB/MME	0.758462	0.447687	0.836265
LINC02217	0.414469	3.82e-131	4.83e-129	L4/5 RORB/MME	0.792308	0.557263	0.894234
DAPK2	0.410927	1.42e-179	2.79e-177	L4/5 RORB/MME	0.567692	0.135646	0.486929
CCDC168	0.407883	9.66e-100	8.73e-98	L4/5 RORB/MME	0.39	0.0516025	0.448503
AC025159.1	0.404645	1.61e-80	1.17e-78	L4/5 RORB/MME	0.813846	0.686269	1.13044
SCN3A	0.403534	1.14e-171	2.08e-169	L4/5 RORB/MME	0.934615	0.881138	1.52283
FARP1	0.397557	2.13e-117	2.33e-115	L4/5 RORB/MME	0.877692	0.702808	1.097
EPHA7	0.394253	2.33e-109	2.35e-107	L4/5 RORB/MME	0.779231	0.591934	0.913653
PRR16	0.391211	3.74e-86	2.89e-84	L4/5 RORB/MME	0.819231	0.657331	1.10886
VIPR2	0.388795	2.23e-174	4.13e-172	L4/5 RORB/MME	0.560769	0.115285	0.47171
NCAM2	0.38839	1.26e-105	1.23e-103	L4/5 RORB/MME	0.991538	0.965794	2.63652
ATP8B1	0.387491	5.33e-129	6.53e-127	L4/5 RORB/MME	0.780769	0.494732	0.787519
ST6GAL1	0.38254	1.84e-132	2.39e-130	L4/5 RORB/MME	0.735385	0.443914	0.709539
RETREG1	0.37927	1.14e-129	1.41e-127	L4/5 RORB/MME	0.860769	0.681981	0.989944
CACNA1A	0.377675	1.8e-108	1.79e-106	L4/5 RORB/MME	0.982308	0.9458	2.18158
PCED1B	0.377638	5.35e-98	4.81e-96	L4/5 RORB/MME	0.64	0.384397	0.680917
KIAA0319	0.376835	7.35e-111	7.47e-109	L4/5 RORB/MME	0.847692	0.681638	1.03122
AL353811.1	0.376404	1.82e-148	2.68e-146	L4/5 RORB/MME	0.425385	0.00455748	0.378437
NRXN3	0.372879	4.71e-184	9.68e-182	L4/5 RORB/MME	0.999231	0.995565	3.91464
SAMD4A	0.366426	1.09e-122	1.26e-120	L4/5 RORB/MME	0.777692	0.514702	0.768023
FMN1	0.365582	6.01e-47	2.72e-45	L4/5 RORB/MME	0.954615	0.804641	1.7641
TMEFF2	0.363965	3.97e-92	3.35e-90	L4/5 RORB/MME	0.923846	0.844997	1.52991
STXBP5-AS1	0.363957	2.46e-72	1.61e-70	L4/5 RORB/MME	0.883077	0.780996	1.38055
ATXN1	0.363781	9.62e-125	1.15e-122	L4/5 RORB/MME	0.982308	0.950995	2.15919
PPP2R2B	0.363729	2.13e-189	4.74e-187	L4/5 RORB/MME	0.986154	0.980741	2.66948
CNTNAP4	0.363517	1.22e-97	1.09e-95	L4/5 RORB/MME	0.775385	0.532	0.84992
CTBP2	0.3623	1.13e-125	1.36e-123	L4/5 RORB/MME	0.705385	0.41233	0.656771
FGFR1	0.355175	2.78e-182	5.54e-180	L4/5 RORB/MME	0.613846	0.18742	0.456422
CRIM1	0.353917	5.67e-100	5.15e-98	L4/5 RORB/MME	0.785385	0.633441	0.884479
CEMIP	0.353162	5.31e-94	4.53e-92	L4/5 RORB/MME	0.779231	0.591542	0.863035
RARB	0.352042	2.94e-84	2.23e-82	L4/5 RORB/MME	0.766154	0.54805	0.870327
AC113383.1	0.350702	3.48e-109	3.48e-107	L4/5 RORB/MME	0.661538	0.385622	0.625888
NEK11	0.349854	3.1e-87	2.46e-85	L4/5 RORB/MME	0.844615	0.722361	1.04446
NELL2	0.348666	4.57e-155	7.15e-153	L4/5 RORB/MME	0.987692	0.968392	2.44543
FOXO1	0.347826	2.76e-184	5.75e-182	L4/5 RORB/MME	0.523077	0.0695384	0.375299
HS3ST5	0.345266	1.25e-92	1.05e-90	L4/5 RORB/MME	0.703077	0.44879	0.732975
USP43	0.344278	7.15e-121	8.24e-119	L4/5 RORB/MME	0.745385	0.50076	0.695938
RYR3	0.343101	2.76e-74	1.85e-72	L4/5 RORB/MME	0.784615	0.580025	0.943085
CXXC4	0.341615	1.16e-156	1.86e-154	L4/5 RORB/MME	0.611538	0.227776	0.469324
ITPK1	0.340324	1.06e-119	1.2e-117	L4/5 RORB/MME	0.784615	0.557361	0.744729
GALNT17	0.339207	6.45e-105	6.23e-103	L4/5 RORB/MME	0.983077	0.960894	2.24664
AC009264.1	0.338483	8.99e-98	8.04e-96	L4/5 RORB/MME	0.432308	0.101906	0.414839
FMNL3	0.337427	3.16e-127	3.84e-125	L4/5 RORB/MME	0.663077	0.384813	0.564745
GAB2	0.33684	1.57e-105	1.53e-103	L4/5 RORB/MME	0.806923	0.606684	0.831439
MRAP2	0.33553	3.31e-137	4.44e-135	L4/5 RORB/MME	0.630769	0.305351	0.510059
CDK18	0.334946	2.95e-194	6.97e-192	L4/5 RORB/MME	0.633846	0.190459	0.430702
GPRIN3	0.334135	9.19e-186	1.95e-183	L4/5 RORB/MME	0.563077	0.0994315	0.396719
RASGEF1C	0.333446	3.53e-129	4.33e-127	L4/5 RORB/MME	0.632308	0.303563	0.521081
DNAJC1	0.331514	8.57e-93	7.28e-91	L4/5 RORB/MME	0.856154	0.725791	1.04878
ZEB2	0.330645	1.4e-86	1.09e-84	L4/5 RORB/MME	0.923077	0.856831	1.36528
PRUNE2	0.328654	5.21e-84	3.93e-82	L4/5 RORB/MME	0.853846	0.705822	1.04655
WSCD2	0.328394	1.33e-107	1.32e-105	L4/5 RORB/MME	0.714615	0.492233	0.663542
DMD	0.328153	1.93e-113	2.01e-111	L4/5 RORB/MME	0.993846	0.983118	2.78984
GLCCI1	0.326735	1.69e-87	1.35e-85	L4/5 RORB/MME	0.89	0.807949	1.21086
MEF2C	0.326492	1.1e-130	1.39e-128	L4/5 RORB/MME	0.984615	0.971356	2.34967
MT-CO3	0.325087	1.22e-26	3.58e-25	L4/5 RORB/MME	0.972308	0.938621	0.62842
CDH7	0.325019	1.84e-144	2.59e-142	L4/5 RORB/MME	0.604615	0.206385	0.471763
MARK1	0.324994	1.25e-106	1.22e-104	L4/5 RORB/MME	0.920769	0.83598	1.2833
GPR158	0.324692	4.08e-87	3.23e-85	L4/5 RORB/MME	0.93	0.86602	1.52359
MLLT3	0.324374	1.28e-90	1.06e-88	L4/5 RORB/MME	0.93	0.886063	1.60555
NEO1	0.322837	6.16e-101	5.71e-99	L4/5 RORB/MME	0.87	0.781265	1.09398
HECW1	0.321033	1.19e-113	1.24e-111	L4/5 RORB/MME	0.986923	0.96702	2.41999
TEX41	0.320652	1.05e-82	7.82e-81	L4/5 RORB/MME	0.427692	0.135622	0.412274
KIAA1324	0.319619	3.16e-100	2.89e-98	L4/5 RORB/MME	0.803846	0.664216	0.84329
THRB	0.318799	1.36e-103	1.29e-101	L4/5 RORB/MME	0.983077	0.960428	2.36832
UNC5C	0.318614	5.43e-78	3.84e-76	L4/5 RORB/MME	0.931538	0.899858	1.69363
CARMIL1	0.318095	2.14e-86	1.67e-84	L4/5 RORB/MME	0.924615	0.862148	1.47846
AC008591.1	0.318041	8.05e-59	4.37e-57	L4/5 RORB/MME	0.703846	0.534573	0.819932
SERPINI1	0.315305	1.1e-111	1.14e-109	L4/5 RORB/MME	0.918462	0.865432	1.23068
ELAVL2	0.314889	1.39e-86	1.09e-84	L4/5 RORB/MME	0.771538	0.52835	0.773914
TSPAN9	0.312933	1.23e-115	1.31e-113	L4/5 RORB/MME	0.603846	0.293443	0.495351
RGS7	0.312735	4.3e-116	4.63e-114	L4/5 RORB/MME	0.996154	0.985494	3.1202
MAN2A1	0.310904	9.64e-73	6.36e-71	L4/5 RORB/MME	0.871538	0.777639	1.18316
TRMT9B	0.310474	5.47e-85	4.2e-83	L4/5 RORB/MME	0.705385	0.454793	0.699365
ANTXR2	0.308476	5.93e-105	5.74e-103	L4/5 RORB/MME	0.53	0.219225	0.442768
ADAMTS19	0.303924	1.63e-59	8.93e-58	L4/5 RORB/MME	0.759231	0.586347	0.891113
AL662796.1	0.303861	1.12e-50	5.38e-49	L4/5 RORB/MME	0.630769	0.454719	0.745897
RNF144A	0.300748	1.36e-94	1.17e-92	L4/5 RORB/MME	0.926154	0.880623	1.47399
DIXDC1	0.300374	2.87e-111	2.94e-109	L4/5 RORB/MME	0.720769	0.474272	0.598612
ARID1B	0.297951	1.88e-118	2.08e-116	L4/5 RORB/MME	0.968462	0.942149	1.91262
DIP2B	0.297631	6.73e-95	5.8e-93	L4/5 RORB/MME	0.883846	0.795477	1.06436
FMN2	0.297147	9.35e-120	1.06e-117	L4/5 RORB/MME	0.976154	0.960673	2.159
SFMBT2	0.294607	2.17e-77	1.52e-75	L4/5 RORB/MME	0.707692	0.477335	0.688879
IMMP2L	0.294118	3.61e-67	2.19e-65	L4/5 RORB/MME	0.937692	0.898069	1.70442
MYRIP	0.293826	1.39e-45	6.15e-44	L4/5 RORB/MME	0.93	0.825321	1.52819
AIG1	0.29317	2.66e-77	1.86e-75	L4/5 RORB/MME	0.916923	0.865481	1.37617
LRRN3	0.291834	1.75e-93	1.49e-91	L4/5 RORB/MME	0.701538	0.493997	0.602706
LGI1	0.291038	4.26e-90	3.5e-88	L4/5 RORB/MME	0.784615	0.620847	0.755289
PAG1	0.289601	6.93e-97	6.16e-95	L4/5 RORB/MME	0.735385	0.494364	0.640872
AL133346.1	0.289506	3.66e-64	2.16e-62	L4/5 RORB/MME	0.327692	0.0578016	0.33497
BRINP3	0.288193	5.42e-39	2.08e-37	L4/5 RORB/MME	0.813846	0.798491	1.47097
ST3GAL6	0.288052	6.44e-84	4.86e-82	L4/5 RORB/MME	0.753846	0.5813	0.728901
PCSK2	0.287228	2.36e-63	1.37e-61	L4/5 RORB/MME	0.970769	0.933157	1.9006
OSBPL1A	0.286471	5.23e-95	4.52e-93	L4/5 RORB/MME	0.915385	0.865652	1.28822
RTN1	0.286439	9.75e-120	1.1e-117	L4/5 RORB/MME	0.960769	0.944061	1.84099
GSTO2	0.282006	4.24e-95	3.68e-93	L4/5 RORB/MME	0.653077	0.420808	0.530522
DPY19L1	0.279437	1e-69	6.3e-68	L4/5 RORB/MME	0.708462	0.505587	0.707691
SMYD2	0.278843	1.31e-90	1.08e-88	L4/5 RORB/MME	0.642308	0.385524	0.534431
GPHN	0.277389	4.83e-134	6.4e-132	L4/5 RORB/MME	0.987692	0.978315	2.43471
NOL4	0.277333	3.93e-70	2.49e-68	L4/5 RORB/MME	0.916154	0.871165	1.44215
AP000943.3	0.275333	1.2e-62	6.88e-61	L4/5 RORB/MME	0.587692	0.368152	0.559329
FAM19A1	0.275116	6.07e-13	1.05e-11	L4/5 RORB/MME	0.983077	0.900152	2.49513
AKT3	0.275088	6.51e-120	7.42e-118	L4/5 RORB/MME	0.984615	0.972802	2.35319
ASXL3	0.275037	6.46e-63	3.72e-61	L4/5 RORB/MME	0.885385	0.809541	1.19292
MCF2L2	0.274235	9.21e-76	6.34e-74	L4/5 RORB/MME	0.929231	0.879104	1.4412
GABRA5	0.273839	3.94e-104	3.79e-102	L4/5 RORB/MME	0.639231	0.352617	0.480356
FBXL2	0.273677	4.91e-70	3.11e-68	L4/5 RORB/MME	0.87	0.777247	1.07774
SNTG2	0.27356	3.17e-49	1.49e-47	L4/5 RORB/MME	0.373077	0.151769	0.390411
LHFPL6	0.272842	3.04e-44	1.3e-42	L4/5 RORB/MME	0.756923	0.558316	0.92043
MYO1D	0.272548	6.28e-58	3.35e-56	L4/5 RORB/MME	0.905385	0.849579	1.36795
MACROD2	0.27056	8.48e-75	5.74e-73	L4/5 RORB/MME	0.982308	0.974983	2.47909
KIAA1549	0.270504	7.32e-76	5.05e-74	L4/5 RORB/MME	0.865385	0.758306	0.980356
EMB	0.270495	2.64e-99	2.38e-97	L4/5 RORB/MME	0.576923	0.293198	0.432733
BICD1	0.267783	2.25e-58	1.21e-56	L4/5 RORB/MME	0.929231	0.851171	1.35849
NYAP2	0.267251	1.51e-48	7.03e-47	L4/5 RORB/MME	0.716154	0.590145	0.804436
SATB1	0.266959	5.99e-91	4.99e-89	L4/5 RORB/MME	0.690769	0.471405	0.541744
CERS4	0.266456	1.84e-54	9.42e-53	L4/5 RORB/MME	0.767692	0.636528	0.788957
ENTPD1-AS1	0.266334	1.69e-64	1e-62	L4/5 RORB/MME	0.697692	0.526095	0.646378
CMSS1	0.264265	6.03e-64	3.54e-62	L4/5 RORB/MME	0.874615	0.83201	1.22915
LINC02223	0.264187	1.14e-53	5.72e-52	L4/5 RORB/MME	0.693077	0.53597	0.711335
FRMD3	0.263626	1.6e-77	1.12e-75	L4/5 RORB/MME	0.574615	0.321229	0.479274
GNG4	0.262089	6.71e-124	8.01e-122	L4/5 RORB/MME	0.459231	0.0834068	0.306574
KHDRBS2	0.261864	1.07e-73	7.18e-72	L4/5 RORB/MME	0.996154	0.987553	2.97111
P3H2	0.26104	1.45e-67	8.88e-66	L4/5 RORB/MME	0.691538	0.50223	0.63314
TENM1	0.261016	5.25e-79	3.76e-77	L4/5 RORB/MME	0.630769	0.372586	0.535791
C12orf42	0.260802	2.67e-76	1.84e-74	L4/5 RORB/MME	0.402308	0.118936	0.330594
OCA2	0.259586	8.04e-71	5.15e-69	L4/5 RORB/MME	0.600769	0.356047	0.518894
CDH10	0.259517	1.91e-46	8.58e-45	L4/5 RORB/MME	0.947692	0.892458	1.71747
SLC5A4-AS1	0.258374	1.38e-48	6.42e-47	L4/5 RORB/MME	0.707692	0.535504	0.761384
LIPA	0.257614	1.21e-64	7.2e-63	L4/5 RORB/MME	0.776923	0.63817	0.763978
LINC02232	0.257314	1.47e-40	5.9e-39	L4/5 RORB/MME	0.480769	0.269578	0.570668
CDKL5	0.25711	1.94e-70	1.24e-68	L4/5 RORB/MME	0.918462	0.884054	1.43146
OLFM2	0.254349	3.25e-86	2.52e-84	L4/5 RORB/MME	0.596923	0.329584	0.454918
ECE1	0.253596	3.3e-78	2.34e-76	L4/5 RORB/MME	0.663077	0.437396	0.534031
PDE4A	0.253559	1.24e-83	9.32e-82	L4/5 RORB/MME	0.662308	0.429482	0.514811
ANKRD44	0.252763	2.71e-75	1.84e-73	L4/5 RORB/MME	0.664615	0.443374	0.543482
TRIM54	0.252232	4.23e-82	3.12e-80	L4/5 RORB/MME	0.514615	0.248383	0.386814
IL12RB2	0.250817	6.54e-81	4.79e-79	L4/5 RORB/MME	0.553846	0.277296	0.432619
NAALADL2	0.250152	2.66e-39	1.03e-37	L4/5 RORB/MME	0.71	0.605263	0.806815
TNNT2	0.248997	5.46e-101	5.07e-99	L4/5 RORB/MME	0.515385	0.203004	0.353185
FCHSD2	0.24883	3.17e-64	1.87e-62	L4/5 RORB/MME	0.738462	0.540552	0.688628
AC090531.1	0.248049	2.1e-58	1.13e-56	L4/5 RORB/MME	0.386923	0.143071	0.335875
GREM2	0.247685	3.73e-64	2.2e-62	L4/5 RORB/MME	0.408462	0.152578	0.342987
APBA2	0.244808	3.13e-59	1.71e-57	L4/5 RORB/MME	0.933077	0.882731	1.34795
LINC02254	0.244753	3.86e-58	2.06e-56	L4/5 RORB/MME	0.450769	0.222729	0.385108
ADAMTS6	0.244291	8.86e-88	7.14e-86	L4/5 RORB/MME	0.364615	0.0456728	0.272368
RAB28	0.243907	7.41e-58	3.93e-56	L4/5 RORB/MME	0.822308	0.744903	0.926182
SLC38A11	0.243799	3.48e-38	1.31e-36	L4/5 RORB/MME	0.601538	0.441488	0.644058
NTNG1	0.242688	4.84e-21	1.18e-19	L4/5 RORB/MME	0.577692	0.459718	0.88897
CFAP161	0.242411	1.64e-59	8.98e-58	L4/5 RORB/MME	0.552308	0.347422	0.462875
SYN2	0.241328	6.27e-60	3.45e-58	L4/5 RORB/MME	0.964615	0.945555	1.89741
EXD3	0.239782	2.38e-69	1.49e-67	L4/5 RORB/MME	0.674615	0.492012	0.54033
ME3	0.239307	4.25e-60	2.35e-58	L4/5 RORB/MME	0.861538	0.802215	1.08935
TOX	0.238876	9.62e-28	2.89e-26	L4/5 RORB/MME	0.609231	0.451779	0.846474
CHODL	0.238353	1.83e-42	7.61e-41	L4/5 RORB/MME	0.298462	0.0870332	0.296151
PLD5	0.235618	5.33e-86	4.12e-84	L4/5 RORB/MME	0.456923	0.144296	0.34763
AC018697.1	0.235061	3.14e-53	1.57e-51	L4/5 RORB/MME	0.4	0.168406	0.349109
ASPH	0.234909	2.27e-58	1.22e-56	L4/5 RORB/MME	0.800769	0.70369	0.827042
AC019197.1	0.234887	6.21e-27	1.83e-25	L4/5 RORB/MME	0.641538	0.540625	0.741309
ST5	0.234733	9.76e-75	6.58e-73	L4/5 RORB/MME	0.607692	0.366681	0.461603
CNTN4	0.233809	6.43e-22	1.63e-20	L4/5 RORB/MME	0.979231	0.935828	2.266
PPP1R12B	0.233777	2.25e-62	1.28e-60	L4/5 RORB/MME	0.91	0.861952	1.29234
ACOT11	0.233477	4.51e-77	3.15e-75	L4/5 RORB/MME	0.596154	0.324831	0.450318
PTGFRN	0.233111	2.34e-91	1.96e-89	L4/5 RORB/MME	0.538462	0.245835	0.362902
SNCA	0.233009	5.81e-51	2.8e-49	L4/5 RORB/MME	0.882308	0.840145	1.21202
OVOL2	0.232722	1.04e-81	7.65e-80	L4/5 RORB/MME	0.456923	0.173503	0.319914
GALNT1	0.232673	3.21e-56	1.68e-54	L4/5 RORB/MME	0.756154	0.631701	0.725667
LINC01830	0.23205	4.01e-42	1.65e-40	L4/5 RORB/MME	0.393077	0.188547	0.374772
XKR4	0.231564	7.59e-46	3.35e-44	L4/5 RORB/MME	0.945385	0.927448	1.71907
RABGAP1L	0.231204	9.4e-83	7.01e-81	L4/5 RORB/MME	0.973846	0.963638	2.11904
SLC39A10	0.231132	2.7e-52	1.33e-50	L4/5 RORB/MME	0.897692	0.844556	1.20033
KCNMB4	0.22984	2.78e-49	1.31e-47	L4/5 RORB/MME	0.804615	0.693031	0.839732
DNAH7	0.228752	9.79e-45	4.25e-43	L4/5 RORB/MME	0.822308	0.719053	0.925716
ADGRB3	0.228669	2.13e-153	3.29e-151	L4/5 RORB/MME	0.997692	0.998603	3.95827
FAM81A	0.226336	2.05e-49	9.68e-48	L4/5 RORB/MME	0.824615	0.724517	0.870033
NR2F1	0.225163	1.89e-72	1.24e-70	L4/5 RORB/MME	0.629231	0.414706	0.44401
AC233296.1	0.224651	8.91e-34	3.07e-32	L4/5 RORB/MME	0.364615	0.192835	0.359533
CEP112	0.223996	1.45e-37	5.41e-36	L4/5 RORB/MME	0.849231	0.791066	1.11542
KLHDC8A	0.223822	1.57e-100	1.44e-98	L4/5 RORB/MME	0.383077	0.0434676	0.243137
MED13L	0.223257	1.71e-62	9.71e-61	L4/5 RORB/MME	0.936923	0.911374	1.54063
MACF1	0.222402	1.74e-61	9.77e-60	L4/5 RORB/MME	0.963077	0.944845	1.71359
NLGN1	0.221987	7.82e-35	2.78e-33	L4/5 RORB/MME	0.996923	0.98177	2.80237
SUSD4	0.220194	1.51e-42	6.27e-41	L4/5 RORB/MME	0.846923	0.76823	1.00382
FAM155A	0.220017	6.79e-123	7.9e-121	L4/5 RORB/MME	0.998462	0.996668	3.65383
BCAR3	0.219988	5.02e-84	3.8e-82	L4/5 RORB/MME	0.501538	0.202171	0.343795
SIPA1L2	0.219515	2.37e-54	1.21e-52	L4/5 RORB/MME	0.68	0.516784	0.568602
HDAC9	0.219266	3.24e-28	9.89e-27	L4/5 RORB/MME	0.958462	0.919852	1.87241
PKN2-AS1	0.219099	1.69e-26	4.92e-25	L4/5 RORB/MME	0.776154	0.701044	1.09504
TNIK	0.218648	3.05e-46	1.36e-44	L4/5 RORB/MME	0.891538	0.83103	1.19889
CNR1	0.218354	7.42e-52	3.63e-50	L4/5 RORB/MME	0.680769	0.529967	0.591636
NRG3	0.216595	3.1e-140	4.27e-138	L4/5 RORB/MME	1	0.997942	3.87817
PPFIA2	0.215952	3.83e-68	2.36e-66	L4/5 RORB/MME	0.987692	0.986009	2.69043
SLC6A17	0.215752	4.3e-63	2.48e-61	L4/5 RORB/MME	0.708462	0.551578	0.570421
GABRG2	0.215698	6.61e-52	3.24e-50	L4/5 RORB/MME	0.883846	0.843649	1.17427
DPYSL3	0.215399	1.41e-88	1.14e-86	L4/5 RORB/MME	0.553077	0.279354	0.35142
FAM13C	0.214671	2.23e-52	1.1e-50	L4/5 RORB/MME	0.763846	0.637411	0.711234
CTNNA2	0.214583	3.46e-46	1.53e-44	L4/5 RORB/MME	0.992308	0.988876	3.00294
PFKP	0.214522	5.65e-70	3.57e-68	L4/5 RORB/MME	0.692308	0.509311	0.507745
SLC8B1	0.214306	3.26e-74	2.18e-72	L4/5 RORB/MME	0.449231	0.179016	0.309225
LRP2BP	0.213977	6.01e-52	2.95e-50	L4/5 RORB/MME	0.616923	0.447834	0.491806
NOVA1	0.213906	2.16e-46	9.66e-45	L4/5 RORB/MME	0.948462	0.931785	1.75456
RORA	0.213635	1.24e-30	4e-29	L4/5 RORB/MME	0.961538	0.952514	2.22851
AC016205.1	0.212928	8.06e-45	3.51e-43	L4/5 RORB/MME	0.265385	0.0407968	0.239198
MAMLD1	0.212578	2.64e-45	1.16e-43	L4/5 RORB/MME	0.603077	0.446388	0.511173
KCNQ1OT1	0.212528	1.1e-32	3.71e-31	L4/5 RORB/MME	0.783077	0.659316	0.884066
AL391807.1	0.211885	6.46e-40	2.55e-38	L4/5 RORB/MME	0.728462	0.621729	0.697863
JCAD	0.211732	4.49e-55	2.31e-53	L4/5 RORB/MME	0.621538	0.431711	0.493864
GSE1	0.211225	8.29e-43	3.46e-41	L4/5 RORB/MME	0.749231	0.632412	0.734994
NFIX	0.210563	8.35e-50	3.97e-48	L4/5 RORB/MME	0.83	0.761002	0.880516
MT-ATP6	0.210533	3.66e-12	6.04e-11	L4/5 RORB/MME	0.945385	0.911987	0.533488
ZNF292	0.209326	1.45e-55	7.47e-54	L4/5 RORB/MME	0.913077	0.874204	1.23799
AC007785.1	0.208108	1.17e-51	5.72e-50	L4/5 RORB/MME	0.543077	0.344065	0.420136
CHSY3	0.207784	1.27e-39	4.98e-38	L4/5 RORB/MME	0.961538	0.947785	2.00199
NRSN1	0.207654	1.83e-41	7.45e-40	L4/5 RORB/MME	0.783077	0.660247	0.77483
MT-ND3	0.206815	2.46e-17	5.2e-16	L4/5 RORB/MME	0.947692	0.918088	0.855004
MAGI2	0.206507	3.72e-62	2.11e-60	L4/5 RORB/MME	0.999231	0.994364	3.37017
MGLL	0.206422	2.87e-67	1.75e-65	L4/5 RORB/MME	0.64	0.395864	0.468012
DNAH6	0.206149	1e-34	3.54e-33	L4/5 RORB/MME	0.781538	0.688278	0.895573
NUDT4	0.206147	7.69e-67	4.67e-65	L4/5 RORB/MME	0.650769	0.462683	0.462612
LIFR	0.205431	1.58e-58	8.52e-57	L4/5 RORB/MME	0.590769	0.411668	0.421547
COL6A1	0.204993	5.43e-69	3.37e-67	L4/5 RORB/MME	0.546154	0.291507	0.371704
ADGRL2	0.203972	3.3e-28	1.01e-26	L4/5 RORB/MME	0.980769	0.957684	2.35177
RYR2	0.203951	5.04e-41	2.04e-39	L4/5 RORB/MME	0.992308	0.984269	2.76579
FAM19A2	0.203236	5.63e-14	1.03e-12	L4/5 RORB/MME	0.962308	0.922939	2.38384
EPS15	0.202667	1.66e-56	8.71e-55	L4/5 RORB/MME	0.757692	0.614917	0.625078
SRCIN1	0.202373	2.05e-48	9.48e-47	L4/5 RORB/MME	0.783846	0.667892	0.706197
AC019211.1	0.201512	6.99e-13	1.2e-11	L4/5 RORB/MME	0.856154	0.683451	1.27632
XKR6	0.201489	6.06e-45	2.65e-43	L4/5 RORB/MME	0.96	0.941463	1.88494
PDE1A	0.200211	2.34e-13	4.14e-12	L4/5 RORB/MME	0.96	0.893365	1.9611
TPP2	0.199681	2.28e-48	1.05e-46	L4/5 RORB/MME	0.729231	0.620161	0.636927
PNPLA7	0.199554	1.27e-43	5.39e-42	L4/5 RORB/MME	0.609231	0.459963	0.501234
HTR2A	0.1987	3.38e-39	1.3e-37	L4/5 RORB/MME	0.71	0.591493	0.66938
PRICKLE2	0.198207	3.95e-40	1.56e-38	L4/5 RORB/MME	0.915385	0.874106	1.34334
RFC3	0.19775	1.44e-31	4.75e-30	L4/5 RORB/MME	0.520769	0.381995	0.473754
TWIST2	0.197546	4.41e-71	2.85e-69	L4/5 RORB/MME	0.373077	0.0880868	0.250362
MEF2C-AS1	0.197476	1.62e-26	4.72e-25	L4/5 RORB/MME	0.866923	0.819293	1.20663
EPHA4	0.197413	3.82e-38	1.44e-36	L4/5 RORB/MME	0.950769	0.916348	1.60008
SLC26A4	0.19722	6.52e-41	2.63e-39	L4/5 RORB/MME	0.575385	0.419141	0.473545
RAP1GAP2	0.196798	1.6e-30	5.14e-29	L4/5 RORB/MME	0.886923	0.822111	1.15669
ANK2	0.196572	1.68e-95	1.48e-93	L4/5 RORB/MME	0.996923	0.991694	2.89593
CASC15	0.196269	3.03e-41	1.23e-39	L4/5 RORB/MME	0.701538	0.582133	0.627995
RORB-AS1	0.196179	4e-71	2.59e-69	L4/5 RORB/MME	0.408462	0.134201	0.26178
NKAIN3	0.196033	2.49e-35	8.99e-34	L4/5 RORB/MME	0.364615	0.176272	0.317078
SGSM1	0.194004	2.61e-37	9.72e-36	L4/5 RORB/MME	0.865385	0.806086	1.0476
DUBR	0.193946	1.55e-38	5.91e-37	L4/5 RORB/MME	0.749231	0.651157	0.737103
CFAP46	0.19372	2.81e-37	1.05e-35	L4/5 RORB/MME	0.690769	0.575664	0.625365
ACVR2A	0.193522	7.08e-42	2.9e-40	L4/5 RORB/MME	0.688462	0.574904	0.602356
ZDHHC2	0.193412	7.41e-49	3.46e-47	L4/5 RORB/MME	0.604615	0.443056	0.463008
PKNOX2	0.193006	1.55e-29	4.92e-28	L4/5 RORB/MME	0.906923	0.856856	1.30696
FNBP1L	0.192835	8.27e-64	4.84e-62	L4/5 RORB/MME	0.58	0.300892	0.426605
AC067956.1	0.191287	9.47e-17	1.95e-15	L4/5 RORB/MME	0.830769	0.682667	1.10633
SPRY4-AS1	0.191254	4.19e-20	9.84e-19	L4/5 RORB/MME	0.635385	0.534034	0.746815
GTDC1	0.190999	6.23e-37	2.31e-35	L4/5 RORB/MME	0.931538	0.902847	1.53587
ENSA	0.190788	1.87e-36	6.89e-35	L4/5 RORB/MME	0.851538	0.798736	0.930238
SNCAIP	0.190377	9.84e-44	4.18e-42	L4/5 RORB/MME	0.423846	0.226257	0.322906
LARGE1	0.1903	3.46e-33	1.18e-31	L4/5 RORB/MME	0.974615	0.953298	1.98299
RIMS2	0.189491	4.78e-69	2.98e-67	L4/5 RORB/MME	0.994615	0.9914	2.94731
AL450423.1	0.188289	3.24e-34	1.12e-32	L4/5 RORB/MME	0.335385	0.151083	0.291417
LINC01821	0.188228	8.79e-36	3.2e-34	L4/5 RORB/MME	0.296154	0.107444	0.247909
NPFFR2	0.188132	1.36e-34	4.79e-33	L4/5 RORB/MME	0.233846	0.0343036	0.221221
IQANK1	0.187865	7.12e-63	4.1e-61	L4/5 RORB/MME	0.411538	0.16206	0.265765
AL359710.1	0.186363	7.69e-29	2.39e-27	L4/5 RORB/MME	0.549231	0.435779	0.499898
JPH1	0.186245	5.9e-34	2.04e-32	L4/5 RORB/MME	0.786923	0.694208	0.779817
KIAA2012	0.186161	2.29e-39	8.9e-38	L4/5 RORB/MME	0.573846	0.40444	0.477348
BAALC	0.186108	8.62e-35	3.06e-33	L4/5 RORB/MME	0.8	0.723782	0.828843
NUBPL	0.185838	1.81e-38	6.89e-37	L4/5 RORB/MME	0.677692	0.549912	0.585505
AC097634.3	0.185697	2.61e-45	1.15e-43	L4/5 RORB/MME	0.480769	0.291287	0.348636
EPHB2	0.18563	1.39e-36	5.15e-35	L4/5 RORB/MME	0.676923	0.564148	0.592386
ALS2	0.185121	3.21e-40	1.27e-38	L4/5 RORB/MME	0.780769	0.696143	0.766632
SMURF1	0.185002	5.43e-34	1.88e-32	L4/5 RORB/MME	0.716154	0.623322	0.663492
STK32C	0.184934	2.13e-54	1.09e-52	L4/5 RORB/MME	0.613077	0.433083	0.42924
WAC	0.184846	1.92e-43	8.09e-42	L4/5 RORB/MME	0.839231	0.783544	0.902243
SKAP1	0.184836	1.32e-34	4.66e-33	L4/5 RORB/MME	0.239231	0.0444967	0.209398
RASSF3	0.184822	5.87e-57	3.09e-55	L4/5 RORB/MME	0.367692	0.123248	0.24807
ARHGEF4	0.184461	2.58e-43	1.08e-41	L4/5 RORB/MME	0.731538	0.619524	0.623474
AC073578.2	0.184374	1.45e-50	6.95e-49	L4/5 RORB/MME	0.31	0.0674066	0.235542
ZNF518A	0.183774	1.49e-38	5.68e-37	L4/5 RORB/MME	0.764615	0.673184	0.723594
HTR7	0.183739	1.04e-56	5.48e-55	L4/5 RORB/MME	0.301538	0.0491277	0.208504
MIR181A1HG	0.1834	6.62e-32	2.2e-30	L4/5 RORB/MME	0.716923	0.609796	0.689377
FER	0.182572	1.12e-31	3.7e-30	L4/5 RORB/MME	0.916154	0.880182	1.38088
FARP2	0.182432	3.8e-44	1.62e-42	L4/5 RORB/MME	0.6	0.452465	0.460248
AC090630.1	0.182323	8.81e-42	3.6e-40	L4/5 RORB/MME	0.358462	0.15787	0.265187
AC024909.1	0.182147	5.02e-31	1.63e-29	L4/5 RORB/MME	0.32	0.145398	0.276371
CCDC171	0.181968	1.76e-27	5.25e-26	L4/5 RORB/MME	0.833077	0.770264	0.988671
PRDM8	0.181415	8.39e-56	4.36e-54	L4/5 RORB/MME	0.500769	0.289033	0.323641
ST8SIA4	0.181367	4.88e-44	2.08e-42	L4/5 RORB/MME	0.392308	0.18894	0.285894
GPR161	0.181358	2.71e-66	1.64e-64	L4/5 RORB/MME	0.409231	0.14682	0.251531
MT-CO2	0.181293	2.07e-16	4.2e-15	L4/5 RORB/MME	0.935385	0.897065	0.293561
STUM	0.181245	7.45e-37	2.76e-35	L4/5 RORB/MME	0.581538	0.420391	0.477065
LDLRAD4	0.180986	8.69e-25	2.41e-23	L4/5 RORB/MME	0.950769	0.922327	1.72136
STMN1	0.1805	2.98e-63	1.73e-61	L4/5 RORB/MME	0.730769	0.631603	0.462445
ZFP64	0.17986	1.03e-43	4.37e-42	L4/5 RORB/MME	0.543846	0.371484	0.39391
BASP1-AS1	0.179731	4.51e-28	1.37e-26	L4/5 RORB/MME	0.894615	0.860556	1.26718
GMPS	0.179466	2.14e-43	8.98e-42	L4/5 RORB/MME	0.640769	0.521489	0.489612
SCAPER	0.179035	5.91e-33	2e-31	L4/5 RORB/MME	0.904615	0.872562	1.29275
RASA2	0.178469	1.43e-37	5.33e-36	L4/5 RORB/MME	0.883077	0.847692	1.14706
GABRB1	0.178417	5.07e-37	1.88e-35	L4/5 RORB/MME	0.963846	0.952563	2.00843
CNTNAP5	0.178281	1.27e-13	2.28e-12	L4/5 RORB/MME	0.980769	0.960404	2.42965
GXYLT2	0.178188	8.08e-52	3.94e-50	L4/5 RORB/MME	0.356923	0.12707	0.240337
CAMK1D	0.177893	1.73e-33	5.93e-32	L4/5 RORB/MME	0.98	0.96283	2.13464
STAC2	0.177597	9.73e-61	5.42e-59	L4/5 RORB/MME	0.42	0.178011	0.256643
TSHZ2	2.56234	0	0	L4/5 RORB/GABRG1	0.973086	0.264194	2.95417
AC011247.1	0.177109	2.2e-34	7.68e-33	L4/5 RORB/MME	0.476923	0.318485	0.370979
ARHGAP32	0.177016	5.92e-49	2.77e-47	L4/5 RORB/MME	0.972308	0.959497	1.99575
NPTXR	0.176122	8.47e-43	3.53e-41	L4/5 RORB/MME	0.71	0.569538	0.557397
HERC1	0.17587	1.85e-46	8.32e-45	L4/5 RORB/MME	0.963077	0.952563	1.83349
LINC01164	0.17514	2.05e-61	1.15e-59	L4/5 RORB/MME	0.294615	0.0288886	0.187944
DPP10-AS3	0.174788	2.04e-43	8.58e-42	L4/5 RORB/MME	0.335385	0.11553	0.254101
HCN1	0.174528	1.83e-22	4.72e-21	L4/5 RORB/MME	0.973846	0.940704	1.91238
AFF1	0.174233	1.08e-36	4.01e-35	L4/5 RORB/MME	0.663077	0.518475	0.55695
AC018742.1	0.173641	6.6e-26	1.88e-24	L4/5 RORB/MME	0.306154	0.139077	0.301365
SOCS5	0.173567	3.29e-38	1.24e-36	L4/5 RORB/MME	0.598462	0.466211	0.452368
DLG5	0.173479	2.78e-44	1.2e-42	L4/5 RORB/MME	0.543077	0.352445	0.387162
NDFIP2	0.173045	1.02e-34	3.59e-33	L4/5 RORB/MME	0.857692	0.812114	1.00454
HMGCS1	0.172503	5.41e-48	2.49e-46	L4/5 RORB/MME	0.589231	0.419362	0.388179
ARHGAP21	0.171968	1.93e-34	6.77e-33	L4/5 RORB/MME	0.950769	0.92044	1.46801
GABRA2	0.171897	9.13e-26	2.59e-24	L4/5 RORB/MME	0.880769	0.811649	1.10529
DCBLD2	0.171822	1.53e-35	5.58e-34	L4/5 RORB/MME	0.657692	0.543958	0.537922
MAP1B	0.171755	4.72e-34	1.63e-32	L4/5 RORB/MME	0.975385	0.953445	1.62094
ZNF423	0.171751	1.75e-44	7.57e-43	L4/5 RORB/MME	0.382308	0.175831	0.265093
EPHB6	0.171618	2.19e-40	8.74e-39	L4/5 RORB/MME	0.694615	0.57684	0.522532
TESK2	0.171114	2.74e-45	1.2e-43	L4/5 RORB/MME	0.459231	0.252058	0.323178
NEAT1	0.170987	7.96e-62	4.49e-60	L4/5 RORB/MME	0.490769	0.246472	0.288401
NRP2	0.170722	3.13e-46	1.39e-44	L4/5 RORB/MME	0.407692	0.199427	0.27261
PRSS12	0.17064	2.78e-39	1.07e-37	L4/5 RORB/MME	0.372308	0.167843	0.287172
SSBP3	0.16977	3.58e-30	1.14e-28	L4/5 RORB/MME	0.824615	0.771979	0.913156
KCNC2	0.169301	2.09e-26	6.05e-25	L4/5 RORB/MME	0.922308	0.882902	1.46347
FAM198B-AS1	0.16929	4.54e-54	2.31e-52	L4/5 RORB/MME	0.339231	0.094776	0.220287
AC112206.2	0.168565	3.82e-26	1.09e-24	L4/5 RORB/MME	0.296154	0.136577	0.260609
BTNL9	0.168051	1.36e-27	4.07e-26	L4/5 RORB/MME	0.28	0.111879	0.245058
ANKRD36C	0.16771	1.11e-28	3.43e-27	L4/5 RORB/MME	0.936154	0.899809	1.35196
COL5A2	0.166379	6.73e-22	1.7e-20	L4/5 RORB/MME	0.555385	0.372072	0.644063
KCNH1	0.165722	3.19e-18	6.95e-17	L4/5 RORB/MME	0.893077	0.839189	1.30693
N4BP2L1	0.165625	3.14e-32	1.05e-30	L4/5 RORB/MME	0.786154	0.695849	0.734273
MANBA	0.165319	6.38e-35	2.28e-33	L4/5 RORB/MME	0.602308	0.461604	0.455099
GNB4	0.164535	6.49e-60	3.57e-58	L4/5 RORB/MME	0.443846	0.193767	0.266663
AGBL4	0.163711	1.45e-39	5.66e-38	L4/5 RORB/MME	0.996154	0.991718	3.02392
NCK2	0.163463	1.31e-32	4.39e-31	L4/5 RORB/MME	0.706923	0.596099	0.626464
DNAJC5G	0.162354	1.23e-39	4.84e-38	L4/5 RORB/MME	0.389231	0.198349	0.265451
ZFYVE9	0.161005	1.96e-31	6.42e-30	L4/5 RORB/MME	0.856923	0.814319	0.979133
CTNND1	0.160786	1.55e-34	5.45e-33	L4/5 RORB/MME	0.618462	0.484612	0.470954
LINC00598	0.160637	1.48e-38	5.65e-37	L4/5 RORB/MME	0.23	0.0205087	0.171553
AC124854.1	0.160484	3.43e-21	8.41e-20	L4/5 RORB/MME	0.626923	0.530898	0.595953
SPOPL	0.160304	6.67e-35	2.38e-33	L4/5 RORB/MME	0.605385	0.48868	0.451693
KCNK2	0.160073	7.42e-46	3.28e-44	L4/5 RORB/MME	0.327692	0.0977654	0.226481
PLXDC2	0.159802	1.24e-13	2.21e-12	L4/5 RORB/MME	0.763077	0.749608	1.10947
RALYL	0.159703	1.43e-41	5.84e-40	L4/5 RORB/MME	0.996154	0.993507	3.36279
CD163L1	0.159611	3.93e-50	1.88e-48	L4/5 RORB/MME	0.355385	0.125429	0.222961
HRK	0.159585	3.68e-53	1.84e-51	L4/5 RORB/MME	0.394615	0.160222	0.23872
AL596451.1	0.159474	1.35e-12	2.27e-11	L4/5 RORB/MME	0.533846	0.464202	0.562916
ZBTB46	0.158921	2e-28	6.15e-27	L4/5 RORB/MME	0.670769	0.564099	0.567158
SND1	0.158911	1.12e-28	3.47e-27	L4/5 RORB/MME	0.866923	0.835759	1.09985
CCNY	0.158462	2.89e-31	9.46e-30	L4/5 RORB/MME	0.907692	0.887509	1.31341
LINC01470	0.157197	1.35e-22	3.5e-21	L4/5 RORB/MME	0.23	0.0790454	0.198467
ZNF483	0.157192	5.05e-35	1.8e-33	L4/5 RORB/MME	0.871538	0.832476	0.95233
CENPC	0.156875	2.35e-27	6.98e-26	L4/5 RORB/MME	0.776923	0.710404	0.74361
RPS6KA3	0.156585	1.18e-25	3.32e-24	L4/5 RORB/MME	0.824615	0.779869	0.915095
YPEL2	0.156479	1.34e-31	4.42e-30	L4/5 RORB/MME	0.668462	0.566721	0.533831
AFDN	0.15631	7.49e-33	2.53e-31	L4/5 RORB/MME	0.802308	0.721283	0.78101
LINC01748	0.1559	2.26e-35	8.19e-34	L4/5 RORB/MME	0.458462	0.284941	0.324194
DST	0.155871	2.63e-33	8.99e-32	L4/5 RORB/MME	0.980769	0.971332	1.93429
CDH2	0.155822	1.17e-23	3.13e-22	L4/5 RORB/MME	0.905385	0.873983	1.33203
STX1A	0.155027	1.5e-36	5.54e-35	L4/5 RORB/MME	0.604615	0.462389	0.429802
DSCAM	0.154995	1.85e-36	6.8e-35	L4/5 RORB/MME	0.991538	0.985813	2.68158
SLC30A3	0.154371	1.44e-40	5.78e-39	L4/5 RORB/MME	0.502308	0.327796	0.321727
FBXL17	0.154365	6.54e-44	2.78e-42	L4/5 RORB/MME	0.957692	0.960796	2.02776
ZFR2	0.153958	1.17e-29	3.71e-28	L4/5 RORB/MME	0.699231	0.598476	0.588036
PRSS3	0.153749	7.45e-29	2.32e-27	L4/5 RORB/MME	0.485385	0.342203	0.365527
PRMT8	0.153299	1.79e-21	4.47e-20	L4/5 RORB/MME	0.765385	0.695727	0.784434
SRGAP3	0.153019	6.53e-25	1.82e-23	L4/5 RORB/MME	0.961538	0.934529	1.71058
SORL1	0.152725	1.15e-27	3.44e-26	L4/5 RORB/MME	0.884615	0.86085	1.16633
DPYS	0.152641	3.87e-28	1.17e-26	L4/5 RORB/MME	0.389231	0.236401	0.2872
APP	0.152545	8.71e-32	2.89e-30	L4/5 RORB/MME	0.962308	0.947344	1.73286
KCNT2	0.152481	2.29e-18	5.02e-17	L4/5 RORB/MME	0.815385	0.776365	1.15063
PLCXD2	0.15189	6.67e-58	3.54e-56	L4/5 RORB/MME	0.357692	0.107101	0.198493
AHRR	0.151825	1.75e-36	6.44e-35	L4/5 RORB/MME	0.37	0.181123	0.251926
TRAPPC9	0.151374	2.82e-22	7.21e-21	L4/5 RORB/MME	0.854615	0.805841	1.00191
HNMT	0.151195	3.48e-42	1.44e-40	L4/5 RORB/MME	0.386923	0.186587	0.240379
SMARCD3	0.150952	1.24e-40	4.98e-39	L4/5 RORB/MME	0.510769	0.341909	0.326812
ABI3BP	0.150628	4.28e-30	1.37e-28	L4/5 RORB/MME	0.243077	0.0646869	0.181263
PLEKHG1	0.150385	7.47e-39	2.86e-37	L4/5 RORB/MME	0.443846	0.247721	0.301494
DCC	2.24094	0	0	L4/5 RORB/GABRG1	0.985646	0.47139	3.17663
IL1RAPL2	2.14815	0	0	L4/5 RORB/GABRG1	0.962919	0.220697	2.5309
TOX	1.72604	0	0	L4/5 RORB/GABRG1	0.950359	0.436227	2.27248
RORB	1.66092	0	0	L4/5 RORB/GABRG1	0.958134	0.445425	2.30132
CNTN5	1.57042	0	0	L4/5 RORB/GABRG1	0.983852	0.725396	3.02093
FOXP2	1.495	0	0	L4/5 RORB/GABRG1	0.935407	0.292507	1.90144
POU6F2	1.44682	0	0	L4/5 RORB/GABRG1	0.964713	0.530143	2.35736
VWC2L	1.38643	0	0	L4/5 RORB/GABRG1	0.913876	0.238378	1.60337
LINC01725	1.29125	0	0	L4/5 RORB/GABRG1	0.864833	0.481355	1.77535
SLC22A10	1.23877	0	0	L4/5 RORB/GABRG1	0.94378	0.646884	2.02652
INPP4B	1.20741	0	0	L4/5 RORB/GABRG1	0.937201	0.669659	2.11373
FSTL5	1.19944	0	0	L4/5 RORB/GABRG1	0.916866	0.336944	1.62907
RARB	1.17542	0	0	L4/5 RORB/GABRG1	0.924641	0.539491	1.6579
LINC02232	1.13873	0	0	L4/5 RORB/GABRG1	0.844498	0.252596	1.41481
SLC35F1	1.11409	0	0	L4/5 RORB/GABRG1	0.946172	0.634817	1.97305
AC092422.1	1.11118	0	0	L4/5 RORB/GABRG1	0.856459	0.232245	1.27667
COBLL1	1.09235	0	0	L4/5 RORB/GABRG1	0.868421	0.171612	1.24008
RORA	1.07334	0	0	L4/5 RORB/GABRG1	0.985646	0.951434	3.0522
AC109466.1	1.0659	4.7e-186	5.99e-184	L4/5 RORB/GABRG1	0.624402	0.25544	1.5416
SLC44A5	1.03944	0	0	L4/5 RORB/GABRG1	0.955144	0.720277	2.0393
AL109930.1	0.967515	0	0	L4/5 RORB/GABRG1	0.714115	0.115554	1.06947
PDZRN4	0.922549	2.75e-298	6.78e-296	L4/5 RORB/GABRG1	0.898923	0.486375	1.63525
CNTNAP4	0.911133	0	0	L4/5 RORB/GABRG1	0.891148	0.524975	1.37258
AC068051.1	0.898113	0	5e-324	L4/5 RORB/GABRG1	0.693182	0.226385	1.08496
PLCXD3	0.886569	0	0	L4/5 RORB/GABRG1	0.807416	0.137364	0.994218
MSC-AS1	0.85592	0	0	L4/5 RORB/GABRG1	0.783493	0.270351	1.1826
HS3ST4	0.851792	4.96e-278	1.11e-275	L4/5 RORB/GABRG1	0.927033	0.62913	1.84872
ALCAM	0.828902	0	0	L4/5 RORB/GABRG1	0.895335	0.57458	1.41983
KCNAB1	0.825597	0	0	L4/5 RORB/GABRG1	0.881579	0.505218	1.29129
UNC5D	0.821514	0	4.4e-322	L4/5 RORB/GABRG1	0.976675	0.88954	2.65664
PCDH11X	0.819226	0	0	L4/5 RORB/GABRG1	0.855263	0.360831	1.23674
AC016687.2	0.816229	1.58e-281	3.59e-279	L4/5 RORB/GABRG1	0.587321	0.0877102	0.918828
SPOCK1	0.816217	0	0	L4/5 RORB/GABRG1	0.961722	0.779278	1.98466
CTNNA2	0.813756	0	0	L4/5 RORB/GABRG1	0.994019	0.988773	3.57643
FAM19A2	0.812205	0	0	L4/5 RORB/GABRG1	0.983254	0.921711	2.96683
SPAG16	0.803199	0	0	L4/5 RORB/GABRG1	0.901316	0.760213	1.60748
KCNH5	0.799666	0	0	L4/5 RORB/GABRG1	0.921651	0.650544	1.60671
EDIL3	0.79909	0	0	L4/5 RORB/GABRG1	0.936603	0.74723	1.66578
AC073365.1	0.795922	7.87e-321	2.256714e-318	L4/5 RORB/GABRG1	0.866627	0.493398	1.36772
TRHDE	0.778428	1.83e-299	4.57e-297	L4/5 RORB/GABRG1	0.925837	0.744486	1.792
FSTL4	0.778281	0	0	L4/5 RORB/GABRG1	0.965311	0.909842	2.4181
TMTC2	0.757812	0	0	L4/5 RORB/GABRG1	0.858254	0.470203	1.19563
PTCHD4	0.751566	0	0	L4/5 RORB/GABRG1	0.839713	0.43541	1.15531
AC008415.1	0.733949	1.25e-145	1.15e-143	L4/5 RORB/GABRG1	0.537679	0.179599	1.04951
ALDH1A1	0.729705	0	0	L4/5 RORB/GABRG1	0.679426	0.0585312	0.766351
AC022639.1	0.719415	5.55e-290	1.3e-287	L4/5 RORB/GABRG1	0.840909	0.658259	1.38045
TSHZ3	0.713379	0	0	L4/5 RORB/GABRG1	0.816986	0.403783	0.991755
NRG1	0.708009	1.69e-109	1.19e-107	L4/5 RORB/GABRG1	0.912679	0.708185	2.2964
KAZN	0.703136	1.57e-272	3.39e-270	L4/5 RORB/GABRG1	0.993421	0.964441	3.03839
AL450423.1	0.698512	7.66e-297	1.88e-294	L4/5 RORB/GABRG1	0.605861	0.138205	0.779719
PCLO	0.697956	0	0	L4/5 RORB/GABRG1	0.98445	0.959842	2.47723
LINC01202	0.672469	0	0	L4/5 RORB/GABRG1	0.76256	0.310707	0.912626
PTPRT	0.664874	3.08e-151	3.01e-149	L4/5 RORB/GABRG1	0.958732	0.785064	2.13149
SNTG1	0.653287	0	1e-323	L4/5 RORB/GABRG1	0.994019	0.97411	3.168
HS3ST2	0.649025	1.93e-322	5.59e-320	L4/5 RORB/GABRG1	0.764952	0.252745	0.901899
FARP1	0.647233	0	0	L4/5 RORB/GABRG1	0.906699	0.7	1.33325
GABRG1	0.639167	0	0	L4/5 RORB/GABRG1	0.706938	0.0767557	0.665631
KCND3	0.631961	0	0	L4/5 RORB/GABRG1	0.937201	0.890406	1.86276
AC019211.1	0.623886	1.2e-177	1.45e-175	L4/5 RORB/GABRG1	0.914474	0.679451	1.68015
SCHLAP1	0.611831	4.12e-175	4.87e-173	L4/5 RORB/GABRG1	0.699163	0.388551	1.03236
GRM3	0.5938	7.85e-186	9.97e-184	L4/5 RORB/GABRG1	0.897727	0.642433	1.46686
KHDRBS2	0.586287	0	0	L4/5 RORB/GABRG1	0.989234	0.98776	3.28034
BACH2	0.58004	1.56e-269	3.21e-267	L4/5 RORB/GABRG1	0.850478	0.609248	1.10864
AL117329.1	0.579901	1.69e-144	1.54e-142	L4/5 RORB/GABRG1	0.930622	0.746217	1.92194
KHDRBS3	0.578626	0	0	L4/5 RORB/GABRG1	0.970694	0.952572	2.54845
MYRIP	0.577222	6.7e-230	1.14e-227	L4/5 RORB/GABRG1	0.943182	0.823813	1.79774
DPY19L1	0.576542	2.77e-269	5.66e-267	L4/5 RORB/GABRG1	0.806818	0.499654	0.990531
SLC24A2	0.575646	4.28e-253	8.29e-251	L4/5 RORB/GABRG1	0.962919	0.898195	2.03376
PAPSS2	0.571227	0	0	L4/5 RORB/GABRG1	0.688995	0.217829	0.700402
ZMAT4	0.563771	2.31e-284	5.3e-282	L4/5 RORB/GABRG1	0.944976	0.861004	1.75097
SLC38A11	0.556985	1.05e-242	1.9e-240	L4/5 RORB/GABRG1	0.77811	0.432715	0.942656
GABRG3	0.55663	3.04e-195	4.04e-193	L4/5 RORB/GABRG1	0.947368	0.851484	1.90324
AL445250.1	0.553964	1.65e-175	1.95e-173	L4/5 RORB/GABRG1	0.747608	0.489243	1.03133
CACNB4	0.552887	3.0192502797e-314	8.036477450344e-312	L4/5 RORB/GABRG1	0.950957	0.885509	1.81991
AC073578.2	0.549085	6.89e-308	1.79e-305	L4/5 RORB/GABRG1	0.579545	0.0540307	0.584143
AC025809.1	0.54431	1.82e-285	4.22e-283	L4/5 RORB/GABRG1	0.745215	0.372552	0.797258
PDE10A	0.543225	2.44e-172	2.85e-170	L4/5 RORB/GABRG1	0.955144	0.900643	2.10217
PCDH11Y	0.542239	8.03e-178	9.69e-176	L4/5 RORB/GABRG1	0.759569	0.345673	1.01821
KCNQ3	0.539347	8.89e-271	1.87e-268	L4/5 RORB/GABRG1	0.973086	0.945697	2.39302
SOX5	0.539284	5.81e-156	5.88e-154	L4/5 RORB/GABRG1	0.953349	0.837908	2.09758
MAGI3	0.534688	1.34e-258	2.64e-256	L4/5 RORB/GABRG1	0.907895	0.824357	1.51763
RXFP1	0.526838	9.47e-202	1.31e-199	L4/5 RORB/GABRG1	0.745813	0.333902	0.900071
LYPD6B	0.525507	1.18413e-319	3.3373176e-317	L4/5 RORB/GABRG1	0.577751	0.0370178	0.547886
GRIP1	0.524794	7.36e-169	8.43e-167	L4/5 RORB/GABRG1	0.9061	0.770475	1.56227
AC084816.1	0.523948	8.32e-226	1.35e-223	L4/5 RORB/GABRG1	0.596292	0.201879	0.652037
FNBP1L	0.522803	1.3e-287	3.02e-285	L4/5 RORB/GABRG1	0.735048	0.291914	0.741769
LINC02389	0.517533	3.19e-221	4.97e-219	L4/5 RORB/GABRG1	0.830144	0.632517	1.10721
TRMT9B	0.509815	4.93e-238	8.7e-236	L4/5 RORB/GABRG1	0.788278	0.44906	0.888049
RHOBTB2	0.509496	1.68e-249	3.21e-247	L4/5 RORB/GABRG1	0.773325	0.538056	0.85501
ZEB1	0.509036	3.84e-146	3.59e-144	L4/5 RORB/GABRG1	0.909689	0.675593	1.45833
PDZRN3	0.503197	2.91e-180	3.6e-178	L4/5 RORB/GABRG1	0.932416	0.831034	1.6972
CCDC3	0.495234	1.54e-197	2.08e-195	L4/5 RORB/GABRG1	0.888158	0.789194	1.39059
IL1RAP	0.494229	1.52e-249	2.92e-247	L4/5 RORB/GABRG1	0.755383	0.430218	0.794881
EFNA5	0.493139	2.78e-235	4.81e-233	L4/5 RORB/GABRG1	0.961124	0.929748	2.34536
CHSY3	0.491848	3.61e-271	7.67e-269	L4/5 RORB/GABRG1	0.965311	0.947502	2.27294
KIF16B	0.479389	6.02e-229	1.01e-226	L4/5 RORB/GABRG1	0.81878	0.638007	0.987961
CNTNAP2	0.47717	1.45e-296	3.53e-294	L4/5 RORB/GABRG1	0.999402	0.997206	3.93825
OPCML	0.473916	0	0	L4/5 RORB/GABRG1	0.997608	0.997181	3.89949
TDO2	0.470661	9.71e-255	1.9e-252	L4/5 RORB/GABRG1	0.606459	0.148294	0.573108
UBE2E3	0.469418	2.04e-221	3.2e-219	L4/5 RORB/GABRG1	0.875	0.749258	1.17691
BCAR3	0.468442	3.94e-275	8.69e-273	L4/5 RORB/GABRG1	0.64055	0.19367	0.580442
NKAIN2	0.46754	3.08e-262	6.15e-260	L4/5 RORB/GABRG1	0.996411	0.988897	3.30814
LHFPL6	0.462766	4.42e-143	3.96e-141	L4/5 RORB/GABRG1	0.819976	0.553882	1.1004
SLIT1	0.462647	5.54e-187	7.12e-185	L4/5 RORB/GABRG1	0.892943	0.788032	1.33445
ASPH	0.459381	3.89e-226	6.36e-224	L4/5 RORB/GABRG1	0.84689	0.70089	1.04053
VIPR2	0.458286	1.89e-270	3.93e-268	L4/5 RORB/GABRG1	0.595694	0.109743	0.535008
KIAA0319	0.453686	3.69e-194	4.87e-192	L4/5 RORB/GABRG1	0.842105	0.680341	1.10169
DNAJC1	0.441528	5.54e-188	7.17e-186	L4/5 RORB/GABRG1	0.851077	0.724802	1.1515
SPATS2L	0.440324	2.48e-195	3.31e-193	L4/5 RORB/GABRG1	0.908493	0.817953	1.39796
AC067956.1	0.439514	2.4e-115	1.76e-113	L4/5 RORB/GABRG1	0.869617	0.679698	1.34301
ITPK1	0.436722	8.83e-208	1.28e-205	L4/5 RORB/GABRG1	0.783493	0.555317	0.834294
KLHL32	0.430103	6.47e-166	7.16e-164	L4/5 RORB/GABRG1	0.893541	0.790628	1.34478
TBL1X	0.429821	3.66e-251	7.06e-249	L4/5 RORB/GABRG1	0.591507	0.145005	0.508916
FOXP1	0.429516	1.39e-241	2.51e-239	L4/5 RORB/GABRG1	0.955742	0.926508	1.96392
AC113383.1	0.422933	1.62e-168	1.83e-166	L4/5 RORB/GABRG1	0.666866	0.382864	0.692154
PTK7	0.420281	1.2e-269	2.49e-267	L4/5 RORB/GABRG1	0.563995	0.0777201	0.46421
TMEM72-AS1	0.416671	1.47e-190	1.92e-188	L4/5 RORB/GABRG1	0.673445	0.382023	0.657283
ATP8B1	0.416445	1.57e-168	1.79e-166	L4/5 RORB/GABRG1	0.75	0.493373	0.811901
MIR181A1HG	0.415655	3.55e-167	3.99e-165	L4/5 RORB/GABRG1	0.791268	0.605737	0.91079
CLMP	0.413033	6.93e-208	1.01e-205	L4/5 RORB/GABRG1	0.544856	0.121291	0.499924
AC246817.1	0.412503	6.23e-143	5.57e-141	L4/5 RORB/GABRG1	0.555622	0.230613	0.599002
THRB	0.410034	3.63e-246	6.72e-244	L4/5 RORB/GABRG1	0.972488	0.960658	2.45312
LRMP	0.409898	4.85e-220	7.53e-218	L4/5 RORB/GABRG1	0.613038	0.20413	0.541406
LSAMP	0.408095	2.45e-191	3.21e-189	L4/5 RORB/GABRG1	0.995215	0.991766	3.47954
ST6GAL2	0.404167	6.92e-146	6.43e-144	L4/5 RORB/GABRG1	0.799641	0.615381	0.948857
SLC22A24	0.402111	6.56e-123	5.14e-121	L4/5 RORB/GABRG1	0.574761	0.298714	0.630081
STAMBPL1	0.399359	1.2e-168	1.37e-166	L4/5 RORB/GABRG1	0.810407	0.671044	0.952064
MARCH1	0.399167	2.8e-64	1.24e-62	L4/5 RORB/GABRG1	0.958134	0.844758	2.1401
AJ009632.2	1.51838	0	0	L2-4 CUX2/COL5A2	0.936663	0.298801	1.95187
ZBTB16	0.39699	2.45e-162	2.61e-160	L4/5 RORB/GABRG1	0.909689	0.861029	1.48543
PTPRD	0.396125	1.88e-179	2.3e-177	L4/5 RORB/GABRG1	0.999402	0.99686	4.05546
ST3GAL6	0.388412	1.39e-171	1.62e-169	L4/5 RORB/GABRG1	0.769139	0.57908	0.822731
CEMIP	0.386287	1.89e-118	1.44e-116	L4/5 RORB/GABRG1	0.748804	0.591073	0.891726
LINC01322	0.38619	6.88e-101	4.54e-99	L4/5 RORB/GABRG1	0.77811	0.554575	1.00931
NUAK1	0.382746	4.16e-167	4.66e-165	L4/5 RORB/GABRG1	0.875598	0.786499	1.16026
GRM7	0.382232	8.07e-117	6.01e-115	L4/5 RORB/GABRG1	0.983852	0.955218	2.71349
IPCEF1	0.379976	6.61e-156	6.68e-154	L4/5 RORB/GABRG1	0.813995	0.661845	0.936593
SPARCL1	0.377852	2.64e-152	2.61e-150	L4/5 RORB/GABRG1	0.940789	0.881677	1.0552
RSPO2	0.377444	1.46e-126	1.19e-124	L4/5 RORB/GABRG1	0.742225	0.532369	0.837948
FUT8	0.376811	5.58e-164	6.08e-162	L4/5 RORB/GABRG1	0.891148	0.822478	1.27879
CXXC4	0.376208	2.86e-204	4.02e-202	L4/5 RORB/GABRG1	0.598086	0.224802	0.499526
CARMIL1	0.37397	8.88e-149	8.56e-147	L4/5 RORB/GABRG1	0.914474	0.861993	1.52931
KIAA1958	0.373855	1.41e-146	1.32e-144	L4/5 RORB/GABRG1	0.708134	0.457888	0.72476
UST	0.372607	3.58e-145	3.28e-143	L4/5 RORB/GABRG1	0.583134	0.256058	0.570983
OLFM3	0.367487	5.9e-128	4.92e-126	L4/5 RORB/GABRG1	0.958732	0.925816	2.14309
CAMK1D	0.366673	5.61e-198	7.61e-196	L4/5 RORB/GABRG1	0.973086	0.962957	2.31436
DPF3	0.36558	1.29e-157	1.32e-155	L4/5 RORB/GABRG1	0.610646	0.295153	0.55942
AC008591.1	0.3646	9.38e-82	5.09e-80	L4/5 RORB/GABRG1	0.68122	0.533952	0.861834
AC104151.1	0.364122	7.46e-165	8.18e-163	L4/5 RORB/GABRG1	0.578947	0.238205	0.516025
TCF4	0.361819	2.43e-213	3.7e-211	L4/5 RORB/GABRG1	0.964713	0.95685	2.1231
MEGF10	0.360608	7.52e-274	1.63e-271	L4/5 RORB/GABRG1	0.559809	0.0700297	0.385302
STXBP1	0.360532	1.37e-217	2.09e-215	L4/5 RORB/GABRG1	0.939593	0.924283	1.63967
ZMYND8	0.359852	5.74e-155	5.75e-153	L4/5 RORB/GABRG1	0.903708	0.860954	1.36681
FAM189A1	0.359204	2.49e-108	1.73e-106	L4/5 RORB/GABRG1	0.863038	0.743373	1.17897
PLEKHG1	0.358162	1.61e-171	1.87e-169	L4/5 RORB/GABRG1	0.58134	0.240232	0.499694
PPP2R2B	0.354493	1.93e-235	3.35e-233	L4/5 RORB/GABRG1	0.978469	0.981009	2.6574
SLC5A4-AS1	0.354008	1.93e-112	1.38e-110	L4/5 RORB/GABRG1	0.748804	0.532221	0.850938
MT-CO3	0.353528	5.15e-87	2.95e-85	L4/5 RORB/GABRG1	0.952153	0.939144	0.65286
AC139720.1	0.352483	6.74e-78	3.56e-76	L4/5 RORB/GABRG1	0.509569	0.29132	0.582105
NELL2	0.352275	1.21e-224	1.93e-222	L4/5 RORB/GABRG1	0.977871	0.96862	2.44582
GPR158	0.351594	1.6e-127	1.31e-125	L4/5 RORB/GABRG1	0.922847	0.865727	1.54656
MICAL2	0.351115	1.14e-150	1.11e-148	L4/5 RORB/GABRG1	0.925239	0.882245	1.49196
SLC22A25	0.346364	5.8e-91	3.45e-89	L4/5 RORB/GABRG1	0.522129	0.284001	0.559163
MTHFD2L	0.344955	1.39e-127	1.15e-125	L4/5 RORB/GABRG1	0.651914	0.449036	0.62931
LRRN3	0.344164	2.9e-143	2.62e-141	L4/5 RORB/GABRG1	0.690191	0.492557	0.650381
GREM2	0.343365	9.51e-147	9.04e-145	L4/5 RORB/GABRG1	0.488038	0.146934	0.43268
ESR1	0.34326	1.24e-116	9.23e-115	L4/5 RORB/GABRG1	0.499402	0.231602	0.472599
ZNF385B	0.342907	1.76e-115	1.29e-113	L4/5 RORB/GABRG1	0.965311	0.934446	2.17038
TENM2	0.342422	8.45e-100	5.52e-98	L4/5 RORB/GABRG1	0.98744	0.969857	2.99603
CADM1	0.342388	3.85e-112	2.75e-110	L4/5 RORB/GABRG1	0.928828	0.888699	1.65136
AC103855.3	0.341792	1.57e-97	9.99e-96	L4/5 RORB/GABRG1	0.643541	0.455786	0.693991
GLIS1	0.340574	1.14e-122	8.89e-121	L4/5 RORB/GABRG1	0.757775	0.622156	0.827379
MEF2C	0.340395	3.32e-194	4.39e-192	L4/5 RORB/GABRG1	0.978469	0.971489	2.36014
BRINP3	0.339166	9.29e-70	4.41e-68	L4/5 RORB/GABRG1	0.899522	0.794807	1.51738
ADGRL2	0.338103	7.36e-124	5.81e-122	L4/5 RORB/GABRG1	0.97189	0.957839	2.47878
SGCG	0.337345	8.78e-140	7.79e-138	L4/5 RORB/GABRG1	0.480861	0.145623	0.430087
FHIT	0.337186	1.68e-77	8.75e-76	L4/5 RORB/GABRG1	0.867225	0.792458	1.39369
RASSF4	0.337178	5.45e-197	7.31e-195	L4/5 RORB/GABRG1	0.576555	0.208531	0.43199
NEO1	0.335358	1.12e-136	9.87e-135	L4/5 RORB/GABRG1	0.848086	0.781355	1.10315
MSRB3	0.335206	7.19e-133	6.17e-131	L4/5 RORB/GABRG1	0.6561	0.42908	0.613891
HECW1	0.334404	3.86e-170	4.43e-168	L4/5 RORB/GABRG1	0.979665	0.967136	2.42999
GOLIM4	0.33432	8.79e-248	1.65e-245	L4/5 RORB/GABRG1	0.58433	0.140925	0.393279
FMN1	0.331288	1.14e-45	3.81e-44	L4/5 RORB/GABRG1	0.934809	0.80408	1.72794
VPS41	0.329774	9.74e-134	8.4e-132	L4/5 RORB/GABRG1	0.84988	0.748887	1.0323
UBE3D	0.328684	3.74e-119	2.85e-117	L4/5 RORB/GABRG1	0.812799	0.725989	0.999088
ST8SIA4	0.328359	2.12e-157	2.16e-155	L4/5 RORB/GABRG1	0.520933	0.181751	0.425448
SYN2	0.327382	7.52e-148	7.21e-146	L4/5 RORB/GABRG1	0.954545	0.945796	1.97792
MGLL	0.327169	3.73e-152	3.67e-150	L4/5 RORB/GABRG1	0.677632	0.392062	0.582142
CTNNB1	0.3264	2.56e-135	2.22e-133	L4/5 RORB/GABRG1	0.736842	0.589169	0.707642
SORCS1	0.326064	8.99e-77	4.64e-75	L4/5 RORB/GABRG1	0.94677	0.898417	1.96638
AC092691.1	0.325974	3.81e-83	2.11e-81	L4/5 RORB/GABRG1	0.973086	0.935188	2.25292
MLLT3	0.324952	1.04e-120	8.01e-119	L4/5 RORB/GABRG1	0.91567	0.886251	1.60324
ST8SIA1	0.324639	1.88e-104	1.27e-102	L4/5 RORB/GABRG1	0.783493	0.661696	0.927843
LRRK1	0.324143	3.1e-95	1.92e-93	L4/5 RORB/GABRG1	0.791866	0.578956	0.905536
MAGI2	0.32393	8.11e-211	1.21e-208	L4/5 RORB/GABRG1	0.99701	0.994411	3.4811
CAMTA1	0.322441	1.16e-166	1.29e-164	L4/5 RORB/GABRG1	0.961722	0.947329	1.91196
DLG5	0.321938	3.18e-143	2.85e-141	L4/5 RORB/GABRG1	0.621411	0.347453	0.528195
LOXHD1	0.320955	3.73e-118	2.82e-116	L4/5 RORB/GABRG1	0.398325	0.0869189	0.365081
NAPEPLD	0.320258	9.19e-123	7.18e-121	L4/5 RORB/GABRG1	0.776914	0.665257	0.837247
SATB1	0.319914	4.5e-146	4.2e-144	L4/5 RORB/GABRG1	0.680622	0.469807	0.590239
RETREG1	0.319877	1.23e-116	9.16e-115	L4/5 RORB/GABRG1	0.811005	0.682394	0.929559
CCDC168	0.317183	6.09e-95	3.76e-93	L4/5 RORB/GABRG1	0.343301	0.0504204	0.357801
XKR6	0.313386	5.16e-136	4.49e-134	L4/5 RORB/GABRG1	0.959928	0.941296	1.99062
NELL1	0.312795	8.1e-52	2.95e-50	L4/5 RORB/GABRG1	0.911483	0.818348	1.66548
GLCCI1	0.312417	1.1e-99	7.14e-98	L4/5 RORB/GABRG1	0.860646	0.808408	1.19423
HERC1	0.309461	9.1e-176	1.08e-173	L4/5 RORB/GABRG1	0.966507	0.952324	1.96022
SESN3	0.309226	4.99e-116	3.68e-114	L4/5 RORB/GABRG1	0.836722	0.792087	1.06759
PARM1	0.304826	7.41e-98	4.74e-96	L4/5 RORB/GABRG1	0.638158	0.413922	0.617296
SLC8A1	0.304251	4.44e-136	3.88e-134	L4/5 RORB/GABRG1	0.976675	0.978215	2.67725
SND1	0.303906	7.67e-121	5.93e-119	L4/5 RORB/GABRG1	0.87799	0.835015	1.23768
BRINP1	0.302018	1.02e-113	7.37e-112	L4/5 RORB/GABRG1	0.912679	0.890603	1.52639
RYR2	0.300646	1.1e-146	1.04e-144	L4/5 RORB/GABRG1	0.982656	0.984594	2.85684
PALM2	0.300627	2.28e-119	1.74e-117	L4/5 RORB/GABRG1	0.593301	0.358234	0.49704
LINC00923	0.296628	2.66e-48	9.27e-47	L4/5 RORB/GABRG1	0.445574	0.273046	0.5428
AC006148.1	0.293536	2.43e-61	1.03e-59	L4/5 RORB/GABRG1	0.799043	0.74226	1.14294
ACOT11	0.290392	1.9e-113	1.37e-111	L4/5 RORB/GABRG1	0.589713	0.322601	0.50291
VWC2	0.290283	2.33e-100	1.54e-98	L4/5 RORB/GABRG1	0.541866	0.267804	0.498246
ATG7	0.289811	7.27e-99	4.72e-97	L4/5 RORB/GABRG1	0.897727	0.870302	1.39142
AFF1	0.289079	5.3e-98	3.41e-96	L4/5 RORB/GABRG1	0.69677	0.515752	0.665697
BMPER	0.288685	1.98e-78	1.05e-76	L4/5 RORB/GABRG1	0.878589	0.848615	1.39882
STXBP5-AS1	0.286774	1.53e-58	6.23e-57	L4/5 RORB/GABRG1	0.856459	0.781157	1.30322
MDGA2	0.286291	1.22e-151	1.2e-149	L4/5 RORB/GABRG1	0.982656	0.984001	2.73464
HRH1	0.286236	8.89e-97	5.59e-95	L4/5 RORB/GABRG1	0.623206	0.40999	0.566944
PAG1	0.286022	1.9e-102	1.27e-100	L4/5 RORB/GABRG1	0.679426	0.494461	0.634877
CPNE4	0.284542	5.62e-47	1.93e-45	L4/5 RORB/GABRG1	0.86244	0.718225	1.32742
CMSS1	0.284088	1.51e-89	8.88e-88	L4/5 RORB/GABRG1	0.869617	0.831825	1.24585
TTC39C	0.283685	6.13e-87	3.5e-85	L4/5 RORB/GABRG1	0.80622	0.689812	0.908987
EPHA3	0.283034	3.58e-56	1.41e-54	L4/5 RORB/GABRG1	0.699163	0.585831	0.875641
LRRTM3	0.282911	2.85e-100	1.87e-98	L4/5 RORB/GABRG1	0.940191	0.932987	1.96102
RTN1	0.282704	3.33e-160	3.5e-158	L4/5 RORB/GABRG1	0.952153	0.944263	1.83487
ANXA1	0.282432	1.32e-136	1.16e-134	L4/5 RORB/GABRG1	0.381579	0.028907	0.295343
MRAP2	0.282364	2.42e-121	1.88e-119	L4/5 RORB/GABRG1	0.56878	0.304921	0.45604
CDK14	0.281815	3.27e-96	2.05e-94	L4/5 RORB/GABRG1	0.94677	0.929253	1.84053
FRMD5	0.280395	4.02e-63	1.74e-61	L4/5 RORB/GABRG1	0.951555	0.921612	1.99148
SSBP3	0.279962	1.89e-91	1.13e-89	L4/5 RORB/GABRG1	0.8439	0.770697	1.01747
FAM13A	0.278213	2.35e-75	1.18e-73	L4/5 RORB/GABRG1	0.86244	0.807122	1.24599
PPFIBP1	0.277229	1.18e-95	7.37e-94	L4/5 RORB/GABRG1	0.916268	0.876978	1.48314
AC016687.3	0.276191	1.58e-70	7.55e-69	L4/5 RORB/GABRG1	0.296651	0.0433234	0.314893
MAN2A1	0.273339	7.35e-74	3.64e-72	L4/5 RORB/GABRG1	0.86244	0.777151	1.14434
CNIH3	0.272795	1.51e-82	8.21e-81	L4/5 RORB/GABRG1	0.69677	0.528264	0.686493
STOX2	0.271578	2.2e-98	1.42e-96	L4/5 RORB/GABRG1	0.886364	0.856083	1.29333
CASC15	0.271133	2.1e-91	1.25e-89	L4/5 RORB/GABRG1	0.712321	0.580589	0.698153
NWD2	0.270475	6.43e-60	2.67e-58	L4/5 RORB/GABRG1	0.848086	0.775445	1.21129
ATXN1	0.270112	9.64e-101	6.35e-99	L4/5 RORB/GABRG1	0.964115	0.951459	2.06603
CFAP221	0.270096	1.34e-77	7e-76	L4/5 RORB/GABRG1	0.764952	0.6818	0.881214
NCALD	0.267961	4.09e-56	1.6e-54	L4/5 RORB/GABRG1	0.90311	0.836795	1.4754
ADAMTS19	0.266954	5.85e-57	2.32e-55	L4/5 RORB/GABRG1	0.730263	0.585955	0.852926
ADCY2	0.266594	1.3e-111	9.27e-110	L4/5 RORB/GABRG1	0.953349	0.945747	1.88244
MERTK	0.266528	4.57e-159	4.76e-157	L4/5 RORB/GABRG1	0.494617	0.143175	0.32621
STMN1	0.266289	8.71e-122	6.77e-120	L4/5 RORB/GABRG1	0.720694	0.631108	0.543232
IMMP2L	0.264989	1.09e-68	5.12e-67	L4/5 RORB/GABRG1	0.924641	0.898244	1.67385
WLS	0.264311	3.88e-137	3.43e-135	L4/5 RORB/GABRG1	0.523325	0.184347	0.375583
ELAVL4	0.262998	4.72e-77	2.45e-75	L4/5 RORB/GABRG1	0.808014	0.711523	0.933775
PKNOX2	0.262724	9.88e-63	4.28e-61	L4/5 RORB/GABRG1	0.895335	0.856874	1.37221
SCN1B	0.262274	1.56e-125	1.25e-123	L4/5 RORB/GABRG1	0.538278	0.278882	0.373438
PDE1A	0.261081	2.69e-39	8.05e-38	L4/5 RORB/GABRG1	0.943182	0.893447	2.01778
DPY19L3	0.260404	4.15e-97	2.63e-95	L4/5 RORB/GABRG1	0.579545	0.359842	0.474173
LPGAT1	0.259211	5.2e-90	3.08e-88	L4/5 RORB/GABRG1	0.745813	0.661103	0.737835
CDH10	0.257448	2.38e-58	9.6e-57	L4/5 RORB/GABRG1	0.933014	0.892557	1.71319
AC012404.1	0.257085	1.75e-55	6.81e-54	L4/5 RORB/GABRG1	0.495215	0.343175	0.471024
KIAA1549	0.256889	2.04e-80	1.1e-78	L4/5 RORB/GABRG1	0.815789	0.759372	0.964892
RALYL	0.256759	2.27e-146	2.13e-144	L4/5 RORB/GABRG1	0.994019	0.993571	3.45458
NR2F1-AS1	0.256714	1.6e-76	8.17e-75	L4/5 RORB/GABRG1	0.924043	0.894708	1.60135
RANBP17	0.256304	3.38e-63	1.47e-61	L4/5 RORB/GABRG1	0.641148	0.453932	0.675075
SLC22A8	0.256105	1.99e-78	1.06e-76	L4/5 RORB/GABRG1	0.451555	0.209619	0.394758
FSHR	0.255941	2.93e-31	7.5e-30	L4/5 RORB/GABRG1	0.205742	0.0444362	0.284114
OLFM1	0.253675	1.84e-85	1.05e-83	L4/5 RORB/GABRG1	0.873206	0.85047	1.08311
CDHR3	0.252272	1.28e-62	5.54e-61	L4/5 RORB/GABRG1	0.629187	0.460954	0.635783
NEK11	0.25128	1.28e-65	5.82e-64	L4/5 RORB/GABRG1	0.793062	0.723368	0.946712
COL6A1	0.251272	5.2e-107	3.59e-105	L4/5 RORB/GABRG1	0.547847	0.289095	0.414335
AC106729.1	0.250675	7.56e-85	4.27e-83	L4/5 RORB/GABRG1	0.333134	0.0589021	0.287615
NRSN1	0.250064	1.01e-69	4.8e-68	L4/5 RORB/GABRG1	0.760766	0.66004	0.813722
PFN2	0.249607	2.01e-91	1.2e-89	L4/5 RORB/GABRG1	0.616627	0.457591	0.484612
LINC00882	0.249441	5.11e-77	2.65e-75	L4/5 RORB/GABRG1	0.911483	0.895351	1.5576
NOVA1	0.249225	3.5e-88	2.02e-86	L4/5 RORB/GABRG1	0.933014	0.93227	1.78659
GAB1	0.24872	2.47e-52	9.09e-51	L4/5 RORB/GABRG1	0.864234	0.782567	1.21922
GABRB2	0.247369	1.35e-108	9.49e-107	L4/5 RORB/GABRG1	0.956938	0.950791	2.01364
CDH7	0.246405	4.6e-102	3.08e-100	L4/5 RORB/GABRG1	0.498804	0.207097	0.393399
CENPC	0.246156	1.76e-77	9.17e-76	L4/5 RORB/GABRG1	0.79067	0.709224	0.827961
TWIST2	0.24503	3.32e-90	1.97e-88	L4/5 RORB/GABRG1	0.363038	0.0858803	0.294215
PDZRN4	1.7155	0	0	L5/6 THEMIS	0.976744	0.479394	2.38425
SEPT7	0.243076	1.04e-105	7.1e-104	L4/5 RORB/GABRG1	0.90311	0.884149	1.12408
RNLS	0.242666	3.36e-52	1.23e-50	L4/5 RORB/GABRG1	0.645933	0.556182	0.688576
SERPINI1	0.241238	2e-83	1.11e-81	L4/5 RORB/GABRG1	0.885766	0.866296	1.15676
ATP2B2	0.240418	6.24e-101	4.13e-99	L4/5 RORB/GABRG1	0.95933	0.953561	1.91209
CREG2	0.240416	3.53e-72	1.71e-70	L4/5 RORB/GABRG1	0.79366	0.739194	0.86211
LGI1	0.240253	2.68e-76	1.37e-74	L4/5 RORB/GABRG1	0.730263	0.621588	0.703949
CHD9	0.239787	1.22e-89	7.17e-88	L4/5 RORB/GABRG1	0.934211	0.908086	1.46824
AC019197.1	0.239593	2.44e-37	7.03e-36	L4/5 RORB/GABRG1	0.633971	0.54001	0.743754
AC009975.1	0.238722	3.38e-32	8.83e-31	L4/5 RORB/GABRG1	0.326555	0.182245	0.361412
ZNF704	0.238532	4.28e-62	1.84e-60	L4/5 RORB/GABRG1	0.822967	0.754649	1.02041
GPHN	0.237604	2.44e-136	2.14e-134	L4/5 RORB/GABRG1	0.980263	0.978536	2.39405
PHLDB2	0.236301	1.59e-72	7.73e-71	L4/5 RORB/GABRG1	0.412081	0.158704	0.371006
AC124312.1	0.236203	1.23e-117	9.24e-116	L4/5 RORB/GABRG1	0.955144	0.950593	1.82523
CSGALNACT1	0.234338	9.81e-49	3.43e-47	L4/5 RORB/GABRG1	0.860646	0.779204	1.1567
DGKH	0.233972	3.12e-59	1.28e-57	L4/5 RORB/GABRG1	0.667464	0.538675	0.659477
CEP112	0.233899	6.87e-53	2.56e-51	L4/5 RORB/GABRG1	0.829545	0.791345	1.12295
SLC22A6	0.233189	8.48e-77	4.38e-75	L4/5 RORB/GABRG1	0.434211	0.192235	0.351539
DPY19L2	0.232223	1.19e-62	5.13e-61	L4/5 RORB/GABRG1	0.73744	0.675593	0.778212
MT-ATP6	0.231839	6.77e-25	1.49e-23	L4/5 RORB/GABRG1	0.921053	0.912685	0.552088
LINGO1	0.231341	3.48e-72	1.69e-70	L4/5 RORB/GABRG1	0.821172	0.754228	0.87767
SYTL2	0.231016	4.32e-70	2.05e-68	L4/5 RORB/GABRG1	0.815191	0.7614	0.952881
EPB41	0.230823	1.98e-57	7.92e-56	L4/5 RORB/GABRG1	0.690191	0.570895	0.691308
AC097478.1	0.2305	1.4e-44	4.6e-43	L4/5 RORB/GABRG1	0.35945	0.184322	0.349719
PCDH10	0.230459	4.76e-74	2.36e-72	L4/5 RORB/GABRG1	0.709928	0.609594	0.651286
KIAA1324L	0.230273	3.43e-73	1.68e-71	L4/5 RORB/GABRG1	0.688397	0.553586	0.611239
PELI2	0.230252	1.58e-73	7.79e-72	L4/5 RORB/GABRG1	0.461124	0.240232	0.376814
MED13L	0.230032	6.36e-89	3.71e-87	L4/5 RORB/GABRG1	0.925239	0.911622	1.54516
NMT2	0.229949	6.71e-72	3.25e-70	L4/5 RORB/GABRG1	0.709928	0.600569	0.652893
FAM13C	0.229859	3.17e-63	1.38e-61	L4/5 RORB/GABRG1	0.739234	0.637265	0.723922
LAMA4	0.229586	1.25e-82	6.82e-81	L4/5 RORB/GABRG1	0.444378	0.199431	0.342337
BCL11A	0.229451	6.26e-54	2.37e-52	L4/5 RORB/GABRG1	0.825957	0.771414	1.04066
ATP8A1	0.229403	1.23e-106	8.48e-105	L4/5 RORB/GABRG1	0.932416	0.929303	1.68267
GUCY1A2	0.227572	8.03e-71	3.85e-69	L4/5 RORB/GABRG1	0.921651	0.915603	1.6538
LINGO2	0.227329	4.52e-25	1e-23	L4/5 RORB/GABRG1	0.976675	0.946464	2.6226
TSPAN9	0.227043	1.38e-81	7.45e-80	L4/5 RORB/GABRG1	0.526316	0.293793	0.410106
AC104806.2	0.226627	8.26e-61	3.48e-59	L4/5 RORB/GABRG1	0.686005	0.602522	0.661629
SORL1	0.22636	6.67e-79	3.55e-77	L4/5 RORB/GABRG1	0.876196	0.860979	1.23569
CPNE9	0.226129	1.26e-76	6.45e-75	L4/5 RORB/GABRG1	0.495215	0.286869	0.378975
SYT1	0.226014	5.61e-155	5.64e-153	L4/5 RORB/GABRG1	0.998206	0.998096	3.6734
RAPGEF4	0.22496	9.59e-72	4.62e-70	L4/5 RORB/GABRG1	0.938995	0.924308	1.71308
PRLR	0.224887	2.5e-65	1.13e-63	L4/5 RORB/GABRG1	0.27512	0.031726	0.247789
PLXNA4	0.22484	2.3e-51	8.27e-50	L4/5 RORB/GABRG1	0.915072	0.895351	1.57293
OSBPL6	0.224144	2.13e-76	1.09e-74	L4/5 RORB/GABRG1	0.904306	0.895401	1.43573
AL078639.1	0.223557	3.12e-76	1.59e-74	L4/5 RORB/GABRG1	0.576555	0.401088	0.413166
JAKMIP2	0.223164	1.2e-76	6.19e-75	L4/5 RORB/GABRG1	0.918062	0.90225	1.47275
BCL2	0.223162	7.38e-44	2.4e-42	L4/5 RORB/GABRG1	0.684809	0.597601	0.749629
MARCKS	0.22235	8.84e-126	7.14e-124	L4/5 RORB/GABRG1	0.585526	0.35769	0.32972
AC007614.1	0.221937	1.48e-76	7.58e-75	L4/5 RORB/GABRG1	0.351077	0.100643	0.274569
ZDHHC17	0.220422	3.35e-72	1.63e-70	L4/5 RORB/GABRG1	0.76256	0.697478	0.756402
AL022068.1	0.219128	3.44e-51	1.24e-49	L4/5 RORB/GABRG1	0.276316	0.0688675	0.259338
TRPC5	0.218742	2.27e-51	8.2e-50	L4/5 RORB/GABRG1	0.711722	0.56679	0.726309
PTGFRN	0.218359	1.05e-79	5.62e-78	L4/5 RORB/GABRG1	0.471292	0.24592	0.346676
PTPN14	0.217684	2.94e-59	1.21e-57	L4/5 RORB/GABRG1	0.608254	0.463872	0.540636
SEL1L3	0.216898	9.01e-74	4.46e-72	L4/5 RORB/GABRG1	0.584928	0.364046	0.478203
PRR16	0.215873	5.75e-34	1.55e-32	L4/5 RORB/GABRG1	0.744617	0.658927	0.937028
RORB-AS1	0.215705	5.78e-92	3.47e-90	L4/5 RORB/GABRG1	0.401914	0.131949	0.278798
EXTL3	0.215141	4.46e-65	1.99e-63	L4/5 RORB/GABRG1	0.595096	0.447428	0.481235
AP003066.1	0.215014	2.31e-58	9.34e-57	L4/5 RORB/GABRG1	0.271531	0.0407517	0.249452
GPATCH8	0.213892	5.64e-90	3.33e-88	L4/5 RORB/GABRG1	0.931818	0.92814	1.61007
ZFYVE9	0.21389	1.54e-65	6.95e-64	L4/5 RORB/GABRG1	0.855263	0.813996	1.0285
JCAD	0.213803	7.27e-60	3.01e-58	L4/5 RORB/GABRG1	0.586124	0.431429	0.493983
GTDC1	0.213508	1.33e-62	5.71e-61	L4/5 RORB/GABRG1	0.913876	0.903314	1.55579
EPHA4	0.212125	1.07e-67	4.93e-66	L4/5 RORB/GABRG1	0.93122	0.91684	1.61246
MDFIC	0.211703	5.43e-78	2.87e-76	L4/5 RORB/GABRG1	0.39055	0.135509	0.296622
HS3ST3B1	0.211163	2.96e-100	1.94e-98	L4/5 RORB/GABRG1	0.325957	0.0222057	0.222435
FAP	0.211149	6.56e-66	2.98e-64	L4/5 RORB/GABRG1	0.383373	0.161499	0.303084
FAM171A1	0.210553	1.31e-62	5.65e-61	L4/5 RORB/GABRG1	0.867225	0.840801	1.13835
RPS6KA3	0.208541	1.96e-56	7.72e-55	L4/5 RORB/GABRG1	0.823565	0.7795	0.963604
APPL2	0.208404	9.13e-59	3.73e-57	L4/5 RORB/GABRG1	0.695574	0.601731	0.62806
TUBA1B	0.207279	1.33e-84	7.48e-83	L4/5 RORB/GABRG1	0.70933	0.628462	0.439761
TTC39B	0.205761	5.37e-55	2.08e-53	L4/5 RORB/GABRG1	0.677033	0.585485	0.6225
AC010127.1	0.205199	8.18e-26	1.84e-24	L4/5 RORB/GABRG1	0.698565	0.631405	0.911691
RASAL2	0.205037	4.02e-76	2.04e-74	L4/5 RORB/GABRG1	0.958134	0.950791	1.94783
SMARCC1	0.204867	2.96e-55	1.15e-53	L4/5 RORB/GABRG1	0.688397	0.612413	0.626192
SLC8A3	0.204739	3.97e-44	1.3e-42	L4/5 RORB/GABRG1	0.645933	0.524184	0.639441
MET	0.204374	3.71e-55	1.44e-53	L4/5 RORB/GABRG1	0.299043	0.0858061	0.2508
BARD1	0.204341	1.21e-108	8.48e-107	L4/5 RORB/GABRG1	0.360646	0.0489367	0.22502
KBTBD12	0.202862	2e-53	7.54e-52	L4/5 RORB/GABRG1	0.548445	0.394585	0.458396
KIF5C	0.202629	5.07e-76	2.57e-74	L4/5 RORB/GABRG1	0.932416	0.930366	1.53697
AC073332.1	0.202235	2.24e-27	5.27e-26	L4/5 RORB/GABRG1	0.470694	0.369016	0.497709
AC093607.1	0.200452	2.15e-21	4.25e-20	L4/5 RORB/GABRG1	0.577153	0.440257	0.840392
NCK2	0.19988	1.35e-52	5.03e-51	L4/5 RORB/GABRG1	0.700957	0.595326	0.65999
CD53	0.199136	5.23e-65	2.33e-63	L4/5 RORB/GABRG1	0.316388	0.0813798	0.242997
AGBL4	0.198789	1.95e-89	1.15e-87	L4/5 RORB/GABRG1	0.98744	0.992038	3.05616
GABRA1	0.198172	3.13e-56	1.23e-54	L4/5 RORB/GABRG1	0.80622	0.75821	0.848464
ARID1B	0.197989	1.53e-74	7.62e-73	L4/5 RORB/GABRG1	0.948565	0.94273	1.81399
KCNB2	0.19762	3.14e-25	6.98e-24	L4/5 RORB/GABRG1	0.907297	0.860089	1.66956
COL11A1	0.197615	3.31e-46	1.12e-44	L4/5 RORB/GABRG1	0.649522	0.457542	0.629921
SRGAP3	0.19728	4.75e-65	2.12e-63	L4/5 RORB/GABRG1	0.942584	0.935064	1.75173
VWA8	0.197034	1.9e-51	6.86e-50	L4/5 RORB/GABRG1	0.857656	0.836152	1.14028
MIR124-2HG	0.196799	3.11e-52	1.14e-50	L4/5 RORB/GABRG1	0.848086	0.840702	1.14768
SLC38A1	0.196356	9.12e-55	3.51e-53	L4/5 RORB/GABRG1	0.735646	0.659644	0.68933
SGPL1	0.195891	1.36e-60	5.71e-59	L4/5 RORB/GABRG1	0.589713	0.454525	0.462517
MAN1A2	0.195287	7.86e-55	3.03e-53	L4/5 RORB/GABRG1	0.895933	0.871785	1.24449
RGS12	1.81874	0	0	L6 THEMIS/NTNG2	0.938841	0.51168	2.2176
SH3GL2	0.195053	4.86e-68	2.25e-66	L4/5 RORB/GABRG1	0.934809	0.936968	1.8354
MARCH3	0.195006	4.48e-62	1.92e-60	L4/5 RORB/GABRG1	0.319976	0.0927547	0.244182
SLC22A9	0.193699	7.53e-62	3.22e-60	L4/5 RORB/GABRG1	0.407297	0.194906	0.304177
TLE4	0.193266	5.14e-54	1.95e-52	L4/5 RORB/GABRG1	0.647727	0.502522	0.604743
KCNA2	0.192776	2.88e-63	1.26e-61	L4/5 RORB/GABRG1	0.565191	0.428932	0.416951
DENND4C	0.191799	9.66e-48	3.35e-46	L4/5 RORB/GABRG1	0.704545	0.621711	0.656162
FAM78B	0.191042	6.5e-47	2.23e-45	L4/5 RORB/GABRG1	0.701555	0.628833	0.685492
COL12A1	0.1909	3.21e-50	1.14e-48	L4/5 RORB/GABRG1	0.416866	0.223417	0.350146
KCNC2	0.190891	3.23e-42	1.02e-40	L4/5 RORB/GABRG1	0.90012	0.883457	1.48271
SCG3	0.19063	5.28e-89	3.09e-87	L4/5 RORB/GABRG1	0.647129	0.543892	0.353068
GABRG2	0.189966	3.43e-52	1.26e-50	L4/5 RORB/GABRG1	0.867823	0.843942	1.14765
GABRA5	0.189779	4.31e-58	1.74e-56	L4/5 RORB/GABRG1	0.529904	0.3545	0.397215
ENOX1	0.18869	1.46e-54	5.6e-53	L4/5 RORB/GABRG1	0.965311	0.968348	2.22779
ZNF292	0.187853	2.2e-59	9.04e-58	L4/5 RORB/GABRG1	0.884569	0.875025	1.21552
NR1D2	0.187718	6.43e-53	2.41e-51	L4/5 RORB/GABRG1	0.668062	0.576335	0.554735
STX8	0.187529	5.16e-39	1.54e-37	L4/5 RORB/GABRG1	0.746411	0.694238	0.77539
CACNA1A	0.18712	1.36e-37	3.94e-36	L4/5 RORB/GABRG1	0.966507	0.946118	1.99526
GABBR2	0.185595	1.72e-74	8.59e-73	L4/5 RORB/GABRG1	0.962321	0.964219	2.05437
GCC2	0.185124	7.76e-47	2.65e-45	L4/5 RORB/GABRG1	0.832536	0.795376	0.891222
RNF144A	0.183829	1.19e-50	4.23e-49	L4/5 RORB/GABRG1	0.889952	0.881701	1.35906
FUT9	0.183825	4.85e-55	1.88e-53	L4/5 RORB/GABRG1	0.916866	0.921192	1.6021
FOXO3	0.18369	8.38e-45	2.76e-43	L4/5 RORB/GABRG1	0.791866	0.749308	0.854921
ANKS6	0.183414	1.84e-46	6.23e-45	L4/5 RORB/GABRG1	0.619617	0.510559	0.530153
PTMA	0.183229	1.57e-69	7.4e-68	L4/5 RORB/GABRG1	0.716507	0.603215	0.407926
FCHSD2	0.182876	1.24e-43	4.04e-42	L4/5 RORB/GABRG1	0.684211	0.540974	0.623094
MT-CO1	0.182624	6.33e-33	1.67e-31	L4/5 RORB/GABRG1	0.926435	0.918398	0.363575
KCTD8	0.182391	4.92e-26	1.12e-24	L4/5 RORB/GABRG1	0.830742	0.768126	1.18142
ABCA5	0.182246	4.51e-52	1.65e-50	L4/5 RORB/GABRG1	0.851077	0.833136	1.05926
SLC6A17	0.180955	4.63e-50	1.64e-48	L4/5 RORB/GABRG1	0.645335	0.552745	0.5351
CARNMT1	0.180943	1.68e-42	5.32e-41	L4/5 RORB/GABRG1	0.68122	0.606998	0.61177
NRXN1	0.180669	2.69e-152	2.65e-150	L4/5 RORB/GABRG1	0.996411	0.997824	3.74209
RAPGEF2	0.180642	2.78e-65	1.25e-63	L4/5 RORB/GABRG1	0.939593	0.946414	1.88046
FAIM2	0.180609	2.67e-59	1.09e-57	L4/5 RORB/GABRG1	0.672249	0.605737	0.493599
PKD2L1	0.179935	2.17e-73	1.07e-71	L4/5 RORB/GABRG1	0.294258	0.035361	0.200254
JAK2	0.17982	2.24e-37	6.45e-36	L4/5 RORB/GABRG1	0.749402	0.712141	0.814792
SMAP1	0.179238	7.38e-42	2.3e-40	L4/5 RORB/GABRG1	0.80323	0.774777	0.94817
UMAD1	0.179224	3.27e-39	9.79e-38	L4/5 RORB/GABRG1	0.777512	0.758605	0.923998
ENSA	0.178798	3.86e-38	1.13e-36	L4/5 RORB/GABRG1	0.816388	0.799703	0.917039
CXXC5	0.178769	3.63e-64	1.61e-62	L4/5 RORB/GABRG1	0.550239	0.393373	0.366709
TM7SF3	0.178359	2.97e-40	9.03e-39	L4/5 RORB/GABRG1	0.671053	0.603437	0.605267
RAB27B	0.177926	6.6e-31	1.67e-29	L4/5 RORB/GABRG1	0.735646	0.649332	0.82352
CCND3	0.17757	1.15e-36	3.24e-35	L4/5 RORB/GABRG1	0.551435	0.44048	0.470743
ANKRD26	0.177564	4.94e-45	1.64e-43	L4/5 RORB/GABRG1	0.861842	0.843818	1.07362
SIK3	0.177494	2.9e-48	1.01e-46	L4/5 RORB/GABRG1	0.93122	0.922849	1.50801
HTR2A	0.177119	9.93e-37	2.81e-35	L4/5 RORB/GABRG1	0.674043	0.591889	0.646901
PTPN3	0.176459	1.42e-42	4.49e-41	L4/5 RORB/GABRG1	0.541866	0.42322	0.432338
SENP7	0.176401	9.08e-44	2.95e-42	L4/5 RORB/GABRG1	0.701555	0.625346	0.624253
SLC16A7	0.176329	9.29e-39	2.76e-37	L4/5 RORB/GABRG1	0.815191	0.785435	0.964339
ZNF483	0.176283	2.85e-54	1.09e-52	L4/5 RORB/GABRG1	0.844498	0.833234	0.969274
CCK	0.176265	4.79e-52	1.75e-50	L4/5 RORB/GABRG1	0.735048	0.66595	0.360309
SCN1A	0.176051	4.71e-45	1.56e-43	L4/5 RORB/GABRG1	0.913876	0.913675	1.5646
DIRC3	0.176005	2.14e-27	5.04e-26	L4/5 RORB/GABRG1	0.785287	0.746489	1.02179
MXI1	0.175121	7.41e-49	2.6e-47	L4/5 RORB/GABRG1	0.675837	0.585781	0.558123
SEMA6D	0.174976	2.12e-20	4.03e-19	L4/5 RORB/GABRG1	0.802632	0.674481	1.08344
DSCAM	0.174837	3.71e-67	1.7e-65	L4/5 RORB/GABRG1	0.983852	0.986078	2.69926
PRB2	0.174594	1.7e-30	4.27e-29	L4/5 RORB/GABRG1	0.774522	0.763229	0.956123
SPEF2	0.173786	7.85e-40	2.37e-38	L4/5 RORB/GABRG1	0.669856	0.601335	0.617462
MAGI1	0.173212	2.04e-57	8.13e-56	L4/5 RORB/GABRG1	0.955742	0.962141	2.01483
FGF12	0.172692	4.9e-92	2.95e-90	L4/5 RORB/GABRG1	0.98445	0.989293	2.8357
PRNP	0.172476	9.07e-53	3.38e-51	L4/5 RORB/GABRG1	0.744617	0.693076	0.578447
LYST	0.172255	9.13e-49	3.19e-47	L4/5 RORB/GABRG1	0.857057	0.845796	1.10439
CPNE5	0.17178	2.45e-36	6.88e-35	L4/5 RORB/GABRG1	0.680622	0.612933	0.629518
NPTXR	0.171436	5.85e-45	1.93e-43	L4/5 RORB/GABRG1	0.667464	0.570005	0.551341
EPHB6	0.171358	1.75e-43	5.65e-42	L4/5 RORB/GABRG1	0.661483	0.577127	0.520767
AL662796.1	0.171147	2.67e-23	5.61e-22	L4/5 RORB/GABRG1	0.563995	0.455861	0.615768
TPK1	0.170706	4.51e-27	1.06e-25	L4/5 RORB/GABRG1	0.659689	0.611474	0.689179
CEP192	0.170352	9.45e-44	3.07e-42	L4/5 RORB/GABRG1	0.797249	0.768422	0.881867
GPR137B	0.170023	3.13e-49	1.1e-47	L4/5 RORB/GABRG1	0.504785	0.360757	0.36015
ANKRD55	0.169991	1.23e-65	5.59e-64	L4/5 RORB/GABRG1	0.299043	0.0595945	0.200132
TPBG	0.169882	1.69e-68	7.85e-67	L4/5 RORB/GABRG1	0.39055	0.162834	0.243899
FBN1	0.169781	1.79e-34	4.88e-33	L4/5 RORB/GABRG1	0.742823	0.698863	0.79
MRPS30-DT	0.16929	5.03e-34	1.36e-32	L4/5 RORB/GABRG1	0.772727	0.739144	0.885095
GABRA2	0.168749	1.66e-33	4.44e-32	L4/5 RORB/GABRG1	0.8439	0.812537	1.10074
SPTSSB	0.168724	1.53e-44	5.03e-43	L4/5 RORB/GABRG1	0.411483	0.260312	0.295172
NEGR1	0.167755	1.83e-52	6.74e-51	L4/5 RORB/GABRG1	0.989833	0.991914	3.17142
ALS2	0.16742	8.68e-39	2.58e-37	L4/5 RORB/GABRG1	0.736244	0.697206	0.747998
KCNH1	0.166694	2.19e-24	4.74e-23	L4/5 RORB/GABRG1	0.858852	0.840109	1.3064
RFTN1	0.16669	5.98e-32	1.56e-30	L4/5 RORB/GABRG1	0.854665	0.812512	1.10325
GAB2	0.166081	7.73e-30	1.92e-28	L4/5 RORB/GABRG1	0.684211	0.609916	0.664485
MACROD2	0.165514	3.43e-39	1.03e-37	L4/5 RORB/GABRG1	0.97488	0.975223	2.37583
DGKI	0.165302	6.44e-57	2.55e-55	L4/5 RORB/GABRG1	0.972488	0.96501	2.17781
OSTF1	0.16489	2.29e-40	6.97e-39	L4/5 RORB/GABRG1	0.549043	0.438773	0.423885
COBL	0.164882	1.9e-35	5.3e-34	L4/5 RORB/GABRG1	0.902512	0.886771	1.40625
TCF7L2	0.164593	3.66e-31	9.31e-30	L4/5 RORB/GABRG1	0.532297	0.438378	0.448967
CACNA1G	0.163943	2.26e-50	8.07e-49	L4/5 RORB/GABRG1	0.452751	0.282517	0.311703
SCLT1	0.16294	1.76e-29	4.34e-28	L4/5 RORB/GABRG1	0.778708	0.74906	0.873813
EMB	0.162916	1.72e-42	5.44e-41	L4/5 RORB/GABRG1	0.444976	0.296044	0.327037
CATSPERB	0.162504	1.25e-50	4.47e-49	L4/5 RORB/GABRG1	0.325359	0.126162	0.224712
BBS7	0.162278	5.72e-43	1.84e-41	L4/5 RORB/GABRG1	0.60945	0.523615	0.473905
IGDCC3	0.162175	6.06e-69	2.84e-67	L4/5 RORB/GABRG1	0.317584	0.0733185	0.194779
FOCAD	0.162113	6.3e-50	2.23e-48	L4/5 RORB/GABRG1	0.924043	0.927127	1.70667
LINC02231	0.16201	6.7e-26	1.51e-24	L4/5 RORB/GABRG1	0.411483	0.298714	0.355164
CSMD3	0.161841	9.63e-62	4.12e-60	L4/5 RORB/GABRG1	0.986244	0.983259	2.66123
VPS13D	0.161771	4.35e-38	1.27e-36	L4/5 RORB/GABRG1	0.852871	0.83457	1.07187
SPAG6	0.161768	1.06e-42	3.38e-41	L4/5 RORB/GABRG1	0.34988	0.175544	0.255603
ST5	0.161636	9.68e-39	2.87e-37	L4/5 RORB/GABRG1	0.504785	0.368719	0.389335
C9orf72	0.160177	2.21e-39	6.65e-38	L4/5 RORB/GABRG1	0.576555	0.480984	0.441628
CREB5	0.159972	4.92e-40	1.49e-38	L4/5 RORB/GABRG1	0.437201	0.275099	0.328008
ABCA10	0.159665	7.68e-30	1.91e-28	L4/5 RORB/GABRG1	0.708134	0.667062	0.728419
LMO4	0.159578	1.06e-34	2.92e-33	L4/5 RORB/GABRG1	0.87799	0.868249	1.20498
FAM198B	0.159369	1.96e-57	7.84e-56	L4/5 RORB/GABRG1	0.311005	0.0935213	0.19957
OXCT1	0.158722	9.94e-39	2.94e-37	L4/5 RORB/GABRG1	0.698565	0.642977	0.610454
MACF1	0.158327	1.08e-42	3.43e-41	L4/5 RORB/GABRG1	0.945574	0.945401	1.65009
ST7	0.158288	5.13e-42	1.61e-40	L4/5 RORB/GABRG1	0.90311	0.89273	1.38181
DCBLD2	0.158158	1.18e-35	3.29e-34	L4/5 RORB/GABRG1	0.631579	0.543991	0.523284
NRGN	0.158135	4.26e-41	1.31e-39	L4/5 RORB/GABRG1	0.851077	0.835979	0.900001
RHOJ	0.157359	2.41e-57	9.59e-56	L4/5 RORB/GABRG1	0.342703	0.130045	0.218155
AL391097.1	0.15678	1.29e-51	4.69e-50	L4/5 RORB/GABRG1	0.240431	0.0249011	0.169494
PATJ	0.155871	2.63e-29	6.46e-28	L4/5 RORB/GABRG1	0.807416	0.79226	0.961288
FXYD6	0.155684	8.39e-51	3e-49	L4/5 RORB/GABRG1	0.559809	0.46548	0.31713
CCNI	0.155471	2.53e-38	7.44e-37	L4/5 RORB/GABRG1	0.716507	0.652794	0.592457
TTN-AS1	0.155016	1.18e-21	2.35e-20	L4/5 RORB/GABRG1	0.767344	0.680786	0.9186
IQCJ-SCHIP1	0.154682	6.8e-11	8.4e-10	L4/5 RORB/GABRG1	0.995215	0.983111	3.3322
APBA2	0.154623	1.9e-35	5.28e-34	L4/5 RORB/GABRG1	0.894737	0.883853	1.25918
AC124854.1	0.154433	4.47e-19	8.16e-18	L4/5 RORB/GABRG1	0.569976	0.532369	0.588725
DLG1	0.154366	1.37e-53	5.16e-52	L4/5 RORB/GABRG1	0.939593	0.945203	1.7388
ROR2	0.154079	6.82e-48	2.37e-46	L4/5 RORB/GABRG1	0.242823	0.0373145	0.172256
SLC20A1	0.153408	6.74e-43	2.15e-41	L4/5 RORB/GABRG1	0.525718	0.404723	0.364049
ARHGAP29	0.152697	5.35e-44	1.75e-42	L4/5 RORB/GABRG1	0.389354	0.215134	0.266115
MT-CYB	0.152504	9.34e-14	1.35e-12	L4/5 RORB/GABRG1	0.812201	0.800915	0.327358
LINC02217	0.151948	3.2e-25	7.11e-24	L4/5 RORB/GABRG1	0.650718	0.560955	0.638475
SPIDR	0.15175	8.34e-42	2.6e-40	L4/5 RORB/GABRG1	0.938995	0.942038	1.70866
MYO5C	0.151306	1.19e-26	2.74e-25	L4/5 RORB/GABRG1	0.583732	0.514219	0.510483
DLGAP4	0.15124	3.26e-28	7.79e-27	L4/5 RORB/GABRG1	0.804426	0.774728	0.894064
GNG12-AS1	0.151178	2.65e-43	8.56e-42	L4/5 RORB/GABRG1	0.297249	0.106355	0.211662
DOPEY2	0.151027	1.67e-31	4.31e-30	L4/5 RORB/GABRG1	0.692584	0.617359	0.619871
CBLN2	1.26504	0	0	L2/3 CUX2/LAMP5	0.98496	0.752982	2.56608
PDZD2	1.26491	0	0	L2/3 CUX2/LAMP5	0.984745	0.773651	2.54009
LINC02306	1.16413	0	0	L2/3 CUX2/LAMP5	0.843297	0.357922	1.62111
CDH9	1.0029	0	0	L2/3 CUX2/LAMP5	0.962697	0.701328	1.97723
SDK1	0.989184	0	0	L2/3 CUX2/LAMP5	0.851598	0.474853	1.51263
EPHA6	0.968893	0	0	L2/3 CUX2/LAMP5	0.975904	0.682908	2.3582
MEIS2	0.957985	0	0	L2/3 CUX2/LAMP5	0.926311	0.466449	1.45952
GRIA4	0.947112	0	0	L2/3 CUX2/LAMP5	0.993639	0.931242	2.90733
GNAL	0.940206	0	0	L2/3 CUX2/LAMP5	0.879521	0.323119	1.20109
AC011287.1	0.939815	0	0	L2/3 CUX2/LAMP5	0.9724	0.799245	2.41873
HS6ST3	0.903562	0	0	L2/3 CUX2/LAMP5	0.996227	0.92339	3.3027
DGKB	0.857809	0	0	L2/3 CUX2/LAMP5	0.991106	0.899155	2.91955
LINC01378	0.843585	0	0	L2/3 CUX2/LAMP5	0.887445	0.582912	1.70413
GALNTL6	0.832546	0	0	L2/3 CUX2/LAMP5	0.974341	0.804974	2.29259
KIAA1217	0.820908	0	0	L2/3 CUX2/LAMP5	0.9441	0.663427	1.82446
RASGRF2	0.820558	0	0	L2/3 CUX2/LAMP5	0.963937	0.750987	1.90211
STXBP6	0.813183	0	0	L2/3 CUX2/LAMP5	0.825724	0.299266	1.07552
DAB1	0.769311	0	0	L2/3 CUX2/LAMP5	0.983235	0.881542	2.4621
THSD7A	0.755309	0	0	L2/3 CUX2/LAMP5	0.783084	0.291286	0.985352
LRRTM4	0.748148	0	0	L2/3 CUX2/LAMP5	0.999299	0.975723	4.19708
CDH13	0.708674	0	0	L2/3 CUX2/LAMP5	0.940057	0.70969	1.87457
MAN1A1	0.708198	0	0	L2/3 CUX2/LAMP5	0.904911	0.678876	1.40168
NDST3	0.700736	0	0	L2/3 CUX2/LAMP5	0.964368	0.826408	1.8436
KCNMB2-AS1	0.69933	0	0	L2/3 CUX2/LAMP5	0.78454	0.522389	1.3557
PCDH7	0.695839	0	0	L2/3 CUX2/LAMP5	0.983667	0.895378	2.57798
SLIT3	0.685844	0	0	L2/3 CUX2/LAMP5	0.935098	0.648742	1.54912
KCND2	0.683196	0	0	L2/3 CUX2/LAMP5	0.982481	0.942277	2.55297
CUX2	0.683038	0	0	L2/3 CUX2/LAMP5	0.949598	0.572471	1.70035
CDH12	0.680256	0	0	L2/3 CUX2/LAMP5	0.979516	0.83426	2.49336
GALNT13	0.670365	0	0	L2/3 CUX2/LAMP5	0.912997	0.67633	1.49478
ZNF804A	0.669024	0	0	L2/3 CUX2/LAMP5	0.876233	0.605832	1.35552
AC093607.1	0.664186	0	0	L2/3 CUX2/LAMP5	0.644494	0.289164	1.0195
ROBO1	0.656367	0	0	L2/3 CUX2/LAMP5	0.895639	0.650524	1.75105
SYN3	0.638365	0	0	L2/3 CUX2/LAMP5	0.975419	0.857561	2.25039
GRM1	0.623442	0	0	L2/3 CUX2/LAMP5	0.927174	0.757226	1.60172
TESPA1	0.602454	0	0	L2/3 CUX2/LAMP5	0.901569	0.629006	1.29521
DOK6	0.601352	0	0	L2/3 CUX2/LAMP5	0.937685	0.834387	1.69733
ENC1	0.599673	0	0	L2/3 CUX2/LAMP5	0.925718	0.752685	1.32596
LINC01122	0.590514	0	0	L2/3 CUX2/LAMP5	0.943238	0.822291	1.71803
KIRREL3	0.586974	0	0	L2/3 CUX2/LAMP5	0.983882	0.860999	2.31768
KCTD16	0.585579	0	0	L2/3 CUX2/LAMP5	0.989003	0.939773	2.62632
AC007563.2	0.579882	0	0	L2/3 CUX2/LAMP5	0.909115	0.704427	1.50016
PRKCA	0.5769	0	0	L2/3 CUX2/LAMP5	0.95418	0.823904	1.66397
AC098850.3	0.568043	0	0	L2/3 CUX2/LAMP5	0.889925	0.703323	1.19416
SERPINE2	0.565851	0	0	L2/3 CUX2/LAMP5	0.782114	0.335979	0.768805
DIAPH2	0.559594	0	0	L2/3 CUX2/LAMP5	0.928414	0.796104	1.50552
CDH18	0.556071	0	0	L2/3 CUX2/LAMP5	0.989866	0.96613	2.79258
AC008574.1	0.546429	0	0	L2/3 CUX2/LAMP5	0.816506	0.485803	1.10933
LINC00507	0.54565	0	0	L2/3 CUX2/LAMP5	0.76384	0.384958	0.876138
DGKG	0.539917	0	0	L2/3 CUX2/LAMP5	0.826748	0.536947	1.07536
AC009041.2	0.538897	0	0	L2/3 CUX2/LAMP5	0.890518	0.647765	1.23823
PTPRO	0.533963	0	0	L2/3 CUX2/LAMP5	0.924532	0.779721	1.52685
NECTIN3	0.533326	0	0	L2/3 CUX2/LAMP5	0.909708	0.764951	1.37369
ADAMTS9-AS2	0.529552	0	0	L2/3 CUX2/LAMP5	0.64169	0.337889	0.920493
SIPA1L1	0.513056	0	0	L2/3 CUX2/LAMP5	0.985661	0.959424	2.44937
CALN1	0.513044	0	0	L2/3 CUX2/LAMP5	0.86998	0.655957	1.25766
EPB41L2	0.511599	0	0	L2/3 CUX2/LAMP5	0.965501	0.908281	1.88476
CHRM3	0.51121	0	0	L2/3 CUX2/LAMP5	0.990027	0.950511	2.75591
GRID2	0.508795	0	0	L2/3 CUX2/LAMP5	0.965393	0.84347	2.31825
SEMA3C	0.508625	0	0	L2/3 CUX2/LAMP5	0.643523	0.187471	0.621283
ADGRL2	0.508563	0	0	L2/3 CUX2/LAMP5	0.985446	0.937099	2.43863
RPS6KA2	0.506229	0	0	L2/3 CUX2/LAMP5	0.922861	0.734264	1.47742
KCNN2	0.494484	0	0	L2/3 CUX2/LAMP5	0.856019	0.658758	1.05343
NTRK3	0.489905	0	0	L2/3 CUX2/LAMP5	0.980001	0.925046	2.28721
RGS6	0.486993	0	0	L2/3 CUX2/LAMP5	0.98426	0.875218	2.51279
AC069228.1	0.483308	0	0	L2/3 CUX2/LAMP5	0.750364	0.580833	1.16541
ARNT2	0.482925	0	0	L2/3 CUX2/LAMP5	0.950515	0.887186	1.68178
ASIC2	0.482809	0	0	L2/3 CUX2/LAMP5	0.99116	0.961716	2.6889
HPCAL1	0.48276	0	0	L2/3 CUX2/LAMP5	0.712522	0.27189	0.651958
BTBD9	0.478851	0	0	L2/3 CUX2/LAMP5	0.970514	0.929375	2.02353
CACNA1E	0.469856	0	0	L2/3 CUX2/LAMP5	0.954827	0.89177	1.73586
GALNT18	0.458717	0	0	L2/3 CUX2/LAMP5	0.939572	0.816689	1.55413
MAP3K5	0.456154	0	0	L2/3 CUX2/LAMP5	0.916123	0.777514	1.41976
ABLIM1	0.447718	0	0	L2/3 CUX2/LAMP5	0.913967	0.828276	1.34683
PPFIA2	0.443299	0	0	L2/3 CUX2/LAMP5	0.992669	0.980858	2.72917
TMEM108	0.441792	0	0	L2/3 CUX2/LAMP5	0.974449	0.883833	2.0602
GPC6	0.440503	0	0	L2/3 CUX2/LAMP5	0.829659	0.752812	1.76088
AC096576.2	0.438061	0	0	L2/3 CUX2/LAMP5	0.74686	0.594117	1.26571
MLIP	0.435403	0	0	L2/3 CUX2/LAMP5	0.94162	0.859217	1.65462
IL1RAPL1	0.434798	0	0	L2/3 CUX2/LAMP5	0.994879	0.983277	3.03957
TANC2	0.432553	0	0	L2/3 CUX2/LAMP5	0.980971	0.947965	2.25607
CACNB2	0.432136	0	0	L2/3 CUX2/LAMP5	0.978923	0.942235	2.25107
ITPR1	0.425467	0	0	L2/3 CUX2/LAMP5	0.955528	0.904461	1.71753
CNTNAP5	0.422201	0	0	L2/3 CUX2/LAMP5	0.981564	0.944867	2.49309
AC015923.1	0.421976	0	0	L2/3 CUX2/LAMP5	0.717158	0.542931	0.974584
LINC01250	0.419353	0	0	L2/3 CUX2/LAMP5	0.954073	0.880353	1.7693
ITGA9	0.415528	0	0	L2/3 CUX2/LAMP5	0.816937	0.587751	0.947636
PRKG1	0.410134	0	0	L2/3 CUX2/LAMP5	0.911433	0.730444	1.60291
GNG2	0.408473	0	0	L2/3 CUX2/LAMP5	0.7619	0.486482	0.755586
SLC24A4	0.406689	0	0	L2/3 CUX2/LAMP5	0.69538	0.347821	0.653083
LINC02055	0.405729	4.83e-179	1.37e-177	L2/3 CUX2/LAMP5	0.513557	0.466321	1.12137
BMPR1B	0.402355	0	0	L2/3 CUX2/LAMP5	0.470109	0.122618	0.494787
GSG1L	0.399865	0	0	L2/3 CUX2/LAMP5	0.695865	0.340053	0.660396
KIF13A	0.397429	0	0	L2/3 CUX2/LAMP5	0.83036	0.711685	1.07379
TMEM178B	0.393717	0	0	L2/3 CUX2/LAMP5	0.986524	0.957302	2.47013
GRIK4	0.392449	0	0	L2/3 CUX2/LAMP5	0.822435	0.650864	1.0207
LINC00276	0.391841	0	0	L2/3 CUX2/LAMP5	0.550536	0.294597	0.626144
FAM19A1	0.387684	1.04e-113	2.1e-112	L2/3 CUX2/LAMP5	0.977845	0.843555	2.44541
PPFIA2-AS1	0.386209	0	0	L2/3 CUX2/LAMP5	0.641906	0.439497	0.761639
SEZ6L	0.384936	0	0	L2/3 CUX2/LAMP5	0.91995	0.845295	1.43281
DLEU2	0.383502	0	0	L2/3 CUX2/LAMP5	0.833756	0.709393	1.0099
KCNIP4	0.383447	0	0	L2/3 CUX2/LAMP5	0.999623	0.988795	5.02204
PDGFD	0.381905	0	0	L2/3 CUX2/LAMP5	0.419977	0.0612877	0.420078
SORBS1	0.377974	0	0	L2/3 CUX2/LAMP5	0.97585	0.946564	2.0356
CACNA2D1	0.375086	0	0	L2/3 CUX2/LAMP5	0.978546	0.954416	2.25194
CDH22	0.374732	0	0	L2/3 CUX2/LAMP5	0.810684	0.621875	0.906687
PVT1	0.370364	0	0	L2/3 CUX2/LAMP5	0.774999	0.548958	0.81697
SMAD3	0.369957	0	0	L2/3 CUX2/LAMP5	0.819363	0.632825	0.936001
CAMK2N1	0.367739	0	0	L2/3 CUX2/LAMP5	0.865075	0.752345	0.893418
ITPR2	0.367403	0	0	L2/3 CUX2/LAMP5	0.762061	0.605917	1.0532
GAREM1	0.365345	0	0	L2/3 CUX2/LAMP5	0.856234	0.701795	1.11636
ARFGEF3	0.363636	0	0	L2/3 CUX2/LAMP5	0.924802	0.862272	1.37246
MPP6	0.362067	0	0	L2/3 CUX2/LAMP5	0.872352	0.777217	1.08954
AC096576.3	0.361281	0	0	L2/3 CUX2/LAMP5	0.715433	0.559187	0.996945
TRPC6	0.357827	0	0	L2/3 CUX2/LAMP5	0.485149	0.250159	0.590403
BICC1	0.356805	0	0	L2/3 CUX2/LAMP5	0.773651	0.611307	0.891971
CYP1B1-AS1	0.355249	0	0	L2/3 CUX2/LAMP5	0.646865	0.397097	0.700773
AL117329.1	0.353596	4.11e-261	1.61e-259	L2/3 CUX2/LAMP5	0.831222	0.692373	1.5629
RFX3	0.351873	0	0	L2/3 CUX2/LAMP5	0.951	0.902551	1.84386
ATP2B1	0.35072	0	0	L2/3 CUX2/LAMP5	0.978168	0.956284	2.06234
FAM19A2	0.350692	3.64e-237	1.33e-235	L2/3 CUX2/LAMP5	0.968358	0.889351	2.38308
DPYD	0.349812	0	0	L2/3 CUX2/LAMP5	0.94313	0.89767	1.81059
ART3	0.347975	0	0	L2/3 CUX2/LAMP5	0.600561	0.294894	0.518549
DPP6	0.346101	0	0	L2/3 CUX2/LAMP5	0.989111	0.970545	2.47825
AP001825.1	0.340711	0	0	L2/3 CUX2/LAMP5	0.735432	0.607742	1.01645
ACVR1C	0.340683	0	0	L2/3 CUX2/LAMP5	0.476848	0.147362	0.411871
PPP4R4	0.338293	0	0	L2/3 CUX2/LAMP5	0.784648	0.579475	0.864933
COL24A1	0.337374	0	0	L2/3 CUX2/LAMP5	0.755377	0.531005	0.920162
HHAT	0.337166	0	0	L2/3 CUX2/LAMP5	0.571613	0.440134	0.627704
AC025887.2	0.335196	0	0	L2/3 CUX2/LAMP5	0.598135	0.376342	0.623282
PRKD1	0.333711	0	0	L2/3 CUX2/LAMP5	0.806641	0.612538	1.02333
RAPH1	0.333636	0	0	L2/3 CUX2/LAMP5	0.870411	0.778575	1.08887
SHISA9	0.329157	0	0	L2/3 CUX2/LAMP5	0.96701	0.916897	1.91389
RTN4	0.326878	0	0	L2/3 CUX2/LAMP5	0.955798	0.91592	1.44385
PLEKHA5	0.326564	0	0	L2/3 CUX2/LAMP5	0.983235	0.962565	2.33852
NFAT5	0.323021	0	0	L2/3 CUX2/LAMP5	0.949221	0.909469	1.5626
TTC6	0.322528	0	0	L2/3 CUX2/LAMP5	0.527034	0.297568	0.563061
PAM	0.321104	0	0	L2/3 CUX2/LAMP5	0.889817	0.800263	1.2183
PDE5A	0.320566	0	0	L2/3 CUX2/LAMP5	0.734354	0.617885	1.01076
ARHGAP10	0.31934	0	0	L2/3 CUX2/LAMP5	0.697968	0.500955	0.721981
CCDC144A	0.319089	0	0	L2/3 CUX2/LAMP5	0.756401	0.610967	0.75542
PRELID2	0.31777	0	0	L2/3 CUX2/LAMP5	0.665678	0.446755	0.693457
LMO3	0.317231	0	0	L2/3 CUX2/LAMP5	0.912242	0.862357	1.36809
RFTN1	0.316263	0	0	L2/3 CUX2/LAMP5	0.867554	0.772166	1.12013
KCNK1	0.315226	0	0	L2/3 CUX2/LAMP5	0.847609	0.759603	0.99758
PDE7B	0.315121	0	0	L2/3 CUX2/LAMP5	0.759204	0.596961	0.975222
CPNE8	0.312491	0	0	L2/3 CUX2/LAMP5	0.829928	0.704045	1.09381
PTH2R	0.310905	0	0	L2/3 CUX2/LAMP5	0.589456	0.398285	0.654349
KCNQ5	0.310089	0	0	L2/3 CUX2/LAMP5	0.996658	0.985654	3.43555
CA10	0.308193	3.23e-130	7.26e-129	L2/3 CUX2/LAMP5	0.958277	0.817028	1.90057
AC079117.1	0.308146	0	0	L2/3 CUX2/LAMP5	0.600399	0.407283	0.646626
DCLK2	0.307506	0	0	L2/3 CUX2/LAMP5	0.908846	0.855482	1.31537
ZFPM2	0.307033	0	0	L2/3 CUX2/LAMP5	0.93941	0.874114	1.77959
R3HDM1	0.306761	0	0	L2/3 CUX2/LAMP5	0.993531	0.981155	2.78904
PTPRR	0.305034	0	0	L2/3 CUX2/LAMP5	0.911918	0.856755	1.38976
MAP7	0.304706	0	0	L2/3 CUX2/LAMP5	0.947119	0.906413	1.60962
P2RX7	0.304615	0	0	L2/3 CUX2/LAMP5	0.741469	0.59747	0.747585
DOCK4	0.301764	0	0	L2/3 CUX2/LAMP5	0.958601	0.927889	1.83144
UPP2	0.300173	0	0	L2/3 CUX2/LAMP5	0.801305	0.704045	0.95707
CEMIP2	0.300163	0	0	L2/3 CUX2/LAMP5	0.688265	0.494843	0.645886
PSD3	0.299005	0	0	L2/3 CUX2/LAMP5	0.945609	0.91418	1.58318
KCTD1	0.298774	0	0	L2/3 CUX2/LAMP5	0.941027	0.876363	1.63151
AC005162.3	0.298532	0	0	L2/3 CUX2/LAMP5	0.528759	0.233267	0.450073
GRIA2	0.29508	0	0	L2/3 CUX2/LAMP5	0.993531	0.984423	2.68197
AC069133.1	0.294983	0	0	L2/3 CUX2/LAMP5	0.571506	0.345232	0.501437
MAML2	0.29392	0	0	L2/3 CUX2/LAMP5	0.500189	0.276813	0.491235
CCBE1	0.29387	1.45e-300	6.53e-299	L2/3 CUX2/LAMP5	0.442995	0.267051	0.558462
CAMK4	0.293221	0	0	L2/3 CUX2/LAMP5	0.938925	0.886804	1.54237
FAM163A	0.292061	0	0	L2/3 CUX2/LAMP5	0.465905	0.164424	0.400665
RPS6KA5	0.291586	0	0	L2/3 CUX2/LAMP5	0.776292	0.675099	0.888808
PCSK2	0.291434	0	0	L2/3 CUX2/LAMP5	0.957145	0.916345	1.78529
NTM	0.289086	1.45e-286	6.28e-285	L2/3 CUX2/LAMP5	0.981834	0.916599	2.21993
VGLL4	0.285157	0	0	L2/3 CUX2/LAMP5	0.874346	0.814566	1.0955
SLIT2	0.284971	3.89e-276	1.6e-274	L2/3 CUX2/LAMP5	0.88917	0.742541	1.35915
NELL1	0.283186	9.84e-235	3.57e-233	L2/3 CUX2/LAMP5	0.885882	0.771784	1.52355
TRERF1	0.282952	0	0	L2/3 CUX2/LAMP5	0.851221	0.758287	1.01907
SLF1	0.281368	0	0	L2/3 CUX2/LAMP5	0.824807	0.735325	0.899429
EML1	0.280743	0	0	L2/3 CUX2/LAMP5	0.735001	0.60371	0.697145
HOPX	0.28007	0	0	L2/3 CUX2/LAMP5	0.690475	0.492424	0.566397
GULP1	0.278169	2.09e-277	8.65e-276	L2/3 CUX2/LAMP5	0.802814	0.572684	1.05808
ARPP19	0.278124	0	0	L2/3 CUX2/LAMP5	0.805617	0.718688	0.806553
SORBS2	0.277831	0	0	L2/3 CUX2/LAMP5	0.969382	0.927762	1.97222
SLC8A1-AS1	0.276739	5.796724736545e-312	2.7536905696076e-310	L2/3 CUX2/LAMP5	0.715271	0.594542	0.883757
RCAN2	0.275794	0	0	L2/3 CUX2/LAMP5	0.906258	0.855397	1.49118
KCNIP2	0.274695	0	0	L2/3 CUX2/LAMP5	0.532424	0.239039	0.386466
STXBP5	0.274464	0	0	L2/3 CUX2/LAMP5	0.969112	0.937227	1.84456
LY86-AS1	0.27441	1e-323	4.84e-322	L2/3 CUX2/LAMP5	0.858929	0.794873	1.37954
ADGRL3	0.273311	0	0	L2/3 CUX2/LAMP5	0.992831	0.986164	2.85572
GRIN2B	0.272498	0	0	L2/3 CUX2/LAMP5	0.981133	0.967743	2.28463
ATRNL1	0.272028	0	0	L2/3 CUX2/LAMP5	0.996604	0.98871	3.23011
EML6	0.27187	0	0	L2/3 CUX2/LAMP5	0.949598	0.907559	1.68287
CCNH	0.271576	0	0	L2/3 CUX2/LAMP5	0.866314	0.809049	1.13503
TIMP3	0.271127	0	0	L2/3 CUX2/LAMP5	0.606005	0.410466	0.558322
TLK1	0.271083	0	0	L2/3 CUX2/LAMP5	0.895046	0.819363	1.19424
NFIB	0.269092	0	0	L2/3 CUX2/LAMP5	0.864643	0.713722	1.13454
DLGAP1	0.268157	0	0	L2/3 CUX2/LAMP5	0.998005	0.996605	3.61319
RGS12	0.267459	0	0	L2/3 CUX2/LAMP5	0.636677	0.43016	0.588751
LINC01102	0.267018	0	0	L2/3 CUX2/LAMP5	0.557921	0.360893	0.48144
KLHL4	0.265183	0	0	L2/3 CUX2/LAMP5	0.628268	0.46212	0.582024
MGST1	0.262988	0	0	L2/3 CUX2/LAMP5	0.666864	0.546709	0.736992
MPPED2	0.262934	0	0	L2/3 CUX2/LAMP5	0.814296	0.710496	0.960945
LRRC8B	0.262931	0	0	L2/3 CUX2/LAMP5	0.881462	0.82505	1.14385
SNTB2	0.261569	0	0	L2/3 CUX2/LAMP5	0.794135	0.70188	0.873736
DLGAP1-AS5	0.26088	0	0	L2/3 CUX2/LAMP5	0.533664	0.348754	0.506904
SLCO2A1	0.259233	0	0	L2/3 CUX2/LAMP5	0.425422	0.120284	0.332137
CTNNAL1	0.25916	0	0	L2/3 CUX2/LAMP5	0.765188	0.652137	0.768884
CSGALNACT1	0.258456	0	0	L2/3 CUX2/LAMP5	0.853162	0.726752	1.07627
CDK19	0.258328	0	0	L2/3 CUX2/LAMP5	0.825292	0.752642	0.930865
CHRM3-AS2	0.257547	0	0	L2/3 CUX2/LAMP5	0.579052	0.419337	0.566246
PBX1	0.257396	0	0	L2/3 CUX2/LAMP5	0.963129	0.939306	1.91239
NHSL2	0.257356	0	0	L2/3 CUX2/LAMP5	0.493127	0.229532	0.388555
ZNF365	0.257135	0	0	L2/3 CUX2/LAMP5	0.841572	0.771954	1.07892
FAM153C	0.256909	0	0	L2/3 CUX2/LAMP5	0.814943	0.725181	0.88212
LONRF2	0.25548	0	0	L2/3 CUX2/LAMP5	0.86114	0.801367	1.00482
PDE1A	0.255206	1.1e-113	2.21e-112	L2/3 CUX2/LAMP5	0.954666	0.848776	1.90985
AC119868.2	0.254965	0	0	L2/3 CUX2/LAMP5	0.499434	0.320487	0.478031
PTK2	0.25486	0	0	L2/3 CUX2/LAMP5	0.982589	0.967828	2.24949
MBNL2	0.254605	0	0	L2/3 CUX2/LAMP5	0.94782	0.916387	1.61683
KIAA2012	0.253293	0	0	L2/3 CUX2/LAMP5	0.539971	0.307075	0.438647
COX7A2L	0.253122	0	0	L2/3 CUX2/LAMP5	0.718667	0.598277	0.656298
MOXD1	0.253075	0	0	L2/3 CUX2/LAMP5	0.408765	0.17304	0.370508
LAMB1	0.252787	0	0	L2/3 CUX2/LAMP5	0.70476	0.549595	0.639581
HRH2	0.251753	0	0	L2/3 CUX2/LAMP5	0.792949	0.689572	0.79779
SNAP25-AS1	0.251504	1.2e-188	3.58e-187	L2/3 CUX2/LAMP5	0.835265	0.775858	1.38236
FRMD5	0.251366	5.39e-210	1.76e-208	L2/3 CUX2/LAMP5	0.953965	0.898264	1.86285
NECAB1	0.251093	7.99e-265	3.17e-263	L2/3 CUX2/LAMP5	0.947658	0.875727	1.69378
MALAT1	0.251089	0	0	L2/3 CUX2/LAMP5	1	0.999958	6.02903
FAM196B	0.250045	0	0	L2/3 CUX2/LAMP5	0.541372	0.310725	0.438622
AP002370.2	0.250023	1.8e-246	6.76e-245	L2/3 CUX2/LAMP5	0.668859	0.555622	0.818525
IPO5	0.2495	0	0	L2/3 CUX2/LAMP5	0.724759	0.598744	0.610746
SLC22A10	0.247587	3.27e-256	1.27e-254	L2/3 CUX2/LAMP5	0.745081	0.590637	0.975459
MAPK4	0.247111	0	0	L2/3 CUX2/LAMP5	0.827718	0.726327	1.00919
SEMA5B	0.247025	0	0	L2/3 CUX2/LAMP5	0.616571	0.384831	0.492802
AC013652.1	0.245579	1.69861046435693e-310	0	L2/3 CUX2/LAMP5	0.633173	0.51772	0.68095
CALM1	0.245189	0	0	L2/3 CUX2/LAMP5	0.951431	0.93086	1.46387
AL591501.1	0.245013	0	0	L2/3 CUX2/LAMP5	0.698669	0.602054	0.7466
CAMKK1	0.244039	0	0	L2/3 CUX2/LAMP5	0.729934	0.62909	0.674723
DTNB	0.241918	0	0	L2/3 CUX2/LAMP5	0.919627	0.885107	1.39778
GRIA1	0.241603	0	0	L2/3 CUX2/LAMP5	0.966201	0.922244	1.81446
DPYD-AS1	0.241122	1.1499e-319	5.63823e-318	L2/3 CUX2/LAMP5	0.525201	0.367726	0.5118
DTWD1	0.238462	0	0	L2/3 CUX2/LAMP5	0.755323	0.663894	0.717261
LIPC	0.238002	0	0	L2/3 CUX2/LAMP5	0.312166	0.0306439	0.253362
KCTD8	0.237917	1.46e-253	5.58e-252	L2/3 CUX2/LAMP5	0.829066	0.724587	1.13938
PDE2A	0.236766	0	0	L2/3 CUX2/LAMP5	0.773381	0.694622	0.761311
RFX2	0.236445	0	0	L2/3 CUX2/LAMP5	0.49841	0.273503	0.377292
PTK2B	0.236221	0	0	L2/3 CUX2/LAMP5	0.858444	0.775604	1.05932
DAPK1	0.235958	1.0811e-319	5.30876e-318	L2/3 CUX2/LAMP5	0.892566	0.82522	1.29009
TENM2	0.235144	1.05e-105	2.01e-104	L2/3 CUX2/LAMP5	0.987494	0.957217	2.79877
SGCD	0.235085	1.43e-169	3.92e-168	L2/3 CUX2/LAMP5	0.858121	0.815755	1.60924
NGEF	0.234895	0	0	L2/3 CUX2/LAMP5	0.834995	0.757353	0.895988
RPS6KC1	0.233696	0	0	L2/3 CUX2/LAMP5	0.938117	0.907474	1.55889
GLRA3	0.233645	0	0	L2/3 CUX2/LAMP5	0.708587	0.551335	0.68651
TMTC1	0.233178	5.3303578629e-313	2.550207446602e-311	L2/3 CUX2/LAMP5	0.767668	0.643224	0.875189
HYDIN	0.232852	0	0	L2/3 CUX2/LAMP5	0.635384	0.498875	0.541915
DSCAML1	0.232218	1.31e-288	5.71e-287	L2/3 CUX2/LAMP5	0.851167	0.728619	1.09899
GLP2R	0.231005	0	0	L2/3 CUX2/LAMP5	0.33292	0.0648105	0.26319
NLK	0.230009	0	0	L2/3 CUX2/LAMP5	0.945879	0.911209	1.70658
RIMBP2	0.229839	0	0	L2/3 CUX2/LAMP5	0.917579	0.86779	1.30007
ERC1	0.229426	0	0	L2/3 CUX2/LAMP5	0.933804	0.914477	1.531
PPP3CA	0.228888	0	0	L2/3 CUX2/LAMP5	0.984206	0.971988	2.41549
LINC02552	0.228336	6.23514155603e-313	2.974597119584e-311	L2/3 CUX2/LAMP5	0.443372	0.259836	0.430674
NOVA1	0.227828	0	0	L2/3 CUX2/LAMP5	0.946634	0.921014	1.67473
DIAPH2-AS1	0.226326	2.92663204e-316	1.418401526e-314	L2/3 CUX2/LAMP5	0.451674	0.275158	0.413056
LRFN2	0.226199	0	0	L2/3 CUX2/LAMP5	0.906582	0.861126	1.31011
AL592043.1	0.225678	5.46e-257	2.12e-255	L2/3 CUX2/LAMP5	0.489677	0.348924	0.47756
CDC40	0.225559	0	0	L2/3 CUX2/LAMP5	0.787613	0.709605	0.763017
NETO1	0.225218	0	8.88e-307	L2/3 CUX2/LAMP5	0.911433	0.864734	1.36225
PRKAR2B	0.224256	0	0	L2/3 CUX2/LAMP5	0.860816	0.808837	1.04914
ADAMTS3	0.224117	8.83e-288	3.83e-286	L2/3 CUX2/LAMP5	0.637809	0.496965	0.664132
TTC28	0.223989	0	0	L2/3 CUX2/LAMP5	0.893052	0.850006	1.24504
GARNL3	0.222452	4.27e-271	1.74e-269	L2/3 CUX2/LAMP5	0.893105	0.81219	1.22122
SORCS1	0.222432	6.06e-174	1.69e-172	L2/3 CUX2/LAMP5	0.938278	0.870464	1.77771
TMEM65	0.222037	0	0	L2/3 CUX2/LAMP5	0.701741	0.612368	0.689124
CTDSPL	0.221798	0	0	L2/3 CUX2/LAMP5	0.90642	0.856076	1.30348
FAM213A	0.221471	0	0	L2/3 CUX2/LAMP5	0.676352	0.543016	0.50751
PRKCB	0.219477	0	0	L2/3 CUX2/LAMP5	0.983936	0.973303	2.38387
PLCB4	0.217585	0	0	L2/3 CUX2/LAMP5	0.729826	0.612368	0.733788
SYNJ2	0.217224	0	0	L2/3 CUX2/LAMP5	0.682982	0.536819	0.624509
PKIG	0.216743	0	0	L2/3 CUX2/LAMP5	0.802652	0.738509	0.842975
AC138305.1	0.216186	7.44e-178	2.1e-176	L2/3 CUX2/LAMP5	0.334322	0.183354	0.417516
RAB11A	0.215759	1.32e-208	4.28e-207	L2/3 CUX2/LAMP5	0.784001	0.725776	1.00214
DTNA	0.215293	3.44e-298	1.54e-296	L2/3 CUX2/LAMP5	0.951647	0.924621	1.72884
KCNN3	0.214618	0	0	L2/3 CUX2/LAMP5	0.608862	0.457706	0.506328
TMOD1	0.214251	0	0	L2/3 CUX2/LAMP5	0.703358	0.600739	0.646057
CAMK2B	0.213962	0	0	L2/3 CUX2/LAMP5	0.898766	0.848903	1.0624
VSNL1	0.213707	0	0	L2/3 CUX2/LAMP5	0.941998	0.909681	1.49647
IQCJ-SCHIP1	0.213098	1.92e-57	2.4e-56	L2/3 CUX2/LAMP5	0.996981	0.973049	3.30288
P2RY14	0.21242	2.29e-207	7.36e-206	L2/3 CUX2/LAMP5	0.63188	0.515301	0.705962
AP003049.2	0.212253	1.71e-256	6.61e-255	L2/3 CUX2/LAMP5	0.513126	0.376342	0.478534
ZNF608	0.212222	0	0	L2/3 CUX2/LAMP5	0.519487	0.302831	0.378227
EML5	0.21193	0	0	L2/3 CUX2/LAMP5	0.758018	0.696872	0.757513
WASF1	0.211775	0	0	L2/3 CUX2/LAMP5	0.912565	0.869615	1.26769
AC124312.2	0.211322	8.82e-232	3.18e-230	L2/3 CUX2/LAMP5	0.566978	0.459149	0.558019
AC024145.1	0.21093	9.95e-304	4.54e-302	L2/3 CUX2/LAMP5	0.400625	0.216035	0.356825
CACNG3	0.210211	2.44e-270	9.9e-269	L2/3 CUX2/LAMP5	0.884211	0.835576	1.22651
MGAT4C	0.209998	7.57e-158	1.95e-156	L2/3 CUX2/LAMP5	0.902647	0.871058	1.77433
CELF2-AS2	0.209696	3.21e-216	1.08e-214	L2/3 CUX2/LAMP5	0.623201	0.511396	0.668134
KIAA1211L	0.208198	2.95e-307	1.38e-305	L2/3 CUX2/LAMP5	0.930192	0.882093	1.46643
CCDC88C	0.207258	0	0	L2/3 CUX2/LAMP5	0.386502	0.129451	0.266139
GREB1L	0.2072	4.73e-203	1.49e-201	L2/3 CUX2/LAMP5	0.367743	0.236959	0.337512
ST3GAL1	0.207055	0	0	L2/3 CUX2/LAMP5	0.578891	0.39871	0.465676
AC058822.1	0.206981	5.36e-205	1.7e-203	L2/3 CUX2/LAMP5	0.682659	0.585756	0.761092
KIF26B	0.206732	0	0	L2/3 CUX2/LAMP5	0.553825	0.405925	0.473558
MAL2	0.206599	0	0	L2/3 CUX2/LAMP5	0.666056	0.547897	0.540633
LINC01572	0.206068	1.85e-262	7.27e-261	L2/3 CUX2/LAMP5	0.412107	0.24757	0.374351
SLC44A1	0.205645	0	0	L2/3 CUX2/LAMP5	0.884966	0.847969	1.15408
AC069437.1	0.20556	1.98e-189	5.91e-188	L2/3 CUX2/LAMP5	0.708749	0.624507	0.841444
ARL4A	0.205301	0	0	L2/3 CUX2/LAMP5	0.462347	0.235771	0.296981
CAMK2A	0.205066	0	0	L2/3 CUX2/LAMP5	0.964422	0.931624	1.73006
RPL37A	0.204889	1.45e-281	6.16e-280	L2/3 CUX2/LAMP5	0.765242	0.725691	0.662787
ABI1	0.204766	0	0	L2/3 CUX2/LAMP5	0.772142	0.703323	0.728528
BAIAP2	0.204744	0	0	L2/3 CUX2/LAMP5	0.750903	0.66818	0.68656
GOLGA8A	0.203092	0	0	L2/3 CUX2/LAMP5	0.821088	0.770171	0.889714
PIP5K1B	0.20192	6.33e-287	2.74e-285	L2/3 CUX2/LAMP5	0.68778	0.555367	0.670679
SLC12A8	0.20176	0	0	L2/3 CUX2/LAMP5	0.590265	0.458639	0.482416
MAN1C1	0.201477	8.98e-294	3.97e-292	L2/3 CUX2/LAMP5	0.839793	0.763253	0.990926
LZTS1	0.200544	0	0	L2/3 CUX2/LAMP5	0.571883	0.400365	0.438066
NR3C2	0.199431	1.17e-205	3.73e-204	L2/3 CUX2/LAMP5	0.914829	0.872671	1.45423
LINC02153	0.197224	0	0	L2/3 CUX2/LAMP5	0.29745	0.0833156	0.239565
PPARGC1A	0.196701	2.62e-274	1.07e-272	L2/3 CUX2/LAMP5	0.62967	0.526378	0.577489
SHC3	0.196316	2.37e-255	9.13e-254	L2/3 CUX2/LAMP5	0.869387	0.823946	1.14013
SPRED1	0.195895	2.73e-246	1.02e-244	L2/3 CUX2/LAMP5	0.807504	0.749798	0.907379
SLITRK5	0.195475	0	0	L2/3 CUX2/LAMP5	0.769177	0.712703	0.764037
PRKCI	0.195456	0	0	L2/3 CUX2/LAMP5	0.755916	0.704172	0.721107
PPFIBP1	0.194887	1.26e-223	4.37e-222	L2/3 CUX2/LAMP5	0.916231	0.84886	1.32595
MAML3	0.194811	7.62e-168	2.07e-166	L2/3 CUX2/LAMP5	0.555118	0.46543	0.57801
GLCE	0.193007	1.50100422544336e-310	0	L2/3 CUX2/LAMP5	0.681904	0.580663	0.618299
GDA	0.192916	5.84e-305	2.7e-303	L2/3 CUX2/LAMP5	0.79338	0.719621	0.818674
AL139158.2	0.192278	0	0	L2/3 CUX2/LAMP5	0.431783	0.213743	0.299907
VWA3A	0.192131	3.8e-262	1.49e-260	L2/3 CUX2/LAMP5	0.615385	0.511184	0.558589
CELF2	0.191966	0	0	L2/3 CUX2/LAMP5	0.997413	0.995628	3.41031
COL27A1	0.191786	0	0	L2/3 CUX2/LAMP5	0.346235	0.116676	0.248699
NUP93	0.191736	2.615423488e-314	1.254879441146e-312	L2/3 CUX2/LAMP5	0.725999	0.638937	0.692144
EXOC6B	0.191325	0	0	L2/3 CUX2/LAMP5	0.957523	0.938627	1.71941
LINC01500	0.190731	1.62e-264	6.4e-263	L2/3 CUX2/LAMP5	0.21546	0.0210517	0.202109
TYW1B	0.189118	1.132610548622e-311	5.3651825677516e-310	L2/3 CUX2/LAMP5	0.650854	0.564832	0.563189
RSRP1	0.189086	1.18e-301	5.35e-300	L2/3 CUX2/LAMP5	0.859468	0.821357	1.01927
DOCK2	0.189021	8.926e-320	4.389245e-318	L2/3 CUX2/LAMP5	0.408495	0.222656	0.314866
CYP46A1	0.188823	7.04e-306	3.27e-304	L2/3 CUX2/LAMP5	0.696027	0.613217	0.605787
PITPNM2	0.188559	2.8861608870291e-310	0	L2/3 CUX2/LAMP5	0.762277	0.706804	0.758965
UBE3A	0.188529	2.66e-165	7.1e-164	L2/3 CUX2/LAMP5	0.903887	0.884003	1.50735
KCNMA1-AS1	0.188381	1.51e-202	4.76e-201	L2/3 CUX2/LAMP5	0.543906	0.432919	0.51057
AC117944.1	0.188243	1.23e-264	4.86e-263	L2/3 CUX2/LAMP5	0.448871	0.295743	0.369814
ROCK2	0.187331	0	0	L2/3 CUX2/LAMP5	0.945771	0.916897	1.4882
FHOD3	0.187246	3.56e-213	1.18e-211	L2/3 CUX2/LAMP5	0.86459	0.77989	1.0864
BRINP2	0.187124	2.38e-212	7.83e-211	L2/3 CUX2/LAMP5	0.853485	0.792581	1.12221
PRICKLE1	0.184692	8.28e-251	3.13e-249	L2/3 CUX2/LAMP5	0.922538	0.894359	1.43615
AC092440.1	0.184514	1.53e-281	6.48e-280	L2/3 CUX2/LAMP5	0.283004	0.0859047	0.244173
LINC01484	0.183856	0	0	L2/3 CUX2/LAMP5	0.304889	0.0705827	0.215188
CSMD1	0.183346	0	0	L2/3 CUX2/LAMP5	0.999245	0.999236	4.20737
FLRT2	0.183168	2.89e-138	6.79e-137	L2/3 CUX2/LAMP5	0.964638	0.929205	2.04579
RPL37	0.182933	0	0	L2/3 CUX2/LAMP5	0.680502	0.604134	0.500914
KCNIP4-IT1	0.182353	8.42e-269	3.4e-267	L2/3 CUX2/LAMP5	0.841895	0.782777	1.01542
ITGA4	0.182214	0	0	L2/3 CUX2/LAMP5	0.325481	0.10216	0.227264
NCAM2	0.182184	1.02e-112	2.04e-111	L2/3 CUX2/LAMP5	0.981295	0.95501	2.36205
MTA3	0.181583	2.07e-276	8.52e-275	L2/3 CUX2/LAMP5	0.867446	0.830398	1.0657
ZNF831	0.181419	1.36e-288	5.94e-287	L2/3 CUX2/LAMP5	0.536575	0.413013	0.418923
PCSK6	0.181266	9.59e-259	3.73e-257	L2/3 CUX2/LAMP5	0.436634	0.272017	0.365847
RPS24	0.181193	0	0	L2/3 CUX2/LAMP5	0.672848	0.565383	0.407141
OLFM1	0.180829	1.1e-296	4.9e-295	L2/3 CUX2/LAMP5	0.878982	0.829634	0.94068
PPARG	0.180705	2.06e-215	6.87e-214	L2/3 CUX2/LAMP5	0.4755	0.358389	0.405558
FBXO34	0.180635	6.63e-281	2.81e-279	L2/3 CUX2/LAMP5	0.855426	0.826153	1.0535
AL138828.1	0.180521	5.43e-183	1.58e-181	L2/3 CUX2/LAMP5	0.447631	0.314291	0.42661
KITLG	0.180133	9.65e-280	4.05e-278	L2/3 CUX2/LAMP5	0.564983	0.438988	0.456538
LINC00508	0.179914	7.11913e-318	3.46533267e-316	L2/3 CUX2/LAMP5	0.36052	0.16175	0.274627
GUCY1A2	0.179804	9.23e-170	2.53e-168	L2/3 CUX2/LAMP5	0.946472	0.891728	1.53586
EEPD1	0.17962	3.93e-304	1.8e-302	L2/3 CUX2/LAMP5	0.500566	0.346717	0.38121
CALM2	0.179097	2.71e-301	1.22e-299	L2/3 CUX2/LAMP5	0.84044	0.784687	0.770756
MYOM2	0.178462	8.66e-267	3.45e-265	L2/3 CUX2/LAMP5	0.504771	0.366368	0.401088
SPATA6L	0.17824	2.77e-270	1.12e-268	L2/3 CUX2/LAMP5	0.594793	0.497347	0.481057
DOK5	0.178131	1.96e-263	7.73e-262	L2/3 CUX2/LAMP5	0.635168	0.532533	0.545546
AMPH	0.177694	3.75e-241	1.39e-239	L2/3 CUX2/LAMP5	0.906582	0.888332	1.36428
AC092902.3	0.177368	2.47e-304	1.13e-302	L2/3 CUX2/LAMP5	0.558892	0.404737	0.440905
KCNG3	0.1764	0	0	L2/3 CUX2/LAMP5	0.464665	0.287976	0.320291
CLASP1	0.17626	0	0	L2/3 CUX2/LAMP5	0.946418	0.925385	1.58142
CCDC144NL	0.175961	3.29e-284	1.41e-282	L2/3 CUX2/LAMP5	0.418953	0.256229	0.31453
ST8SIA3	0.175905	1e-323	4.35e-322	L2/3 CUX2/LAMP5	0.735216	0.66869	0.628574
GRK3	0.175545	1.3e-244	4.83e-243	L2/3 CUX2/LAMP5	0.839416	0.818301	1.04171
ACAP2	0.175271	4.66e-303	2.12e-301	L2/3 CUX2/LAMP5	0.848472	0.820211	0.976413
KCNJ6	0.174924	1.12e-217	3.77e-216	L2/3 CUX2/LAMP5	0.883403	0.851365	1.21673
AP001993.1	0.174783	1.12e-302	5.07e-301	L2/3 CUX2/LAMP5	0.351949	0.161665	0.26248
TMEM59L	0.174298	0	0	L2/3 CUX2/LAMP5	0.715864	0.62387	0.536365
JPX	0.174116	1.73e-178	4.9e-177	L2/3 CUX2/LAMP5	0.863404	0.82696	1.14701
FGFR1OP2	0.174077	3.35e-305	1.55e-303	L2/3 CUX2/LAMP5	0.721039	0.655193	0.634212
TPD52L1	0.173161	0	0	L2/3 CUX2/LAMP5	0.357285	0.137812	0.237822
LINC01197	0.172787	9.19e-162	2.42e-160	L2/3 CUX2/LAMP5	0.598027	0.512075	0.625719
TMEM132B	0.172424	4.23e-268	1.7e-266	L2/3 CUX2/LAMP5	0.982427	0.965494	2.17077
PNISR	0.172033	2.56e-279	1.07e-277	L2/3 CUX2/LAMP5	0.927551	0.906498	1.3005
ZNF516	0.172008	0	0	L2/3 CUX2/LAMP5	0.452051	0.27223	0.319136
NCOR2	0.171519	4.29e-262	1.68e-260	L2/3 CUX2/LAMP5	0.787559	0.743941	0.785069
LCA5	0.171149	3.27e-208	1.06e-206	L2/3 CUX2/LAMP5	0.6018	0.528119	0.516267
GPC5	0.170717	1.4e-115	2.86e-114	L2/3 CUX2/LAMP5	0.538354	0.437375	0.656541
MIR137HG	0.170671	1.24e-232	4.49e-231	L2/3 CUX2/LAMP5	0.915638	0.896609	1.50874
ACTN1	0.170357	1.4e-251	5.3e-250	L2/3 CUX2/LAMP5	0.835588	0.793812	0.955089
RPL26	0.170254	0	0	L2/3 CUX2/LAMP5	0.547248	0.375281	0.293082
AK5	0.169726	4.24e-174	1.18e-172	L2/3 CUX2/LAMP5	0.958062	0.925173	1.76462
ABI2	0.169476	3.407433937e-314	1.63255027679e-312	L2/3 CUX2/LAMP5	0.922161	0.898519	1.35219
MDGA1	0.169064	0	0	L2/3 CUX2/LAMP5	0.289904	0.0643436	0.199983
MYO1B	0.168921	1.54e-268	6.18e-267	L2/3 CUX2/LAMP5	0.564228	0.429354	0.445199
TTC3	0.168043	0	0	L2/3 CUX2/LAMP5	0.979192	0.960316	1.8805
SGK3	0.167917	4.61e-253	1.76e-251	L2/3 CUX2/LAMP5	0.698129	0.637112	0.6232
CEP126	0.167453	1.19e-180	3.43e-179	L2/3 CUX2/LAMP5	0.81532	0.813208	1.04967
EPHA4	0.167242	7.79e-194	2.36e-192	L2/3 CUX2/LAMP5	0.938602	0.900726	1.50233
FRRS1L	0.166936	7.07e-296	3.14e-294	L2/3 CUX2/LAMP5	0.898981	0.869785	1.16711
FRY	0.16676	3.15e-254	1.21e-252	L2/3 CUX2/LAMP5	0.943615	0.920929	1.60672
CHN1	0.16644	4.93e-307	2.29e-305	L2/3 CUX2/LAMP5	0.966956	0.950384	1.85414
MTUS2	0.166066	5.97e-217	2.01e-215	L2/3 CUX2/LAMP5	0.976928	0.958363	2.16097
SLC1A1	0.165749	6.44e-254	2.47e-252	L2/3 CUX2/LAMP5	0.669667	0.591656	0.565682
ZFR	0.165205	1.89e-305	8.77e-304	L2/3 CUX2/LAMP5	0.820549	0.789949	0.848399
ATF2	0.165181	1.05e-277	4.35e-276	L2/3 CUX2/LAMP5	0.753005	0.720216	0.719516
NBAS	0.165175	1.27e-285	5.46e-284	L2/3 CUX2/LAMP5	0.909816	0.889563	1.33466
CPSF6	0.164879	1.2e-287	5.2e-286	L2/3 CUX2/LAMP5	0.774675	0.739357	0.747984
KCNMA1	0.164805	0	0	L2/3 CUX2/LAMP5	0.992777	0.987182	2.77229
RPS27A	0.164597	8.89e-304	4.07e-302	L2/3 CUX2/LAMP5	0.572907	0.408217	0.271127
FILIP1L	0.164559	2.76e-122	5.9e-121	L2/3 CUX2/LAMP5	0.681958	0.629303	0.772672
AL450384.2	0.16375	1.11e-187	3.28e-186	L2/3 CUX2/LAMP5	0.569727	0.489028	0.481215
CNR1	0.163744	6.37e-307	2.96e-305	L2/3 CUX2/LAMP5	0.618296	0.468741	0.471635
EXPH5	0.163371	1.063099e-315	5.137494837e-314	L2/3 CUX2/LAMP5	0.364024	0.164976	0.255935
NFIA	0.163316	9.78e-209	3.17e-207	L2/3 CUX2/LAMP5	0.664978	0.511099	0.681456
SPECC1	0.163306	1.03e-208	3.34e-207	L2/3 CUX2/LAMP5	0.874023	0.837528	1.10466
PTPRB	0.163182	2.85e-212	9.38e-211	L2/3 CUX2/LAMP5	0.652094	0.580366	0.581847
TYW1	0.162858	5.42e-253	2.06e-251	L2/3 CUX2/LAMP5	0.729772	0.68189	0.666368
RMDN2	0.162829	7.3e-234	2.64e-232	L2/3 CUX2/LAMP5	0.552585	0.452612	0.426369
MBTPS1	0.161815	4.55e-267	1.82e-265	L2/3 CUX2/LAMP5	0.700447	0.648699	0.58758
TUB	0.161782	1.32e-245	4.92e-244	L2/3 CUX2/LAMP5	0.620775	0.551165	0.49203
SUB1	0.161227	2.65658e-318	1.29689203e-316	L2/3 CUX2/LAMP5	0.655706	0.56776	0.465903
STEAP2	0.160795	5.77e-279	2.4e-277	L2/3 CUX2/LAMP5	0.63161	0.548958	0.483071
AKAP5	0.160521	0	0	L2/3 CUX2/LAMP5	0.45286	0.294555	0.282811
INHBA-AS1	0.160111	1.071584e-318	5.246546e-317	L2/3 CUX2/LAMP5	0.275942	0.0675693	0.193185
NIN	0.160086	7.15e-230	2.55e-228	L2/3 CUX2/LAMP5	0.930839	0.902254	1.43501
RMDN2-AS1	0.160003	1.55e-230	5.56e-229	L2/3 CUX2/LAMP5	0.384561	0.234922	0.283556
LUC7L3	0.159807	2.73e-251	1.03e-249	L2/3 CUX2/LAMP5	0.908091	0.885659	1.15584
RNF19A	0.15971	5.74e-244	2.13e-242	L2/3 CUX2/LAMP5	0.75818	0.714953	0.704829
ATP6V1H	0.159651	4.05e-231	1.46e-229	L2/3 CUX2/LAMP5	0.860547	0.83808	1.0519
FNDC3A	0.159604	2.04e-224	7.11e-223	L2/3 CUX2/LAMP5	0.837475	0.806587	0.959236
NPTN	0.159446	5.83e-280	2.45e-278	L2/3 CUX2/LAMP5	0.88723	0.854802	1.08412
DGKA	0.15904	2.15e-303	9.81e-302	L2/3 CUX2/LAMP5	0.45507	0.302831	0.296026
RPS6KA6	0.158917	1.49e-223	5.17e-222	L2/3 CUX2/LAMP5	0.680556	0.627393	0.602042
PRAG1	0.158828	1.15e-211	3.79e-210	L2/3 CUX2/LAMP5	0.608377	0.484317	0.521974
MALT1	0.158785	6.08e-226	2.13e-224	L2/3 CUX2/LAMP5	0.652633	0.604771	0.55419
LNX1	0.158785	6.45e-212	2.12e-210	L2/3 CUX2/LAMP5	0.868686	0.839905	1.11569
SOBP	0.158179	2.38e-222	8.15e-221	L2/3 CUX2/LAMP5	0.924964	0.899325	1.39103
ITPKA	0.158064	0	0	L2/3 CUX2/LAMP5	0.472751	0.301727	0.285572
FAM84A	0.157997	2.137155717e-314	1.0268757657e-312	L2/3 CUX2/LAMP5	0.483478	0.334621	0.314617
SLC8A1	0.157926	1.1e-166	2.97e-165	L2/3 CUX2/LAMP5	0.984152	0.973431	2.47343
SH3RF2	0.157707	4.47e-255	1.72e-253	L2/3 CUX2/LAMP5	0.336909	0.166292	0.239851
TYRO3	0.157162	1.25e-276	5.13e-275	L2/3 CUX2/LAMP5	0.617972	0.531429	0.45072
AC001226.2	0.156698	5.75e-126	1.25e-124	L2/3 CUX2/LAMP5	0.628807	0.542125	0.666661
GFOD1	0.155716	1.39e-196	4.28e-195	L2/3 CUX2/LAMP5	0.883079	0.850813	1.15292
ADAM17	0.155609	3.1e-223	1.07e-221	L2/3 CUX2/LAMP5	0.699747	0.654089	0.60979
CREG2	0.155293	2.37e-221	8.11e-220	L2/3 CUX2/LAMP5	0.777317	0.713043	0.718124
C12orf40	0.154989	3.62e-116	7.4e-115	L2/3 CUX2/LAMP5	0.606275	0.518654	0.65436
FBXW7	0.154974	4.38e-223	1.51e-221	L2/3 CUX2/LAMP5	0.956498	0.93693	1.64336
CIT	0.154312	1.66e-166	4.47e-165	L2/3 CUX2/LAMP5	0.898658	0.857476	1.26198
CDH11	0.154207	2.13e-192	6.44e-191	L2/3 CUX2/LAMP5	0.733977	0.619711	0.732455
NBPF11	0.1542	1.87e-253	7.15e-252	L2/3 CUX2/LAMP5	0.467684	0.343661	0.320966
MIR222HG	0.154172	3.66e-216	1.23e-214	L2/3 CUX2/LAMP5	0.634252	0.574466	0.536214
MFSD4A	0.153844	6.04e-245	2.25e-243	L2/3 CUX2/LAMP5	0.607946	0.535758	0.452602
PHYHIPL	0.15341	7.63e-203	2.4e-201	L2/3 CUX2/LAMP5	0.735001	0.67565	0.666508
FSTL4	0.153387	3.44e-60	4.42e-59	L2/3 CUX2/LAMP5	0.946688	0.884767	1.75653
ANKRD62	0.153363	6.93e-256	2.68e-254	L2/3 CUX2/LAMP5	0.30214	0.123212	0.215142
AC011287.2	0.152797	1.03e-209	3.35e-208	L2/3 CUX2/LAMP5	0.317827	0.163066	0.238838
PTCH1	0.152776	7.39e-256	2.85e-254	L2/3 CUX2/LAMP5	0.431028	0.283732	0.294218
ERCC6L2	0.152225	1.63e-203	5.16e-202	L2/3 CUX2/LAMP5	0.793596	0.765799	0.811358
CKMT2-AS1	0.152014	2.8e-180	8.03e-179	L2/3 CUX2/LAMP5	0.634575	0.586181	0.537258
AC004158.1	0.151911	3.27e-211	1.07e-209	L2/3 CUX2/LAMP5	0.386502	0.229829	0.301681
AP000787.1	0.1518	6.23e-161	1.63e-159	L2/3 CUX2/LAMP5	0.528543	0.432876	0.448056
TMEM232	0.151399	9.13e-151	2.29e-149	L2/3 CUX2/LAMP5	0.93181	0.915878	1.6517
MIR646HG	0.151334	6.81e-101	1.25e-99	L2/3 CUX2/LAMP5	0.410652	0.304826	0.454774
NPTXR	0.151039	7.98e-229	2.84e-227	L2/3 CUX2/LAMP5	0.626705	0.532278	0.471216
STRADB	0.151035	1.67e-134	3.83e-133	L2/3 CUX2/LAMP5	0.640666	0.584228	0.606642
PRKDC	0.150898	3.42e-245	1.28e-243	L2/3 CUX2/LAMP5	0.812301	0.787276	0.821776
ZC3H14	0.150862	3.65e-241	1.35e-239	L2/3 CUX2/LAMP5	0.778988	0.747337	0.751746
AC034195.1	0.150145	2.58e-84	4.18e-83	L2/3 CUX2/LAMP5	0.384939	0.314885	0.368908
MYH9	0.150033	5.61e-227	1.98e-225	L2/3 CUX2/LAMP5	0.642122	0.571962	0.514279
LAMA2	1.30315	0	0	L2-4 CUX2/COL5A2	0.931509	0.359267	1.68367
NTNG1	1.19984	0	0	L2-4 CUX2/COL5A2	0.936663	0.302681	1.54953
COL5A2	1.13779	0	0	L2-4 CUX2/COL5A2	0.89881	0.200833	1.33224
GLIS3	0.920357	0	0	L2-4 CUX2/COL5A2	0.849527	0.323833	1.29763
PTPRK	0.889084	0	0	L2-4 CUX2/COL5A2	0.994472	0.88123	2.62617
UNC5D	0.834303	0	0	L2-4 CUX2/COL5A2	0.98707	0.861064	2.49059
CUX2	0.76854	0	0	L2-4 CUX2/COL5A2	0.981167	0.656255	1.89196
NRG1	0.723897	0	0	L2-4 CUX2/COL5A2	0.952216	0.636216	2.15694
POU6F2	0.723026	0	0	L2-4 CUX2/COL5A2	0.887567	0.431916	1.50777
RIT2	0.713596	0	0	L2-4 CUX2/COL5A2	0.862082	0.447088	1.27706
LRRC4C	0.706073	0	0	L2-4 CUX2/COL5A2	0.995971	0.957219	2.78272
DCC	0.693189	0	0	L2-4 CUX2/COL5A2	0.719104	0.414644	1.54216
LINC02296	0.680756	0	0	L2-4 CUX2/COL5A2	0.759205	0.259964	0.895866
KCNH5	0.675085	0	0	L2-4 CUX2/COL5A2	0.935445	0.568243	1.34279
FMN1	0.67252	0	0	L2-4 CUX2/COL5A2	0.978263	0.751901	1.91188
PTPRT	0.662127	0	0	L2-4 CUX2/COL5A2	0.96805	0.73218	1.98733
ZEB1	0.64291	0	0	L2-4 CUX2/COL5A2	0.957744	0.592258	1.44947
CA10	0.618107	0	0	L2-4 CUX2/COL5A2	0.991755	0.841057	2.18959
HDAC9	0.615987	0	0	L2-4 CUX2/COL5A2	0.986321	0.898884	2.11978
SNTG1	0.609478	0	0	L2-4 CUX2/COL5A2	0.998501	0.966888	2.99566
FAM19A1	0.603922	0	0	L2-4 CUX2/COL5A2	0.994659	0.871497	2.67937
GRM3	0.595882	0	0	L2-4 CUX2/COL5A2	0.924014	0.560419	1.3415
MAST4	0.577202	0	0	L2-4 CUX2/COL5A2	0.987632	0.908553	2.11062
LHFPL6	0.575916	0	0	L2-4 CUX2/COL5A2	0.895343	0.452114	1.08596
GRM7	0.572565	0	0	L2-4 CUX2/COL5A2	0.996533	0.942714	2.77389
MARCH1	0.571244	0	0	L2-4 CUX2/COL5A2	0.985477	0.803015	2.18325
AC093523.1	0.150179	1.3e-19	2.41e-18	L4/5 RORB/GABRG1	0.521531	0.464441	0.491432
LPP	0.555704	0	0	L2-4 CUX2/COL5A2	0.88157	0.515347	1.00345
RORB	0.550313	0	0	L2-4 CUX2/COL5A2	0.788344	0.356277	1.11718
CNTNAP2	0.547641	0	0	L2-4 CUX2/COL5A2	0.999906	0.996406	3.88887
OXR1	0.542533	0	0	L2-4 CUX2/COL5A2	0.996908	0.969687	2.71627
CADPS2	0.525869	0	0	L2-4 CUX2/COL5A2	0.979387	0.823468	2.0248
HS6ST3	0.521432	5.09e-260	4.49e-258	L2-4 CUX2/COL5A2	0.998595	0.940838	3.18645
RFX3	0.517024	0	0	L2-4 CUX2/COL5A2	0.983041	0.903814	2.03298
SYNPR	0.516847	0	0	L2-4 CUX2/COL5A2	0.808582	0.37937	0.933196
LINGO2	0.515945	0	0	L2-4 CUX2/COL5A2	0.99644	0.931105	2.78947
SLC44A5	0.509342	0	0	L2-4 CUX2/COL5A2	0.937506	0.659022	1.42138
SGCD	0.507307	0	0	L2-4 CUX2/COL5A2	0.970674	0.788161	1.85645
ST6GALNAC5	0.503369	0	0	L2-4 CUX2/COL5A2	0.990912	0.895385	2.31958
AC120193.1	0.499058	0	0	L2-4 CUX2/COL5A2	0.810363	0.453163	0.993883
SEMA6D	0.497997	0	0	L2-4 CUX2/COL5A2	0.93076	0.594294	1.28719
PTPRD	0.489434	0	0	L2-4 CUX2/COL5A2	1	0.995929	4.04046
EPHA6	0.485552	9.69e-186	5.78e-184	L2-4 CUX2/COL5A2	0.968706	0.758771	2.17861
KCNH7	0.485491	0	0	L2-4 CUX2/COL5A2	0.980137	0.838099	2.23694
L3MBTL4	0.482318	0	0	L2-4 CUX2/COL5A2	0.787033	0.349598	0.826165
AC019211.1	0.478073	0	0	L2-4 CUX2/COL5A2	0.886349	0.621712	1.43794
SOX5	0.476851	0	0	L2-4 CUX2/COL5A2	0.979575	0.795954	1.93571
FAT3	0.476057	0	0	L2-4 CUX2/COL5A2	0.989694	0.909635	2.10521
TCERG1L	0.473217	0	0	L2-4 CUX2/COL5A2	0.904057	0.55323	1.0272
ARL15	0.467698	0	0	L2-4 CUX2/COL5A2	0.980699	0.892109	1.9296
GPC6	0.459944	8.66e-290	8.8e-288	L2-4 CUX2/COL5A2	0.954933	0.72954	1.85779
OLFM3	0.457248	0	0	L2-4 CUX2/COL5A2	0.986695	0.906899	2.13155
AC109779.1	0.450293	0	0	L2-4 CUX2/COL5A2	0.637965	0.224117	0.685234
SHROOM3	0.443462	0	0	L2-4 CUX2/COL5A2	0.873419	0.540507	0.913035
LINC02055	0.440995	0	0	L2-4 CUX2/COL5A2	0.740841	0.400999	1.2236
TRHDE	0.437969	0	0	L2-4 CUX2/COL5A2	0.905462	0.699482	1.37144
KLF12	0.437032	0	0	L2-4 CUX2/COL5A2	0.891221	0.568848	1.0279
GAB1	0.435804	0	0	L2-4 CUX2/COL5A2	0.944533	0.731925	1.30573
ADCY8	0.430537	0	0	L2-4 CUX2/COL5A2	0.630938	0.141989	0.534969
PKN2-AS1	0.428598	0	0	L2-4 CUX2/COL5A2	0.895812	0.638029	1.20267
MAGI2	0.424727	0	0	L2-4 CUX2/COL5A2	0.999157	0.992939	3.48712
KCNB2	0.423692	0	0	L2-4 CUX2/COL5A2	0.973016	0.824263	1.79609
TMEM132D	0.421674	0	0	L2-4 CUX2/COL5A2	0.992879	0.93912	2.40368
NPAS3	0.412301	0	0	L2-4 CUX2/COL5A2	0.961585	0.784917	1.58732
MED12L	0.411673	0	0	L2-4 CUX2/COL5A2	0.984166	0.898788	1.82743
IQCJ-SCHIP1	0.409096	0	0	L2-4 CUX2/COL5A2	0.99925	0.978275	3.48907
CNTN4	0.406748	0	0	L2-4 CUX2/COL5A2	0.991568	0.9187	2.34307
GULP1	0.403101	0	0	L2-4 CUX2/COL5A2	0.847184	0.615287	1.20338
PLCL1	0.398276	0	0	L2-4 CUX2/COL5A2	0.96805	0.817551	1.59609
OSBPL3	0.393102	0	0	L2-4 CUX2/COL5A2	0.880914	0.575591	0.921646
MYRIP	0.392212	0	0	L2-4 CUX2/COL5A2	0.965895	0.781927	1.53624
FLRT2	0.392023	0	0	L2-4 CUX2/COL5A2	0.990818	0.929196	2.23598
PRUNE2	0.388364	0	0	L2-4 CUX2/COL5A2	0.893844	0.648112	1.01798
AC067956.1	0.386629	0	0	L2-4 CUX2/COL5A2	0.88485	0.620153	1.20958
GAP43	0.385703	0	0	L2-4 CUX2/COL5A2	0.945938	0.788034	1.27776
LRRK1	0.384071	0	0	L2-4 CUX2/COL5A2	0.873513	0.490283	0.880993
NRXN3	0.381649	0	0	L2-4 CUX2/COL5A2	0.999813	0.994275	3.83819
FAM135B	0.379539	0	0	L2-4 CUX2/COL5A2	0.933009	0.707052	1.19406
CAMK2D	0.377316	0	0	L2-4 CUX2/COL5A2	0.897124	0.577786	1.05053
FAM19A5	0.376364	0	0	L2-4 CUX2/COL5A2	0.926825	0.706479	1.06374
FRAS1	0.372544	0	0	L2-4 CUX2/COL5A2	0.897686	0.631572	1.13924
MEG8	0.371599	0	0	L2-4 CUX2/COL5A2	0.939192	0.796145	1.3491
SPOCK1	0.366234	0	0	L2-4 CUX2/COL5A2	0.948	0.731703	1.47426
TRPM3	0.365762	0	0	L2-4 CUX2/COL5A2	0.868078	0.580457	1.18768
NR3C2	0.363755	0	0	L2-4 CUX2/COL5A2	0.97133	0.864054	1.61422
SLC38A11	0.358514	0	0	L2-4 CUX2/COL5A2	0.718636	0.354019	0.675436
TMEM163	0.357763	0	0	L2-4 CUX2/COL5A2	0.761735	0.350266	0.638591
CNTN5	0.352682	1.53e-150	7.08e-149	L2-4 CUX2/COL5A2	0.900122	0.679824	1.77615
CACNA2D3	0.351908	0	0	L2-4 CUX2/COL5A2	0.99747	0.973886	2.73311
PLCB1	0.351508	0	0	L2-4 CUX2/COL5A2	0.99925	0.99014	3.3373
ZBBX	0.349028	0	0	L2-4 CUX2/COL5A2	0.837815	0.538408	0.849853
GRM8	0.348662	0	0	L2-4 CUX2/COL5A2	0.684812	0.318331	0.73084
ELAVL2	0.348609	0	0	L2-4 CUX2/COL5A2	0.829383	0.43621	0.729002
FAM13A	0.347147	0	0	L2-4 CUX2/COL5A2	0.933009	0.767327	1.23799
HCN1	0.346286	0	0	L2-4 CUX2/COL5A2	0.987164	0.926302	2.00176
CPNE4	0.344802	0	0	L2-4 CUX2/COL5A2	0.927481	0.654855	1.31159
RARB	0.336408	0	0	L2-4 CUX2/COL5A2	0.814298	0.466682	0.7803
AL589740.1	0.334986	0	0	L2-4 CUX2/COL5A2	0.880446	0.644709	1.14229
EVI5	0.334027	0	0	L2-4 CUX2/COL5A2	0.946126	0.797195	1.22769
LINC01090	0.32978	0	0	L2-4 CUX2/COL5A2	0.605453	0.360889	0.735364
AC073365.1	0.329242	0	0	L2-4 CUX2/COL5A2	0.729036	0.433252	0.849192
NLGN1	0.328113	0	0	L2-4 CUX2/COL5A2	0.997658	0.977003	2.83219
KHDRBS2	0.32661	0	0	L2-4 CUX2/COL5A2	0.998876	0.984064	2.96117
LDLRAD4	0.324108	0	0	L2-4 CUX2/COL5A2	0.98276	0.902987	1.78792
EFNA5	0.323481	0	0	L2-4 CUX2/COL5A2	0.982011	0.913674	2.1133
COL11A1	0.321844	0	0	L2-4 CUX2/COL5A2	0.778038	0.358949	0.680427
KLHL29	0.320817	0	0	L2-4 CUX2/COL5A2	0.934976	0.792296	1.26762
ZNF804B	0.320704	1.1e-184	6.47e-183	L2-4 CUX2/COL5A2	0.929073	0.710964	1.5915
NCALD	0.319581	0	0	L2-4 CUX2/COL5A2	0.955308	0.800089	1.45667
SLIT2	0.318433	1.74e-252	1.48e-250	L2-4 CUX2/COL5A2	0.952028	0.757944	1.43744
ANO3	0.317415	0	0	L2-4 CUX2/COL5A2	0.936475	0.718057	1.2417
AP005328.1	0.316701	0	0	L2-4 CUX2/COL5A2	0.699147	0.295334	0.566325
RCAN2	0.316053	2.776527836934e-312	2.98458944214857e-310	L2-4 CUX2/COL5A2	0.971611	0.845956	1.57283
CNTN3	0.31565	4.72e-295	4.87e-293	L2-4 CUX2/COL5A2	0.963647	0.808423	1.50749
FRMD5	0.313966	1.5e-273	1.41e-271	L2-4 CUX2/COL5A2	0.979856	0.903432	1.95661
CDH8	0.313791	0	0	L2-4 CUX2/COL5A2	0.953153	0.830529	1.50981
FOCAD	0.308893	0	0	L2-4 CUX2/COL5A2	0.980699	0.908776	1.7816
CERS6	0.307866	0	0	L2-4 CUX2/COL5A2	0.973953	0.895385	1.64152
GRB14	0.30604	0	0	L2-4 CUX2/COL5A2	0.654643	0.216387	0.456554
SLC2A13	0.305512	0	0	L2-4 CUX2/COL5A2	0.989413	0.934349	1.94796
OSBPL10	0.303507	0	0	L2-4 CUX2/COL5A2	0.831725	0.519991	0.755459
PDE7B	0.300868	0	0	L2-4 CUX2/COL5A2	0.871639	0.599447	1.02353
PDE4B	0.300537	2.59e-272	2.42e-270	L2-4 CUX2/COL5A2	0.903401	0.678775	1.23877
CAPS2	0.296534	0	0	L2-4 CUX2/COL5A2	0.859927	0.592322	0.825659
CACNA1A	0.296388	0	0	L2-4 CUX2/COL5A2	0.991193	0.9319	2.03684
TMEM108	0.295876	1.54e-190	9.33e-189	L2-4 CUX2/COL5A2	0.984728	0.90305	2.03391
KCNQ1OT1	0.295726	0	0	L2-4 CUX2/COL5A2	0.8529	0.598715	0.898876
AC090579.1	0.294656	3.86e-204	2.57e-202	L2-4 CUX2/COL5A2	0.755832	0.639492	1.10889
SEMA3A	0.294515	0	0	L2-4 CUX2/COL5A2	0.536962	0.253634	0.557519
CUX1	0.292814	0	0	L2-4 CUX2/COL5A2	0.933852	0.771748	1.16012
STK39	0.291184	0	0	L2-4 CUX2/COL5A2	0.919985	0.726804	1.06576
DNAH14	0.290779	0	0	L2-4 CUX2/COL5A2	0.699991	0.374885	0.650826
XYLT1	0.290338	0	0	L2-4 CUX2/COL5A2	0.957556	0.843284	1.43778
PAG1	0.287198	0	0	L2-4 CUX2/COL5A2	0.768294	0.411336	0.57462
NECAB1	0.287134	9.4e-262	8.36e-260	L2-4 CUX2/COL5A2	0.977513	0.883616	1.76766
MIR2052HG	0.286268	0	0	L2-4 CUX2/COL5A2	0.790687	0.534909	0.856769
DAPK1	0.286066	9.102569e-317	9.97653475e-315	L2-4 CUX2/COL5A2	0.956901	0.820255	1.37164
COL26A1	0.285713	0	0	L2-4 CUX2/COL5A2	0.91783	0.734629	1.05849
PLA2R1	0.284345	0	0	L2-4 CUX2/COL5A2	0.626441	0.214892	0.417522
IL12A-AS1	0.28424	0	0	L2-4 CUX2/COL5A2	0.720978	0.372499	0.571138
RIPOR2	0.283503	0	0	L2-4 CUX2/COL5A2	0.782161	0.437387	0.63175
MIR99AHG	0.28231	0	0	L2-4 CUX2/COL5A2	0.988101	0.9444	2.09024
CDH10	0.28145	5.17e-250	4.29e-248	L2-4 CUX2/COL5A2	0.973953	0.867076	1.67608
TSPAN5	0.280965	0	0	L2-4 CUX2/COL5A2	0.981636	0.915137	1.76018
DYNC1I1	0.278672	0	0	L2-4 CUX2/COL5A2	0.980793	0.91501	1.836
PRR16	0.278547	0	0	L2-4 CUX2/COL5A2	0.848777	0.599033	0.937677
RAB3C	0.277849	0	0	L2-4 CUX2/COL5A2	0.883538	0.665861	0.891219
NOL4	0.277822	0	0	L2-4 CUX2/COL5A2	0.956526	0.844047	1.38079
STMN2	0.276446	0	0	L2-4 CUX2/COL5A2	0.885224	0.66338	0.827009
ZNF827	0.273898	0	0	L2-4 CUX2/COL5A2	0.856367	0.609052	0.796184
AL662796.1	0.27237	0	0	L2-4 CUX2/COL5A2	0.643118	0.398041	0.654755
PID1	0.270993	0	0	L2-4 CUX2/COL5A2	0.81411	0.494863	0.828119
SEMA6A	0.270057	0	0	L2-4 CUX2/COL5A2	0.603111	0.194535	0.383059
PTPRG	0.26992	3.59e-264	3.25e-262	L2-4 CUX2/COL5A2	0.985758	0.923153	1.98384
TMEM132C	0.269333	0	0	L2-4 CUX2/COL5A2	0.536025	0.16699	0.406585
AC008574.1	0.269233	8.14e-252	6.86e-250	L2-4 CUX2/COL5A2	0.862363	0.553103	1.0046
MIAT	0.26833	0	0	L2-4 CUX2/COL5A2	0.985477	0.933522	1.94055
AC100818.1	0.268305	0	0	L2-4 CUX2/COL5A2	0.383866	0.0652374	0.31376
SLC12A2	0.26718	0	0	L2-4 CUX2/COL5A2	0.903495	0.739623	0.989958
LINC02217	0.266662	0	0	L2-4 CUX2/COL5A2	0.800244	0.484494	0.691638
PARP8	0.265782	0	0	L2-4 CUX2/COL5A2	0.926544	0.748115	1.13546
RAP1GDS1	0.264344	0	0	L2-4 CUX2/COL5A2	0.912302	0.727822	0.965274
RGS6	0.264117	1.86e-33	1.83e-32	L2-4 CUX2/COL5A2	0.993722	0.899329	2.4375
TMEM150C	0.263872	0	0	L2-4 CUX2/COL5A2	0.789094	0.456726	0.591389
PRAG1	0.263457	0	0	L2-4 CUX2/COL5A2	0.789	0.454086	0.629798
RAPGEF5	0.263285	0	0	L2-4 CUX2/COL5A2	0.990256	0.950539	2.20608
PRKG2	0.262849	0	0	L2-4 CUX2/COL5A2	0.69034	0.30793	0.491916
LINC02389	0.262618	0	0	L2-4 CUX2/COL5A2	0.821887	0.57874	0.806288
PDZRN3	0.262388	9.5e-196	6e-194	L2-4 CUX2/COL5A2	0.948374	0.79659	1.40987
AUTS2	0.261811	0	0	L2-4 CUX2/COL5A2	0.995128	0.97519	2.5487
PDE10A	0.261628	1.86e-160	9.27e-159	L2-4 CUX2/COL5A2	0.970767	0.879735	1.77583
NEGR1	0.2615	0	0	L2-4 CUX2/COL5A2	0.998595	0.989535	3.20555
CFAP221	0.261005	0	0	L2-4 CUX2/COL5A2	0.857772	0.626483	0.816697
LIMCH1	0.260299	0	0	L2-4 CUX2/COL5A2	0.989038	0.948853	2.08603
CTNND1	0.259564	0	0	L2-4 CUX2/COL5A2	0.738499	0.403957	0.508911
TMEM178B	0.259072	7.92e-216	5.69e-214	L2-4 CUX2/COL5A2	0.992786	0.962499	2.44326
SGCZ	0.258763	2.11e-206	1.43e-204	L2-4 CUX2/COL5A2	0.724445	0.491046	1.03486
NEBL	0.258453	0	0	L2-4 CUX2/COL5A2	0.984822	0.929896	1.82812
RGS7	0.257015	0	0	L2-4 CUX2/COL5A2	0.998407	0.981552	3.009
PPP1R21	0.256558	0	0	L2-4 CUX2/COL5A2	0.876698	0.665161	0.818004
ATRNL1	0.25532	0	0	L2-4 CUX2/COL5A2	0.998782	0.989949	3.26852
ZBTB7C	0.254968	0	0	L2-4 CUX2/COL5A2	0.737187	0.465346	0.676787
TMEM131L	0.25299	0	0	L2-4 CUX2/COL5A2	0.768762	0.46525	0.589093
AC024901.1	0.252322	8.02e-305	8.51e-303	L2-4 CUX2/COL5A2	0.820856	0.606285	0.88693
ARHGAP26	0.251711	0	0	L2-4 CUX2/COL5A2	0.9896	0.951207	2.16713
MLLT3	0.251422	3.34e-276	3.23e-274	L2-4 CUX2/COL5A2	0.959337	0.863005	1.47889
GRIA3	0.250554	2.61e-305	2.78e-303	L2-4 CUX2/COL5A2	0.98707	0.935653	1.92805
VLDLR-AS1	0.249873	0	0	L2-4 CUX2/COL5A2	0.843156	0.575146	0.791414
PARM1	0.249221	0	0	L2-4 CUX2/COL5A2	0.674412	0.337415	0.510631
MAPK4	0.248562	2.05e-280	2.03e-278	L2-4 CUX2/COL5A2	0.919517	0.72057	1.0565
AC004594.1	0.248147	7.32e-251	6.11e-249	L2-4 CUX2/COL5A2	0.65661	0.449474	0.737904
AC016598.1	0.247514	0	0	L2-4 CUX2/COL5A2	0.653143	0.306975	0.478315
AC016831.7	0.2469	0	0	L2-4 CUX2/COL5A2	0.993348	0.968383	2.44862
RAB27B	0.246508	0	0	L2-4 CUX2/COL5A2	0.851776	0.585197	0.836691
DGKB	0.246384	1.06e-10	4.37e-10	L2-4 CUX2/COL5A2	0.986789	0.923662	2.62356
MEF2C	0.245252	0	0	L2-4 CUX2/COL5A2	0.992504	0.964725	2.21636
UBE2E2	0.245228	0	0	L2-4 CUX2/COL5A2	0.99138	0.956932	2.174
HECW1	0.244366	2.777e-321	3.1148e-319	L2-4 CUX2/COL5A2	0.992504	0.959191	2.2913
CDH4	0.243722	0	0	L2-4 CUX2/COL5A2	0.780099	0.500175	0.672873
TMEM117	0.241559	1.82e-225	1.38e-223	L2-4 CUX2/COL5A2	0.938536	0.777283	1.23619
KCNH1	0.239937	1.12e-204	7.52e-203	L2-4 CUX2/COL5A2	0.934039	0.809218	1.32545
RASGRF2	0.239437	2.68e-46	3.63e-45	L2-4 CUX2/COL5A2	0.964958	0.804001	1.62177
THRB	0.23894	9.27e-276	8.88e-274	L2-4 CUX2/COL5A2	0.989038	0.951652	2.23774
CNGB1	0.238021	0	0	L2-4 CUX2/COL5A2	0.54324	0.189319	0.374528
KIAA0319	0.237285	0	0	L2-4 CUX2/COL5A2	0.861239	0.627533	0.843162
MOB3B	0.236837	0	0	L2-4 CUX2/COL5A2	0.804179	0.541843	0.698919
IGSF11	0.23588	0	0	L2-4 CUX2/COL5A2	0.881289	0.673845	0.899708
FBXL2	0.234004	5.5344e-319	6.166575e-317	L2-4 CUX2/COL5A2	0.911834	0.735392	0.987212
RPH3A	0.232772	0	0	L2-4 CUX2/COL5A2	0.884569	0.661249	0.857024
APBB2	0.232555	1.154123e-318	1.2774553e-316	L2-4 CUX2/COL5A2	0.922234	0.771112	1.05055
VSTM2A	0.231318	0	0	L2-4 CUX2/COL5A2	0.79509	0.515188	0.638189
AL445623.2	0.231307	0	0	L2-4 CUX2/COL5A2	0.655017	0.301441	0.450782
PEX5L	0.230853	2.19e-197	1.39e-195	L2-4 CUX2/COL5A2	0.947719	0.919654	2.08853
TENM2	0.230108	1.91e-118	6.95e-117	L2-4 CUX2/COL5A2	0.993816	0.962658	2.839
DNM3	0.228347	2.41e-271	2.24e-269	L2-4 CUX2/COL5A2	0.975171	0.900983	1.55619
LINC01197	0.228185	0	0	L2-4 CUX2/COL5A2	0.771292	0.474792	0.699401
PIP5K1B	0.227953	0	0	L2-4 CUX2/COL5A2	0.807364	0.54795	0.727888
PLCH1	0.227737	1.07e-144	4.76e-143	L2-4 CUX2/COL5A2	0.321746	0.157289	0.439448
MRPS30-DT	0.227725	2.875e-321	3.2131e-319	L2-4 CUX2/COL5A2	0.879228	0.693374	0.892536
BRINP3	0.227326	2.92e-115	1.03e-113	L2-4 CUX2/COL5A2	0.932259	0.753714	1.36139
NTRK2	0.227153	0	1.92e-306	L2-4 CUX2/COL5A2	0.991193	0.962054	2.19523
MEG3	0.226852	0	0	L2-4 CUX2/COL5A2	1	0.996469	3.58251
BICD1	0.226143	7.63e-225	5.74e-223	L2-4 CUX2/COL5A2	0.953153	0.819778	1.26781
STXBP5L	0.224949	0	0	L2-4 CUX2/COL5A2	0.998688	0.991285	3.24026
PRICKLE2	0.224845	8.34e-259	7.3e-257	L2-4 CUX2/COL5A2	0.951279	0.849614	1.31911
GABRG3	0.224129	7.07e-118	2.56e-116	L2-4 CUX2/COL5A2	0.956057	0.821082	1.53603
OLFM2	0.222658	0	0	L2-4 CUX2/COL5A2	0.607795	0.246191	0.374647
TIAM2	0.221984	2.7e-266	2.48e-264	L2-4 CUX2/COL5A2	0.947719	0.828875	1.20546
PHACTR3	0.221771	1.68e-244	1.37e-242	L2-4 CUX2/COL5A2	0.945001	0.826776	1.23449
CFAP299	0.221714	0	0	L2-4 CUX2/COL5A2	0.674037	0.401858	0.581705
MAP1B	0.221604	0	0	L2-4 CUX2/COL5A2	0.986789	0.943033	1.61993
ANO5	0.221416	8.52e-266	7.78e-264	L2-4 CUX2/COL5A2	0.926731	0.787843	1.11166
KIAA1328	0.221091	2.36e-264	2.14e-262	L2-4 CUX2/COL5A2	0.899934	0.726041	0.979925
PIK3R1	0.220703	3.68e-257	3.19e-255	L2-4 CUX2/COL5A2	0.952684	0.855848	1.30081
AL590006.1	0.22023	0	0	L2-4 CUX2/COL5A2	0.54502	0.308502	0.455411
SLC4A4	0.21733	0	0	L2-4 CUX2/COL5A2	0.800244	0.496135	0.653864
LIN28B	0.21726	0	0	L2-4 CUX2/COL5A2	0.605172	0.265912	0.388009
CARMIL1	0.217007	4.24e-191	2.58e-189	L2-4 CUX2/COL5A2	0.948468	0.835427	1.33219
OPRM1	0.216673	0	0	L2-4 CUX2/COL5A2	0.781786	0.515061	0.705445
ADGRB3	0.215905	0	0	L2-4 CUX2/COL5A2	1	0.998092	3.89784
PREP	0.215825	0	0	L2-4 CUX2/COL5A2	0.830882	0.601164	0.694811
FNDC3B	0.214828	0	0	L2-4 CUX2/COL5A2	0.730816	0.438245	0.530657
SCN1A	0.214358	1.7e-204	1.14e-202	L2-4 CUX2/COL5A2	0.96805	0.895226	1.55556
GPR158	0.214072	3.22e-176	1.8e-174	L2-4 CUX2/COL5A2	0.95231	0.839371	1.36874
PPM1L	0.213241	9.06e-212	6.3e-210	L2-4 CUX2/COL5A2	0.980793	0.920449	1.76084
FHIT	0.21182	1.27e-144	5.62e-143	L2-4 CUX2/COL5A2	0.909679	0.75664	1.22803
GLRA3	0.211402	4.719321e-317	5.189396095e-315	L2-4 CUX2/COL5A2	0.809988	0.556315	0.713613
CABP1	0.211153	1.23e-186	7.36e-185	L2-4 CUX2/COL5A2	0.979387	0.906104	1.61421
HOMER1	0.21078	6.58e-169	3.5e-167	L2-4 CUX2/COL5A2	0.956713	0.871052	1.44079
PDK3	0.210502	0	0	L2-4 CUX2/COL5A2	0.795653	0.53669	0.614475
RORA	0.210473	4.15e-119	1.53e-117	L2-4 CUX2/COL5A2	0.984728	0.941951	2.1786
SCAPER	0.209809	6.11e-221	4.53e-219	L2-4 CUX2/COL5A2	0.949218	0.847864	1.27588
FRMD6	0.208054	0	0	L2-4 CUX2/COL5A2	0.70683	0.432011	0.546814
CAST	0.207997	0	0	L2-4 CUX2/COL5A2	0.75424	0.473711	0.527177
MGAT5B	0.207911	3.76e-290	3.85e-288	L2-4 CUX2/COL5A2	0.857116	0.646617	0.78981
PTK2B	0.206722	2.03e-199	1.3e-197	L2-4 CUX2/COL5A2	0.925045	0.773752	1.08148
GAS2	0.204949	0	0	L2-4 CUX2/COL5A2	0.786096	0.545437	0.653211
ABHD2	0.204514	4.86e-274	4.59e-272	L2-4 CUX2/COL5A2	0.906118	0.748911	0.947274
ELAVL4	0.203815	2.94e-287	2.94e-285	L2-4 CUX2/COL5A2	0.872013	0.662171	0.833379
CACNB4	0.203662	9.82e-156	4.69e-154	L2-4 CUX2/COL5A2	0.962241	0.862941	1.44102
EPHA3	0.203253	1.01e-279	9.91e-278	L2-4 CUX2/COL5A2	0.788063	0.523204	0.755584
ARHGEF3	0.202919	7.5e-249	6.16e-247	L2-4 CUX2/COL5A2	0.922327	0.781418	1.03032
APP	0.202468	2.72e-290	2.79e-288	L2-4 CUX2/COL5A2	0.980699	0.936639	1.73618
SPARCL1	0.202422	3.393984e-318	3.7443221e-316	L2-4 CUX2/COL5A2	0.973672	0.853589	0.843471
AQP4-AS1	0.201984	5.55e-118	2.01e-116	L2-4 CUX2/COL5A2	0.920079	0.771112	1.27818
EPB41L3	0.201968	1.89e-170	1.02e-168	L2-4 CUX2/COL5A2	0.967863	0.889309	1.50425
LMO4	0.201531	2.9e-208	1.99e-206	L2-4 CUX2/COL5A2	0.943596	0.843188	1.20219
CIT	0.200842	2.34e-162	1.19e-160	L2-4 CUX2/COL5A2	0.955776	0.848405	1.32559
AC008056.1	0.200718	3.39e-169	1.81e-167	L2-4 CUX2/COL5A2	0.659046	0.502147	0.715855
PDE1C	0.200707	1.89e-179	1.07e-177	L2-4 CUX2/COL5A2	0.77504	0.548936	0.875342
RHOBTB1	0.199959	0	0	L2-4 CUX2/COL5A2	0.755551	0.485066	0.570543
ALS2	0.199662	0	0	L2-4 CUX2/COL5A2	0.846716	0.648526	0.736285
ACACA	0.198166	1.63e-217	1.18e-215	L2-4 CUX2/COL5A2	0.953153	0.858647	1.29742
DLGAP2	0.197933	0	0	L2-4 CUX2/COL5A2	0.998782	0.991126	3.1307
OSBPL1A	0.197746	7.83e-239	6.24e-237	L2-4 CUX2/COL5A2	0.945001	0.840771	1.15822
MAN2A1	0.197579	2.39e-185	1.42e-183	L2-4 CUX2/COL5A2	0.917549	0.734025	1.02936
GRID1	0.197544	1.16e-197	7.39e-196	L2-4 CUX2/COL5A2	0.974234	0.917396	1.70318
DOCK9	0.197228	1.92e-202	1.26e-200	L2-4 CUX2/COL5A2	0.936194	0.80979	1.14378
KCNMB2	0.197202	0	2e-323	L2-4 CUX2/COL5A2	0.426684	0.1779	0.334809
SH3KBP1	0.197067	1.59e-301	1.66e-299	L2-4 CUX2/COL5A2	0.851963	0.648303	0.753726
AC010127.1	0.196968	2.22e-140	9.58e-139	L2-4 CUX2/COL5A2	0.732877	0.600528	0.861686
PCDH9	0.196792	0	0	L2-4 CUX2/COL5A2	0.999719	0.997901	3.87761
HTR2A	0.195682	0	0	L2-4 CUX2/COL5A2	0.793591	0.527784	0.622902
P3H2	0.19423	0	0	L2-4 CUX2/COL5A2	0.721353	0.435669	0.525161
CDKL5	0.194177	2.09e-183	1.22e-181	L2-4 CUX2/COL5A2	0.954277	0.861637	1.32725
MBOAT2	0.193233	9.19e-200	5.92e-198	L2-4 CUX2/COL5A2	0.895531	0.709087	0.944488
LINC01184	0.193055	5.07e-203	3.35e-201	L2-4 CUX2/COL5A2	0.911084	0.77124	1.04075
LCORL	0.192381	4.62e-243	3.73e-241	L2-4 CUX2/COL5A2	0.753396	0.561277	0.669803
FGF12	0.191181	0	0	L2-4 CUX2/COL5A2	0.997377	0.986291	2.8126
SPHKAP	0.191101	0	0	L2-4 CUX2/COL5A2	0.434273	0.171634	0.361183
CEP126	0.189521	1.83e-165	9.44e-164	L2-4 CUX2/COL5A2	0.923452	0.777029	1.09747
ARHGAP28	0.189449	0	0	L2-4 CUX2/COL5A2	0.452919	0.146919	0.280019
DYSF	0.189245	0	0	L2-4 CUX2/COL5A2	0.668697	0.356373	0.431591
MAP4K4	0.188696	2.95e-214	2.08e-212	L2-4 CUX2/COL5A2	0.937037	0.819269	1.11817
TXK	0.188568	0	0	L2-4 CUX2/COL5A2	0.454605	0.128058	0.260661
CDHR3	0.186987	2.7289798353e-314	2.96195876134e-312	L2-4 CUX2/COL5A2	0.661014	0.401985	0.533123
TRPS1	0.186949	2.87e-200	1.86e-198	L2-4 CUX2/COL5A2	0.827415	0.642673	0.827256
TSGA10	0.186824	5.63e-288	5.65e-286	L2-4 CUX2/COL5A2	0.840064	0.629982	0.712171
DCAF6	0.186396	5.94e-159	2.93e-157	L2-4 CUX2/COL5A2	0.948749	0.854894	1.31502
BRINP2	0.186388	1.22e-132	5e-131	L2-4 CUX2/COL5A2	0.929261	0.782118	1.15667
STARD13	0.185822	1.07e-261	9.49e-260	L2-4 CUX2/COL5A2	0.796215	0.532937	0.707764
SND1	0.185744	2.91e-202	1.91e-200	L2-4 CUX2/COL5A2	0.924201	0.807023	1.08451
AC111006.1	0.185244	0	0	L2-4 CUX2/COL5A2	0.386489	0.0774516	0.23711
PPP4R4	0.184964	2.19e-196	1.39e-194	L2-4 CUX2/COL5A2	0.850089	0.608671	0.81375
MKL2	0.18492	2.6e-171	1.41e-169	L2-4 CUX2/COL5A2	0.986321	0.937752	1.88903
ADAMTS19	0.184801	8e-238	6.34e-236	L2-4 CUX2/COL5A2	0.779818	0.527816	0.734536
MAN1C1	0.184089	3.41e-165	1.76e-163	L2-4 CUX2/COL5A2	0.911365	0.758135	1.01564
MSC-AS1	0.183769	1.85e-193	1.15e-191	L2-4 CUX2/COL5A2	0.45245	0.235822	0.497861
CDK14	0.183606	7.77e-128	3.04e-126	L2-4 CUX2/COL5A2	0.978263	0.913547	1.70698
FHOD3	0.183326	3.18e-142	1.39e-140	L2-4 CUX2/COL5A2	0.926263	0.780177	1.1185
AC018697.1	0.183167	0	0	L2-4 CUX2/COL5A2	0.383772	0.10487	0.258049
AGBL4	0.183126	3.68e-276	3.55e-274	L2-4 CUX2/COL5A2	0.998126	0.989726	3.00197
LRFN5	0.182566	1.11e-159	5.5e-158	L2-4 CUX2/COL5A2	0.994847	0.970673	2.508
CCDC91	0.181781	1.8e-161	9.07e-160	L2-4 CUX2/COL5A2	0.91961	0.784312	1.083
USP43	0.18125	0	0	L2-4 CUX2/COL5A2	0.720603	0.436242	0.497601
TTBK2	0.181179	1.32e-218	9.66e-217	L2-4 CUX2/COL5A2	0.907336	0.774198	0.967285
SHTN1	0.180853	7.22e-279	7.04e-277	L2-4 CUX2/COL5A2	0.878104	0.70069	0.782515
RGL1	0.180386	5.1e-166	2.64e-164	L2-4 CUX2/COL5A2	0.942378	0.836859	1.20678
AGTPBP1	0.180358	9.34e-185	5.51e-183	L2-4 CUX2/COL5A2	0.937506	0.81647	1.11411
DNAJC1	0.179568	7.65e-194	4.78e-192	L2-4 CUX2/COL5A2	0.874731	0.68062	0.86156
LINC00513	0.178894	4.57e-115	1.6e-113	L2-4 CUX2/COL5A2	0.787595	0.682369	0.960633
PCNX2	0.178837	3.83e-174	2.11e-172	L2-4 CUX2/COL5A2	0.976483	0.915169	1.60712
IMMP2L	0.178423	3.69e-101	1.11e-99	L2-4 CUX2/COL5A2	0.959056	0.879004	1.55258
AC019197.1	0.178025	1.45e-170	7.83e-169	L2-4 CUX2/COL5A2	0.667479	0.501734	0.64658
ABCA10	0.177967	1.03e-250	8.56e-249	L2-4 CUX2/COL5A2	0.818233	0.617927	0.707956
AKAP12	0.177345	5.97177640377e-313	6.439917589372e-311	L2-4 CUX2/COL5A2	0.797339	0.575686	0.609899
TNR	0.176531	1.71e-116	6.11e-115	L2-4 CUX2/COL5A2	0.968144	0.898311	1.57018
ANO10	0.176049	1.44e-231	1.12e-229	L2-4 CUX2/COL5A2	0.858147	0.668724	0.774791
AEBP2	0.17596	1.2e-125	4.64e-124	L2-4 CUX2/COL5A2	0.970767	0.908267	1.62946
VPS41	0.175803	5.81e-215	4.15e-213	L2-4 CUX2/COL5A2	0.885224	0.707974	0.846869
TRIO	0.174251	7.13e-218	5.18e-216	L2-4 CUX2/COL5A2	0.986789	0.950221	1.94266
SMYD3	0.173596	8.85e-179	5.02e-177	L2-4 CUX2/COL5A2	0.992786	0.970832	2.32036
NR2F1-AS1	0.173415	1e-93	2.79e-92	L2-4 CUX2/COL5A2	0.967301	0.871624	1.4843
DECR1	0.173243	0	0	L2-4 CUX2/COL5A2	0.646772	0.362957	0.397559
LINC01202	0.173138	0	0	L2-4 CUX2/COL5A2	0.545301	0.255097	0.396114
MARCH11	0.173098	0	0	L2-4 CUX2/COL5A2	0.621006	0.319158	0.379533
CACNA1C	0.171904	9.69e-165	4.97e-163	L2-4 CUX2/COL5A2	0.994847	0.972868	2.47195
UBA6-AS1	0.171876	5.08e-132	2.06e-130	L2-4 CUX2/COL5A2	0.857397	0.700499	0.968853
LINC00882	0.171834	4.26e-122	1.61e-120	L2-4 CUX2/COL5A2	0.957275	0.875187	1.44634
NR3C1	0.171529	1.15e-132	4.69e-131	L2-4 CUX2/COL5A2	0.947344	0.862114	1.33583
ARID5B	0.1714	3e-152	1.4e-150	L2-4 CUX2/COL5A2	0.922515	0.799453	1.07148
PKNOX2	0.171363	2.98e-116	1.06e-114	L2-4 CUX2/COL5A2	0.939192	0.830974	1.24785
DNAH7	0.170916	1.67e-179	9.51e-178	L2-4 CUX2/COL5A2	0.863019	0.674449	0.831624
SLC36A1	0.17082	0	0	L2-4 CUX2/COL5A2	0.728005	0.461274	0.492839
MAPK10	0.170682	1.34e-295	1.38e-293	L2-4 CUX2/COL5A2	0.998314	0.985178	2.68368
ST6GAL1	0.170542	0	0	L2-4 CUX2/COL5A2	0.675068	0.377493	0.466128
ARMC9	0.169944	4.82e-146	2.15e-144	L2-4 CUX2/COL5A2	0.918017	0.79535	1.06005
GABRB2	0.169882	4.6e-135	1.93e-133	L2-4 CUX2/COL5A2	0.98276	0.940265	1.90292
AL596451.1	0.169804	2.45e-191	1.49e-189	L2-4 CUX2/COL5A2	0.605266	0.419193	0.535132
DCX	0.169628	0	0	L2-4 CUX2/COL5A2	0.644805	0.371004	0.411755
COBL	0.169337	1.22e-102	3.74e-101	L2-4 CUX2/COL5A2	0.962616	0.861859	1.37433
AL138694.1	0.1691	0	0	L2-4 CUX2/COL5A2	0.417408	0.149051	0.29182
FREM3	0.168968	0	0	L2-4 CUX2/COL5A2	0.554952	0.2613	0.362455
LSAMP	0.168922	9.41e-71	1.98e-69	L2-4 CUX2/COL5A2	0.998782	0.989567	3.21376
SCN8A	0.168786	2.06e-161	1.04e-159	L2-4 CUX2/COL5A2	0.974328	0.91536	1.59657
CAMK2A	0.168732	5.21e-113	1.79e-111	L2-4 CUX2/COL5A2	0.986227	0.932441	1.74129
ANTXR2	0.168455	0	0	L2-4 CUX2/COL5A2	0.450295	0.153631	0.269575
ARHGAP22	0.168333	4.7959548816e-314	5.18860434897e-312	L2-4 CUX2/COL5A2	0.729411	0.463851	0.529851
PCDH9-AS2	0.168009	5.97e-58	1.03e-56	L2-4 CUX2/COL5A2	0.763515	0.709024	1.31334
PAK1	0.167187	3.95e-140	1.7e-138	L2-4 CUX2/COL5A2	0.949967	0.858742	1.25019
TOM1L1	0.167178	6.46e-253	5.5e-251	L2-4 CUX2/COL5A2	0.811487	0.605935	0.654009
CCDC175	0.167153	0	0	L2-4 CUX2/COL5A2	0.539961	0.244473	0.310617
LINC00894	0.167119	1e-214	7.14e-213	L2-4 CUX2/COL5A2	0.76998	0.56115	0.662605
PCA3	0.166712	0	0	L2-4 CUX2/COL5A2	0.403167	0.132988	0.252612
ATXN1	0.166452	5.49e-109	1.79e-107	L2-4 CUX2/COL5A2	0.985946	0.940424	1.93091
GRM5	0.166417	5.33e-220	3.93e-218	L2-4 CUX2/COL5A2	0.996065	0.980184	2.61571
NT5DC3	0.166384	0	0	L2-4 CUX2/COL5A2	0.689684	0.418461	0.440866
IL1RAPL1	0.166061	1.07e-53	1.71e-52	L2-4 CUX2/COL5A2	0.996814	0.985528	2.92028
AKAP13	0.165974	2.14e-304	2.27e-302	L2-4 CUX2/COL5A2	0.710859	0.464041	0.511729
SPATS2L	0.165271	2.18e-112	7.47e-111	L2-4 CUX2/COL5A2	0.925981	0.786094	1.0985
UTRN	0.165076	2.42e-304	2.56e-302	L2-4 CUX2/COL5A2	0.541928	0.28611	0.397736
C14orf132	0.164482	0	0	L2-4 CUX2/COL5A2	0.694556	0.411591	0.43769
WIPF2	0.164152	1.74e-213	1.23e-211	L2-4 CUX2/COL5A2	0.873325	0.702662	0.783797
LINC01478	0.164067	1.7e-214	1.21e-212	L2-4 CUX2/COL5A2	0.315375	0.11174	0.259585
LINC00461	0.163439	3.56e-139	1.52e-137	L2-4 CUX2/COL5A2	0.935538	0.829288	1.15079
SMARCA2	0.163257	3.39e-120	1.26e-118	L2-4 CUX2/COL5A2	0.946594	0.860683	1.23851
OSBPL6	0.163208	4.06e-136	1.7e-134	L2-4 CUX2/COL5A2	0.957275	0.874869	1.34233
NRG3	0.162807	0	0	L2-4 CUX2/COL5A2	0.999813	0.997392	3.7898
CCSER2	0.162444	3.55e-168	1.88e-166	L2-4 CUX2/COL5A2	0.917549	0.787875	0.986742
CHL1	0.162342	1.1e-134	4.58e-133	L2-4 CUX2/COL5A2	0.979294	0.930469	1.70883
RHBDL3	0.162259	1.43e-282	1.42e-280	L2-4 CUX2/COL5A2	0.67638	0.420465	0.505084
MAGI1	0.162182	5.28e-130	2.11e-128	L2-4 CUX2/COL5A2	0.990068	0.95232	1.96958
COL6A1	0.162166	0	0	L2-4 CUX2/COL5A2	0.525157	0.222717	0.294106
SCPEP1	0.16198	0	0	L2-4 CUX2/COL5A2	0.650239	0.376825	0.392899
AKT3	0.161603	3.33e-193	2.06e-191	L2-4 CUX2/COL5A2	0.992036	0.966761	2.20724
CAMKMT	0.161458	1.68e-262	1.5e-260	L2-4 CUX2/COL5A2	0.662513	0.424441	0.507347
CADM2	0.16115	0	0	L2-4 CUX2/COL5A2	0.999719	0.997646	3.73767
RASAL2	0.161125	1.16e-128	4.57e-127	L2-4 CUX2/COL5A2	0.982854	0.940297	1.87123
P2RY14	0.159994	5.37e-119	1.97e-117	L2-4 CUX2/COL5A2	0.668509	0.532078	0.706561
PCED1B	0.159839	3.18e-253	2.71e-251	L2-4 CUX2/COL5A2	0.566757	0.333058	0.434265
ADGRF5	0.159777	0	0	L2-4 CUX2/COL5A2	0.40654	0.0878209	0.205182
ECE1	0.159556	0	0	L2-4 CUX2/COL5A2	0.653331	0.373422	0.407381
MIR3976HG	0.159433	0	0	L2-4 CUX2/COL5A2	0.461351	0.156494	0.251895
SPRY4-AS1	0.158906	1.74e-150	8.03e-149	L2-4 CUX2/COL5A2	0.677691	0.489456	0.680098
MCF2L2	0.158748	1.54e-110	5.13e-109	L2-4 CUX2/COL5A2	0.950155	0.857057	1.29395
AL391807.1	0.158646	4.51e-211	3.12e-209	L2-4 CUX2/COL5A2	0.764827	0.577563	0.610957
SPATS2	0.158147	8.81e-154	4.18e-152	L2-4 CUX2/COL5A2	0.915769	0.783708	0.977204
CHD6	0.158076	9.59e-156	4.59e-154	L2-4 CUX2/COL5A2	0.914926	0.791278	0.99855
GABBR2	0.157546	4.44e-147	2.01e-145	L2-4 CUX2/COL5A2	0.988007	0.956042	1.99377
BAIAP3	0.157444	0	0	L2-4 CUX2/COL5A2	0.569755	0.263367	0.300326
AC079760.1	0.157048	6.02e-280	5.92e-278	L2-4 CUX2/COL5A2	0.628596	0.379306	0.452198
AKAP6	0.156799	4.02e-166	2.09e-164	L2-4 CUX2/COL5A2	0.988757	0.959127	2.04461
TTN	0.156757	3.01e-181	1.74e-179	L2-4 CUX2/COL5A2	0.70149	0.494386	0.623498
ARHGEF28	0.156706	2.32e-237	1.83e-235	L2-4 CUX2/COL5A2	0.699897	0.453863	0.556867
ZRANB3	0.156643	2.69e-150	1.24e-148	L2-4 CUX2/COL5A2	0.895999	0.744712	0.909908
CCNYL1	0.156522	0	0	L2-4 CUX2/COL5A2	0.70327	0.447915	0.457233
ASAP1	0.15589	4.46e-110	1.48e-108	L2-4 CUX2/COL5A2	0.976389	0.917586	1.60433
R3HDM1	0.15581	1.45e-115	5.11e-114	L2-4 CUX2/COL5A2	0.99822	0.982665	2.73373
ARHGAP21	0.155655	3.36e-126	1.3e-124	L2-4 CUX2/COL5A2	0.973484	0.903687	1.41756
SYNDIG1	0.155618	4.08e-116	1.45e-114	L2-4 CUX2/COL5A2	0.929448	0.78005	1.04287
SRPK2	0.155523	6.88e-131	2.78e-129	L2-4 CUX2/COL5A2	0.973016	0.913451	1.53399
PLS3	0.155082	0	0	L2-4 CUX2/COL5A2	0.508386	0.198384	0.258833
SYNPO2	0.154837	9.29e-149	4.23e-147	L2-4 CUX2/COL5A2	0.854774	0.629282	0.809145
SLC8A3	0.153847	5.21e-258	4.54e-256	L2-4 CUX2/COL5A2	0.727256	0.46172	0.557686
ANKS6	0.153718	7.34e-301	7.64e-299	L2-4 CUX2/COL5A2	0.698304	0.452623	0.46878
RYR3	0.153684	6.82e-193	4.21e-191	L2-4 CUX2/COL5A2	0.753865	0.52947	0.725308
MYO1D	0.153205	2.11e-87	5.48e-86	L2-4 CUX2/COL5A2	0.938349	0.82175	1.21819
MARK1	0.152923	5.51e-119	2.02e-117	L2-4 CUX2/COL5A2	0.932821	0.80661	1.08251
WWC2	0.152875	1.61e-215	1.16e-213	L2-4 CUX2/COL5A2	0.800337	0.596997	0.642543
NUAK1	0.152758	6.97e-144	3.08e-142	L2-4 CUX2/COL5A2	0.904244	0.751264	0.906757
RBFOX1	0.1525	0	0	L2-4 CUX2/COL5A2	1	0.9986	4.34091
DCLK1	0.15217	2.99e-178	1.69e-176	L2-4 CUX2/COL5A2	0.99569	0.978275	2.51254
DUBR	0.152155	2.89e-193	1.8e-191	L2-4 CUX2/COL5A2	0.802773	0.603741	0.662737
GRIN2A	0.151962	9.37e-174	5.15e-172	L2-4 CUX2/COL5A2	0.994941	0.978212	2.54775
CDK6	0.151735	2.03e-163	1.04e-161	L2-4 CUX2/COL5A2	0.834161	0.625083	0.73713
NEK1	0.151381	1.68e-160	8.41e-159	L2-4 CUX2/COL5A2	0.868922	0.709565	0.824814
SLC16A10	0.150934	1.79e-274	1.7e-272	L2-4 CUX2/COL5A2	0.700178	0.443144	0.497594
CCDC171	0.150139	3.99e-125	1.54e-123	L2-4 CUX2/COL5A2	0.884287	0.734152	0.924408
AC109466.1	2.18488	0	0	L5 RORB/PCP4/RPRM	0.892393	0.218324	2.53511
IL1RAPL2	1.69611	0	0	L5 RORB/PCP4/RPRM	0.90538	0.195663	2.03389
NRG1	1.69213	0	0	L5 RORB/PCP4/RPRM	0.986704	0.693811	3.17869
AC008415.1	1.68725	0	0	L5 RORB/PCP4/RPRM	0.85436	0.13887	1.90238
CLSTN2	1.50926	0	0	L5 RORB/PCP4/RPRM	0.993197	0.743402	2.66793
PTPRT	1.30859	0	0	L5 RORB/PCP4/RPRM	0.991342	0.775374	2.70111
RORB	1.1977	0	0	L5 RORB/PCP4/RPRM	0.951453	0.425382	1.81206
HS3ST4	1.14866	0	0	L5 RORB/PCP4/RPRM	0.965059	0.613998	2.0912
CAMK2D	1.14438	0	0	L5 RORB/PCP4/RPRM	0.970315	0.6328	1.82534
CNTN5	1.11368	0	0	L5 RORB/PCP4/RPRM	0.986395	0.7148	2.54101
FOXP2	1.07645	0	0	L5 RORB/PCP4/RPRM	0.930427	0.267092	1.45958
CADPS2	1.04916	0	0	L5 RORB/PCP4/RPRM	0.989177	0.852487	2.60079
DPP10	1.03274	0	0	L5 RORB/PCP4/RPRM	0.995362	0.989248	3.87466
CPNE4	0.988864	0	0	L5 RORB/PCP4/RPRM	0.970006	0.703483	1.9671
SLC35F1	0.980976	0	0	L5 RORB/PCP4/RPRM	0.971861	0.620171	1.80883
TOX	0.973453	0	0	L5 RORB/PCP4/RPRM	0.903834	0.41944	1.51367
TLL1	0.972208	0	0	L5 RORB/PCP4/RPRM	0.825294	0.0583621	1.02985
PDE4B	0.963002	0	0	L5 RORB/PCP4/RPRM	0.962585	0.716832	1.90345
HS3ST2	0.946514	0	0	L5 RORB/PCP4/RPRM	0.895795	0.221282	1.15247
POU6F2	0.940848	0	0	L5 RORB/PCP4/RPRM	0.970625	0.512192	1.83658
LRRK1	0.918174	0	0	L5 RORB/PCP4/RPRM	0.942486	0.557873	1.44192
RORA	0.917279	0	0	L5 RORB/PCP4/RPRM	0.990414	0.949663	2.86831
GRM8	0.912554	0	0	L5 RORB/PCP4/RPRM	0.847248	0.374942	1.31302
RXFP1	0.891492	0	0	L5 RORB/PCP4/RPRM	0.906308	0.304002	1.21718
ASTN2	0.858104	0	0	L5 RORB/PCP4/RPRM	0.971552	0.795025	1.80694
LRP1B	0.857623	0	0	L5 RORB/PCP4/RPRM	0.998763	0.988142	3.70737
PDE1A	0.849981	0	0	L5 RORB/PCP4/RPRM	0.989487	0.887597	2.55177
CELF4	0.837421	0	0	L5 RORB/PCP4/RPRM	0.983612	0.896085	2.05768
PRUNE2	0.818515	0	0	L5 RORB/PCP4/RPRM	0.920532	0.692911	1.4837
CCDC85A	0.814995	0	0	L5 RORB/PCP4/RPRM	0.967223	0.782679	1.87283
KCNH7	0.812051	0	0	L5 RORB/PCP4/RPRM	0.982993	0.865039	2.62418
SLC24A2	0.807772	0	0	L5 RORB/PCP4/RPRM	0.987322	0.893564	2.22671
GRIP1	0.785702	0	0	L5 RORB/PCP4/RPRM	0.96475	0.760147	1.78368
PDE1C	0.78426	0	0	L5 RORB/PCP4/RPRM	0.937848	0.578656	1.44954
PID1	0.782668	0	0	L5 RORB/PCP4/RPRM	0.901979	0.548639	1.34837
NCALD	0.770599	0	0	L5 RORB/PCP4/RPRM	0.97619	0.828052	1.9295
LHFPL6	0.766536	0	0	L5 RORB/PCP4/RPRM	0.914966	0.53529	1.36368
PDE3B	0.765855	0	0	L5 RORB/PCP4/RPRM	0.937848	0.638896	1.36504
NKAIN2	0.757685	0	0	L5 RORB/PCP4/RPRM	0.998454	0.988425	3.55866
DNAH6	0.756051	0	0	L5 RORB/PCP4/RPRM	0.927953	0.671459	1.39378
ST6GALNAC3	0.72654	0	0	L5 RORB/PCP4/RPRM	0.895485	0.586913	1.2512
GABRG3	0.71895	0	0	L5 RORB/PCP4/RPRM	0.979592	0.844951	2.03244
MYRIP	0.71875	0	0	L5 RORB/PCP4/RPRM	0.974644	0.8164	1.90699
FSTL5	0.716591	0	0	L5 RORB/PCP4/RPRM	0.733766	0.328875	1.13881
KCNAB1	0.706272	0	0	L5 RORB/PCP4/RPRM	0.882808	0.489994	1.15051
FMN1	0.702967	0	0	L5 RORB/PCP4/RPRM	0.977118	0.795308	2.05879
TENM4	0.699217	0	0	L5 RORB/PCP4/RPRM	0.981756	0.911261	2.20603
GRM3	0.698025	0	0	L5 RORB/PCP4/RPRM	0.940322	0.628633	1.54106
COL11A1	0.696417	0	0	L5 RORB/PCP4/RPRM	0.901361	0.42888	1.08309
ROBO2	0.676996	4.33e-290	4.36e-288	L5 RORB/PCP4/RPRM	0.986395	0.931195	3.33888
TMEFF2	0.672903	0	0	L5 RORB/PCP4/RPRM	0.96846	0.837363	1.79841
EPHA3	0.656281	0	0	L5 RORB/PCP4/RPRM	0.886518	0.565693	1.20973
FAM189A1	0.652313	0	0	L5 RORB/PCP4/RPRM	0.951453	0.73121	1.43625
RAB27B	0.647504	0	0	L5 RORB/PCP4/RPRM	0.906617	0.631643	1.25044
ELAVL4	0.645791	0	0	L5 RORB/PCP4/RPRM	0.93321	0.697232	1.27742
FNBP1L	0.645086	0	0	L5 RORB/PCP4/RPRM	0.853123	0.264288	0.835269
KCNC2	0.639481	0	0	L5 RORB/PCP4/RPRM	0.973098	0.876717	1.88977
NYAP2	0.637872	0	0	L5 RORB/PCP4/RPRM	0.904143	0.568239	1.13432
IPCEF1	0.635004	0	0	L5 RORB/PCP4/RPRM	0.916821	0.647178	1.15794
CTNNA2	0.630542	0	0	L5 RORB/PCP4/RPRM	0.998454	0.988194	3.3771
PCLO	0.630038	0	0	L5 RORB/PCP4/RPRM	0.99196	0.958228	2.38864
KCNQ3	0.628198	0	0	L5 RORB/PCP4/RPRM	0.989796	0.943207	2.45504
DPY19L1	0.623977	0	0	L5 RORB/PCP4/RPRM	0.879097	0.4813	1.01294
TMTC2	0.618378	0	0	L5 RORB/PCP4/RPRM	0.857761	0.454653	1.0388
MDGA2	0.612146	0	0	L5 RORB/PCP4/RPRM	0.993816	0.983127	3.02485
RYR2	0.612007	0	0	L5 RORB/PCP4/RPRM	0.997217	0.983461	3.13314
TMEM117	0.597897	0	0	L5 RORB/PCP4/RPRM	0.950216	0.807166	1.60783
CDK14	0.5903	0	0	L5 RORB/PCP4/RPRM	0.981447	0.925665	2.11488
ST8SIA1	0.587392	0	0	L5 RORB/PCP4/RPRM	0.911565	0.646149	1.15838
FSTL4	0.580369	0	0	L5 RORB/PCP4/RPRM	0.977427	0.906605	2.20652
[truncated: 2,849 more rows]

## Sheet: SuppTable15b_ExcRHIvCtrl
Gene	Log2_FC	Pvalue	FDR	group1MeanExp	group2MeanExp	group1ExprPerc	group2ExprPerc
NRG1	0.617463	0	0	1.93126	1.31379	0.813234	0.628678
CNTN5	0.521963	2.08761e-275	6.73213e-273	1.82416	1.3022	0.843753	0.654855
CLSTN2	0.514626	0	0	1.51627	1.00164	0.833232	0.668121
PTPRT	0.496849	0	0	1.73356	1.23671	0.856969	0.721007
KAZN	0.41518	0	0	2.5633	2.14812	0.977219	0.953364
ZEB1	0.39224	0	0	1.18243	0.790192	0.788105	0.594364
SPOCK1	0.382563	5e-324	2.475e-321	1.38121	0.998643	0.853578	0.709746
SNTG1	0.348825	9.64742e-302	3.89825e-299	2.67027	2.32145	0.980697	0.963858
PDZRN4	0.337986	1.43809e-217	3.32626e-215	0.926112	0.588126	0.613338	0.40658
KCNQ3	0.336377	0	0	2.04052	1.70415	0.958351	0.935617
MYRIP	0.331037	4.54646e-302	1.8595e-299	1.41192	1.08089	0.875402	0.78256
SOX5	0.325559	2.11535e-211	4.6068e-209	1.73315	1.40759	0.887836	0.79842
RIT2	0.31565	2.33513e-241	6.26524e-239	0.884945	0.569295	0.652291	0.444549
AC120193.1	0.313859	1.64944e-269	5.16999e-267	0.78271	0.46885	0.643422	0.444608
DCC	0.310538	4.85263e-106	3.56122e-104	1.15981	0.849272	0.565168	0.407287
ANKRD36B	0.308739	0	0	0.971298	0.662559	0.860186	0.716585
SLC35F1	0.303268	6.65624e-200	1.33675e-197	1.05128	0.748017	0.732023	0.554213
SYNPR	0.293282	1.29349e-221	3.07667e-219	0.70165	0.408368	0.578384	0.408231
WWOX	0.291626	1.25687e-227	3.09948e-225	1.26094	0.969318	0.850448	0.753788
AC109466.1	0.287626	2.75531e-91	1.68014e-89	0.667147	0.379521	0.341188	0.202464
PRUNE2	0.285019	2.32811e-285	8.21898e-283	0.86736	0.582341	0.776106	0.6229
RORA	0.281619	5.31393e-221	1.25506e-218	2.1442	1.86258	0.959134	0.949413
ARL15	0.280483	6.29294e-276	2.04905e-273	1.72013	1.43965	0.925485	0.894759
PTPRK	0.272075	8.57087e-213	1.92919e-210	2.0993	1.82723	0.916094	0.905135
GRM8	0.269003	1.72143e-229	4.34084e-227	0.617003	0.348	0.525693	0.308354
MACROD2	0.268004	0	0	2.34478	2.07678	0.977045	0.975001
POU6F2	0.266934	4.30339e-107	3.20015e-105	1.08899	0.822056	0.632554	0.46489
DPP10	0.262291	1.36812e-192	2.56335e-190	3.05149	2.7892	0.991305	0.98809
CAMK2D	0.261874	3.9389e-203	8.25643e-201	0.901141	0.639267	0.73611	0.573846
LRRC4C	0.25631	2.26668e-161	3.00474e-159	2.38096	2.12465	0.971481	0.961913
TSHZ2	0.254443	2.49804e-130	2.44254e-128	0.617488	0.363046	0.38075	0.205236
ARL17B	0.254015	0	0	0.44387	0.189855	0.517259	0.272213
LRP1B	0.250767	1.26035e-196	2.42929e-194	3.01667	2.7659	0.988262	0.9898
DNAH14	0.249326	6.56166e-267	2.01894e-264	0.555754	0.306428	0.565168	0.337067
TENM4	0.245167	1.117e-190	2.03597e-188	1.66623	1.42107	0.925485	0.89187
CDHR3	0.241161	4.62644e-284	1.61626e-281	0.526751	0.285591	0.586471	0.359884
FMN1	0.238304	4.55168e-128	4.36155e-126	1.49834	1.26004	0.847665	0.760274
INPP4B	0.236169	1.53741e-127	1.45655e-125	1.05029	0.814119	0.72585	0.617652
SLIT1	0.232279	5.03089e-211	1.08158e-208	0.991638	0.759359	0.836101	0.720948
CAMK2G	0.230811	1.45519e-295	5.54591e-293	0.642444	0.411633	0.735849	0.551795
L3MBTL4	0.223323	1.03131e-174	1.58661e-172	0.587673	0.36435	0.548213	0.373032
MARCH1	0.221878	1.65963e-59	5.92766e-58	1.8636	1.64172	0.890531	0.807794
AJ009632.2	0.218907	7.8379e-64	3.10718e-62	0.936302	0.717395	0.517955	0.416072
PID1	0.218759	3.62091e-155	4.54824e-153	0.737961	0.519201	0.652291	0.490242
ANKRD36C	0.217614	1.24895e-217	2.90884e-215	1.28353	1.06592	0.913486	0.866399
SLC24A2	0.215431	4.69033e-137	4.88522e-135	1.56529	1.34986	0.912268	0.874005
HIVEP3	0.215349	4.03036e-198	7.99823e-196	1.39065	1.1753	0.904269	0.871352
ROBO2	0.214837	1.11872e-93	7.11948e-92	2.83455	2.61972	0.94044	0.934851
MACF1	0.214198	6.86379e-259	2.03715e-256	1.60053	1.38634	0.949483	0.934202
LHFPL6	0.213938	6.38539e-143	6.97567e-141	0.746087	0.532149	0.635684	0.481104
AC092691.1	0.213851	9.42389e-152	1.1369e-149	2.02538	1.81153	0.944005	0.926007
ERBB4	0.212279	1.56324e-108	1.18615e-106	0.393332	0.181054	0.436484	0.303284
SLC44A5	0.210402	6.2795e-107	4.63881e-105	1.16991	0.959512	0.796452	0.677908
SGCZ	0.210269	2.90306e-76	1.39889e-74	0.989161	0.778892	0.622902	0.509581
CADM1	0.209956	3.48172e-158	4.43992e-156	1.41469	1.20474	0.901487	0.866635
MSC-AS1	0.209342	2.03839e-142	2.20528e-140	0.471936	0.262594	0.391009	0.21066
PCDH15	0.209147	7.3465e-94	4.68416e-92	0.394071	0.184924	0.31206	0.177938
FHIT	0.206053	2.23219e-122	1.98576e-120	1.17433	0.968278	0.843753	0.751076
RAP1GAP2	0.205537	5.36093e-172	7.99089e-170	1.04681	0.841272	0.849926	0.771476
SNED1	0.204684	3.90298e-152	4.7773e-150	0.915369	0.710685	0.778628	0.697306
DNAH6	0.202711	2.33221e-158	2.98541e-156	0.789725	0.587014	0.748022	0.613525
KLHL29	0.202174	6.57876e-157	8.32598e-155	1.09694	0.894765	0.849317	0.780143
PLCH1	0.201713	3.90915e-90	2.35801e-88	0.390162	0.18845	0.276063	0.136725
LSAMP	0.200466	1.60541e-167	2.30096e-165	3.17488	2.97441	0.994001	0.992041
LAMA2	0.199974	2.75313e-76	1.32855e-74	0.814126	0.614152	0.566038	0.455457
CACNA1A	0.198198	1.6053e-216	3.66249e-214	1.89193	1.69373	0.94357	0.950298
SEMA3A	0.196663	1.27505e-132	1.2765e-130	0.430823	0.234159	0.405008	0.244915
TOX	0.19551	3.60679e-111	2.83289e-109	0.690885	0.495375	0.526911	0.365839
CELF4	0.194954	5.44042e-129	5.25824e-127	1.36787	1.17292	0.908008	0.882495
BICD1	0.194874	6.43476e-152	7.79094e-150	1.1915	0.99663	0.881576	0.814398
CCDC3	0.194457	5.81331e-144	6.39236e-142	0.997318	0.802861	0.827145	0.745416
CCDC171	0.194002	1.65525e-165	2.33251e-163	0.91136	0.717358	0.819233	0.717882
CCDC88A	0.193461	6.24681e-190	1.12035e-187	1.4635	1.27004	0.934962	0.915925
KCNH7	0.191965	1.09615e-80	5.83535e-79	1.96939	1.77743	0.895661	0.856435
ASTN2	0.190824	7.49318e-108	5.60952e-106	1.1	0.909176	0.832189	0.765344
ADGRV1	0.190704	1.79084e-201	3.66226e-199	0.461665	0.27096	0.591514	0.395378
DYNC1I1	0.190453	2.16498e-226	5.29993e-224	1.70499	1.51453	0.930093	0.924945
AC008415.1	0.190314	3.12331e-55	1.01699e-53	0.438424	0.24811	0.249978	0.140558
KCNQ1OT1	0.187237	1.70909e-118	1.44746e-116	0.755382	0.568145	0.716807	0.582395
FSTL5	0.18678	7.36811e-79	3.78425e-77	0.568741	0.381961	0.418398	0.293674
AP001347.1	0.18637	2.53953e-180	4.07515e-178	0.646373	0.460003	0.727676	0.564766
RORB	0.185907	2.40489e-71	1.08993e-69	0.783747	0.59784	0.524563	0.403219
GHR	0.185009	2.55471e-140	2.70283e-138	0.489622	0.304613	0.508217	0.34709
GRID2	0.184904	1.10002e-78	5.60677e-77	2.15537	1.97046	0.908964	0.893285
GABRG3	0.184663	3.01519e-92	1.86919e-90	1.46552	1.28086	0.876185	0.829727
MEG8	0.184381	1.25617e-130	1.2391e-128	1.18053	0.996145	0.85723	0.80184
GRM3	0.183566	9.24851e-84	5.161e-82	0.977619	0.794053	0.706547	0.598432
FAM189A1	0.183466	3.49201e-116	2.92788e-114	0.912423	0.728957	0.783236	0.683038
AC092683.1	0.181764	6.49239e-209	1.38689e-206	0.441614	0.25985	0.569603	0.358469
PNPLA7	0.181429	1.29933e-257	3.78931e-255	0.401567	0.220138	0.569863	0.341725
AC090568.2	0.178745	4.72246e-77	2.32915e-75	1.13172	0.952976	0.818885	0.753493
AEBP2	0.17831	4.38001e-174	6.67712e-172	1.57483	1.39652	0.925485	0.917635
FOXN3	0.177985	2.82935e-133	2.84104e-131	0.784409	0.606424	0.774454	0.656152
PDE3B	0.177729	2.17945e-119	1.87422e-117	0.759446	0.581718	0.732023	0.598668
ARHGEF28	0.176164	4.82473e-150	5.73801e-148	0.531889	0.355725	0.590296	0.437238
LRMDA	0.176125	2.03706e-115	1.69948e-113	0.311407	0.135283	0.305626	0.150817
CERS4	0.175957	1.48453e-154	1.85086e-152	0.601403	0.425447	0.702287	0.535759
PRKAG2	0.175041	2.02431e-147	2.34109e-145	1.32163	1.14659	0.889053	0.862921
CPNE4	0.174791	1.35123e-56	4.54082e-55	1.1525	0.977712	0.748544	0.699192
TNIK	0.174205	3.51302e-120	3.03659e-118	1.07549	0.901284	0.860012	0.793762
MCTP1	0.173843	5.12811e-113	4.12438e-111	1.75721	1.58337	0.917746	0.90602
IL1RAPL2	0.173781	1.63482e-57	5.56636e-56	0.553406	0.379625	0.313625	0.193562
ELAVL2	0.173708	1.52652e-164	2.11555e-162	0.570881	0.397173	0.634554	0.446318
MBOAT2	0.1735	1.00213e-127	9.57532e-126	0.884279	0.710779	0.795235	0.702848
OPCML	0.17331	1.52294e-290	5.67514e-288	3.50801	3.3347	0.997044	0.998585
COL5A2	0.173205	4.11843e-90	2.47979e-88	0.572047	0.398842	0.452135	0.309357
ATP2B4	0.172685	3.53871e-150	4.22353e-148	0.724742	0.552057	0.775063	0.650256
CDH4	0.171732	8.94428e-142	9.64545e-140	0.579967	0.408235	0.639075	0.489004
DST	0.171657	9.02804e-194	1.71064e-191	1.86254	1.69088	0.968872	0.96775
GRIP1	0.170561	4.11086e-63	1.60314e-61	1.12208	0.951515	0.804626	0.725724
CLIP2	0.169851	5.83448e-152	7.08974e-150	0.644576	0.474724	0.739762	0.582749
PTPRM	0.169755	4.28367e-164	5.8639e-162	0.353361	0.183606	0.431875	0.252815
RAB27B	0.169115	9.36078e-115	7.75165e-113	0.728587	0.559473	0.705939	0.579565
SCAPER	0.165875	5.44659e-130	5.31011e-128	1.17504	1.00917	0.883488	0.841165
RXFP1	0.165872	4.98278e-110	3.87732e-108	0.47757	0.311698	0.428919	0.267142
NTNG1	0.165019	3.95462e-59	1.40647e-57	0.74351	0.578491	0.515346	0.410058
RYR2	0.164042	2.09225e-190	3.77258e-188	2.63088	2.46684	0.977306	0.988267
CNTNAP2	0.164002	2.2426e-152	2.75503e-150	3.55014	3.38614	0.996696	0.998408
TNRC6A	0.16272	3.08853e-222	7.45203e-220	1.96963	1.80691	0.966438	0.971759
TMEM132C	0.162085	8.95903e-154	1.11284e-151	0.292489	0.130404	0.35023	0.169742
TENM3	0.161998	7.53944e-70	3.33585e-68	0.989742	0.827744	0.767498	0.698544
TIAM1	0.161648	1.72092e-123	1.54735e-121	0.624299	0.462651	0.684288	0.550262
MCF2L2	0.161541	1.15971e-136	1.20044e-134	1.2329	1.07135	0.892009	0.85561
CRIM1	0.160594	2.01978e-132	2.01605e-130	0.638034	0.47744	0.711329	0.570426
AL445623.2	0.160535	3.98182e-197	7.80949e-195	0.354453	0.193918	0.481262	0.280467
CACNB4	0.159742	7.45274e-110	5.75921e-108	1.37244	1.2127	0.899052	0.868817
LARGE1	0.159307	3.11407e-134	3.16483e-132	1.87486	1.71555	0.950178	0.954248
NCOA1	0.158987	4.23245e-170	6.19859e-168	1.49356	1.33457	0.928615	0.920995
SGSM1	0.158833	9.06006e-122	7.99622e-120	0.910994	0.752162	0.835145	0.753552
FAM135B	0.158337	3.76242e-99	2.55433e-97	0.979609	0.821273	0.796192	0.729438
MIR99AHG	0.158042	1.21914e-140	1.29801e-138	1.94918	1.79114	0.953569	0.954955
SRRM3	0.157946	4.16994e-121	3.6325e-119	1.1306	0.972656	0.887488	0.842403
CACNA1B	0.155712	1.88514e-195	3.59226e-193	2.07396	1.91825	0.962786	0.97341
SMAP1	0.1557	1.50994e-109	1.15882e-107	0.849367	0.693667	0.810712	0.724191
PRR16	0.155221	1.29993e-87	7.56896e-86	0.823855	0.668633	0.730458	0.602913
SFMBT2	0.155074	5.09809e-126	4.77247e-124	0.474842	0.319768	0.551604	0.391486
RHBDL3	0.153893	2.02682e-140	2.15112e-138	0.443512	0.289619	0.552213	0.385473
ST6GALNAC3	0.153825	1.58538e-86	9.07349e-85	0.669954	0.516128	0.664986	0.555981
ZFYVE28	0.153655	4.29016e-113	3.47544e-111	1.09275	0.9391	0.86949	0.821532
TFDP2	0.153049	4.42593e-108	3.33566e-106	1.13104	0.977988	0.866446	0.831732
MAGI3	0.153013	1.89651e-90	1.14811e-88	1.06662	0.913609	0.855839	0.783798
ANKRD30BL	0.152912	2.40156e-65	9.83435e-64	1.28645	1.13353	0.869577	0.825128
TMEFF2	0.152587	4.34766e-79	2.24326e-77	1.25793	1.10534	0.86949	0.818466
SOS1	0.152526	5.90383e-127	5.56187e-125	1.13635	0.983828	0.88001	0.844408
SNAP91	0.152478	1.02571e-148	1.19862e-146	1.56209	1.40962	0.930441	0.929544
PLXDC2	0.15242	1.18318e-62	4.57689e-61	1.02487	0.872446	0.771498	0.715406
CACNA1C	0.152177	3.40689e-230	8.65608e-228	2.39933	2.24716	0.970263	0.984022
CHD9	0.151842	5.92388e-123	5.31217e-121	1.32182	1.16997	0.919051	0.889099
AGAP1	0.151067	2.70408e-170	3.99513e-168	1.75125	1.60018	0.944005	0.951418
MTSS1	0.150574	1.3614e-187	2.37806e-185	0.359667	0.209092	0.527085	0.332056
TMTC2	0.150459	4.97818e-105	3.62953e-103	0.549436	0.398977	0.555952	0.405401
DLC1	0.150319	7.9067e-92	4.87454e-90	0.409594	0.259275	0.405443	0.270208
AL158840.1	-0.150131	2.21737e-133	2.23322e-131	0.153932	0.304063	0.283975	0.411002
RPLP1	-0.152111	0	0	0.0147807	0.166891	0.46909	0.590119
P4HA3	-0.152399	3.44565e-127	3.25522e-125	0.136559	0.288959	0.271368	0.392724
GLCE	-0.152428	5.10858e-126	4.77247e-124	0.441985	0.594413	0.586732	0.653794
HOPX	-0.153286	1.37331e-144	1.53527e-142	0.335253	0.48854	0.530997	0.627439
LCA5	-0.153317	4.78267e-104	3.42007e-102	0.371137	0.524455	0.5503	0.600554
NLK	-0.153636	1.84497e-88	1.0913e-86	1.5183	1.67194	0.904443	0.945876
SUMF1	-0.155355	4.39355e-92	2.71365e-90	1.00633	1.16169	0.822189	0.859678
PTPRR	-0.15581	6.85154e-94	4.37689e-92	1.1372	1.29301	0.853056	0.896291
PPFIA2	-0.156353	1.92173e-144	2.13414e-142	2.40383	2.56019	0.977567	0.993102
NORAD	-0.156571	5.86633e-189	1.04098e-186	0.341347	0.497917	0.613947	0.674253
TRIM9	-0.157585	2.19423e-169	3.19957e-167	1.88588	2.04347	0.951743	0.979247
IL1RAPL1	-0.157703	2.43769e-147	2.80946e-145	2.719	2.8767	0.985566	0.992689
EPHA5	-0.157779	2.11598e-83	1.17299e-81	0.905222	1.063	0.774802	0.810742
PCDH11Y	-0.158165	4.86301e-30	8.02637e-29	0.408223	0.566388	0.328406	0.383409
GAREM1	-0.158511	3.61025e-88	2.1317e-86	0.828072	0.986583	0.739501	0.791699
PIK3R1	-0.158638	6.05819e-130	5.87225e-128	1.0633	1.22194	0.857143	0.89806
RPL26	-0.158965	3.18941e-201	6.48282e-199	0.0998621	0.258827	0.395966	0.53287
HIVEP2	-0.159368	4.90189e-118	4.13065e-116	1.2198	1.37917	0.884619	0.916927
PRKD1	-0.159729	1.10752e-76	5.42248e-75	0.738066	0.897795	0.646205	0.724662
KIAA1549L	-0.15978	1.60001e-126	1.50311e-124	1.59863	1.75841	0.928789	0.962325
KCTD8	-0.160836	3.35088e-71	1.51663e-69	0.919352	1.08019	0.738892	0.789694
ABI2	-0.160842	9.86619e-147	1.12932e-144	1.18448	1.34532	0.883054	0.928837
RPLP2	-0.161463	7.4271e-228	1.85888e-225	0.0746453	0.236109	0.405878	0.50115
RPS27A	-0.161481	6.65571e-203	1.38646e-200	0.0551371	0.216619	0.421702	0.566712
LRRC8B	-0.161695	1.07516e-127	1.0244e-125	0.911082	1.07278	0.814277	0.868522
EPB41L2	-0.162028	1.27011e-98	8.58807e-97	1.51573	1.67775	0.909399	0.950651
CREG2	-0.162264	8.05329e-159	1.04282e-156	0.564305	0.726569	0.717329	0.77124
TOMM20	-0.162475	1.4639e-211	3.20891e-209	0.329786	0.492261	0.597426	0.683509
AL450384.2	-0.162509	8.42377e-124	7.63558e-122	0.332669	0.495178	0.502478	0.579919
PTGR1	-0.162595	5.92662e-159	7.70414e-157	0.392548	0.555143	0.594209	0.680384
SELENOW	-0.165749	0	0	0.219586	0.385334	0.55143	0.67667
EIF1	-0.166279	0	0	0.0668524	0.233132	0.462482	0.575968
CAP2	-0.166815	3.34008e-163	4.46293e-161	0.772257	0.939072	0.794887	0.846
PDXDC1	-0.16691	3.92168e-119	3.35524e-117	0.747361	0.914271	0.745848	0.819881
RGS7	-0.167126	1.80736e-175	2.80626e-173	2.72146	2.88858	0.980263	0.992807
PRKCA	-0.167488	4.44468e-95	2.90011e-93	1.26368	1.43117	0.863055	0.897412
DGKB	-0.168308	6.79723e-97	4.51417e-95	2.34648	2.51479	0.929397	0.948175
LINC01378	-0.169526	2.32868e-43	5.69652e-42	1.14031	1.30983	0.677419	0.75597
TANC2	-0.169728	1.28438e-127	1.22027e-125	1.91585	2.08557	0.943135	0.977419
AC025887.2	-0.169852	8.29104e-95	5.37843e-93	0.347106	0.516958	0.424485	0.515418
CDH18	-0.170051	2.4272e-76	1.17465e-74	2.38799	2.55804	0.963481	0.98697
PDGFD	-0.170075	3.84122e-88	2.26409e-86	0.120256	0.290332	0.154421	0.279288
GALNTL6	-0.170524	8.82053e-62	3.3016e-60	1.76011	1.93064	0.870968	0.898886
CCNH	-0.171406	3.64533e-124	3.3222e-122	0.904774	1.07618	0.800713	0.863098
AC006059.1	-0.171742	3.05672e-163	4.10065e-161	0.240382	0.412124	0.418138	0.528389
SLC22A24	-0.174213	1.08803e-105	7.96734e-104	0.182716	0.356929	0.277628	0.391251
AC130650.1	-0.174382	1.99263e-144	2.20557e-142	0.263447	0.437829	0.408225	0.518012
DTNA	-0.1757	7.1849e-123	6.42579e-121	1.50544	1.68114	0.917485	0.949119
P2RY12	-0.176677	5.48697e-150	6.50254e-148	0.153854	0.330531	0.284584	0.415836
TMEM178B	-0.177127	1.16524e-123	1.05053e-121	2.14468	2.32181	0.957047	0.980544
SLC22A10	-0.177202	4.09137e-78	2.05722e-76	0.73208	0.909282	0.614555	0.689523
PRICKLE1	-0.17769	3.23122e-138	3.38652e-136	1.22837	1.40606	0.877315	0.919816
FSTL4	-0.177758	3.15725e-70	1.40808e-68	1.56733	1.74509	0.881315	0.932197
FGF12-AS1	-0.177796	2.61529e-150	3.13256e-148	0.221297	0.399093	0.36136	0.480396
SCAI	-0.178029	7.82504e-169	1.12634e-166	1.27059	1.44862	0.896618	0.932551
CGGBP1	-0.178666	3.80613e-176	5.96495e-174	0.306232	0.484898	0.497435	0.598373
KCTD16	-0.179632	2.09381e-81	1.12897e-79	2.18581	2.36544	0.946266	0.974235
AC024145.1	-0.18112	8.61967e-125	7.94194e-123	0.167674	0.348794	0.244935	0.380815
AC104365.1	-0.181556	4.32153e-164	5.89169e-162	0.176704	0.358261	0.312582	0.447615
RCAN2	-0.181805	1.63943e-111	1.29069e-109	1.23702	1.41882	0.849752	0.89128
RASGRF2	-0.182258	3.82823e-70	1.7028e-68	1.33855	1.52081	0.816712	0.87259
CHN1	-0.182585	7.49576e-181	1.21446e-178	1.6482	1.83078	0.934354	0.974176
MT-ATP6	-0.182835	0	0	0.25161	0.434446	0.933658	0.881375
LINC00513	-0.183515	5.62421e-105	4.09165e-103	0.79353	0.977045	0.690549	0.76729
AL078459.1	-0.184288	3.81952e-158	4.85224e-156	0.200598	0.384886	0.338579	0.465539
STARD4-AS1	-0.185466	1.72603e-165	2.41198e-163	0.284699	0.470165	0.431875	0.550203
AL359706.1	-0.185746	4.56103e-167	6.45434e-165	0.260822	0.446568	0.41579	0.53228
DIAPH2	-0.186222	3.77118e-124	3.42758e-122	1.09028	1.2765	0.82532	0.875538
SIPA1L1	-0.186327	8.34672e-155	1.04452e-152	2.05686	2.24318	0.9547	0.983904
SHC3	-0.187214	1.0209e-142	1.11166e-140	0.929257	1.11647	0.804365	0.862862
ADGRL2	-0.187331	2.05209e-110	1.60426e-108	2.06535	2.25268	0.943396	0.974648
BCL2L14	-0.187717	6.71506e-169	9.74934e-167	0.243176	0.430893	0.394574	0.515595
LRTM1	-0.188096	7.23441e-141	7.75168e-139	0.302041	0.490137	0.445353	0.544072
PRSS51	-0.188241	1.20853e-163	1.63435e-161	0.295581	0.483822	0.438397	0.553859
CRLF3	-0.18849	2.95542e-164	4.07896e-162	0.675965	0.864455	0.726459	0.791345
CHRM3	-0.18874	1.1219e-196	2.18758e-194	2.35773	2.54647	0.958351	0.978303
AC117944.1	-0.190882	1.17698e-158	1.51239e-156	0.196342	0.387223	0.328928	0.458051
NRGN	-0.191315	1.31094e-258	3.85669e-256	0.655433	0.846749	0.806452	0.868345
GNAL	-0.192037	2.20062e-104	1.58719e-102	0.579963	0.772	0.504217	0.631036
AP001011.1	-0.192981	1.18796e-191	2.18911e-189	0.219768	0.412748	0.378315	0.50852
ZFPM2	-0.193245	2.2686e-113	1.84223e-111	1.52489	1.71813	0.882271	0.927068
AP001831.1	-0.193389	4.61916e-156	5.82396e-154	0.412006	0.605394	0.533693	0.629031
AC027018.1	-0.193488	3.00297e-164	4.12761e-162	0.333601	0.527089	0.472046	0.579565
STXBP6	-0.194022	2.07975e-108	1.5745e-106	0.525893	0.719915	0.466829	0.596663
KCTD1	-0.194408	2.89673e-146	3.29324e-144	1.34959	1.544	0.874272	0.923648
CACNA2D1	-0.195028	6.75943e-169	9.77145e-167	1.93384	2.12886	0.946874	0.98019
RFTN1	-0.195703	1.54085e-163	2.07539e-161	0.854497	1.0502	0.781236	0.838571
FAM19A1	-0.195761	1.85282e-81	1.00225e-79	2.11165	2.30741	0.889488	0.91787
ZNF804A	-0.197254	1.38258e-82	7.58903e-81	0.881827	1.07908	0.701939	0.746123
LINC00508	-0.197907	2.08947e-191	3.82933e-189	0.0912012	0.289109	0.176941	0.351984
SLC22A25	-0.198105	2.68775e-147	3.08705e-145	0.15233	0.350434	0.247283	0.388479
AL117329.1	-0.198689	1.34247e-56	4.52044e-55	1.22998	1.42867	0.699678	0.790402
AC103770.1	-0.198765	1.91242e-167	2.72931e-165	0.208263	0.407028	0.335884	0.467897
RTN4	-0.198867	1.41237e-242	3.88263e-240	1.17919	1.37806	0.908095	0.956842
RERG	-0.199771	1.66647e-190	3.02109e-188	0.19205	0.391821	0.311886	0.464654
BAALC-AS1	-0.200248	1.16441e-174	1.78319e-172	0.28378	0.484028	0.445874	0.554331
LRRTM3	-0.201341	3.59591e-181	5.8829e-179	1.55249	1.75383	0.91166	0.944343
ROBO1	-0.201446	4.57148e-66	1.90458e-64	1.27699	1.47843	0.729502	0.786274
CHST9	-0.201606	1.15107e-124	1.05477e-122	0.285131	0.486737	0.380228	0.486705
SORBS2	-0.201731	1.5888e-147	1.84378e-145	1.70096	1.90269	0.928441	0.958788
ABCB1	-0.202314	2.50358e-192	4.63895e-190	0.268854	0.471168	0.41379	0.545487
ETV5	-0.202804	1.28325e-212	2.86918e-210	0.29212	0.494924	0.422833	0.572608
AC084361.1	-0.205397	6.42192e-173	9.70173e-171	0.206114	0.411511	0.346405	0.474088
SV2B	-0.206383	1.17729e-178	1.86245e-176	1.5624	1.76878	0.915225	0.958729
LRRTM4	-0.207931	1.0831e-202	2.24228e-200	3.67199	3.87992	0.984958	0.989623
IL7	-0.209196	2.41256e-180	3.89001e-178	0.344152	0.553348	0.458221	0.579388
NOVA1	-0.209805	1.78941e-184	3.04637e-182	1.45102	1.66082	0.90653	0.953128
SERPINE2	-0.209911	2.86226e-183	4.82385e-181	0.338994	0.548906	0.465786	0.592359
BASP1	-0.211177	4.43399e-187	7.70504e-185	1.31738	1.52856	0.889314	0.938624
LINC00599	-0.211672	5.43008e-222	1.30082e-219	0.781538	0.993211	0.787497	0.836861
AL596451.1	-0.212195	2.46721e-165	3.43342e-163	0.332642	0.544837	0.42918	0.552798
DIAPH2-AS1	-0.213505	8.75888e-160	1.14302e-157	0.20956	0.423065	0.312234	0.44791
NECTIN3	-0.218286	6.3108e-164	8.56889e-162	0.965194	1.18348	0.795844	0.85449
SPRED2	-0.220324	2.10163e-231	5.42188e-229	0.612174	0.832498	0.667681	0.776959
AL035427.1	-0.220767	4.68182e-212	1.03986e-209	0.280174	0.500941	0.401009	0.548494
DLGAP1-AS4	-0.221126	3.48835e-211	7.54789e-209	0.719981	0.941107	0.738979	0.809622
AC073167.1	-0.221869	1.64584e-215	3.72961e-213	0.362909	0.584779	0.487871	0.616414
AP000311.1	-0.222931	7.37791e-217	1.6948e-214	0.378921	0.601852	0.519085	0.632982
THSD7A	-0.223801	1.55267e-120	1.34557e-118	0.462649	0.68645	0.461264	0.568009
FLRT2	-0.223874	1.19491e-193	2.25139e-191	1.83013	2.05401	0.928615	0.960733
AC019197.1	-0.224361	4.43668e-174	6.73291e-172	0.445886	0.670247	0.522129	0.635399
HOMER1	-0.224757	2.41173e-192	4.49359e-190	1.16274	1.3875	0.858534	0.905489
DOK6	-0.226228	5.24954e-145	5.90802e-143	1.24073	1.46696	0.846709	0.898709
DPYD-AS1	-0.227687	5.67841e-179	9.02571e-177	0.294604	0.522291	0.398139	0.529922
ATP2B1	-0.228384	1.2926e-282	4.44663e-280	1.75569	1.98407	0.945309	0.980544
AC091885.2	-0.228404	4.2099e-170	6.19262e-168	0.407546	0.635951	0.488131	0.594187
CAMK2N1	-0.228818	8.32711e-277	2.7651e-274	0.579002	0.80782	0.775063	0.834562
CNTNAP5	-0.229406	7.79175e-107	5.74329e-105	2.13239	2.36179	0.946874	0.974707
GRM5-AS1	-0.229659	1.79259e-245	5.0949e-243	0.276465	0.506124	0.423528	0.568658
MT-ND3	-0.230165	1.5e-323	7.203e-321	0.587527	0.817692	0.927398	0.89411
GRIA4	-0.230663	4.9518e-161	6.53833e-159	2.25075	2.48141	0.94957	0.968457
OLFM1	-0.230758	1.5e-322	6.986e-320	0.727218	0.957977	0.814451	0.885325
CAMK4	-0.232482	2.57764e-202	5.30361e-200	1.2401	1.47258	0.873837	0.933318
MALAT1	-0.234797	0	0	5.83878	6.07357	0.999913	1
HS6ST3	-0.235461	7.38144e-131	7.30261e-129	2.68956	2.92502	0.945309	0.968693
CDH9	-0.236757	5.05916e-112	4.03027e-110	1.30239	1.53915	0.778193	0.853782
ST7-AS2	-0.237038	3.48901e-249	1.00874e-246	0.267406	0.504444	0.412486	0.560167
CBLN2	-0.237716	7.80239e-95	5.07125e-93	1.69653	1.93424	0.83271	0.874889
PTPRO	-0.238904	5.99706e-183	1.00565e-180	1.07864	1.31754	0.8028	0.861919
AC093607.1	-0.244368	4.60115e-104	3.29729e-102	0.516882	0.76125	0.376837	0.505395
PCDH9-AS4	-0.247618	6.16093e-272	1.9493e-269	0.260046	0.507664	0.383445	0.550793
LMO4	-0.247993	5.12453e-303	2.12181e-300	0.917294	1.16529	0.829667	0.894582
JPX	-0.250414	1.9105e-231	4.967e-229	0.966053	1.21647	0.809582	0.8845
DLGAP1-AS5	-0.250751	1.90287e-244	5.3182e-242	0.269175	0.519926	0.38701	0.542598
AC011287.1	-0.253051	1.04867e-111	8.27534e-110	1.79397	2.04702	0.858621	0.896999
AL354771.1	-0.253974	3.55591e-196	6.81475e-194	0.224363	0.478337	0.314929	0.466423
STRADB	-0.254031	1.3985e-264	4.26391e-262	0.43649	0.690521	0.574646	0.689818
NDST3	-0.257058	7.66812e-189	1.35354e-186	1.28735	1.54441	0.848361	0.914038
AC119868.2	-0.257496	1.90919e-243	5.29178e-241	0.234469	0.491965	0.342057	0.509286
PDE7B	-0.257608	8.57185e-183	1.43026e-180	0.651533	0.909141	0.59847	0.710394
PDZD2	-0.259835	6.23469e-78	3.12088e-76	1.68429	1.94413	0.835319	0.893756
AP000787.1	-0.260229	3.559546629e-314	1.5917343313443e-311	0.2565	0.516729	0.411356	0.580685
AL138828.1	-0.261564	7.99416e-224	1.94281e-221	0.224738	0.486302	0.309886	0.477979
GPC6	-0.262649	9.38753e-105	6.78532e-103	1.41475	1.6774	0.771498	0.814928
AL592043.1	-0.266364	1.00978e-244	2.84588e-242	0.253147	0.519512	0.363273	0.524851
AL139294.1	-0.267691	0	3.23797e-306	0.279516	0.547208	0.410399	0.584871
RAPH1	-0.269918	0	0	0.786391	1.05631	0.776019	0.864336
NELL1	-0.271722	2.54891e-136	2.62225e-134	1.2014	1.47313	0.751239	0.864159
AC097537.1	-0.272099	0	0	0.246471	0.51857	0.373533	0.563528
CALM2	-0.272443	0	0	0.540091	0.812534	0.763673	0.864866
AC004594.1	-0.273629	1.23725e-151	1.48727e-149	0.469503	0.743133	0.482741	0.583338
KIAA1217	-0.276575	5.61418e-126	5.23023e-124	1.23552	1.5121	0.739588	0.833736
AC004039.1	-0.278813	0	0	0.28529	0.564104	0.422398	0.599552
AC124312.2	-0.278814	3.75579e-298	1.44784e-295	0.345378	0.624192	0.466916	0.626083
KCNMA1-AS1	-0.27919	0	8.68451e-306	0.30262	0.58181	0.433962	0.598903
AC099788.1	-0.282177	1.23687e-289	4.55846e-287	0.348587	0.630763	0.447439	0.610813
AP003049.2	-0.287328	3.87349e-289	1.41206e-286	0.251057	0.538386	0.387271	0.547138
ARPP19	-0.288092	0	0	0.521154	0.809246	0.709417	0.808738
PLCB1	-0.289139	0	0	2.89825	3.18739	0.986871	0.996757
ANKUB1	-0.293128	0	3.74179e-306	0.471322	0.76445	0.550909	0.697424
TESPA1	-0.294556	1.7573e-267	5.45705e-265	0.805332	1.09989	0.689679	0.799245
GALNT13	-0.295211	1.21475e-196	2.35493e-194	0.954414	1.24963	0.709764	0.824657
AC009041.2	-0.299106	2.70091e-272	8.62698e-270	0.799868	1.09897	0.712286	0.812098
MEIS2	-0.302999	1.02129e-208	2.16785e-206	0.747964	1.05096	0.593861	0.734509
SDK1	-0.30757	2.2045e-130	2.16816e-128	0.788414	1.09598	0.597339	0.673191
PCDH7	-0.31089	9.80007e-212	2.16233e-209	2.01544	2.32633	0.905834	0.955427
CDH12	-0.31151	1.71575e-165	2.40765e-163	1.95463	2.26614	0.861577	0.928424
RAB11A	-0.314468	2.73975e-305	1.14857e-302	0.801893	1.11636	0.718372	0.830022
CHRM3-AS2	-0.315679	0	0	0.306359	0.622039	0.435527	0.614763
KCND2	-0.317065	2.24863e-299	8.97791e-297	1.99211	2.30917	0.943657	0.977773
MAN1A1	-0.321109	1.96178e-307	8.32836e-305	0.823748	1.14486	0.722198	0.823065
AC010127.1	-0.328628	1.0396152e-316	4.711704673e-314	0.608979	0.937607	0.600904	0.742881
C12orf40	-0.331528	0	0	0.450326	0.781854	0.511086	0.672307
FILIP1L	-0.335747	0	0	0.576771	0.912518	0.620555	0.748482
LINC00507	-0.337005	0	0	0.396791	0.733796	0.455613	0.634397
MGST1	-0.33817	0	0	0.465902	0.804072	0.550126	0.707034
SPRED1	-0.352083	0	0	0.613827	0.96591	0.689505	0.830317
AC008056.1	-0.353475	0	0	0.446773	0.800248	0.496392	0.664878
AC058822.1	-0.353707	0	0	0.520904	0.874611	0.584906	0.736926
UBE3A	-0.359071	0	0	1.30238	1.66145	0.867751	0.927893
MLIP	-0.360394	0	0	1.21317	1.57357	0.848361	0.927481
ENC1	-0.364723	0	0	0.823597	1.18832	0.782193	0.880667
AC001226.2	-0.369981	0	0	0.44691	0.816891	0.531606	0.711161
P2RY14	-0.374074	0	0	0.455175	0.829249	0.519781	0.688462
AC104827.1	-0.375532	0	0	0.587751	0.963283	0.592644	0.745829
CELF2-AS2	-0.390734	0	0	0.410539	0.801273	0.50213	0.698072
AP002370.2	-0.392195	0	0	0.547472	0.939666	0.555343	0.72708
AC079117.1	-0.397652	0	0	0.322717	0.72037	0.425354	0.635988
AC090579.1	-0.405579	0	0	0.773496	1.17907	0.636379	0.773716
AC023590.1	-0.416593	0	0	0.606272	1.02287	0.60586	0.768999
AC069437.1	-0.41661	0	0	0.578951	0.99556	0.610556	0.772478
SLC8A1-AS1	-0.424912	0	0	0.57014	0.995052	0.589253	0.761394
AC093879.1	-0.435976	0	0	0.539116	0.975092	0.567603	0.747656
CALM1	-0.449622	0	0	1.13035	1.57997	0.914268	0.96545
AC027288.3	-0.452115	0	0	0.85775	1.30986	0.656986	0.801898
PDE5A	-0.467867	0	0	0.676464	1.14433	0.61925	0.789635
PPFIA2-AS1	-0.468063	0	0	0.366285	0.834348	0.454134	0.688992
KCNMB2-AS1	-0.486659	0	0	0.79795	1.28461	0.578819	0.737574
AC090709.1	-0.490433	0	0	0.654442	1.14488	0.607947	0.77914
AC015923.1	-0.508612	0	0	0.549861	1.05847	0.561256	0.755616
AP001825.1	-0.515187	0	0	0.648998	1.16419	0.620642	0.784565
SNAP25-AS1	-0.526494	0	0	1.07663	1.60312	0.758891	0.879076
AC096576.3	-0.529036	0	0	0.615714	1.14475	0.578471	0.770473
LINC02306	-0.596188	0	0	0.680172	1.27636	0.461873	0.685868
CTNNA3	-0.614878	0	0	0.923403	1.53828	0.724893	0.863392
AC069228.1	-0.626331	0	0	0.667857	1.29419	0.593427	0.795
PCDH9-AS2	-0.647228	0	0	0.97486	1.62209	0.68081	0.836271
AC096576.2	-0.688675	0	0	0.780363	1.46904	0.607947	0.804257

## Sheet: SuppTable15c_ExcCTEvCtrl
Gene	Log2_FC	Pvalue	FDR	group1MeanExp	group2MeanExp	group1ExprPerc	group2ExprPerc
NRG1	0.413649	2.538e-169	3.78309e-167	1.72744	1.31379	0.743516	0.628678
CLSTN2	0.408421	2.23997e-285	7.99192e-283	1.41007	1.00164	0.82044	0.668121
SNTG1	0.382353	0	0	2.7038	2.32145	0.983736	0.963858
PTPRT	0.372096	1.21804e-205	2.36131e-203	1.60881	1.23671	0.825348	0.721007
KAZN	0.313651	1.63256e-221	3.75018e-219	2.46177	2.14812	0.970989	0.953364
SPOCK1	0.301492	2.30603e-207	4.52279e-205	1.30013	0.998643	0.825421	0.709746
DCC	0.279433	4.67053e-88	2.62379e-86	1.12871	0.849272	0.535018	0.407287
ANKRD30BL	0.275047	2.22149e-228	5.36002e-226	1.40858	1.13353	0.911136	0.825128
RIT2	0.274018	1.22663e-176	1.98738e-174	0.843313	0.569295	0.601832	0.444549
FMN1	0.261277	2.05547e-174	3.26713e-172	1.52131	1.26004	0.837802	0.760274
SPARCL1	0.257063	0	0	0.843045	0.585982	0.882491	0.876776
SOX5	0.256717	1.3584e-156	1.77268e-154	1.66431	1.40759	0.859048	0.79842
TFDP2	0.254384	2.19021e-283	7.6516e-281	1.23237	0.977988	0.894872	0.831732
RORA	0.252924	4.65547e-182	7.72946e-180	2.1155	1.86258	0.951648	0.949413
LRP1B	0.250575	1.71082e-208	3.39512e-206	3.01648	2.7659	0.988498	0.9898
KCNQ3	0.243963	7.03038e-232	1.74655e-229	1.94811	1.70415	0.950916	0.935617
KLHL29	0.241051	3.43565e-246	9.36786e-244	1.13582	0.894765	0.870916	0.780143
INPP4B	0.233378	1.68903e-124	1.57791e-122	1.0475	0.814119	0.719707	0.617652
HSPA12A	0.229898	1.19548e-289	4.35804e-287	1.51672	1.28683	0.92967	0.905312
RBFOX3	0.225535	5.36443e-254	1.57818e-251	1.83384	1.6083	0.959121	0.946878
POU6F2	0.225305	3.00632e-75	1.31455e-73	1.04736	0.822056	0.578168	0.46489
TENM4	0.22364	2.64002e-153	3.34117e-151	1.64471	1.42107	0.940073	0.89187
SLC35F1	0.223216	9.82111e-119	8.46737e-117	0.971233	0.748017	0.691209	0.554213
SLC24A2	0.222985	4.01272e-143	4.64064e-141	1.57285	1.34986	0.924322	0.874005
ZEB1	0.222712	8.73285e-136	9.38726e-134	1.0129	0.790192	0.710403	0.594364
MYRIP	0.222557	1.37751e-153	1.74996e-151	1.30344	1.08089	0.846227	0.78256
HIVEP3	0.220743	5.71288e-214	1.23612e-211	1.39604	1.1753	0.921392	0.871352
SRRM3	0.21984	2.94319e-261	8.97351e-259	1.1925	0.972656	0.906227	0.842403
AC092691.1	0.215837	3.70736e-158	4.95368e-156	2.02737	1.81153	0.94381	0.926007
AC006148.1	0.215685	2.57901e-165	3.74436e-163	0.976806	0.761121	0.795604	0.692884
MIR2052HG	0.21524	9.14928e-161	1.25758e-158	0.752143	0.536903	0.659267	0.527563
PDZRN4	0.212553	1.76651e-87	9.82509e-86	0.800679	0.588126	0.529084	0.40658
CACNA1B	0.211566	1.87850601635e-313	7.9748525033876e-311	2.12981	1.91825	0.97956	0.97341
RAP1GAP2	0.211531	2.56988e-200	4.815e-198	1.0528	0.841272	0.867766	0.771476
CNTN5	0.210125	2.06635e-54	5.85315e-53	1.51232	1.3022	0.744982	0.654855
PRUNE2	0.209365	1.89918e-192	3.35236e-190	0.791706	0.582341	0.763736	0.6229
ANKRD36	0.208999	1.97138e-239	5.08585e-237	1.43933	1.23033	0.95033	0.903956
CACNA1A	0.208866	3.9483e-263	1.22609e-260	1.9026	1.69373	0.945568	0.950298
SLIT1	0.207871	1.96094e-179	3.2397e-177	0.96723	0.759359	0.843736	0.720948
SNRPN	0.207529	6.91159e-196	1.25298e-193	0.939372	0.731843	0.81663	0.733919
MACROD2	0.206431	3.82128e-264	1.19774e-261	2.28321	2.07678	0.973919	0.975001
AC120193.1	0.205903	7.58433e-134	8.02408e-132	0.674753	0.46885	0.582784	0.444608
TOX	0.204243	4.10636e-107	3.02015e-105	0.699618	0.495375	0.510256	0.365839
SNED1	0.204027	5.26471e-170	7.95351e-168	0.914712	0.710685	0.795824	0.697306
LHFPL6	0.201871	1.73078e-129	1.72246e-127	0.734021	0.532149	0.607985	0.481104
PRKAG2	0.201538	1.02267e-193	1.83414e-191	1.34813	1.14659	0.914432	0.862921
GRIN1	0.200089	4.02261e-214	8.76041e-212	0.978116	0.778027	0.900073	0.800012
SCAPER	0.199834	2.87499e-204	5.4785e-202	1.209	1.00917	0.905421	0.841165
AC024901.1	0.198605	9.88771e-157	1.30045e-154	0.796185	0.597579	0.718315	0.592182
CLIP2	0.198592	1.09088e-235	2.75082e-233	0.673316	0.474724	0.762198	0.582749
PTPRN2	0.198046	0	0	2.28518	2.08714	0.978901	0.980072
ARL15	0.198004	5.91854e-145	6.91624e-143	1.63766	1.43965	0.929963	0.894759
ANKRD36C	0.197682	1.23509e-172	1.93562e-170	1.2636	1.06592	0.93326	0.866399
SGSM1	0.197593	3.17103e-212	6.64688e-210	0.949754	0.752162	0.852527	0.753552
AFF3	0.196904	2.26469e-255	6.72151e-253	2.01592	1.81902	0.963077	0.965391
OPCML	0.192394	0	0	3.52709	3.3347	0.995604	0.998585
DYNC1I1	0.189454	4.30644e-223	1.00999e-220	1.70399	1.51453	0.941392	0.924945
SNAP91	0.189014	1.63798e-213	3.49903e-211	1.59863	1.40962	0.951502	0.929544
TSHZ2	0.188287	8.79744e-71	3.52507e-69	0.551332	0.363046	0.326081	0.205236
LRRC4C	0.188028	7.3143e-99	4.84796e-97	2.31268	2.12465	0.96967	0.961913
PTPRK	0.187839	4.17674e-114	3.3273e-112	2.01507	1.82723	0.910696	0.905135
CADM1	0.186629	4.96697e-152	6.21576e-150	1.39137	1.20474	0.910256	0.866635
DPP10	0.186324	6.13934e-101	4.25416e-99	2.97553	2.7892	0.990403	0.98809
GRIP1	0.185778	2.99752e-80	1.44441e-78	1.13729	0.951515	0.813919	0.725724
MCF2L2	0.184981	8.58492e-196	1.54796e-193	1.25634	1.07135	0.902198	0.85561
AC109466.1	0.184942	1.799e-44	3.88755e-43	0.564463	0.379521	0.294212	0.202464
DNAH14	0.182713	7.5945e-169	1.12701e-166	0.489141	0.306428	0.515751	0.337067
CCDC3	0.182172	1.27036e-137	1.38779e-135	0.985033	0.802861	0.823736	0.745416
SYNPR	0.181641	4.98065e-87	2.73816e-85	0.590009	0.408368	0.511429	0.408231
KCNQ1OT1	0.181463	1.51796e-116	1.25084e-114	0.749609	0.568145	0.718242	0.582395
LSAMP	0.18045	8.01712e-146	9.43432e-144	3.15486	2.97441	0.989963	0.992041
CELF4	0.180189	1.73409e-118	1.47609e-116	1.35311	1.17292	0.923663	0.882495
CAMK2D	0.179122	1.95597e-111	1.51851e-109	0.818389	0.639267	0.698974	0.573846
RORB	0.178111	3.25934e-56	9.57195e-55	0.77595	0.59784	0.493993	0.403219
ELAVL3	0.177864	6.42973e-242	1.67163e-239	0.59345	0.415586	0.753333	0.578504
VPS53	0.177494	1.69863e-182	2.84843e-180	1.00827	0.830776	0.887619	0.801309
CERS4	0.176545	1.05832e-193	1.88798e-191	0.601992	0.425447	0.718828	0.535759
AGAP1	0.175514	2.71216e-243	7.16223e-241	1.7757	1.60018	0.950696	0.951418
SLC35F3	0.175016	1.78019e-89	1.01884e-87	1.81226	1.63724	0.939267	0.921172
RYR2	0.174303	6.35742e-197	1.16511e-194	2.64114	2.46684	0.985934	0.988267
GNAS	0.173543	2.86564e-71	1.16212e-69	0.245866	0.0723226	0.82044	0.806674
CCND3	0.172057	1.2943e-245	3.47266e-243	0.379368	0.207311	0.533773	0.329167
MCTP1	0.171843	2.3957e-109	1.81781e-107	1.75521	1.58337	0.925568	0.90602
AC103855.3	0.170227	1.97298e-186	3.42849e-184	0.462061	0.291834	0.559927	0.373209
AC016831.7	0.170034	2.27616e-262	7.00346e-260	2.34104	2.17101	0.970989	0.981605
AC025159.1	0.170015	1.83338e-96	1.17793e-94	0.853155	0.68314	0.739194	0.6512
ADCY9	0.169945	1.08418e-148	1.31743e-146	0.931937	0.761992	0.840293	0.752727
KCNB2	0.169676	3.70402e-83	1.89657e-81	1.55949	1.38982	0.885714	0.839455
FAM189A1	0.169585	6.15695e-117	5.09856e-115	0.898541	0.728957	0.799414	0.683038
CACNA1C	0.169365	7.87598e-258	2.37968e-255	2.41652	2.24716	0.978388	0.984022
MARCH1	0.16804	2.87575e-47	6.78248e-46	1.80976	1.64172	0.866007	0.807794
SPOCK3	0.167634	5.79098e-64	2.0168e-62	0.571587	0.403954	0.511429	0.43317
KCNH5	0.167403	4.86481e-85	2.59389e-83	0.915866	0.748463	0.703663	0.6002
ASTN2	0.164882	2.41486e-86	1.31476e-84	1.07406	0.909176	0.842418	0.765344
DNAH6	0.164783	8.47325e-118	7.17616e-116	0.751797	0.587014	0.739707	0.613525
MACF1	0.164173	3.35839e-168	4.96183e-166	1.55051	1.38634	0.955897	0.934202
SYN3	0.163379	2.10611e-107	1.55926e-105	1.97882	1.81544	0.912161	0.918637
TNRC6A	0.163371	1.56839e-242	4.10942e-240	1.97028	1.80691	0.968791	0.971759
MAPK10	0.163326	0	0	2.6423	2.47897	0.98989	0.992984
AP001347.1	0.163251	5.85458e-164	8.25004e-162	0.623254	0.460003	0.725641	0.564766
AEBP2	0.163146	4.39693e-159	5.97021e-157	1.55967	1.39652	0.930989	0.917635
CADPS	0.163036	1.18848e-142	1.36974e-140	2.14286	1.97982	0.971282	0.966865
ZFYVE28	0.162336	2.00314e-130	2.01141e-128	1.10144	0.9391	0.890696	0.821532
MYT1L	0.162206	2.24567e-244	5.9774e-242	2.30917	2.14696	0.981245	0.984081
CAMK2G	0.16203	7.66788e-190	1.34642e-187	0.573663	0.411633	0.708278	0.551795
GRM3	0.161822	3.69308e-65	1.32045e-63	0.955876	0.794053	0.674359	0.598432
RHBDL3	0.161351	6.15316e-167	8.97238e-165	0.450971	0.289619	0.55304	0.385473
UBE4B	0.161197	5.82688e-167	8.53371e-165	0.799203	0.638006	0.816703	0.705678
KSR2	0.159949	9.0894e-210	1.87019e-207	1.77254	1.61259	0.952234	0.951182
HS3ST4	0.159851	2.45162e-34	3.88025e-33	1.14995	0.990096	0.67956	0.646483
TTC7B	0.156739	2.88343e-141	3.25604e-139	0.949757	0.793019	0.860733	0.777784
CCDC88A	0.156174	1.6843e-121	1.50234e-119	1.42621	1.27004	0.948425	0.915925
MKLN1	0.155618	2.72331e-165	3.93683e-163	1.52892	1.3733	0.934945	0.920995
RAD9A	0.154657	5.91234e-136	6.37582e-134	0.788175	0.633518	0.82044	0.694299
CDH10	0.154522	5.43865e-89	3.10206e-87	1.53355	1.37903	0.910916	0.874889
SPAG16	0.15437	1.04389e-89	5.98459e-88	0.910257	0.755887	0.805055	0.714875
SEMA3A	0.153569	2.49141e-79	1.18185e-77	0.387729	0.234159	0.358462	0.244915
UBA6-AS1	0.153435	2.75599e-87	1.52526e-85	0.928787	0.775352	0.792381	0.688108
MROH1	0.153398	1.5275e-157	2.02487e-155	0.685627	0.532229	0.780147	0.635163
CASTOR3	0.153309	1.30362e-164	1.85258e-162	0.633739	0.48043	0.767326	0.611403
BNIP3L	0.153048	7.95499e-133	8.28554e-131	0.754558	0.60151	0.787399	0.692589
BICD1	0.151563	2.27617e-101	1.58378e-99	1.14819	0.99663	0.878681	0.814398
GRK3	0.151553	6.26059e-110	4.77199e-108	1.02585	0.874293	0.863443	0.797241
CNTNAP2	0.151466	6.9455e-135	7.41841e-133	3.5376	3.38614	0.99641	0.998408
NEK1	0.15143	1.74125e-129	1.72775e-127	0.773253	0.621823	0.801685	0.682861
GRM8	0.151412	6.94034e-91	4.05514e-89	0.499412	0.348	0.442564	0.308354
CTIF	0.150539	6.03317e-129	5.86494e-127	0.97552	0.824981	0.865934	0.789635
MAGI3	0.150474	1.26907e-84	6.71326e-83	1.06408	0.913609	0.858462	0.783798
C9orf84	-0.151942	3.46933e-129	3.40218e-127	0.147802	0.299744	0.259853	0.385237
GALNT13	-0.15204	4.33208e-62	1.43566e-60	1.09759	1.24963	0.785495	0.824657
AL590006.1	-0.15248	1.83229e-98	1.20967e-96	0.220905	0.373385	0.309597	0.415895
SLF1	-0.152709	1.2488e-144	1.45425e-142	0.672808	0.825517	0.765934	0.792288
FLRT2	-0.152878	2.30064e-89	1.31446e-87	1.90113	2.05401	0.938681	0.960733
AC011824.2	-0.15294	3.32646e-146	3.92827e-144	0.14852	0.30146	0.258608	0.395437
AC010275.1	-0.153077	2.01848e-158	2.70783e-156	0.0937039	0.24678	0.184322	0.337008
P4HA3	-0.153303	3.11936e-152	3.91825e-150	0.135656	0.288959	0.255971	0.392724
RHD	-0.155163	1.39623e-208	2.80399e-206	0.0346234	0.189787	0.090696	0.280526
AC012358.3	-0.155297	1.32452e-156	1.73522e-154	0.191577	0.346874	0.334505	0.462001
AC026316.5	-0.156459	1.10386e-122	1.00058e-120	0.173665	0.330123	0.346813	0.444137
AC131571.1	-0.15734	4.1193e-151	5.0979e-149	0.142056	0.299396	0.25641	0.392783
CREG2	-0.157385	9.70966e-165	1.38571e-162	0.569184	0.726569	0.724469	0.77124
OPRM1	-0.158312	5.62131e-95	3.56385e-93	0.467706	0.626018	0.541026	0.613525
TOMM20	-0.158959	8.00533e-218	1.76633e-215	0.333302	0.492261	0.606007	0.683509
MAN1A1	-0.159507	9.35122e-80	4.46754e-78	0.98535	1.14486	0.770403	0.823065
KCND2	-0.159944	2.00983e-74	8.66397e-73	2.14923	2.30917	0.951648	0.977773
AL138799.4	-0.160225	6.2201e-161	8.58476e-159	0.121078	0.281303	0.216337	0.367549
NLK	-0.160701	6.51238e-138	7.16105e-136	1.51124	1.67194	0.920952	0.945876
AC011287.2	-0.162292	6.31818e-172	9.85577e-170	0.0844943	0.246786	0.153626	0.320382
ETV5	-0.162619	9.24911e-142	1.05509e-139	0.332304	0.494924	0.468205	0.572608
PCDH7	-0.162735	2.86403e-63	9.78147e-62	2.16359	2.32633	0.931941	0.955427
SDK1	-0.162848	1.46888e-40	2.83939e-39	0.933136	1.09598	0.637216	0.673191
AP002518.2	-0.163739	1.20832e-152	1.52348e-150	0.146261	0.31	0.290183	0.414127
AC107068.2	-0.163912	1.95812e-175	3.14218e-173	0.150374	0.314286	0.264615	0.415659
DOCK2	-0.164401	1.04413e-138	1.15572e-136	0.134183	0.298583	0.23685	0.369848
AL162426.1	-0.16491	1.66655e-171	2.58763e-169	0.144909	0.309819	0.270183	0.414244
IGSF10	-0.165183	8.15402e-174	1.28995e-171	0.132407	0.29759	0.260293	0.404575
RFTN1	-0.165266	1.12518e-140	1.26632e-138	0.884933	1.0502	0.811648	0.838571
AP003086.2	-0.165973	7.86378e-129	7.60045e-127	0.157687	0.323659	0.276557	0.394198
RFX4	-0.166342	1.33058e-114	1.0625e-112	0.161448	0.32779	0.28359	0.391722
SRSF7	-0.167984	4.59117e-182	7.66063e-180	0.306352	0.474336	0.507326	0.597665
CCDC65	-0.168704	8.36888e-171	1.2758e-168	0.256516	0.42522	0.425788	0.536112
MT-ATP6	-0.169864	1.697329022582e-311	0	0.264582	0.434446	0.934945	0.881375
ZNF451-AS1	-0.170293	1.62905e-184	2.77336e-182	0.158477	0.32877	0.280293	0.430812
OLFM1	-0.171058	6.39677e-202	1.21206e-199	0.786918	0.957977	0.840293	0.885325
ATP2B1	-0.171462	1.37847e-204	2.64179e-202	1.81261	1.98407	0.965128	0.980544
AL158840.1	-0.171884	5.14975e-220	1.16698e-217	0.132179	0.304063	0.230916	0.411002
AC011900.1	-0.172365	1.35384e-154	1.73302e-152	0.196514	0.368879	0.300879	0.436236
AC011369.1	-0.172903	2.30879e-150	2.826e-148	0.152628	0.325531	0.269451	0.40145
AC009554.1	-0.173283	5.49009e-200	1.02293e-197	0.159983	0.333266	0.286667	0.443193
NOVA1	-0.173581	1.67356e-154	2.13414e-152	1.48724	1.66082	0.928132	0.953128
AC103853.1	-0.173839	9.66391e-190	1.68806e-187	0.0979364	0.271775	0.179927	0.350274
GALNTL6	-0.176692	1.69658e-62	5.6843e-61	1.75394	1.93064	0.862857	0.898886
IPO9-AS1	-0.177379	1.81218e-183	3.05411e-181	0.194921	0.3723	0.35304	0.478097
AC098617.1	-0.177446	1.92255e-167	2.82801e-165	0.179605	0.35705	0.283077	0.427864
MTCP1	-0.177527	2.94633e-199	5.45934e-197	0.142747	0.320274	0.258388	0.417841
ZFPM2	-0.17753	9.89703e-102	6.90076e-100	1.5406	1.71813	0.890183	0.927068
CAMK2N1	-0.177874	1.22874e-200	2.31514e-198	0.629946	0.80782	0.784249	0.834562
CDH9	-0.180064	6.44649e-68	2.42108e-66	1.35908	1.53915	0.802344	0.853782
RERG	-0.180163	3.40493e-165	4.90106e-163	0.211658	0.391821	0.327912	0.464654
PPP2R3A	-0.181388	7.87083e-137	8.54277e-135	0.482802	0.66419	0.609231	0.667708
RSRP1	-0.18449	1.92845e-215	4.22721e-213	0.819174	1.00366	0.833407	0.850245
MAML3	-0.18489	9.28018e-101	6.41729e-99	0.381854	0.566744	0.463223	0.539945
AC024145.1	-0.186702	1.38278e-147	1.66818e-145	0.162092	0.348794	0.237802	0.380815
PDXDC1	-0.186708	1.30373e-185	2.23084e-183	0.727563	0.914271	0.790989	0.819881
WSB1	-0.187792	2.98707e-227	7.15574e-225	0.679203	0.866996	0.775385	0.819881
GPSM2	-0.188144	6.99209e-212	1.45653e-209	0.172442	0.360586	0.350403	0.48417
LINC00508	-0.188473	2.35382e-193	4.17684e-191	0.100635	0.289109	0.182711	0.351984
AL450384.2	-0.188799	4.58572e-186	7.92763e-184	0.306378	0.495178	0.474432	0.579919
TESPA1	-0.189119	2.89994e-126	2.7474e-124	0.910769	1.09989	0.736777	0.799245
OTOGL	-0.189263	2.17176e-121	1.92689e-119	0.403523	0.592786	0.465495	0.555687
AC104365.1	-0.189778	3.3347e-221	7.60811e-219	0.168482	0.358261	0.27304	0.447615
KLHL28	-0.190628	1.66461e-219	3.74683e-217	0.317267	0.507895	0.516264	0.61323
LCA5	-0.191499	5.83122e-184	9.87715e-182	0.332956	0.524455	0.51956	0.600554
THSD7A	-0.193008	8.4192e-98	5.51491e-96	0.493442	0.68645	0.472601	0.568009
SPRED2	-0.193039	2.19209e-197	4.03946e-195	0.639459	0.832498	0.719487	0.776959
RTN4	-0.19367	1.98336e-273	6.6518e-271	1.18439	1.37806	0.925861	0.956842
P2RY12	-0.19409	1.5774e-218	3.50349e-216	0.136441	0.330531	0.246593	0.415836
HS6ST3	-0.196025	1.0231e-71	4.19984e-70	2.72899	2.92502	0.947619	0.968693
MLIP	-0.197825	4.07961e-148	4.93943e-146	1.37574	1.57357	0.895531	0.927481
AC006059.1	-0.199908	1.08375e-251	3.13335e-249	0.212216	0.412124	0.379194	0.528389
AL078459.1	-0.200642	9.87065e-214	2.12206e-211	0.184244	0.384886	0.31304	0.465539
PRSS51	-0.200953	7.87422e-223	1.82128e-220	0.282869	0.483822	0.39619	0.553859
SLC22A24	-0.201815	3.78064e-178	6.15511e-176	0.155113	0.356929	0.235311	0.391251
CALM2	-0.208477	0	0	0.604057	0.812534	0.778535	0.864866
MAK	-0.208547	4.98207e-223	1.16034e-220	0.334723	0.54327	0.484322	0.604799
PTGR1	-0.208648	8.40589e-281	2.90636e-278	0.346495	0.555143	0.572894	0.680384
CDH12	-0.210705	2.99801e-93	1.81493e-91	2.05543	2.26614	0.891648	0.928424
TIMP3	-0.21129	7.13755e-208	1.40811e-205	0.30292	0.51421	0.427766	0.561523
BCL2L14	-0.21223	1.34417e-264	4.2529e-262	0.218663	0.430893	0.336777	0.515595
CGGBP1	-0.214154	7.03722e-280	2.40831e-277	0.270744	0.484898	0.468059	0.598373
SLC22A25	-0.215281	2.08841e-212	4.43298e-210	0.135154	0.350434	0.214286	0.388479
BAALC-AS1	-0.216212	8.77633e-226	2.08752e-223	0.267816	0.484028	0.429817	0.554331
AC117944.1	-0.217803	2.3791e-257	7.12412e-255	0.16942	0.387223	0.274212	0.458051
FGF12-AS1	-0.217945	2.73182e-265	8.80959e-263	0.181148	0.399093	0.307179	0.480396
LINC00507	-0.218746	1.77144e-161	2.46516e-159	0.51505	0.733796	0.530403	0.634397
KIAA1217	-0.220259	1.2429e-91	7.31304e-90	1.29184	1.5121	0.769084	0.833736
SPRED1	-0.222055	7.36457e-254	2.14776e-251	0.743856	0.96591	0.778974	0.830317
AL359706.1	-0.22622	1.16919e-296	4.40587e-294	0.220348	0.446568	0.348938	0.53228
AP001011.1	-0.226449	2.01715e-307	8.15074e-305	0.186299	0.412748	0.323736	0.50852
DLGAP1-AS4	-0.226587	1.69944e-237	4.31786e-235	0.71452	0.941107	0.738168	0.809622
LRTM1	-0.22916	4.57188e-248	1.2672e-245	0.260976	0.490137	0.392088	0.544072
AC130650.1	-0.230618	5.36473e-300	2.04457e-297	0.207211	0.437829	0.334505	0.518012
AC002429.2	-0.234779	1.637e-301	6.31053e-299	0.206868	0.441646	0.344835	0.527151
AC103770.1	-0.236061	3.1617e-285	1.11618e-282	0.170967	0.407028	0.278095	0.467897
AC084361.1	-0.236436	2.86806e-286	1.03429e-283	0.175075	0.411511	0.286007	0.474088
BASP1	-0.238819	6.13373e-304	2.39201e-301	1.28974	1.52856	0.906374	0.938624
DIAPH2-AS1	-0.241642	1.24766e-245	3.37451e-243	0.181423	0.423065	0.269158	0.44791
AL596451.1	-0.242249	6.5251e-250	1.85457e-247	0.302589	0.544837	0.390256	0.552798
ARPP19	-0.245637	0	0	0.563609	0.809246	0.732747	0.808738
RAPH1	-0.247999	1.435660696923e-311	0	0.80831	1.05631	0.798974	0.864336
AC009041.2	-0.248543	2.79783e-209	5.68689e-207	0.850431	1.09897	0.719121	0.812098
AC027018.1	-0.250153	3.7386e-320	1.649807e-317	0.276937	0.527089	0.396337	0.579565
ABCB1	-0.250257	0	0	0.220911	0.471168	0.340293	0.545487
CHST9	-0.250559	9.99458e-229	2.4467e-226	0.236178	0.486737	0.328938	0.486705
AP000787.1	-0.254625	0	0	0.262104	0.516729	0.397363	0.580685
LINC00599	-0.255093	0	0	0.738118	0.993211	0.791282	0.836861
CRLF3	-0.25625	0	1.5e-323	0.608205	0.864455	0.712308	0.791345
DPYD-AS1	-0.256719	1.53434e-267	4.99598e-265	0.265571	0.522291	0.354579	0.529922
AC011287.1	-0.262214	2.86301e-123	2.63068e-121	1.78481	2.04702	0.863077	0.896999
AC119868.2	-0.266122	3.54858e-305	1.40014e-302	0.225843	0.491965	0.310916	0.509286
ST7-AS2	-0.2663	0	0	0.238144	0.504444	0.358022	0.560167
AL138828.1	-0.275365	1.22099e-277	4.13632e-275	0.210936	0.486302	0.295824	0.477979
IL7	-0.275912	0	0	0.277436	0.553348	0.371648	0.579388
GRM5-AS1	-0.27749	0	0	0.228634	0.506124	0.350842	0.568658
DLGAP1-AS5	-0.279201	0	0	0.240726	0.519926	0.32696	0.542598
AL035427.1	-0.279467	0	0	0.221474	0.500941	0.323223	0.548494
GPC6	-0.281526	8.15485e-126	7.70415e-124	1.39588	1.6774	0.764322	0.814928
AP000311.1	-0.281915	0	0	0.319937	0.601852	0.453553	0.632982
AP001831.1	-0.283734	0	0	0.32166	0.605394	0.450623	0.629031
AC073167.1	-0.283998	0	0	0.30078	0.584779	0.404469	0.616414
PCDH9-AS4	-0.285205	0	0	0.222459	0.507664	0.321538	0.550793
AC091885.2	-0.290993	3.124e-319	1.3606759e-316	0.344958	0.635951	0.413407	0.594187
AL354771.1	-0.293403	5.66632e-318	2.436372565e-315	0.184934	0.478337	0.260293	0.466423
AC019197.1	-0.294009	0	0	0.376238	0.670247	0.448059	0.635399
AL592043.1	-0.294537	0	0	0.224975	0.519512	0.309524	0.524851
AC097537.1	-0.299712	0	0	0.218857	0.51857	0.315092	0.563528
ENC1	-0.303145	0	0	0.885176	1.18832	0.803956	0.880667
JPX	-0.303834	0	0	0.912633	1.21647	0.819634	0.8845
STRADB	-0.305438	0	0	0.385084	0.690521	0.537802	0.689818
AL139294.1	-0.307034	0	0	0.240174	0.547208	0.356923	0.584871
LINC00513	-0.308043	8.41980531977e-313	3.52979288517716e-310	0.669002	0.977045	0.652234	0.76729
AC004039.1	-0.308257	0	0	0.255847	0.564104	0.349744	0.599552
AP003049.2	-0.308923	0	0	0.229463	0.538386	0.340806	0.547138
MT-ND3	-0.309313	0	0	0.508379	0.817692	0.942857	0.89411
KCNMA1-AS1	-0.309713	0	0	0.272097	0.58181	0.37663	0.598903
AC124312.2	-0.333991	0	0	0.290201	0.624192	0.391722	0.626083
AC099788.1	-0.341419	0	0	0.289345	0.630763	0.371795	0.610813
CHRM3-AS2	-0.350695	0	0	0.271343	0.622039	0.379927	0.614763
AC004594.1	-0.357118	4.4879e-306	1.79185e-303	0.386014	0.743133	0.41707	0.583338
ANKUB1	-0.371719	0	0	0.392731	0.76445	0.481099	0.697424
MALAT1	-0.372997	0	0	5.70057	6.07357	1	1
MGST1	-0.375957	0	0	0.428115	0.804072	0.507912	0.707034
C12orf40	-0.381524	0	0	0.40033	0.781854	0.453187	0.672307
CALM1	-0.402541	0	0	1.17743	1.57997	0.929817	0.96545
AC058822.1	-0.409464	0	0	0.465146	0.874611	0.53033	0.736926
AC010127.1	-0.410996	0	0	0.526612	0.937607	0.526813	0.742881
AC001226.2	-0.422219	0	0	0.394671	0.816891	0.458755	0.711161
AC079117.1	-0.424344	0	0	0.296025	0.72037	0.37033	0.635988
AC008056.1	-0.424838	0	0	0.37541	0.800248	0.427473	0.664878
P2RY14	-0.43183	0	0	0.397419	0.829249	0.454799	0.688462
FILIP1L	-0.432597	0	0	0.479921	0.912518	0.560147	0.748482
LINC02306	-0.443448	5.78237e-270	1.90127e-267	0.832912	1.27636	0.522491	0.685868
CELF2-AS2	-0.443483	0	0	0.357789	0.801273	0.439194	0.698072
RAB11A	-0.459857	0	0	0.656504	1.11636	0.681612	0.830022
AC104827.1	-0.461685	0	0	0.501598	0.963283	0.522857	0.745829
SLC8A1-AS1	-0.463019	0	0	0.532033	0.995052	0.555751	0.761394
AP002370.2	-0.474847	0	0	0.464819	0.939666	0.496703	0.72708
AC069437.1	-0.479261	0	0	0.516299	0.99556	0.566886	0.772478
PPFIA2-AS1	-0.496571	0	0	0.337776	0.834348	0.392234	0.688992
UBE3A	-0.498287	0	0	1.16316	1.66145	0.870183	0.927893
AC023590.1	-0.508829	0	0	0.514036	1.02287	0.529158	0.768999
AC093879.1	-0.5427	0	0	0.432392	0.975092	0.477436	0.747656
AC090579.1	-0.553457	0	0	0.625618	1.17907	0.5663	0.773716
AC015923.1	-0.558635	0	0	0.499838	1.05847	0.5	0.755616
PDE5A	-0.571201	0	0	0.57313	1.14433	0.561612	0.789635
KCNMB2-AS1	-0.577746	0	0	0.706864	1.28461	0.563736	0.737574
AC090709.1	-0.579569	0	0	0.565306	1.14488	0.551648	0.77914
AC027288.3	-0.580041	0	0	0.729824	1.30986	0.608278	0.801898
AP001825.1	-0.609791	0	0	0.554394	1.16419	0.550696	0.784565
AC096576.3	-0.63385	0	0	0.5109	1.14475	0.492747	0.770473
SNAP25-AS1	-0.671586	0	0	0.931534	1.60312	0.742637	0.879076
CTNNA3	-0.689277	0	0	0.849004	1.53828	0.729817	0.863392
AC069228.1	-0.703788	0	0	0.590401	1.29419	0.534505	0.795
PCDH9-AS2	-0.794164	0	0	0.827924	1.62209	0.617289	0.836271
AC096576.2	-0.803175	0	0	0.665863	1.46904	0.528938	0.804257

## Sheet: SuppTable15d_ExcCTEvRHI
Gene	Log2_FC	Pvalue	FDR	group1MeanExp	group2MeanExp	group1ExprPerc	group2ExprPerc
CBLN2	0.203758	2.33841e-65	1.17053e-62	1.90029	1.69653	0.849597	0.83271
HS3ST4	0.200719	5.36704e-54	1.875e-51	1.14995	0.949227	0.67956	0.586992
NDST3	0.187156	1.64789e-92	1.97382e-89	1.47451	1.28735	0.88652	0.848361
PLCB1	0.185647	2.01699e-191	9.66367e-188	3.0839	2.89825	0.991795	0.986871
ATRNL1	0.182848	3.50512e-219	2.93887e-215	3.14937	2.96653	0.991575	0.986958
RPS27A	0.181599	3.51707e-08	6.13712e-07	0.236736	0.0551371	0.423736	0.421702
SPARCL1	0.172675	1.2759e-113	2.03768e-110	0.843045	0.670369	0.882491	0.896531
LRRTM3	0.172011	2.87981e-116	5.68136e-113	1.7245	1.55249	0.937729	0.91166
AC025159.1	0.169875	3.7699e-79	3.16088e-76	0.853155	0.68328	0.739194	0.689592
AL117329.1	0.169867	1.69596e-47	4.58703e-45	1.39985	1.22998	0.753114	0.699678
NELL1	0.167416	3.35698e-49	1.00524e-46	1.36882	1.2014	0.829377	0.751239
MEIS2	0.165202	1.57148e-52	5.27044e-50	0.913166	0.747964	0.650989	0.593861
PTPRO	0.164256	7.76793e-80	6.68002e-77	1.2429	1.07864	0.854945	0.8028
SLC8A1	0.16401	1.44107e-109	2.10133e-106	2.44076	2.27675	0.976557	0.966699
MLIP	0.162569	4.63767e-72	2.99112e-69	1.37574	1.21317	0.895531	0.848361
PEBP1	0.16205	8.56216e-229	9.57192e-225	0.193965	0.0319154	0.646081	0.617077
RBFOX3	0.162048	4.50134e-88	5.03219e-85	1.83384	1.67179	0.959121	0.926006
MAN1A1	0.161602	1.43874e-67	7.65913e-65	0.98535	0.823748	0.770403	0.722198
KCND2	0.157122	2.03834e-70	1.24294e-67	2.14923	1.99211	0.951648	0.943657
LINC02306	0.15274	3.37172e-30	3.80744e-28	0.832912	0.680172	0.522491	0.461873
SLC1A2	-0.150218	4.45115e-71	2.81665e-68	0.298436	0.448655	0.649817	0.695679
ARL17B	-0.159182	4.74548e-115	7.9798e-112	0.284688	0.44387	0.37956	0.517259
CCBE1	-0.163922	1.69986e-56	6.78689e-54	0.334971	0.498893	0.31619	0.412573
ZDHHC11B	-0.165215	8.73943e-125	1.95402e-121	0.604038	0.769253	0.729963	0.771759
WWOX	-0.169116	3.64982e-69	2.11048e-66	1.09183	1.26094	0.808059	0.850448
ZEB1	-0.169528	6.3995e-65	3.11053e-62	1.0129	1.18243	0.710403	0.788105
QKI	-0.179922	1.85513e-85	1.88537e-82	0.264379	0.444301	0.600293	0.611512
SGCZ	-0.193733	7.92095e-55	2.88753e-52	0.795428	0.989161	0.539414	0.622902
NRG1	-0.203814	3.53601e-33	5.02503e-31	1.72744	1.93126	0.743516	0.813234
ANKRD36B	-0.241723	7.39354e-294	2.47965e-289	0.729575	0.971298	0.795751	0.860186
ERBB4	-0.276093	2.25808e-68	1.2415e-65	0.117239	0.393332	0.408205	0.436484
CNTN5	-0.311838	1.32275e-89	1.52974e-86	1.51232	1.82416	0.744982	0.843753

## Sheet: SuppTable15e_ExcCTERHIvCtrl
Gene	Log2_FC	Pvalue	FDR	group1MeanExp	group2MeanExp	group1ExprPerc	group2ExprPerc
NRG1	0.506849	0	0	1.82064	1.31379	0.775397	0.628678
CLSTN2	0.456986	0	0	1.45863	1.00164	0.826289	0.668121
PTPRT	0.429143	0	0	1.66585	1.23671	0.839808	0.721007
SNTG1	0.367022	0	0	2.68847	2.32145	0.982347	0.963858
KAZN	0.360078	0	0	2.5082	2.14812	0.973838	0.953364
CNTN5	0.352721	6.93469e-191	7.99229e-189	1.65492	1.3022	0.790148	0.654855
SPOCK1	0.338564	0	0	1.33721	0.998643	0.838297	0.709746
ZEB1	0.300234	1e-323	2.317e-321	1.09043	0.790192	0.745935	0.594364
DCC	0.293657	3.28856e-134	2.27876e-132	1.14293	0.849272	0.548805	0.407287
RIT2	0.293055	1.2763e-287	2.95204e-285	0.86235	0.569295	0.624906	0.444549
SOX5	0.288197	2.47764e-253	4.46747e-251	1.69579	1.40759	0.872212	0.79842
KCNQ3	0.286222	0	0	1.99037	1.70415	0.954316	0.935617
MYRIP	0.272163	1.85066e-303	4.73796e-301	1.35305	1.08089	0.859568	0.78256
PDZRN4	0.269911	3.60293e-197	4.37808e-195	0.858037	0.588126	0.567612	0.40658
RORA	0.266045	2.30121e-279	4.88467e-277	2.12862	1.86258	0.955071	0.949413
SLC35F1	0.259822	2.33464e-215	3.33189e-213	1.00784	0.748017	0.709872	0.554213
AC120193.1	0.255269	7.86831e-268	1.53423e-265	0.724119	0.46885	0.610513	0.444608
FMN1	0.250772	6.2502e-212	8.77068e-210	1.51081	1.26004	0.842312	0.760274
LRP1B	0.250663	1.44998e-283	3.22048e-281	3.01657	2.7659	0.98839	0.9898
POU6F2	0.244341	1.10356e-124	6.94394e-123	1.0664	0.822056	0.603038	0.46489
PRUNE2	0.24396	0	0	0.826301	0.582341	0.769393	0.6229
ARL15	0.23572	3.12573e-281	6.80719e-279	1.67537	1.43965	0.927915	0.894759
INPP4B	0.234654	9.90894e-176	1.03528e-173	1.04877	0.814119	0.722516	0.617652
MACROD2	0.234587	0	0	2.31137	2.07678	0.975349	0.975001
TENM4	0.233483	5.58931e-238	9.05577e-236	1.65455	1.42107	0.933402	0.89187
SYNPR	0.232692	7.07255e-199	8.75274e-197	0.64106	0.408368	0.542046	0.408231
AC109466.1	0.231897	1.93443e-89	7.70511e-88	0.611418	0.379521	0.315693	0.202464
PTPRK	0.226358	9.97274e-219	1.48651e-216	2.05359	1.82723	0.913164	0.905135
KLHL29	0.223274	5.23825e-282	1.15579e-279	1.11804	0.894765	0.861039	0.780143
DPP10	0.221062	7.83623e-196	9.41977e-194	3.01026	2.7892	0.990815	0.98809
SLC24A2	0.219531	8.07406e-196	9.67099e-194	1.56939	1.34986	0.91881	0.874005
LRRC4C	0.219252	3.171e-176	3.3234e-174	2.3439	2.12465	0.970498	0.961913
ANKRD30BL	0.219198	1.42138e-194	1.67853e-192	1.35273	1.13353	0.892132	0.825128
SLIT1	0.219032	4.62621e-271	9.40327e-269	0.978392	0.759359	0.840245	0.720948
TSHZ2	0.218538	1.90104e-134	1.32003e-132	0.581584	0.363046	0.351079	0.205236
HIVEP3	0.218276	1.36953e-288	3.18968e-286	1.39358	1.1753	0.913562	0.871352
CAMK2D	0.216962	6.0607e-211	8.33049e-209	0.856229	0.639267	0.715956	0.573846
AC092691.1	0.214929	1.14812e-216	1.66692e-214	2.02646	1.81153	0.943899	0.926007
DNAH14	0.213174	1.75048e-296	4.28524e-294	0.519601	0.306428	0.538348	0.337067
RAP1GAP2	0.20879	5.64104e-261	1.05692e-258	1.05006	0.841272	0.859608	0.771476
TFDP2	0.208046	1.89034e-266	3.64357e-264	1.18603	0.977988	0.881873	0.831732
LHFPL6	0.207389	1.89273e-189	2.12302e-187	0.739539	0.532149	0.620651	0.481104
ANKRD36C	0.206797	6.90799e-270	1.37089e-267	1.27271	1.06592	0.924218	0.866399
GRM8	0.205184	1.05817e-206	1.40272e-204	0.553183	0.348	0.480577	0.308354
SNED1	0.204327	1.41815e-225	2.16191e-223	0.915012	0.710685	0.787961	0.697306
CACNA1A	0.203988	0	0	1.89772	1.69373	0.944654	0.950298
TOX	0.20025	4.97341e-152	4.18041e-150	0.695625	0.495375	0.517872	0.365839
WWOX	0.199843	3.63916e-162	3.39028e-160	1.16916	0.969318	0.827442	0.753788
CADM1	0.197296	2.40163e-216	3.4569e-214	1.40203	1.20474	0.906246	0.866635
CAMK2G	0.193482	0	0	0.605115	0.411633	0.720886	0.551795
MARCH1	0.192659	2.4451e-73	7.57892e-72	1.83438	1.64172	0.877222	0.807794
SRRM3	0.191537	8.47524e-264	1.59687e-261	1.16419	0.972656	0.897658	0.842403
DYNC1I1	0.189911	4.4322802515e-314	1.1891985206284e-311	1.70445	1.51453	0.936225	0.924945
LSAMP	0.189603	1.2819e-217	1.89394e-215	3.16402	2.97441	0.991809	0.992041
PRKAG2	0.189421	3.6601e-239	5.98792e-237	1.33601	1.14659	0.902827	0.862921
CCDC3	0.18779	2.84139e-196	3.42787e-194	0.990651	0.802861	0.825295	0.745416
MACF1	0.187048	3.12754e-291	7.60083e-289	1.57339	1.38634	0.952964	0.934202
CELF4	0.186941	3.82084e-172	3.88313e-170	1.35986	1.17292	0.916504	0.882495
CACNA1B	0.186025	0	0	2.10427	1.91825	0.97189	0.97341
CLIP2	0.18545	3.02502e-271	6.22412e-269	0.660174	0.474724	0.751938	0.582749
SCAPER	0.184306	1.05397e-233	1.66736e-231	1.19347	1.00917	0.895392	0.841165
KCNQ1OT1	0.184103	7.1835e-164	6.78649e-162	0.752249	0.568145	0.717586	0.582395
OPCML	0.183667	0	0	3.51837	3.3347	0.996263	0.998585
DNAH6	0.182127	5.62403e-190	6.3508e-188	0.769141	0.587014	0.743509	0.613525
RORB	0.181676	1.06442e-87	4.12225e-86	0.779516	0.59784	0.507972	0.403219
CDHR3	0.180725	2.37353e-251	4.18966e-249	0.466316	0.285591	0.540297	0.359884
SGSM1	0.179869	9.36362e-233	1.46746e-230	0.93203	0.752162	0.844579	0.753552
GRIP1	0.17882	4.23213e-100	1.98792e-98	1.13034	0.951515	0.80967	0.725724
PID1	0.178496	1.96102e-160	1.79206e-158	0.697698	0.519201	0.633454	0.490242
SPARCL1	0.178102	5.00643e-228	7.77341e-226	0.764084	0.585982	0.888911	0.876776
MIR2052HG	0.177736	2.22953e-154	1.91238e-152	0.714639	0.536903	0.648404	0.527563
ANKRD36B	0.177551	5.77173e-221	8.68037e-219	0.840109	0.662559	0.825216	0.716585
ASTN2	0.176745	5.32787e-134	3.67667e-132	1.08592	0.909176	0.83774	0.765344
CERS4	0.176276	3.50791e-244	5.97199e-242	0.601723	0.425447	0.711264	0.535759
FAM189A1	0.175932	1.20954e-162	1.13312e-160	0.904889	0.728957	0.792016	0.683038
HSPA12A	0.17514	1.31776e-241	2.19876e-239	1.46197	1.28683	0.920003	0.905312
MCF2L2	0.174263	7.17269e-233	1.12938e-230	1.24562	1.07135	0.897539	0.85561
AP001347.1	0.173823	1.1512e-239	1.8926e-237	0.633826	0.460003	0.726572	0.564766
SEMA3A	0.173275	4.29308e-143	3.20671e-141	0.407435	0.234159	0.379746	0.244915
CCDC88A	0.173225	7.10152e-212	9.92379e-210	1.44326	1.27004	0.942269	0.915925
MCTP1	0.172758	6.58005e-155	5.6585e-153	1.75613	1.58337	0.921991	0.90602
SNAP91	0.172307	8.71115e-254	1.57921e-251	1.58192	1.40962	0.941871	0.929544
GRM3	0.171765	2.03593e-102	9.91016e-101	0.965819	0.794053	0.689078	0.598432
BICD1	0.171368	8.7916e-173	9.01691e-171	1.168	0.99663	0.880005	0.814398
SNRPN	0.17087	2.60068e-177	2.76017e-175	0.902713	0.731843	0.801479	0.733919
L3MBTL4	0.170345	6.23425e-165	5.99095e-163	0.534695	0.36435	0.519423	0.373032
FHIT	0.170146	1.58681e-124	9.94739e-123	1.13842	0.968278	0.825335	0.751076
AEBP2	0.170081	5.91467e-232	9.22634e-230	1.5666	1.39652	0.928472	0.917635
RYR2	0.169611	6.51857e-271	1.3091e-268	2.63645	2.46684	0.981989	0.988267
AC024901.1	0.169074	1.04022e-155	9.01473e-154	0.766654	0.597579	0.706851	0.592182
AJ009632.2	0.168973	1.09322e-54	2.35482e-53	0.886368	0.717395	0.490398	0.416072
ARL17B	0.167624	4.48749e-238	7.3059e-236	0.357478	0.189855	0.442527	0.272213
AC006148.1	0.167325	3.38181e-135	2.36783e-133	0.928446	0.761121	0.779333	0.692884
GRIN1	0.167123	1.21465e-202	1.57285e-200	0.94515	0.778027	0.885611	0.800012
AGAP1	0.164335	6.68117e-290	1.57798e-287	1.76452	1.60018	0.947636	0.951418
AC092683.1	0.164222	1.03803e-269	2.04785e-267	0.424072	0.25985	0.561131	0.358469
MSC-AS1	0.164211	1.35009e-119	8.02826e-118	0.426804	0.262594	0.344718	0.21066
TNRC6A	0.163074	0	4e-323	1.96998	1.80691	0.967715	0.971759
KCNH7	0.162526	3.78989e-92	1.58882e-90	1.93995	1.77743	0.886009	0.856435
LAMA2	0.161807	8.29408e-68	2.31613e-66	0.775959	0.614152	0.537235	0.455457
AC008415.1	0.161729	4.56014e-55	9.95691e-54	0.409839	0.24811	0.229732	0.140558
CACNA1C	0.161505	0	0	2.40866	2.24716	0.974673	0.984022
PTPRN2	0.161462	7.4e-321	2.06856e-318	2.2486	2.08714	0.973281	0.980072
FOXN3	0.159948	8.96397e-165	8.56506e-163	0.766372	0.606424	0.774721	0.656152
FSTL5	0.15955	1.64981e-89	6.57924e-88	0.541511	0.381961	0.404676	0.293674
CCDC171	0.159003	1.77032e-166	1.73099e-164	0.87636	0.717358	0.808835	0.717882
ZFYVE28	0.158366	2.02915e-170	2.03753e-168	1.09747	0.9391	0.880999	0.821532
RHBDL3	0.157941	2.3479e-215	3.33661e-213	0.44756	0.289619	0.552662	0.385473
ROBO2	0.157661	5.75774e-85	2.14083e-83	2.77738	2.61972	0.935828	0.934851
CNTNAP2	0.157198	1.33799e-199	1.67439e-197	3.54334	3.38614	0.996541	0.998408
AC016831.7	0.156202	0	0	2.32721	2.17101	0.970061	0.981605
RAB27B	0.156027	2.55507e-149	2.06487e-147	0.7155	0.559473	0.702119	0.579565
CCND3	0.155569	2.69647e-284	6.13857e-282	0.362881	0.207311	0.522922	0.329167
SPOCK3	0.155277	3.58837e-66	9.72106e-65	0.559231	0.403954	0.493181	0.43317
DST	0.154633	5.47255e-216	7.84352e-214	1.84551	1.69088	0.974236	0.96775
ELAVL3	0.154049	8.65679e-241	1.43728e-238	0.569635	0.415586	0.737346	0.578504
GHR	0.152256	3.79713e-158	3.39595e-156	0.456869	0.304613	0.495169	0.34709
MAGI3	0.151635	1.1604e-121	7.06304e-120	1.06524	0.913609	0.857262	0.783798
RBFOX3	0.151434	7.41186e-165	7.10225e-163	1.75974	1.6083	0.943978	0.946878
KCNH5	0.151255	1.10126e-95	4.9049e-94	0.899718	0.748463	0.702517	0.6002
NEK1	0.150653	2.28736e-167	2.25628e-165	0.772476	0.621823	0.795197	0.682861
KCNB2	0.150641	6.273e-92	2.62651e-90	1.54046	1.38982	0.877142	0.839455
AC012358.3	-0.150598	7.34606e-191	8.43741e-189	0.196276	0.346874	0.347779	0.462001
PRKCA	-0.150649	6.98725e-111	3.81659e-109	1.28052	1.43117	0.870423	0.897412
RSRP1	-0.150996	6.62545e-186	7.28539e-184	0.852668	1.00366	0.829987	0.850245
P4HA3	-0.15289	1.00187e-195	1.19576e-193	0.136069	0.288959	0.263011	0.392724
AL162426.1	-0.153056	1.16813e-182	1.27611e-180	0.156762	0.309819	0.295853	0.414244
AC107068.2	-0.153622	2.75438e-190	3.12083e-188	0.160665	0.314286	0.290843	0.415659
NDST3	-0.155484	9.6053e-95	4.21101e-93	1.38892	1.54441	0.869071	0.914038
WSB1	-0.155589	2.01491e-213	2.85131e-211	0.711407	0.866996	0.779889	0.819881
CCNH	-0.155866	3.2616e-155	2.81927e-153	0.920314	1.07618	0.814838	0.863098
AC011287.2	-0.156446	8.66551e-199	1.06847e-196	0.0903405	0.246786	0.171126	0.320382
IGSF10	-0.156548	6.02496e-201	7.71241e-199	0.141042	0.29759	0.276848	0.404575
AP002518.2	-0.157232	3.33503e-177	3.5284e-175	0.152768	0.31	0.30631	0.414127
AC009554.1	-0.157298	5.76691e-209	7.79882e-207	0.175968	0.333266	0.315017	0.443193
NLK	-0.15747	4.62486e-158	4.12523e-156	1.51447	1.67194	0.913403	0.945876
CAMK4	-0.157838	2.18442e-137	1.55874e-135	1.31474	1.47258	0.893881	0.933318
MAK	-0.157955	8.43817e-167	8.2991e-165	0.385314	0.54327	0.524353	0.604799
ZNF451-AS1	-0.15813	1.92211e-200	2.44181e-198	0.170639	0.32877	0.30464	0.430812
ROBO1	-0.158406	6.86215e-59	1.62072e-57	1.32003	1.47843	0.739772	0.786274
MTCP1	-0.158621	1.24505e-196	1.50746e-194	0.161653	0.320274	0.291758	0.417841
CCDC65	-0.15891	6.90674e-200	8.67559e-198	0.26631	0.42522	0.438273	0.536112
KLHL28	-0.158922	4.19215e-201	5.38683e-199	0.348973	0.507895	0.541291	0.61323
CREG2	-0.159616	3.24742e-226	4.99596e-224	0.566953	0.726569	0.721204	0.77124
IPO9-AS1	-0.160139	1.71548e-195	2.033e-193	0.212161	0.3723	0.373226	0.478097
OTOGL	-0.160359	2.87591e-116	1.66297e-114	0.432428	0.592786	0.483957	0.555687
AC011369.1	-0.160517	7.35042e-161	6.75393e-159	0.165015	0.325531	0.292116	0.40145
TOMM20	-0.160567	2.16639e-300	5.42213e-298	0.331694	0.492261	0.602083	0.683509
AC098617.1	-0.161186	3.76286e-172	3.83583e-170	0.195864	0.35705	0.310683	0.427864
GPSM2	-0.161449	4.31751e-200	5.46418e-198	0.199138	0.360586	0.380263	0.48417
SERPINE2	-0.161887	1.90914e-163	1.79352e-161	0.387019	0.548906	0.492147	0.592359
AL158840.1	-0.161937	8.68307e-247	1.50887e-244	0.142126	0.304063	0.255179	0.411002
GNAL	-0.16231	3.8259e-108	2.01434e-106	0.609689	0.772	0.525864	0.631036
AC103853.1	-0.162932	8.44731e-209	1.13778e-206	0.108843	0.271775	0.20206	0.350274
MAML3	-0.163632	2.30493e-100	1.09185e-98	0.403112	0.566744	0.481333	0.539945
ZNF804A	-0.163864	2.82681e-84	1.04068e-82	0.915217	1.07908	0.710668	0.746123
STARD4-AS1	-0.164315	4.71896e-192	5.49529e-190	0.30585	0.470165	0.446026	0.550203
ADGRL2	-0.16507	4.86716e-115	2.78083e-113	2.08761	2.25268	0.947437	0.974648
NRGN	-0.1651	1.7233e-299	4.28118e-297	0.681648	0.846749	0.815156	0.868345
STXBP6	-0.166362	1.744e-114	9.86346e-113	0.553553	0.719915	0.487018	0.596663
LRRTM4	-0.169811	5.23935e-156	4.55226e-154	3.71011	3.87992	0.983738	0.989623
GALNTL6	-0.173872	2.1267e-86	8.06848e-85	1.75676	1.93064	0.866566	0.898886
LCA5	-0.174039	1.72754e-200	2.20298e-198	0.350416	0.524455	0.533617	0.600554
GRIA4	-0.174096	1.22715e-114	6.96382e-113	2.30732	2.48141	0.952169	0.968457
HOMER1	-0.174254	8.94289e-185	9.80152e-183	1.21325	1.3875	0.88418	0.905489
CNTNAP5	-0.17568	7.01729e-94	3.03281e-92	2.18611	2.36179	0.951811	0.974707
MT-ATP6	-0.175795	0	0	0.25865	0.434446	0.934356	0.881375
AL450384.2	-0.176777	8.15313e-217	1.18887e-214	0.3184	0.495178	0.487257	0.579919
DOK6	-0.177617	4.50407e-137	3.1936e-135	1.28934	1.46696	0.867202	0.898709
PDXDC1	-0.177655	4.78945e-213	6.7491e-211	0.736616	0.914271	0.770347	0.819881
RFTN1	-0.179184	3.81131e-211	5.28198e-209	0.871015	1.0502	0.797742	0.838571
TIMP3	-0.180127	4.21053e-199	5.2301e-197	0.334083	0.51421	0.452825	0.561523
NELL1	-0.180861	3.44961e-90	1.38721e-88	1.29226	1.47313	0.793646	0.864159
ETV5	-0.180995	4.97601e-242	8.34427e-240	0.313929	0.494924	0.447457	0.572608
NECTIN3	-0.181137	1.00646e-166	9.86981e-165	1.00234	1.18348	0.81134	0.85449
AC024145.1	-0.184149	9.40779e-191	1.07686e-188	0.164645	0.348794	0.241064	0.380815
PDE7B	-0.184555	5.48594e-139	3.99105e-137	0.724585	0.909141	0.640134	0.710394
ZFPM2	-0.184716	2.22346e-149	1.80122e-147	1.53342	1.71813	0.886565	0.927068
FLRT2	-0.185343	4.40088e-186	4.85516e-184	1.86866	2.05401	0.934078	0.960733
AC104365.1	-0.186018	3.50178e-270	6.99064e-268	0.172242	0.358261	0.291122	0.447615
P2RY12	-0.186127	3.80568e-258	6.97458e-256	0.144404	0.330531	0.263966	0.415836
AC006059.1	-0.187028	1.96649e-290	4.67745e-288	0.225096	0.412124	0.397002	0.528389
PDZD2	-0.187082	1.372e-46	2.45934e-45	1.75704	1.94413	0.848356	0.893756
PTGR1	-0.187589	1.49069e-306	3.84575e-304	0.367554	0.555143	0.582641	0.680384
PLCB1	-0.188384	0	0	2.999	3.18739	0.989543	0.996757
RERG	-0.189129	4.19204e-247	7.32253e-245	0.202692	0.391821	0.320584	0.464654
SLC22A24	-0.189193	6.37824e-198	7.80705e-196	0.167735	0.356929	0.254662	0.391251
AC093607.1	-0.18979	1.93911e-92	8.1701e-91	0.571459	0.76125	0.405431	0.505395
LMO4	-0.190124	3.64544e-266	6.98632e-264	0.975163	1.16529	0.851139	0.894582
NOVA1	-0.190145	4.89659e-235	7.82009e-233	1.47068	1.66082	0.918254	0.953128
LINC00508	-0.192787	5.98045e-269	1.17294e-266	0.0963212	0.289109	0.180072	0.351984
AL078459.1	-0.193164	9.65849e-261	1.79959e-258	0.191722	0.384886	0.324719	0.465539
AC002429.2	-0.195007	1.09133e-276	2.30195e-274	0.246639	0.441646	0.386346	0.527151
PRSS51	-0.19514	5.4341e-271	1.09788e-268	0.288682	0.483822	0.41549	0.553859
RTN4	-0.196046	0	0	1.18201	1.37806	0.917737	0.956842
ATP2B1	-0.197491	0	0	1.78658	1.98407	0.956065	0.980544
CGGBP1	-0.197926	4.9195e-319	1.3635614e-316	0.286972	0.484898	0.481492	0.598373
OLFM1	-0.198358	0	0	0.759619	0.957977	0.828476	0.885325
FGF12-AS1	-0.199586	1.11518e-289	2.61544e-287	0.199507	0.399093	0.331955	0.480396
BCL2L14	-0.201021	2.40226e-303	6.10356e-301	0.229872	0.430893	0.363206	0.515595
CAMK2N1	-0.20117	0	0	0.606651	0.80782	0.780049	0.834562
AC130650.1	-0.204902	1.98606e-307	5.20378e-305	0.232927	0.437829	0.368216	0.518012
AC117944.1	-0.205493	8.46996e-291	2.04364e-288	0.181731	0.387223	0.299233	0.458051
SPRED2	-0.205516	8.55401e-298	2.10944e-295	0.626982	0.832498	0.695797	0.776959
CDH9	-0.205988	1.59447e-121	9.68758e-120	1.33316	1.53915	0.791301	0.853782
THSD7A	-0.207089	7.29255e-151	6.03895e-149	0.479361	0.68645	0.467417	0.568009
SLC22A25	-0.207427	5.37501e-252	9.63996e-250	0.143008	0.350434	0.229375	0.388479
AL359706.1	-0.207712	3e-323	8.666e-321	0.238856	0.446568	0.379508	0.53228
BAALC-AS1	-0.208912	6.89393e-281	1.48211e-278	0.275116	0.484028	0.43716	0.554331
LRTM1	-0.210383	4.58929e-271	9.3851e-269	0.279754	0.490137	0.416445	0.544072
AP001011.1	-0.211145	0	0	0.201604	0.412748	0.348694	0.50852
MEIS2	-0.21334	1.49471e-147	1.19073e-145	0.837623	1.05096	0.624866	0.734509
HS6ST3	-0.214058	1.54175e-135	1.08174e-133	2.71096	2.92502	0.946563	0.968693
GALNT13	-0.217509	1.86552e-161	1.72833e-159	1.03212	1.24963	0.750865	0.824657
AC103770.1	-0.219007	5.2715603e-316	1.43737877655e-313	0.188021	0.407028	0.304521	0.467897
AC084361.1	-0.222243	7.213e-321	2.03228e-318	0.189269	0.411511	0.313626	0.474088
DLGAP1-AS4	-0.22409	1.630473484e-314	4.40990481454e-312	0.717017	0.941107	0.738539	0.809622
AC027018.1	-0.224241	0	0	0.302848	0.527089	0.430957	0.579565
CRLF3	-0.225265	0	0	0.63919	0.864455	0.718779	0.791345
BASP1	-0.226179	0	0	1.30238	1.52856	0.898573	0.938624
CHST9	-0.228174	8.29582e-246	1.41952e-243	0.258563	0.486737	0.352392	0.486705
ABCB1	-0.228334	0	0	0.242834	0.471168	0.373902	0.545487
AL596451.1	-0.228506	8.83984e-291	2.11765e-288	0.316332	0.544837	0.408055	0.552798
DIAPH2-AS1	-0.228775	9.01118e-284	2.01478e-281	0.194289	0.423065	0.288855	0.44791
SDK1	-0.229027	3.84436e-106	1.97748e-104	0.866958	1.09598	0.618981	0.673191
PCDH7	-0.230483	3.16736e-170	3.17095e-168	2.09584	2.32633	0.920003	0.955427
KCND2	-0.231792	5.39124e-225	8.18151e-223	2.07738	2.30917	0.947994	0.977773
MAN1A1	-0.233404	9.6102e-235	1.52752e-232	0.911453	1.14486	0.74836	0.823065
LINC00599	-0.235237	0	0	0.757973	0.993211	0.789551	0.836861
TESPA1	-0.237333	6.59815e-260	1.22259e-257	0.862555	1.09989	0.71524	0.799245
CALM2	-0.237727	0	0	0.574807	0.812534	0.771739	0.864866
AP001831.1	-0.242421	0	0	0.362973	0.605394	0.488609	0.629031
DPYD-AS1	-0.243443	8.3516513535e-313	2.20549356766977e-310	0.278847	0.522291	0.374498	0.529922
IL7	-0.245404	0	0	0.307944	0.553348	0.411236	0.579388
KIAA1217	-0.246011	2.59202e-149	2.08969e-147	1.26609	1.5121	0.755596	0.833736
LINC00513	-0.251099	2.22011e-281	4.86654e-279	0.725946	0.977045	0.669755	0.76729
AL035427.1	-0.252625	0	0	0.248316	0.500941	0.358793	0.548494
ST7-AS2	-0.252919	0	0	0.251525	0.504444	0.382927	0.560167
AP000311.1	-0.254943	0	0	0.346909	0.601852	0.48352	0.632982
AC073167.1	-0.255588	0	0	0.329191	0.584779	0.442607	0.616414
GRM5-AS1	-0.255618	0	0	0.250506	0.506124	0.38408	0.568658
CDH12	-0.256801	7.66729e-174	7.9366e-172	2.00934	2.26614	0.877897	0.928424
AP000787.1	-0.257188	0	0	0.259541	0.516729	0.403761	0.580685
RAPH1	-0.258022	0	0	0.798287	1.05631	0.788478	0.864336
AC011287.1	-0.258024	2.64036e-164	2.51569e-162	1.789	2.04702	0.861039	0.896999
AC019197.1	-0.26216	0	0	0.408086	0.670247	0.481929	0.635399
AC119868.2	-0.262177	0	0	0.229787	0.491965	0.325156	0.509286
AC091885.2	-0.262373	0	0	0.373578	0.635951	0.447577	0.594187
ARPP19	-0.265051	0	0	0.544195	0.809246	0.722079	0.808738
DLGAP1-AS5	-0.266191	0	0	0.253735	0.519926	0.354419	0.542598
PCDH9-AS4	-0.268017	0	0	0.239647	0.507664	0.349847	0.550793
AL138828.1	-0.269054	0	0	0.217247	0.486302	0.302254	0.477979
AC009041.2	-0.271664	0	0	0.827309	1.09897	0.715995	0.812098
MLIP	-0.272164	0	0	1.3014	1.57357	0.873961	0.927481
LINC00507	-0.272823	0	0	0.460973	0.733796	0.496203	0.634397
GPC6	-0.272894	2.20665e-161	2.03875e-159	1.40451	1.6774	0.767604	0.814928
MT-ND3	-0.273121	0	0	0.544572	0.817692	0.935788	0.89411
AL354771.1	-0.275373	0	0	0.202964	0.478337	0.285277	0.466423
JPX	-0.279406	0	0	0.937061	1.21647	0.815037	0.8845
SPRED1	-0.281514	0	0	0.684396	0.96591	0.738062	0.830317
AL592043.1	-0.281654	0	0	0.237858	0.519512	0.334102	0.524851
STRADB	-0.281931	0	0	0.408591	0.690521	0.55465	0.689818
AC097537.1	-0.287085	0	0	0.231484	0.51857	0.341815	0.563528
AL139294.1	-0.289043	0	0	0.258164	0.547208	0.381376	0.584871
AC004039.1	-0.294793	0	0	0.269311	0.564104	0.382967	0.599552
KCNMA1-AS1	-0.295756	0	0	0.286055	0.58181	0.402847	0.598903
AP003049.2	-0.299048	0	0	0.239338	0.538386	0.362053	0.547138
AC124312.2	-0.30876	0	0	0.315432	0.624192	0.426106	0.626083
MALAT1	-0.309802	0	0	5.76377	6.07357	0.99996	1
AC099788.1	-0.314329	0	0	0.316435	0.630763	0.406385	0.610813
AC004594.1	-0.318941	3.849677e-317	1.058282535e-314	0.424192	0.743133	0.4471	0.583338
ENC1	-0.331303	0	0	0.857018	1.18832	0.794004	0.880667
CHRM3-AS2	-0.334683	0	0	0.287355	0.622039	0.405352	0.614763
ANKUB1	-0.335781	0	0	0.428669	0.76445	0.513021	0.697424
C12orf40	-0.358662	0	0	0.423192	0.781854	0.479663	0.672307
MGST1	-0.358678	0	0	0.445394	0.804072	0.527216	0.707034
AC010127.1	-0.373331	0	0	0.564277	0.937607	0.560693	0.742881
AC058822.1	-0.383967	0	0	0.490643	0.874611	0.555286	0.736926
FILIP1L	-0.38831	0	0	0.524208	0.912518	0.58777	0.748482
AC008056.1	-0.392206	0	0	0.408043	0.800248	0.458988	0.664878
RAB11A	-0.393374	0	0	0.722987	1.11636	0.698422	0.830022
AC001226.2	-0.398332	0	0	0.418559	0.816891	0.492068	0.711161
P2RY14	-0.405419	0	0	0.42383	0.829249	0.484514	0.688462
AC079117.1	-0.412139	0	0	0.308231	0.72037	0.395491	0.635988
CELF2-AS2	-0.419362	0	0	0.38191	0.801273	0.467973	0.698072
AC104827.1	-0.422289	0	0	0.540994	0.963283	0.554769	0.745829
CALM1	-0.42407	0	0	1.1559	1.57997	0.922707	0.96545
UBE3A	-0.434626	0	0	1.22682	1.66145	0.869071	0.927893
AP002370.2	-0.437052	0	0	0.502614	0.939666	0.523518	0.72708
SLC8A1-AS1	-0.445594	0	0	0.549459	0.995052	0.571071	0.761394
AC069437.1	-0.450612	0	0	0.544948	0.99556	0.586855	0.772478
AC023590.1	-0.466651	0	0	0.556214	1.02287	0.564232	0.768999
PPFIA2-AS1	-0.483535	0	0	0.350813	0.834348	0.42054	0.688992
AC090579.1	-0.485835	0	0	0.69324	1.17907	0.598346	0.773716
AC093879.1	-0.493898	0	0	0.481195	0.975092	0.518667	0.747656
LINC02306	-0.513292	0	0	0.763068	1.27636	0.494772	0.685868
AC027288.3	-0.521543	0	0	0.788321	1.30986	0.630551	0.801898
PDE5A	-0.523949	0	0	0.620383	1.14433	0.587969	0.789635
AC015923.1	-0.53576	0	0	0.522712	1.05847	0.528011	0.755616
KCNMB2-AS1	-0.536094	0	0	0.748516	1.28461	0.570633	0.737574
AC090709.1	-0.538809	0	0	0.606066	1.14488	0.577393	0.77914
AP001825.1	-0.566531	0	0	0.597655	1.16419	0.582681	0.784565
AC096576.3	-0.585921	0	0	0.558829	1.14475	0.531947	0.770473
SNAP25-AS1	-0.605239	0	0	0.997882	1.60312	0.75007	0.879076
CTNNA3	-0.655256	0	0	0.883025	1.53828	0.727566	0.863392
AC069228.1	-0.668369	0	0	0.62582	1.29419	0.561449	0.795
PCDH9-AS2	-0.726973	0	0	0.895115	1.62209	0.646336	0.836271
AC096576.2	-0.750817	0	0	0.718221	1.46904	0.565067	0.804257

## Sheet: SuppTable15f_L23CUX2LAMP5
Gene	Log2_FC	Pvalue	FDR	group1MeanExp	group2MeanExp	group1ExprPerc	group2ExprPerc
SNTG1	0.399848	0	0	2.28119	1.88134	0.974115	0.941228
PTPRK	0.292395	6.86215e-167	2.98887e-164	1.93314	1.64074	0.950026	0.915034
SPOCK3	0.287582	1.50851e-151	5.62139e-149	0.7054	0.417817	0.60729	0.451574
CNTN5	0.287328	6.6519e-79	8.64696e-77	1.13853	0.851202	0.645114	0.487233
SYN3	0.283364	7.94778e-283	8.07736e-280	2.38918	2.10582	0.973376	0.977548
TFDP2	0.28324	1.04904e-208	6.39686e-206	1.30422	1.02098	0.904913	0.822474
SOX5	0.265204	4.96767e-105	1.00365e-102	1.3229	1.05769	0.804226	0.701519
MAML2	0.263878	3.11041e-186	1.51184e-183	0.620478	0.356601	0.613629	0.382016
CEP126	0.260742	1.6189e-147	5.83813e-145	1.17738	0.916635	0.875858	0.752256
SNED1	0.257015	5.82376e-157	2.27113e-154	1.00069	0.743673	0.830534	0.689632
INPP4B	0.252632	1.58846e-124	4.43948e-122	0.832167	0.579535	0.673745	0.516509
NRG1	0.243066	5.88756e-68	6.18987e-66	0.806524	0.563458	0.519493	0.387189
KIF13A	0.240917	4.38969e-148	1.60023e-145	1.19179	0.95087	0.868251	0.790887
ZEB1	0.235615	2.01473e-112	4.59661e-110	0.59033	0.354715	0.503962	0.334691
HSPA12A	0.234239	3.64063e-179	1.71971e-176	1.53021	1.29597	0.929847	0.898745
PTPRT	0.233126	1.18752e-92	2.00136e-90	0.887836	0.654711	0.675013	0.538961
ARL15	0.231648	1.06811e-121	2.77692e-119	1.49574	1.26409	0.913682	0.857473
GRK3	0.23055	2.62155e-147	9.35336e-145	1.15463	0.924083	0.88748	0.789346
SPOCK1	0.227868	5.39471e-120	1.36036e-117	0.783251	0.555383	0.696672	0.529386
CLSTN2	0.227581	1.39829e-117	3.47376e-115	0.727645	0.500064	0.658214	0.487563
RALYL	0.227453	0	0	3.23497	3.00752	0.990914	0.996368
LINC01197	0.223551	6.00441e-138	1.99382e-135	0.735211	0.51166	0.688114	0.504182
MARCH1	0.22277	2.79913e-46	1.54403e-44	1.50525	1.28248	0.770417	0.679177
TRPC6	0.221116	7.3438e-100	1.34588e-97	0.698702	0.477586	0.574643	0.391922
KCNQ3	0.218745	1.28477e-133	4.10368e-131	1.63383	1.41509	0.932277	0.903808
CADM1	0.210947	1.05173e-106	2.21842e-104	1.32542	1.11448	0.903011	0.835901
LY86-AS1	0.210256	1.9704e-93	3.35448e-91	1.48252	1.27226	0.884628	0.832159
AC007563.2	0.20759	1.12623e-103	2.20886e-101	1.60183	1.39424	0.932488	0.884768
RIT2	0.206217	9.66282e-89	1.51435e-86	0.477516	0.271299	0.405283	0.239709
KAZN	0.203835	8.03084e-62	7.03233e-60	2.017	1.81317	0.950343	0.927801
MCTP1	0.198725	1.67968e-110	3.6819e-108	1.84752	1.64879	0.959324	0.931103
ADAMTS9-AS2	0.196544	2.06975e-56	1.5564e-54	1.01676	0.820213	0.679134	0.602685
AC092691.1	0.194131	1.86847e-70	2.04787e-68	1.80687	1.61274	0.939039	0.897425
ANKRD36C	0.190262	7.34969e-90	1.1794e-87	1.22054	1.03028	0.928685	0.845146
OPCML	0.188485	2.81044e-243	1.84817e-240	3.38349	3.195	0.996619	0.998899
NCOA1	0.187231	3.23475e-138	1.08487e-135	1.51746	1.33023	0.936926	0.914814
MIR2052HG	0.186064	7.077e-88	1.07886e-85	0.64041	0.454346	0.608347	0.449593
HTR1E	0.185723	5.58227e-80	7.4589e-78	1.01979	0.83407	0.839937	0.719238
ANKRD30BL	0.185701	3.41112e-57	2.636e-55	1.33812	1.15242	0.913999	0.831279
DYNC1I1	0.185114	5.73008e-115	1.35335e-112	1.56178	1.37667	0.929107	0.901717
SLIT1	0.183224	7.52244e-90	1.20137e-87	0.918489	0.735265	0.833386	0.694475
MACROD2	0.182986	1.98253e-130	6.04454e-128	2.17345	1.99046	0.970629	0.970174
LAMA2	0.179591	2.19123e-53	1.51525e-51	0.517876	0.338285	0.423455	0.304424
AEBP2	0.178512	3.16376e-108	6.80167e-106	1.53833	1.35982	0.931643	0.90832
PDZRN4	0.177532	1.71451e-78	2.21159e-76	0.361882	0.18435	0.350766	0.196236
ANO3	0.176912	2.6394e-59	2.13817e-57	1.00625	0.829342	0.771685	0.655074
CAMK2D	0.176639	2.32835e-111	5.20587e-109	0.504067	0.327428	0.571263	0.38972
FMN1	0.17548	2.8099e-51	1.84781e-49	1.00336	0.827882	0.695298	0.603456
MAGI3	0.175368	5.16908e-83	7.44037e-81	0.935586	0.760218	0.831907	0.710764
SRRM3	0.17518	1.20714e-90	1.97488e-88	1.19729	1.02211	0.910935	0.843165
AP001347.1	0.173682	5.47497e-105	1.09952e-102	0.672577	0.498895	0.739672	0.558552
PLXDC2	0.173139	3.91033e-65	3.75773e-63	1.10192	0.928778	0.843951	0.744332
KSR2	0.172925	4.76751e-158	1.90348e-155	1.85485	1.68193	0.957633	0.958177
SGCD	0.172813	5.77301e-45	3.02524e-43	1.69388	1.52107	0.879556	0.835791
USP9Y	0.172687	1.00413e-100	1.85036e-98	1.13174	0.959048	0.890333	0.818182
SIPA1L3	0.171907	1.21599e-112	2.83206e-110	0.626657	0.45475	0.721183	0.525644
TENM4	0.17189	1.58199e-62	1.4301e-60	1.48279	1.3109	0.932171	0.87112
ERC1	0.171358	1.39956e-98	2.51008e-96	1.61493	1.44357	0.94411	0.923068
SPARCL1	0.170605	1.52002e-125	4.35712e-123	0.578682	0.408077	0.842578	0.819943
KLHL29	0.16987	6.77987e-77	8.45291e-75	0.995879	0.826009	0.843423	0.74048
IGF1R	0.169429	2.12682e-101	3.94084e-99	1.34884	1.17941	0.907343	0.874092
ANKRD36	0.168045	3.95004e-81	5.38522e-79	1.38073	1.21268	0.944004	0.889831
MYOM2	0.167531	1.20518e-129	3.60887e-127	0.483142	0.315611	0.606445	0.398855
MKLN1	0.166658	3.30167e-104	6.55216e-102	1.52257	1.35591	0.934918	0.912613
ADCY9	0.166213	7.23215e-80	9.62507e-78	0.967864	0.80165	0.849974	0.745763
AC006148.1	0.166124	1.85265e-65	1.81149e-63	0.85229	0.686165	0.753936	0.633502
SNAP91	0.16432	1.11345e-89	1.76146e-87	1.52889	1.36457	0.948019	0.920317
KCNH5	0.163533	1.8054e-75	2.16248e-73	0.60648	0.442947	0.589857	0.436826
TJP1	0.163197	3.28419e-102	6.15337e-100	1.58735	1.42415	0.93851	0.921087
AC120193.1	0.162657	3.64321e-83	5.26664e-81	0.40141	0.238753	0.430639	0.270526
MCF2L2	0.162316	6.58942e-79	8.59906e-77	1.15996	0.997642	0.892552	0.820603
AGAP1	0.161671	1.34235e-122	3.60159e-120	1.76392	1.60225	0.953407	0.949263
RAD9A	0.161299	9.54442e-80	1.26522e-77	0.839599	0.678299	0.825568	0.687321
SCAPER	0.16104	7.43427e-73	8.42333e-71	1.09662	0.935579	0.886212	0.802994
DGKG	0.160754	4.91965e-54	3.51054e-52	1.1541	0.993343	0.865082	0.786815
AFF3	0.160551	2.22178e-117	5.47897e-115	2.03487	1.87432	0.965135	0.970064
TMTC1	0.160443	1.30454e-62	1.18248e-60	0.953772	0.793329	0.822398	0.710654
RORA	0.159732	1.2971e-78	1.67962e-76	1.76719	1.60746	0.936292	0.928351
JAK2	0.159718	4.045e-84	5.89832e-82	0.699047	0.53933	0.743793	0.599824
ADAMTS2	0.158985	4.82709e-163	1.99865e-160	0.284395	0.12541	0.414263	0.177636
MYRIP	0.158968	8.09319e-62	7.06847e-60	0.894318	0.73535	0.767459	0.664649
PRKAG2	0.158454	5.13858e-69	5.50599e-67	1.23823	1.07978	0.902166	0.838213
LRRC4C	0.158208	5.37561e-47	3.0609e-45	2.08186	1.92366	0.96598	0.950803
ST6GALNAC5	0.157645	2.37288e-68	2.51046e-66	2.03908	1.88143	0.954569	0.94442
RPS6KC1	0.156977	7.62852e-106	1.5696e-103	1.63577	1.47879	0.945483	0.930442
TENM3	0.15495	4.33939e-53	2.98839e-51	0.953685	0.798735	0.790808	0.694475
WIPF3	0.154202	1.5843e-97	2.78191e-95	0.589755	0.435553	0.691918	0.512437
NRP1	0.153691	2.26511e-102	4.31633e-100	0.454246	0.300555	0.547279	0.350539
RFX3	0.152932	2.44569e-80	3.28094e-78	1.91876	1.76583	0.954992	0.946841
DPYD	0.152849	1.37558e-64	1.30691e-62	1.88545	1.7326	0.952139	0.933744
AMPH	0.152292	5.04455e-71	5.58364e-69	1.43887	1.28658	0.916852	0.895884
HIVEP3	0.152198	9.227e-59	7.36798e-57	1.32286	1.17066	0.911252	0.861105
ANKRD36B	0.151951	1.97414e-69	2.1289e-67	0.812022	0.660071	0.812044	0.682919
CCND3	0.151354	2.22126e-133	7.02797e-131	0.295492	0.144138	0.432435	0.227493
ARL17B	0.151341	1.41445e-108	3.08037e-106	0.327041	0.175699	0.416587	0.232115
AC005162.3	0.15073	2.86239e-97	4.99995e-95	0.523898	0.373168	0.620602	0.433084
AC010275.1	-0.150198	2.31833e-73	2.68111e-71	0.127298	0.277496	0.228949	0.347568
AL138799.4	-0.150229	5.07745e-63	4.66541e-61	0.192856	0.343085	0.310407	0.404689
NRGN	-0.150422	2.51712e-122	6.69993e-120	0.692495	0.842917	0.826413	0.855382
AC091946.1	-0.151473	2.31938e-65	2.23527e-63	0.237032	0.388505	0.368199	0.453335
AC005828.1	-0.152081	6.40023e-73	7.2763e-71	0.120641	0.272722	0.217221	0.337552
EIF1	-0.152431	2.70515e-186	1.3342e-183	0.10008	0.252511	0.495721	0.566476
IGSF10	-0.152995	8.17129e-75	9.6496e-73	0.172851	0.325846	0.307237	0.409201
ETV5	-0.154349	2.64617e-61	2.26396e-59	0.376301	0.53065	0.507871	0.559542
CCDC65	-0.154439	3.97951e-73	4.55511e-71	0.333882	0.488321	0.495193	0.55525
AL158840.1	-0.154968	6.39581e-85	9.40801e-83	0.167933	0.3229	0.279451	0.403258
AC092440.1	-0.155116	7.56146e-53	5.1649e-51	0.1682	0.323316	0.232541	0.335571
PDXDC1	-0.155321	1.87065e-81	2.59247e-79	0.779218	0.93454	0.796197	0.808607
PDGFD	-0.155688	3.11356e-44	1.59668e-42	0.343824	0.499512	0.381511	0.460048
PCDH11Y	-0.156134	4.44511e-18	5.79853e-17	0.408958	0.565092	0.292129	0.348118
THSD7A	-0.156233	1.9236e-54	1.39038e-52	0.908831	1.06506	0.767142	0.799692
AC103853.1	-0.157663	8.43148e-71	9.27131e-69	0.14658	0.304243	0.244691	0.359564
CAMK2N1	-0.157664	1.38985e-112	3.19267e-110	0.816196	0.97386	0.862441	0.867819
RPLP2	-0.157945	2.75714e-102	5.19489e-100	0.153318	0.311263	0.503539	0.541492
AP002518.2	-0.158812	2.58503e-66	2.61135e-64	0.159643	0.318455	0.308188	0.393242
PTMA	-0.159581	4.99418e-188	2.49992e-185	0.193867	0.353448	0.619968	0.673784
AL450384.2	-0.160035	1.20758e-68	1.2898e-66	0.402832	0.562867	0.546962	0.59344
CDH12	-0.160901	2.52405e-62	2.26341e-60	2.41455	2.57545	0.970206	0.989214
MT-CO1	-0.163785	0	0	0.0573549	0.221139	0.938722	0.884107
IPO9-AS1	-0.164895	8.02211e-82	1.12102e-79	0.235806	0.400701	0.392816	0.478538
MT-CYB	-0.165345	1.08042e-272	9.53554e-270	0.0521561	0.217501	0.825357	0.717367
DCDC1	-0.166622	8.53466e-51	5.52578e-49	0.293379	0.460002	0.413946	0.468853
AC091885.2	-0.16746	5.86917e-66	5.87582e-64	0.356289	0.523749	0.445325	0.525204
PRKCA-AS1	-0.168549	1.49129e-76	1.85241e-74	0.169501	0.338051	0.289805	0.398525
FGF12-AS1	-0.168685	2.14175e-81	2.95597e-79	0.199812	0.368497	0.325515	0.430663
CABP1	-0.16929	8.37509e-112	1.89786e-109	1.34511	1.5144	0.924459	0.936716
STARD4-AS1	-0.171373	2.5112e-87	3.81088e-85	0.322733	0.494105	0.437612	0.538741
GPSM2	-0.172371	3.3664e-88	5.20288e-86	0.209631	0.382001	0.373059	0.466982
AC002429.2	-0.172503	6.55834e-83	9.39972e-81	0.239023	0.411526	0.377602	0.476557
NELL1	-0.17304	3.60974e-46	1.97816e-44	1.43879	1.61183	0.867301	0.905239
AC104365.1	-0.173766	2.35994e-86	3.53338e-84	0.245925	0.419692	0.364289	0.473035
CGGBP1	-0.176	4.3846e-98	7.78046e-96	0.310289	0.486289	0.500053	0.566806
OTOGL	-0.176209	5.1662e-60	4.27812e-58	0.342206	0.518415	0.409086	0.487233
LCA5	-0.177	4.39419e-87	6.6384e-85	0.429575	0.606575	0.583624	0.620735
SORBS2	-0.177311	1.73407e-108	3.75208e-106	1.88538	2.06269	0.959007	0.980189
PRSS51	-0.179352	1.02512e-90	1.68532e-88	0.349317	0.528669	0.461912	0.560643
P2RY12	-0.17963	5.00245e-92	8.34687e-90	0.172079	0.35171	0.292023	0.413163
AL078459.1	-0.180997	9.94646e-89	1.55156e-86	0.213473	0.39447	0.337559	0.446731
OPRM1	-0.181109	2.21167e-82	3.10355e-80	0.302793	0.483902	0.417644	0.511886
SDK1	-0.181322	5.60767e-42	2.69441e-40	1.42382	1.60515	0.834231	0.86969
AC006059.1	-0.182766	1.99618e-106	4.18424e-104	0.267962	0.450728	0.433175	0.529166
AC022639.1	-0.182837	7.70765e-75	9.13424e-73	0.535235	0.718071	0.588906	0.650561
AC011287.2	-0.183062	2.52759e-102	4.78928e-100	0.149177	0.332239	0.249445	0.38906
PTGR1	-0.183527	1.0173e-122	2.75147e-120	0.423447	0.606974	0.620602	0.68534
BCL2L14	-0.184723	2.35072e-99	4.26154e-97	0.270499	0.455222	0.396513	0.508254
RTN4	-0.18494	1.11204e-190	5.7378e-188	1.35327	1.53821	0.945589	0.966432
AC130650.1	-0.187589	6.64998e-104	1.31192e-101	0.264853	0.452442	0.39588	0.506383
CNTNAP5	-0.190677	8.98286e-76	1.09155e-73	2.3997	2.59037	0.971896	0.991635
AL359706.1	-0.19259	1.27932e-107	2.71555e-105	0.300241	0.492832	0.433175	0.540392
PPP2R3A	-0.192596	1.26256e-82	1.79422e-80	0.517458	0.710054	0.603592	0.651112
RAPH1	-0.193648	4.67335e-139	1.59934e-136	0.994026	1.18767	0.857898	0.883447
SLC22A24	-0.195953	9.71199e-90	1.5437e-87	0.221052	0.417005	0.319704	0.436166
DOCK2	-0.196116	2.72452e-106	5.67546e-104	0.218811	0.414928	0.350449	0.468963
NEK11	-0.197576	3.26238e-104	6.51272e-102	0.612685	0.810261	0.684628	0.725292
AC027018.1	-0.19763	5.74e-103	1.11276e-100	0.334009	0.531639	0.4542	0.55514
AP001011.1	-0.198533	3.08016e-119	7.70914e-117	0.236664	0.435197	0.377179	0.498019
LINC00513	-0.199012	2.0188e-88	3.13456e-86	0.765102	0.964114	0.70692	0.757319
SPRED2	-0.202185	1.78135e-123	4.89695e-121	0.602278	0.804463	0.68019	0.737838
LRTM1	-0.202318	9.63017e-100	1.75531e-97	0.333256	0.535574	0.464237	0.554039
ABCB1	-0.202752	4.43671e-120	1.12726e-117	0.289086	0.491837	0.414369	0.53731
AC073167.1	-0.202807	1.64352e-116	3.93718e-114	0.355068	0.557874	0.467512	0.583095
AC009041.2	-0.202844	1.26353e-112	2.92251e-110	1.13888	1.34172	0.870153	0.911732
MAML3	-0.203361	6.89369e-66	6.86055e-64	0.478407	0.681769	0.527311	0.584085
CHST9	-0.204702	5.09717e-77	6.42665e-75	0.298722	0.503423	0.384046	0.477878
AC019197.1	-0.206337	7.70207e-111	1.69942e-108	0.393173	0.59951	0.469519	0.586507
AC084361.1	-0.20848	1.36573e-111	3.07409e-109	0.212368	0.420848	0.330269	0.456857
CRLF3	-0.209836	3.04206e-129	9.02872e-127	0.695825	0.905661	0.739884	0.779441
CALM2	-0.209918	1.22264e-201	6.94996e-199	0.667941	0.877859	0.814052	0.867929
AC117944.1	-0.211437	3.8948e-120	9.97128e-118	0.266255	0.477692	0.387639	0.512657
LINC00507	-0.212781	4.33555e-125	1.23225e-122	0.771921	0.984702	0.740623	0.788026
IL7	-0.213479	1.46171e-120	3.77099e-118	0.326011	0.53949	0.430745	0.5547
BAALC-AS1	-0.213802	2.97575e-122	7.85832e-120	0.265724	0.479525	0.411305	0.521352
AP001831.1	-0.213994	5.25453e-122	1.37677e-119	0.382861	0.596856	0.499736	0.602575
LINC00599	-0.215981	1.30922e-158	5.29019e-156	0.798434	1.01442	0.8056	0.825116
LINC00508	-0.218901	4.37713e-137	1.43922e-134	0.167413	0.386314	0.286529	0.437596
AC103770.1	-0.220598	4.51419e-129	1.32804e-126	0.23459	0.455187	0.350766	0.487563
AC024145.1	-0.221149	4.15873e-108	8.88379e-106	0.248509	0.469659	0.336609	0.467312
SLC22A25	-0.22127	3.70907e-123	1.01134e-120	0.198305	0.419575	0.296672	0.443099
RERG	-0.222452	1.81412e-132	5.68617e-130	0.247341	0.469794	0.37887	0.508144
AP000311.1	-0.224916	1.27737e-136	4.15927e-134	0.39154	0.616456	0.522029	0.619855
ST7-AS2	-0.227298	2.29975e-143	7.95146e-141	0.279586	0.506884	0.408135	0.541492
DPYD-AS1	-0.227723	3.90524e-105	7.93781e-103	0.400265	0.627988	0.47776	0.57462
MLIP	-0.228008	9.08655e-145	3.17442e-142	1.54295	1.77095	0.927522	0.956306
BASP1	-0.228787	1.88264e-162	7.69999e-160	1.27679	1.50558	0.898574	0.932644
AL354771.1	-0.231527	1.12877e-102	2.16324e-100	0.192121	0.423648	0.262018	0.401497
PLCB1	-0.235392	2.14515e-261	1.63509e-258	2.9377	3.17309	0.988273	0.997579
MALAT1	-0.236305	1.04965e-289	1.13558e-286	5.91329	6.14959	1	1
DIAPH2-AS1	-0.237628	6.4452e-117	1.56637e-114	0.29667	0.534298	0.392921	0.512877
PCDH9-AS4	-0.238455	2.99364e-166	1.28719e-163	0.250389	0.488844	0.359535	0.523663
JPX	-0.238665	2.40319e-154	9.26415e-152	1.03011	1.26878	0.843846	0.883777
GRM5-AS1	-0.239746	3.8532e-165	1.63581e-162	0.301293	0.541039	0.430217	0.571759
SPRED1	-0.240737	7.53059e-176	3.45974e-173	0.789469	1.03021	0.78542	0.830508
AP000787.1	-0.244242	4.58459e-167	2.02313e-164	0.32843	0.572672	0.464025	0.595752
AL035427.1	-0.250118	3.36524e-167	1.50485e-164	0.303368	0.553486	0.404437	0.562734
ENC1	-0.261398	1.15612e-267	9.23189e-265	1.19793	1.45933	0.913259	0.938697
STRADB	-0.262572	1.59815e-174	7.24308e-172	0.478039	0.740611	0.593344	0.689963
MT-ATP6	-0.26393	0	0	0.140575	0.404506	0.936292	0.872001
DLGAP1-AS5	-0.266638	3.01408e-176	1.40398e-173	0.376309	0.642947	0.459482	0.61094
DLGAP1-AS4	-0.266659	6.88847e-193	3.72622e-190	0.753537	1.0202	0.748759	0.8151
TRPM3	-0.268479	5.78834e-97	1.00585e-94	0.449906	0.718385	0.453249	0.552388
AL139294.1	-0.269924	4.55364e-199	2.50361e-196	0.280039	0.549963	0.40243	0.567687
AC004039.1	-0.274138	2.53995e-209	1.5775e-206	0.327384	0.601523	0.434231	0.606097
AL138828.1	-0.277579	2.17049e-153	8.27204e-151	0.290656	0.568235	0.376334	0.521902
AC004594.1	-0.278716	7.49845e-106	1.55236e-103	0.322455	0.601171	0.381828	0.494717
AC097537.1	-0.281219	8.18996e-218	5.18254e-215	0.281768	0.562987	0.389329	0.571539
AC099788.1	-0.282494	9.03696e-190	4.59214e-187	0.330673	0.613168	0.4187	0.583535
KCNMA1-AS1	-0.283507	1.71902e-191	9.00822e-189	0.371712	0.655219	0.471632	0.619194
AC119868.2	-0.288458	3.74322e-182	1.79343e-179	0.336748	0.625206	0.423138	0.578913
ARPP19	-0.2914	3.93843e-301	4.7174e-298	0.663829	0.955229	0.775911	0.836562
ANKUB1	-0.292228	3.11005e-204	1.82991e-201	0.47328	0.765508	0.553302	0.686771
AL592043.1	-0.30266	2.487e-192	1.32395e-189	0.329321	0.631981	0.40729	0.575501
C12orf40	-0.3217	1.98199e-207	1.187e-204	0.496797	0.818496	0.537665	0.677746
AP003049.2	-0.321847	1.65675e-231	1.06854e-228	0.320899	0.642746	0.433597	0.595972
AC124312.2	-0.323623	2.3955e-243	1.60681e-240	0.399514	0.723137	0.482831	0.654634
AC008056.1	-0.327073	9.48849e-201	5.30375e-198	0.411876	0.738949	0.464871	0.620075
AC058822.1	-0.353854	8.89239e-263	6.93565e-260	0.58778	0.941634	0.618489	0.749505
CHRM3-AS2	-0.354499	1.86232e-290	2.08195e-287	0.392617	0.747117	0.494665	0.66696
AC001226.2	-0.354743	1.0987e-281	1.05281e-278	0.492913	0.847656	0.546117	0.714946
RAB11A	-0.356208	2.62511e-257	1.87321e-254	0.827671	1.18388	0.738722	0.831169
MT-ND3	-0.357895	0	0	0.446277	0.804171	0.927839	0.884768
AC104827.1	-0.365694	1.24562e-259	9.08167e-257	0.605192	0.970886	0.600106	0.74147
FILIP1L	-0.36605	3.83825e-268	3.21818e-265	0.593386	0.959436	0.620814	0.745653
LINC02306	-0.368715	8.52323e-151	3.14123e-148	1.44052	1.80924	0.804754	0.883447
AC010127.1	-0.373527	2.74765e-279	2.49056e-276	0.560204	0.933731	0.571263	0.736077
P2RY14	-0.37762	1.2463e-269	1.07176e-266	0.521009	0.898629	0.556049	0.710874
UBE3A	-0.379823	1e-323	9.847e-321	1.32132	1.70114	0.886318	0.922188
MGST1	-0.383688	8.84985e-301	1.02347e-297	0.549068	0.932756	0.597147	0.739489
CALM1	-0.393745	0	0	1.27102	1.66477	0.937348	0.966102
CELF2-AS2	-0.400854	0	0	0.471802	0.872656	0.537348	0.712635
SLC8A1-AS1	-0.402238	4.41327e-288	4.62538e-285	0.686747	1.08899	0.650291	0.782963
AP002370.2	-0.40423	1.17151e-280	1.09139e-277	0.620539	1.02477	0.596408	0.744332
AC090579.1	-0.408124	2.56835e-261	1.91417e-258	0.667588	1.07571	0.602219	0.747634
AC027288.3	-0.411312	1.45874e-245	9.98437e-243	0.83998	1.25129	0.671421	0.794079
AC069437.1	-0.41716	0	0	0.637125	1.05429	0.640571	0.779771
AC079117.1	-0.423221	0	0	0.439339	0.86256	0.501638	0.70328
AC023590.1	-0.424645	0	0	0.609661	1.03431	0.605494	0.766014
AC090709.1	-0.456064	0	0	0.647613	1.10368	0.614157	0.768985
AC093879.1	-0.457741	0	0	0.478813	0.936554	0.537137	0.732225
PDE5A	-0.486716	0	0	0.772373	1.25909	0.660644	0.811138
KCNMB2-AS1	-0.496854	7.80116e-282	7.69515e-279	1.11234	1.6092	0.735975	0.835131
PPFIA2-AS1	-0.49877	0	0	0.517349	1.01612	0.537348	0.750825
AC015923.1	-0.521232	0	0	0.719292	1.24052	0.638986	0.798591
SNAP25-AS1	-0.526418	0	0	1.12453	1.65095	0.791442	0.880916
AP001825.1	-0.570107	0	0	0.737223	1.30733	0.657158	0.816971
AC096576.3	-0.580562	0	0	0.712595	1.29316	0.623983	0.810698
PCDH9-AS2	-0.631319	0	0	0.95042	1.58174	0.680824	0.831279
CTNNA3	-0.637448	0	0	0.888871	1.52632	0.731854	0.850429
AC069228.1	-0.638113	0	0	0.852877	1.49099	0.673534	0.830398
AC096576.2	-0.73404	0	0	0.906186	1.64023	0.660222	0.837112

## Sheet: SuppTable15g_L24CUX2COL5A2
Gene	Log2_FC	Pvalue	FDR	group1MeanExp	group2MeanExp	group1ExprPerc	group2ExprPerc
CNTN5	0.431173	1.54714e-92	2.55606e-90	1.93201	1.50084	0.931621	0.844479
CLSTN2	0.400448	2.65768e-181	1.48556e-178	1.47431	1.07386	0.944828	0.848108
GRID2	0.347237	1.01167e-92	1.68803e-90	2.21595	1.86871	0.976229	0.936496
KAZN	0.344189	4.67542e-102	9.56123e-100	2.58509	2.2409	0.992957	0.98056
NRG1	0.340689	8.05453e-82	1.05934e-79	2.28009	1.9394	0.967572	0.925091
HIVEP3	0.327535	1.69879e-207	1.35653e-204	1.40577	1.07824	0.958767	0.90591
RORA	0.320139	1.47508e-126	4.49738e-124	2.29432	1.97418	0.985767	0.982893
RIT2	0.310469	4.25036e-93	7.19943e-91	1.38929	1.07882	0.905649	0.785122
SYNPR	0.290973	6.45393e-110	1.44301e-107	1.03838	0.747402	0.849743	0.735874
PTPRT	0.287221	2.77654e-76	3.30211e-74	2.09115	1.80393	0.973588	0.958269
KLHL29	0.282956	7.07451e-140	2.60731e-137	1.3699	1.08695	0.955686	0.898393
CACNA1A	0.281882	1.85439e-190	1.21946e-187	2.13873	1.85685	0.99193	0.989891
TENM4	0.276398	3.38633e-117	8.73621e-115	1.65547	1.37908	0.968305	0.935718
DGKG	0.273918	1.30033e-165	5.89331e-163	0.529444	0.255526	0.65752	0.397875
SLIT1	0.271352	2.68882e-149	1.04858e-146	0.849635	0.578283	0.87865	0.721099
PRUNE2	0.267628	9.48835e-134	3.11981e-131	1.11472	0.847091	0.926926	0.835407
SNED1	0.264306	1.4921e-127	4.72094e-125	0.993073	0.728767	0.880851	0.792898
SPOCK1	0.258988	6.15239e-100	1.22821e-97	1.56788	1.30889	0.961996	0.923276
DCC	0.256018	1.40106e-27	4.31486e-26	1.6347	1.37869	0.758767	0.649041
AC007563.2	0.25533	4.50019e-80	5.73868e-78	1.24355	0.988217	0.887601	0.82478
MYT1L	0.254312	1.02156e-225	1.00768e-222	2.39253	2.13822	0.994718	0.994816
SRRM3	0.252801	3.47228e-147	1.33854e-144	1.21064	0.957841	0.954659	0.903318
AC120193.1	0.250127	2.06934e-69	2.16204e-67	1.0843	0.83417	0.848423	0.743131
LRRC4C	0.245772	5.28589e-86	7.70774e-84	2.87156	2.62579	0.996185	0.995594
CUX2	0.243258	6.12851e-169	3.06773e-166	1.97989	1.73664	0.979017	0.984966
DNAH14	0.24037	6.78076e-100	1.34564e-97	0.737714	0.497344	0.774321	0.568688
SNTG1	0.239193	9.98325e-107	2.16012e-104	3.08212	2.84293	0.998386	0.998704
CACNA1B	0.237995	8.22753e-166	3.77993e-163	2.17715	1.93915	0.992517	0.989632
SYN3	0.237887	5.26735e-96	9.549e-94	2.04764	1.80976	0.961409	0.970969
TFDP2	0.234337	3.76029e-106	8.08413e-104	1.23714	1.00281	0.938225	0.897356
MACROD2	0.233608	1.34537e-151	5.43626e-149	2.32961	2.09601	0.99193	0.991965
AC109466.1	0.231264	1.23966e-31	4.56374e-30	0.521814	0.29055	0.343654	0.214101
KCNQ1OT1	0.228834	2.47743e-67	2.47286e-65	0.981593	0.752759	0.895084	0.778383
PTPRN2	0.226631	1.66912e-187	1.05621e-184	2.34384	2.11721	0.99281	0.993779
CDH13	0.226239	1.13474e-60	9.8085e-59	1.65711	1.43087	0.945121	0.902799
AL662796.1	0.225323	1.05811e-66	1.04068e-64	0.736203	0.510881	0.695818	0.550026
ADAMTS9-AS2	0.223848	1.38957e-42	7.72859e-41	0.622927	0.399079	0.517388	0.403059
ZFYVE28	0.222696	4.90863e-115	1.18436e-112	1.16299	0.940297	0.947909	0.890876
MGAT5B	0.220292	4.29748e-112	1.0009e-109	0.869439	0.649147	0.896552	0.787455
AC092683.1	0.219951	6.7416e-116	1.6384e-113	0.516292	0.296341	0.718855	0.478745
GRIN1	0.219898	5.301e-117	1.32675e-114	0.959757	0.73986	0.938811	0.848885
CADM1	0.216953	7.03655e-100	1.38007e-97	1.50709	1.29013	0.962142	0.942198
SGSM1	0.216296	1.13272e-113	2.69427e-111	0.930561	0.714266	0.903888	0.816226
CCDC3	0.214743	1.20953e-89	1.90447e-87	1.0135	0.798759	0.904769	0.833593
MYRIP	0.211221	1.42293e-89	2.19917e-87	1.61259	1.40137	0.973588	0.952307
CAMK2G	0.211209	1.40209e-134	4.74984e-132	0.67053	0.459321	0.845048	0.702436
RAP1GAP2	0.210962	4.98818e-95	8.94617e-93	1.14254	0.931579	0.94292	0.891654
MSC-AS1	0.210349	1.64154e-53	1.19423e-51	0.573896	0.363547	0.511225	0.348626
ANKRD36C	0.210203	2.7382e-85	3.89127e-83	1.26976	1.05955	0.966251	0.917315
ABLIM2	0.209158	2.34441e-93	4.01157e-91	1.1729	0.963742	0.946882	0.895283
CACNA1C	0.206884	3.07847e-154	1.25909e-151	2.54673	2.33985	0.994571	0.995334
SPARCL1	0.205684	1.14659e-97	2.1849e-95	0.917821	0.712137	0.973294	0.974339
CERS4	0.20533	1.48261e-93	2.57636e-91	0.666267	0.460936	0.832282	0.648263
WIPF3	0.20514	6.90721e-100	1.36267e-97	0.611559	0.406419	0.775789	0.61379
RBFOX3	0.204274	5.80771e-80	7.37799e-78	1.73471	1.53044	0.976376	0.969933
CDHR3	0.203599	5.00773e-87	7.53135e-85	0.606719	0.40312	0.727953	0.542768
ARL15	0.203545	2.56351e-80	3.31949e-78	2.00317	1.79963	0.981805	0.978745
PLCH1	0.202146	3.10647e-35	1.34086e-33	0.512518	0.310372	0.373001	0.231208
KCNQ3	0.200916	2.37971e-97	4.48376e-95	2.04224	1.84132	0.984446	0.982893
SCAPER	0.200662	9.77464e-90	1.55366e-87	1.34841	1.14775	0.960382	0.929497
HSPA12A	0.197247	7.90249e-94	1.38761e-91	1.55629	1.35905	0.967718	0.959565
TTC7B	0.194318	5.64262e-99	1.10025e-96	0.992769	0.798451	0.922524	0.854847
LAMA2	0.193958	2.70725e-35	1.17156e-33	1.75378	1.55982	0.944387	0.908761
ARL17B	0.192467	2.18304e-82	2.9286e-80	0.40036	0.207892	0.525018	0.337999
LCORL	0.191421	1.68291e-63	1.53791e-61	0.738997	0.547575	0.804842	0.662519
SNAP91	0.190668	1.03807e-92	1.72351e-90	1.67756	1.4869	0.982979	0.973821
CELF4	0.190033	3.02542e-83	4.0914e-81	1.20458	1.01455	0.951577	0.91887
CTIF	0.189866	2.5231e-92	4.14802e-90	1.01721	0.827339	0.925752	0.864697
AGAP1	0.187303	1.00983e-117	2.64592e-115	1.71349	1.52618	0.973001	0.973043
ZEB1	0.186394	2.08767e-72	2.28066e-70	1.51685	1.33045	0.965371	0.944272
PRKAG2	0.18311	9.3626e-90	1.49525e-87	1.4189	1.23579	0.959354	0.947382
AC024901.1	0.182797	2.33992e-54	1.74005e-52	0.953006	0.770209	0.84945	0.770347
CUX1	0.181955	1.14586e-70	1.21614e-68	1.22589	1.04393	0.947762	0.909279
CCDC88A	0.18191	1.45458e-78	1.8068e-76	1.55079	1.36888	0.980631	0.968118
MACF1	0.181746	1.27529e-100	2.57654e-98	1.64843	1.46669	0.985767	0.98056
IGF1R	0.179021	9.23432e-94	1.61302e-91	1.4336	1.25458	0.952751	0.946864
MCF2L2	0.178467	7.05672e-91	1.14332e-88	1.35846	1.17999	0.955686	0.940384
RORB	0.178407	2.89584e-28	9.2367e-27	1.18167	1.00327	0.812032	0.746501
PTPRK	0.178405	6.2681e-75	7.22404e-73	2.69066	2.51225	0.994864	0.993779
RHBDL3	0.177798	1.38333e-73	1.55164e-71	0.569353	0.391555	0.733089	0.576205
ANKRD30BL	0.177552	1.11611e-44	6.55365e-43	1.42993	1.25238	0.937344	0.914463
TMEM132C	0.177538	8.90477e-79	1.11436e-76	0.47076	0.293222	0.609831	0.405651
AP001347.1	0.176724	1.344e-85	1.9429e-83	0.573191	0.396467	0.773441	0.594349
CLIP2	0.176595	2.22573e-75	2.58293e-73	0.716669	0.540074	0.860161	0.716433
SOX5	0.176193	2.93292e-65	2.77866e-63	1.9994	1.8232	0.983125	0.973302
AC016831.7	0.175705	1.58821e-125	4.71376e-123	2.51214	2.33643	0.991196	0.997149
L3MBTL4	0.175044	4.04733e-47	2.53245e-45	0.889438	0.714395	0.82832	0.714101
ATXN7L1	0.174412	4.39535e-75	5.08315e-73	0.986347	0.811935	0.918855	0.855106
KSR2	0.173926	5.0082e-107	1.09781e-104	1.79726	1.62333	0.97887	0.980301
RAD9A	0.173264	2.05306e-70	2.1721e-68	0.806528	0.633264	0.891563	0.775791
ADCY9	0.173131	3.49166e-68	3.53787e-66	0.936219	0.763088	0.897726	0.828149
SPTBN4	0.172935	4.99829e-85	7.04339e-83	1.44891	1.27598	0.968745	0.960342
ATP2B4	0.172589	4.97155e-78	6.12999e-76	0.643814	0.471226	0.815114	0.67859
AFF3	0.172513	1.2639e-72	1.39897e-70	1.78639	1.61388	0.974908	0.975635
ELAVL3	0.171891	1.71166e-90	2.75989e-88	0.618581	0.44669	0.837417	0.68507
FSTL5	0.170503	7.5948e-43	4.27373e-41	0.366267	0.195764	0.378283	0.227579
GRM8	0.170289	1.17055e-41	6.34214e-40	0.792395	0.622106	0.734263	0.59746
ANKRD36B	0.170227	2.01276e-65	1.92319e-63	0.845342	0.675115	0.895965	0.809746
ROBO2	0.169949	4.80802e-24	1.24422e-22	2.79053	2.62058	0.94923	0.946864
AEBP2	0.169326	2.26105e-76	2.71796e-74	1.69067	1.52134	0.971093	0.970192
SLC24A2	0.168882	4.92399e-59	4.08764e-57	1.51759	1.34871	0.974028	0.950233
TMTC1	0.168386	2.24982e-54	1.67677e-52	0.761463	0.593077	0.803522	0.691291
MAN1C1	0.167745	1.14908e-75	1.34278e-73	1.07627	0.908526	0.925899	0.885692
CDH4	0.167659	2.59549e-59	2.17076e-57	0.733477	0.565817	0.826853	0.697512
CCDC171	0.167382	2.18612e-62	1.94995e-60	0.984912	0.81753	0.907704	0.842924
ANKRD36	0.166331	3.50459e-74	3.99785e-72	1.38436	1.21803	0.97036	0.951011
LINC01322	0.165061	2.02262e-30	7.09568e-29	0.575844	0.410783	0.587821	0.483411
FAM189A1	0.164796	5.66113e-54	4.15455e-52	0.939247	0.774451	0.889508	0.810524
DNAH6	0.164652	2.78335e-49	1.84847e-47	0.828707	0.664055	0.852531	0.749352
RNF130	0.164277	3.47883e-63	3.16187e-61	0.967858	0.80358	0.923551	0.856661
FOXN3	0.16415	1.07521e-63	9.90667e-62	0.802208	0.638059	0.869993	0.77268
KCND3	0.163169	3.65286e-57	2.90307e-55	1.15954	0.996369	0.926192	0.891135
AC245060.5	0.162652	1.69702e-86	2.49625e-84	0.433389	0.270737	0.671313	0.442198
ADAMTS2	0.162002	1.76526e-130	5.63842e-128	0.227816	0.0658144	0.41438	0.137636
PDZRN4	0.161845	1.02449e-29	3.50607e-28	0.545746	0.383901	0.574028	0.479005
NEK1	0.161797	1.79834e-61	1.57065e-59	0.883299	0.721502	0.898753	0.816226
ECE1	0.161608	5.40919e-95	9.64966e-93	0.465798	0.30419	0.7281	0.521255
VPS53	0.160996	4.66559e-66	4.50935e-64	1.02305	0.862059	0.93573	0.8831
LRMDA	0.160733	1.81406e-54	1.36107e-52	0.325161	0.164428	0.403228	0.232245
ADGRV1	0.160553	1.07208e-86	1.59802e-84	0.490235	0.329682	0.735143	0.531363
AKAP8L	0.158644	7.31792e-73	8.15376e-71	0.676007	0.517363	0.854879	0.725246
CASTOR3	0.157898	2.71844e-74	3.11163e-72	0.615255	0.457358	0.825385	0.682478
TMEM132D	0.156614	2.41714e-85	3.47559e-83	2.46029	2.30368	0.992076	0.994298
AC006148.1	0.156587	9.79149e-40	4.98311e-38	1.01027	0.853679	0.867938	0.815967
LINC01197	0.156363	5.40656e-53	3.89947e-51	0.755922	0.599559	0.810125	0.702696
CCDC92	0.156079	1.14581e-64	1.07642e-62	0.861368	0.705289	0.894938	0.815448
SLCO3A1	0.155175	9.86661e-58	7.95448e-56	0.747692	0.592517	0.842113	0.740539
ABHD2	0.155072	1.18633e-72	1.31745e-70	1.00333	0.848256	0.92047	0.880767
GSE1	0.155058	7.15764e-63	6.43574e-61	0.575434	0.420375	0.770946	0.611457
TSHZ2	0.154419	1.37783e-47	8.686e-46	0.287071	0.132651	0.324285	0.157595
CNGB1	0.154295	5.9805e-64	5.52546e-62	0.430302	0.276007	0.60763	0.429497
C11orf80	0.153498	1.89965e-65	1.82029e-63	1.00254	0.849043	0.927513	0.876879
SH3PXD2A	0.153044	4.49757e-60	3.82841e-58	0.802615	0.649571	0.880558	0.794971
ZNF780B	0.153042	6.07684e-65	5.72486e-63	0.567446	0.414403	0.806897	0.640228
DNER	0.152945	7.592e-114	1.81872e-111	0.231853	0.0789079	0.556566	0.391135
LHFPL6	0.152733	1.28016e-41	6.92484e-40	1.14117	0.988441	0.911665	0.866511
CACNA2D3	0.152547	2.27558e-123	6.57917e-121	2.78825	2.6357	0.996332	0.999482
RPS6KA5	0.152313	2.45497e-51	1.70819e-49	0.629763	0.47745	0.75774	0.654484
SNRPN	0.152293	1.37444e-48	8.93331e-47	0.967827	0.815534	0.87777	0.840332
GTF2IRD1	0.152248	1.41966e-65	1.36426e-63	0.515508	0.36326	0.735143	0.55858
LINC00511	0.152246	2.64025e-76	3.16245e-74	0.44145	0.289204	0.66515	0.477709
ZFR2	0.151156	2.3059e-73	2.57785e-71	0.531695	0.380539	0.773881	0.60705
FRMD4A	0.151114	2.72214e-157	1.15563e-154	3.23488	3.08377	0.998826	0.999741
MTUS2	0.151033	2.58626e-83	3.51166e-81	2.18971	2.03868	0.988555	0.992483
TNRC6B	0.150563	3.56129e-97	6.63547e-95	1.71664	1.56607	0.977256	0.979782
PCSK2	0.150552	1.08102e-48	7.0673e-47	1.51306	1.3625	0.959208	0.944272
CA10	0.150522	1.41836e-60	1.22285e-58	2.244	2.09348	0.991489	0.992224
AL357833.1	-0.150519	1.34387e-69	1.40846e-67	0.144365	0.294884	0.320616	0.4676
AL136298.1	-0.150684	4.55631e-65	4.3045e-63	0.174579	0.325263	0.346148	0.491706
CNTN4-AS2	-0.151283	7.67649e-67	7.59451e-65	0.16359	0.314873	0.320029	0.476413
SUMF1	-0.152233	6.3064e-43	3.55469e-41	1.09147	1.2437	0.900367	0.94168
NRN1	-0.15225	2.11205e-84	2.92703e-82	0.289015	0.441265	0.583125	0.687403
AC008067.1	-0.15254	6.5461e-72	7.05926e-70	0.151771	0.30431	0.305062	0.470969
PLCB1	-0.152769	5.20666e-96	9.49027e-94	3.28208	3.43484	0.998826	1
JAKMIP2-AS1	-0.153085	4.69789e-63	4.24684e-61	0.242296	0.395381	0.45796	0.576464
PDZD2	-0.153297	1.86569e-12	2.37463e-11	1.65166	1.80495	0.87146	0.914982
AP000462.1	-0.153319	1.01165e-61	8.88189e-60	0.189226	0.342545	0.379457	0.510627
AC117834.1	-0.155065	2.78326e-67	2.76988e-65	0.169889	0.324953	0.339398	0.488595
WSB1	-0.155568	1.96101e-68	2.01126e-66	0.644543	0.800111	0.811886	0.868326
AC244517.11	-0.156406	8.28576e-57	6.50791e-55	0.203662	0.360068	0.357153	0.490928
SV2B	-0.156913	1.38792e-56	1.08504e-54	1.62221	1.77913	0.967425	0.985485
AC006355.2	-0.158165	1.27127e-68	1.31592e-66	0.193077	0.351242	0.392517	0.523328
PEX5L	-0.159014	1.50666e-18	2.91404e-17	2.03105	2.19007	0.936023	0.968377
RARRES1	-0.159086	8.20244e-72	8.8171e-70	0.175503	0.334588	0.362583	0.510886
P4HA3	-0.159932	5.79785e-74	6.5692e-72	0.137126	0.297058	0.308877	0.463712
PTGR1	-0.159994	8.59824e-76	1.01538e-73	0.353358	0.513352	0.639032	0.729653
ANGPT2	-0.160143	5.05976e-66	4.87627e-64	0.204823	0.364965	0.387968	0.523847
DDX5	-0.160186	2.05986e-72	2.25764e-70	0.739436	0.899622	0.8562	0.911871
RFX4	-0.16033	1.25552e-47	7.9299e-46	0.206101	0.366431	0.39281	0.492483
KLHL28	-0.160422	5.84552e-72	6.3241e-70	0.362878	0.5233	0.617315	0.702696
AL391807.1	-0.160449	8.84813e-60	7.47477e-58	0.552959	0.713407	0.741746	0.805599
GLCE	-0.161141	2.57584e-72	2.80482e-70	0.407265	0.568406	0.640352	0.721617
PIK3R1	-0.161158	1.36678e-68	1.41043e-66	1.24256	1.40371	0.941453	0.972525
PDE7B	-0.16204	1.59323e-41	8.60448e-40	0.964959	1.127	0.853118	0.904355
LINC02231	-0.162194	2.30578e-65	2.19339e-63	0.2245	0.386694	0.391049	0.533178
LINC01478	-0.164238	6.64371e-36	2.95121e-34	0.200218	0.364456	0.272927	0.390358
MT-CO1	-0.164838	1.04416e-296	2.50135e-293	0.0696942	0.234532	0.967425	0.903577
RFTN1	-0.165317	1.31451e-59	1.10769e-57	0.831547	0.996864	0.853118	0.888284
RCAN2	-0.165621	1.01911e-74	1.17051e-72	1.51297	1.67859	0.965517	0.982374
CCDC141	-0.165651	7.10574e-60	6.01799e-58	0.0628888	0.22854	0.123111	0.297304
CCDC65	-0.166373	1.74795e-77	2.12401e-75	0.276754	0.443126	0.511225	0.63323
KCTD8	-0.16647	1.57535e-38	7.67937e-37	0.901555	1.06802	0.81526	0.855884
AC012358.3	-0.16651	1.3634e-77	1.66882e-75	0.212672	0.379182	0.410712	0.557284
TOMM20	-0.166716	1.22939e-110	2.76719e-108	0.284908	0.451624	0.615114	0.721877
ABI2	-0.167855	1.14727e-84	1.60322e-82	1.16969	1.33755	0.935437	0.969673
SELENOW	-0.168568	1.24616e-167	6.14614e-165	0.242585	0.411153	0.597946	0.761016
RGS4	-0.16931	3.29012e-132	1.0713e-129	0.233865	0.403175	0.54336	0.694401
CADM2-AS1	-0.169319	3.23938e-82	4.3112e-80	0.163653	0.332972	0.332649	0.497667
AL158840.1	-0.169603	3.31697e-95	5.98089e-93	0.147074	0.316677	0.302421	0.49352
CDH12	-0.169995	2.04461e-27	6.22817e-26	2.09425	2.26424	0.927073	0.959046
SLF1	-0.170565	4.26058e-77	5.15854e-75	0.63186	0.802426	0.807043	0.861586
AC107068.2	-0.170828	8.09862e-77	9.7702e-75	0.180459	0.351287	0.356566	0.512442
SRSF7	-0.170927	1.20915e-83	1.65521e-81	0.349738	0.520664	0.610565	0.708398
OLFM1	-0.171231	4.92178e-92	8.01294e-90	0.794118	0.965349	0.895818	0.937014
AC010275.1	-0.171589	1.64917e-86	2.43656e-84	0.104486	0.276075	0.247395	0.430016
GALNT13	-0.171987	2.76174e-32	1.04423e-30	0.944099	1.11609	0.760088	0.827372
RTN4	-0.172084	7.16505e-99	1.37315e-96	1.1492	1.32129	0.94923	0.980819
CAMK2N1	-0.172172	1.37901e-89	2.14117e-87	0.625007	0.797179	0.854585	0.896579
MAN1A1	-0.172992	4.4756e-45	2.66612e-43	0.645991	0.818983	0.703448	0.760498
FBXW7	-0.173047	9.75452e-93	1.63574e-90	1.52107	1.69412	0.971827	0.986262
SPRED2	-0.173714	2.40206e-68	2.4561e-66	0.694319	0.868034	0.790902	0.865734
AC009554.1	-0.174415	1.32996e-89	2.07462e-87	0.188458	0.362873	0.374615	0.542768
MTCP1	-0.174609	6.89894e-82	9.10932e-80	0.180868	0.355477	0.359795	0.517107
AC131571.1	-0.175666	3.04911e-80	3.93312e-78	0.183758	0.359423	0.360235	0.515293
GAP43	-0.176227	2.42803e-85	3.47559e-83	1.21406	1.39028	0.936464	0.962675
ACTR2	-0.176298	9.31755e-103	1.94094e-100	0.704558	0.880857	0.854732	0.908761
GULP1	-0.177449	5.25844e-40	2.70903e-38	1.13924	1.31669	0.829054	0.879212
MT-CYB	-0.17752	1.29258e-256	1.60557e-253	0.0627126	0.240233	0.88584	0.80534
DLGAP1-AS4	-0.178288	5.60706e-68	5.66415e-66	0.76653	0.944818	0.827733	0.88958
NOVA1	-0.178321	2.75575e-76	3.28905e-74	1.41171	1.59003	0.952018	0.97719
CREG2	-0.178365	1.78255e-93	3.08161e-91	0.560705	0.73907	0.787381	0.862105
AC117944.1	-0.178543	2.74594e-81	3.5834e-79	0.14771	0.326253	0.30741	0.473302
AC139720.1	-0.179029	1.00833e-52	7.22591e-51	0.202197	0.381226	0.321643	0.45464
GLS	-0.18029	3.048e-105	6.51107e-103	1.52751	1.7078	0.966398	0.986522
ZNF451-AS1	-0.182581	1.66455e-88	2.53753e-86	0.186463	0.369044	0.369479	0.530327
SCAI	-0.182761	2.81779e-90	4.52167e-88	1.40305	1.58581	0.960968	0.979782
AC011287.1	-0.18328	2.63925e-30	9.18206e-29	1.84821	2.03149	0.950844	0.969414
AC104365.1	-0.18349	1.16143e-96	2.15206e-94	0.168058	0.351548	0.334556	0.520218
IPO9-AS1	-0.183657	7.20947e-83	9.7105e-81	0.243048	0.426705	0.462069	0.589425
ENO4	-0.183986	1.25599e-97	2.37986e-95	0.221753	0.405739	0.418489	0.584241
AC006059.1	-0.185189	6.68113e-99	1.28777e-96	0.222759	0.407948	0.449303	0.598497
NLK	-0.188077	6.64912e-95	1.17988e-92	1.59822	1.7863	0.961996	0.979782
TRPM3	-0.189102	1.11774e-44	6.55365e-43	1.11933	1.30843	0.854145	0.892691
AC011369.1	-0.189772	1.41458e-83	1.92855e-81	0.179399	0.36917	0.359501	0.514515
RERG	-0.189772	1.50158e-102	3.10864e-100	0.167634	0.357406	0.332355	0.526179
PRSS51	-0.190721	3.00284e-85	4.24934e-83	0.302587	0.493308	0.473074	0.628823
FGF1	-0.192336	4.38206e-96	8.0309e-94	0.132878	0.325215	0.288335	0.478745
LINC02296	-0.194344	5.26852e-37	2.44055e-35	0.825616	1.01996	0.744534	0.785122
AC103853.1	-0.194981	1.10951e-103	2.32568e-101	0.128202	0.323183	0.266911	0.469933
LINC01090	-0.195551	1.68691e-43	9.63808e-42	0.664678	0.860229	0.563903	0.678849
AP003086.2	-0.195858	1.2568e-81	1.6465e-79	0.228777	0.424634	0.41438	0.560394
MAK	-0.196097	1.48216e-79	1.87579e-77	0.416798	0.612894	0.606897	0.713582
CCNH	-0.197804	5.0505e-85	7.08718e-83	0.715226	0.91303	0.808511	0.879471
HOMER1	-0.200216	1.71665e-79	2.1644e-77	1.36842	1.56863	0.948789	0.97071
AC119868.2	-0.201315	1.12537e-89	1.78031e-87	0.185	0.386315	0.325752	0.506739
ATP2B1	-0.206646	1.74412e-134	5.84942e-132	1.70022	1.90686	0.976963	0.99352
IGSF10	-0.207236	2.44654e-113	5.77831e-111	0.183858	0.391094	0.380337	0.562468
SPRY4-AS1	-0.207518	1.71769e-77	2.09484e-75	0.605086	0.812604	0.603962	0.807932
ZFPM2	-0.208641	1.97397e-75	2.29871e-73	1.6441	1.85274	0.954952	0.982893
PDXDC1	-0.208896	3.85322e-80	4.93241e-78	0.751729	0.960625	0.825532	0.891654
AP001011.1	-0.210802	4.4451e-117	1.12939e-114	0.206863	0.417665	0.402348	0.583204
NRGN	-0.21083	1.24788e-136	4.31459e-134	0.782897	0.993727	0.890682	0.950233
PDE4B	-0.211391	3.9264e-62	3.46535e-60	1.16236	1.37375	0.891123	0.925091
AL450384.2	-0.212103	7.38809e-112	1.70884e-109	0.320678	0.532781	0.539985	0.690513
BAALC-AS1	-0.212587	8.70504e-102	1.76939e-99	0.292337	0.504924	0.513133	0.651115
TIMP3	-0.213966	6.25476e-94	1.10406e-91	0.329856	0.543822	0.507704	0.658372
NELL1	-0.214433	2.74336e-36	1.23665e-34	0.976316	1.19075	0.691563	0.801192
LINC00508	-0.216713	4.96034e-117	1.25083e-114	0.102965	0.319678	0.221864	0.446086
CGGBP1	-0.217144	2.28556e-127	7.16386e-125	0.29418	0.511324	0.538078	0.691809
AC098617.1	-0.217637	8.71447e-112	2.00182e-109	0.216271	0.433908	0.380631	0.572576
AL359706.1	-0.218615	3.45771e-117	8.85226e-115	0.247596	0.466211	0.437271	0.617937
PEX5L-AS2	-0.220184	2.52589e-123	7.24044e-121	0.163043	0.383226	0.3146	0.525661
AC011900.1	-0.222063	3.89599e-107	8.59629e-105	0.279583	0.501646	0.444607	0.621825
LMO4	-0.223649	9.0436e-118	2.40718e-115	1.12135	1.345	0.928393	0.970451
DIAPH2-AS1	-0.224008	1.70659e-100	3.42728e-98	0.171228	0.395237	0.307997	0.498704
TESPA1	-0.224629	5.83672e-99	1.13151e-96	0.974588	1.19922	0.882318	0.932348
BCL2L14	-0.226886	2.17772e-124	6.4067e-122	0.242786	0.469671	0.423184	0.615863
LINC00599	-0.227943	2.24812e-116	5.58499e-114	0.759772	0.987715	0.848569	0.89943
AP000787.1	-0.228327	4.34986e-127	1.3384e-124	0.239128	0.467455	0.432428	0.618455
ARPP19	-0.2331	4.18396e-143	1.59456e-140	0.513848	0.746948	0.769039	0.852773
AC124312.2	-0.238685	1.8695e-117	4.86041e-115	0.300872	0.539558	0.461189	0.648004
AL035427.1	-0.239282	1.47818e-122	4.2013e-120	0.263755	0.503037	0.409098	0.614826
AC130650.1	-0.241068	2.76459e-126	8.35304e-124	0.272601	0.513669	0.453852	0.636858
LRTM1	-0.24113	5.2108e-111	1.18081e-108	0.350764	0.591894	0.530007	0.683515
ABCB1	-0.241325	3.31894e-136	1.13582e-133	0.247394	0.488719	0.417608	0.626231
CRLF3	-0.241631	1.5975e-119	4.39154e-117	0.622233	0.863864	0.773147	0.865474
AL078459.1	-0.243186	2.71264e-134	9.00757e-132	0.220916	0.464102	0.411299	0.605754
AC002429.2	-0.243571	7.35374e-137	2.56906e-134	0.276078	0.519649	0.466911	0.664075
CALM2	-0.244485	8.64216e-170	4.45909e-167	0.560871	0.805356	0.804989	0.90254
MLIP	-0.246758	3.0417e-92	4.97622e-90	1.24044	1.4872	0.912986	0.95775
AC084361.1	-0.247354	2.40825e-131	7.76613e-129	0.210188	0.457542	0.379457	0.583981
PCDH7	-0.248091	7.38794e-61	6.41909e-59	1.62704	1.87513	0.905062	0.946604
MT-ATP6	-0.24871	0	0	0.157846	0.406556	0.962729	0.918092
RAPH1	-0.249641	1.85751e-139	6.77143e-137	0.788563	1.0382	0.851357	0.919907
ROBO1	-0.250384	2.23013e-43	1.26985e-41	1.25198	1.50236	0.754952	0.823743
OTOGL	-0.251699	3.09697e-105	6.5738e-103	0.468334	0.720033	0.590609	0.7338
DPYD-AS1	-0.251958	2.56163e-119	6.98471e-117	0.278927	0.530885	0.42157	0.616641
AL592043.1	-0.252852	7.85098e-122	2.21266e-119	0.222755	0.475607	0.371974	0.569984
P2RY12	-0.254476	2.44402e-156	1.01194e-153	0.192123	0.446599	0.37168	0.593313
BASP1	-0.256866	1.40564e-125	4.20915e-123	1.33864	1.5955	0.936464	0.979523
AC103770.1	-0.25714	2.12316e-140	7.91183e-138	0.23396	0.4911	0.402348	0.609642
KCNMB2	-0.257183	1.27016e-89	1.99059e-87	0.241845	0.499028	0.365957	0.533955
KIAA1217	-0.261645	5.2135e-55	3.96567e-53	0.921646	1.18329	0.702715	0.802229
FGF12-AS1	-0.263664	1.61403e-156	6.76643e-154	0.247008	0.510672	0.4292	0.639191
SPRED1	-0.26453	4.01982e-151	1.58608e-148	0.682767	0.947297	0.798386	0.88958
AC027018.1	-0.265991	2.38878e-142	9.00166e-140	0.329903	0.595894	0.500807	0.69155
AC009041.2	-0.272707	6.25885e-116	1.53218e-113	0.919883	1.19259	0.839472	0.932867
AP003049.2	-0.274028	1.22894e-138	4.43185e-136	0.272297	0.546325	0.451651	0.635044
AP001831.1	-0.274316	2.60097e-138	9.27994e-136	0.39493	0.669246	0.560675	0.731726
LINC00507	-0.274578	1.16811e-119	3.23768e-117	0.486931	0.761509	0.601174	0.747278
DLGAP1-AS5	-0.283928	6.72349e-161	3.00656e-158	0.255517	0.539445	0.418048	0.636858
CHST9	-0.284683	4.2112e-116	1.03849e-113	0.320883	0.605566	0.453558	0.62675
AP000311.1	-0.289503	2.51146e-158	1.09389e-155	0.377653	0.667156	0.55099	0.731726
AL590006.1	-0.290079	3.15559e-127	9.79927e-125	0.350555	0.640635	0.47865	0.66226
GRM5-AS1	-0.290809	9.43634e-176	5.02343e-173	0.280304	0.571113	0.451211	0.673924
AC097537.1	-0.291367	2.41584e-180	1.32824e-177	0.239883	0.531249	0.390022	0.638932
KCNMA1-AS1	-0.294101	1.38488e-169	7.03726e-167	0.270169	0.56427	0.433602	0.657335
MT-ND3	-0.296463	4.20368e-184	2.47339e-181	0.504253	0.800716	0.970946	0.930016
JPX	-0.300418	3.76158e-138	1.32796e-135	0.932047	1.23246	0.852531	0.934163
ST7-AS2	-0.301287	1.28372e-177	6.94411e-175	0.282745	0.584032	0.458841	0.67211
IL7	-0.303988	9.79676e-158	4.21236e-155	0.374332	0.678321	0.494938	0.709694
LINC00513	-0.30944	8.20297e-105	1.73026e-102	0.848779	1.15822	0.747469	0.858476
AC073167.1	-0.310675	6.16535e-184	3.50464e-181	0.347714	0.658389	0.499486	0.724728
STRADB	-0.314745	5.10254e-184	2.9505e-181	0.43498	0.749725	0.626119	0.78564
AL139294.1	-0.319079	1.67115e-192	1.12094e-189	0.286996	0.606075	0.446955	0.686625
CHRM3-AS2	-0.321253	2.87082e-193	1.96493e-190	0.294188	0.615441	0.467498	0.692587
AC004039.1	-0.326659	3.20144e-200	2.33413e-197	0.290818	0.617476	0.437858	0.68818
MGST1	-0.326857	8.74169e-175	4.58092e-172	0.412019	0.738876	0.560088	0.75324
PCDH9-AS4	-0.33412	1.44143e-200	1.07428e-197	0.290997	0.625117	0.434483	0.680923
ENC1	-0.335686	8.78995e-214	7.55891e-211	0.889677	1.22536	0.866178	0.946864
FILIP1L	-0.337628	1.08604e-166	5.20338e-164	0.545422	0.88305	0.668966	0.803007
AC019197.1	-0.342481	1.79136e-158	7.90507e-156	0.522782	0.865263	0.602054	0.783048
AL138828.1	-0.343123	6.75482e-188	4.3566e-185	0.284585	0.627708	0.42964	0.664334
AL596451.1	-0.343899	2.69352e-184	1.61313e-181	0.410822	0.754721	0.526339	0.744686
AL354771.1	-0.346955	9.25771e-185	5.64518e-182	0.254235	0.601189	0.383419	0.630897
GPC6	-0.355005	1.10867e-119	3.09855e-117	1.72947	2.08448	0.941159	0.979264
MALAT1	-0.355957	4.33403e-238	4.40469e-235	5.74065	6.09661	1	1
AC099788.1	-0.358809	3.23964e-194	2.26356e-191	0.381486	0.740295	0.498753	0.72732
ANKUB1	-0.372459	1.85894e-198	1.3265e-195	0.459064	0.831523	0.562876	0.776568
AC010127.1	-0.396709	8.62505e-167	4.19227e-164	0.718287	1.115	0.667792	0.847849
AC091885.2	-0.399112	3.20416e-209	2.621e-206	0.436327	0.835438	0.537784	0.752203
LINC02306	-0.401426	3.11162e-97	5.83002e-95	0.511271	0.912697	0.435657	0.608865
AC058822.1	-0.412025	3.74552e-222	3.48937e-219	0.525341	0.937366	0.608657	0.812338
SLC8A1-AS1	-0.412539	9.0506e-211	7.58847e-208	0.479766	0.892305	0.574615	0.777605
CELF2-AS2	-0.418545	2.2739e-249	2.46007e-246	0.390152	0.808697	0.514453	0.757906
RAB11A	-0.422443	4.27951e-223	4.10075e-220	0.742772	1.16521	0.746001	0.891395
C12orf40	-0.430056	8.68668e-218	7.87389e-215	0.512938	0.942994	0.574028	0.783826
AC001226.2	-0.446669	1.27538e-267	1.64514e-264	0.452141	0.898809	0.547762	0.793675
PPFIA2-AS1	-0.449838	7.68037e-283	1.35571e-279	0.330485	0.780323	0.458547	0.739502
AC079117.1	-0.451599	5.99391e-277	9.13745e-274	0.343076	0.794674	0.466764	0.735096
CALM1	-0.454141	0	0	1.16441	1.61855	0.950844	0.984189
UBE3A	-0.462187	2.63873e-253	2.94992e-250	1.25848	1.72067	0.908877	0.966045
AC004594.1	-0.469781	7.62506e-201	5.81203e-198	0.568091	1.03787	0.585326	0.78253
AP002370.2	-0.47133	1.61386e-241	1.69143e-238	0.515269	0.986599	0.565224	0.793675
AC069437.1	-0.490547	2.45657e-283	4.57714e-280	0.559389	1.04994	0.633162	0.832037
P2RY14	-0.499237	3.68189e-275	5.36883e-272	0.5261	1.02534	0.5865	0.813375
AC104827.1	-0.501155	6.39136e-254	7.3915e-251	0.607808	1.10896	0.620249	0.825816
PDE5A	-0.507678	5.40126e-256	6.46955e-253	0.599309	1.10699	0.613793	0.814671
AC008056.1	-0.514019	1.36917e-277	2.18663e-274	0.530051	1.04407	0.571093	0.814412
AC023590.1	-0.520533	9.8666e-274	1.37878e-270	0.615944	1.13648	0.622597	0.837999
KCNMB2-AS1	-0.537652	6.92977e-217	6.11607e-214	0.773091	1.31074	0.664563	0.847849
AC093879.1	-0.542045	1.59244e-293	3.33796e-290	0.550181	1.09223	0.586794	0.818559
AC015923.1	-0.546475	2.3302241126009e-310	6.51259e-307	0.517819	1.06429	0.57212	0.819336
AC096576.3	-0.578667	1.379674235291e-311	4.2065e-308	0.593086	1.17175	0.589875	0.822965
AP001825.1	-0.58664	6.20221015604e-312	0	0.626538	1.21318	0.635363	0.834889
AC090709.1	-0.641359	0	0	0.643462	1.28482	0.619369	0.835925
AC090579.1	-0.645604	3.04376e-273	4.08326e-270	0.875523	1.52113	0.692443	0.867807
SNAP25-AS1	-0.658915	3.0583e-320	1.1396435e-316	1.00644	1.66535	0.792517	0.913686
AC027288.3	-0.659137	1.61836e-278	2.71383e-275	0.840055	1.49919	0.666618	0.857698
AC069228.1	-0.662934	0	0	0.617884	1.28082	0.595011	0.828409
CTNNA3	-0.719837	0	0	0.88211	1.60195	0.769039	0.904355
AC096576.2	-0.753957	0	0	0.759298	1.51326	0.612619	0.845516
PCDH9-AS2	-0.865573	0	0	1.00046	1.86603	0.697139	0.880767

## Sheet: SuppTable15h_L45RORBGABRG1
Gene	Log2_FC	Pvalue	FDR	group1MeanExp	group2MeanExp	group1ExprPerc	group2ExprPerc
ROBO2	0.402533	5.18042e-09	5.15551e-07	1.52389	1.12136	0.672163	0.561622
ANKRD30BL	0.298796	1.98697e-14	3.91993e-12	0.8759	0.577104	0.675073	0.50858
RGS6	0.29445	5.1702e-11	6.9958e-09	1.58816	1.29371	0.827352	0.787832
AC103855.3	0.28555	3.51033e-18	1.05115e-15	0.803463	0.517913	0.696411	0.558502
MACROD2	0.252822	8.78648e-20	3.00733e-17	2.47275	2.21993	0.976722	0.971919
AC007563.2	0.246198	1.16984e-10	1.45851e-08	0.859884	0.613686	0.685742	0.555382
PLXDC2	0.244041	4.76707e-12	7.30036e-10	1.15275	0.908711	0.817653	0.75819
SLCO3A1	0.239802	1.74137e-15	3.89347e-13	0.917273	0.67747	0.784675	0.691108
SNED1	0.234897	7.5248e-15	1.57729e-12	1.0578	0.822906	0.836081	0.767551
LRRTM4	0.234391	8.14242e-22	3.5465e-19	3.13132	2.89693	0.986421	0.9922
PTPRN2	0.232028	8.37285e-17	2.21109e-14	1.86571	1.63368	0.960233	0.943838
SHISA9	0.22456	2.00528e-16	5.13383e-14	1.76942	1.54486	0.932105	0.934477
CACNA1B	0.222575	2.30447e-19	7.65221e-17	2.03791	1.81533	0.963143	0.964119
RPS6KA2	0.222232	1.03503e-10	1.30991e-08	1.31173	1.08949	0.840931	0.819033
SCAPER	0.220744	4.5396e-15	9.82252e-13	1.18894	0.968195	0.872939	0.843994
SLC35F3	0.219952	2.74695e-12	4.408e-10	1.89096	1.67101	0.923375	0.931357
CLIP2	0.215906	3.30577e-12	5.22967e-10	0.702722	0.486817	0.7129	0.585023
RAP1GAP2	0.210583	3.26218e-13	5.72812e-11	1.17478	0.964193	0.868089	0.840874
SRRM3	0.206974	8.7896e-12	1.30436e-09	1.05102	0.844045	0.840931	0.773791
RHBDL3	0.206565	3.69794e-13	6.42599e-11	0.565577	0.359011	0.589719	0.422777
IQCJ-SCHIP1	0.204278	1.34713e-31	1.18895e-28	3.41051	3.20624	0.99321	0.99844
ASIC2	0.202438	4.38152e-09	4.45296e-07	1.94212	1.73968	0.939864	0.939158
PTPRT	0.202419	4.05613e-10	4.80687e-08	2.20909	2.00667	0.960233	0.956318
SYN3	0.201889	5.74673e-15	1.21983e-12	1.87527	1.67338	0.935015	0.948518
SIPA1L3	0.200745	2.66418e-13	4.7027e-11	0.642843	0.442099	0.695441	0.549142
AL662796.1	0.200375	1.10226e-08	1.01839e-06	0.692587	0.492211	0.602328	0.50234
PNPLA7	0.199468	5.45746e-16	1.336e-13	0.485357	0.28589	0.57808	0.388456
CLSTN2	0.199325	1.1932e-07	8.97254e-06	1.48001	1.28068	0.870029	0.828393
AC084816.1	0.198619	3.47939e-08	2.92461e-06	0.728182	0.529563	0.629486	0.542902
ENSA	0.197939	1.10251e-11	1.61467e-09	0.992923	0.794984	0.832202	0.790952
GNAS	0.195746	0.178403	1	0.347962	0.152215	0.787585	0.886115
MYT1L	0.194477	9.39059e-20	3.18123e-17	2.33829	2.14382	0.978661	0.981279
GRIA1	0.19421	5.86962e-14	1.09364e-11	1.53449	1.34029	0.919496	0.918877
WWOX	0.193679	5.5539e-07	3.60284e-05	1.28945	1.09577	0.816683	0.780031
LRRC4C	0.189953	1.87127e-05	0.000863256	1.70339	1.51343	0.927255	0.907956
PTPRK	0.186968	5.981e-12	9.0765e-10	2.15409	1.96712	0.955383	0.960998
DNAH6	0.185058	1.10601e-08	1.01905e-06	0.858885	0.673827	0.742968	0.645866
RBFOX3	0.181385	3.49532e-09	3.64056e-07	1.58339	1.40201	0.904947	0.900156
AL078639.1	0.18038	5.89749e-15	1.24396e-12	0.482319	0.301939	0.653734	0.452418
SRRM2	0.179385	4.74081e-10	5.57885e-08	0.769059	0.589674	0.804074	0.722309
MGAT5B	0.178018	7.37582e-09	7.00766e-07	0.84144	0.663423	0.774976	0.700468
SGSM1	0.177347	6.68091e-10	7.75309e-08	1.03578	0.858434	0.835112	0.776911
AC073365.1	0.176367	4.3109e-08	3.55231e-06	1.43533	1.25896	0.875849	0.851794
BNIP3L	0.175939	5.81921e-09	5.7233e-07	0.717544	0.541605	0.71678	0.641186
CRTC1	0.175449	1.34577e-10	1.66548e-08	0.585599	0.410149	0.673133	0.536661
AP001347.1	0.175053	1.41592e-08	1.27801e-06	0.736714	0.561661	0.704171	0.625585
ABLIM2	0.174731	1.34174e-07	9.97768e-06	1.10526	0.930529	0.848691	0.797192
NCAM2	0.173683	0.000133251	0.00468938	1.41848	1.2448	0.810863	0.772231
ATG7	0.169209	9.13286e-11	1.17807e-08	1.45629	1.28708	0.897187	0.898596
TMEM179	0.164047	2.44716e-12	3.96487e-10	0.373094	0.209047	0.468477	0.310452
STXBP5-AS1	0.164012	3.09581e-08	2.62854e-06	1.3661	1.20209	0.86324	0.845554
CUX1	0.163263	8.89255e-08	6.85605e-06	0.927905	0.764641	0.804074	0.75975
C11orf80	0.162867	3.55084e-09	3.68694e-07	0.722986	0.56012	0.741028	0.624025
TMEM132D	0.162262	2.49305e-05	0.00110016	1.06101	0.898747	0.805044	0.733229
IL1RAPL1	0.161443	2.56279e-12	4.13225e-10	2.29333	2.13189	0.970902	0.973479
LINC02210-CRHR1	0.160828	3.65022e-08	3.05289e-06	0.691232	0.530404	0.71484	0.594384
CACNA1A	0.160478	4.76163e-14	8.97166e-12	2.05678	1.8963	0.959263	0.978159
RFX3	0.160196	2.97878e-08	2.54853e-06	1.11086	0.950663	0.849661	0.815913
VPS53	0.159043	1.75128e-08	1.57044e-06	0.941933	0.78289	0.833172	0.778471
PRKAG2	0.158758	4.8192e-07	3.15676e-05	1.08789	0.929135	0.844811	0.787832
SLC38A11	0.158602	1.77929e-07	1.2616e-05	1.00346	0.844857	0.800194	0.74259
ADCY9	0.158593	7.0765e-07	4.49492e-05	0.890206	0.731612	0.774976	0.700468
ZNF91	0.156875	1.37859e-07	1.01839e-05	1.00778	0.850904	0.846751	0.794072
EPB41	0.155102	5.85851e-08	4.71181e-06	0.75077	0.595668	0.724539	0.634945
GRIN1	0.15179	7.72619e-08	6.05408e-06	0.93474	0.78295	0.86227	0.790952
MEF2C-AS1	0.151472	1.29373e-05	0.00061896	1.05301	0.901536	0.793404	0.74727
BCL2L14	-0.150476	2.15647e-15	4.78966e-13	0.132811	0.283286	0.214355	0.371295
TRIM9	-0.152261	1.09548e-09	1.23289e-07	1.79848	1.95074	0.947624	0.978159
DDX5	-0.152897	5.02979e-07	3.28189e-05	0.737072	0.889968	0.740058	0.850234
AL391807.1	-0.152934	2.59786e-09	2.78288e-07	0.408929	0.561863	0.543162	0.638066
AC079117.1	-0.154253	7.59725e-16	1.80707e-13	0.106801	0.261054	0.180407	0.333853
PDE1A	-0.154359	9.3327e-05	0.00346622	1.9586	2.11296	0.925315	0.971919
AL158840.1	-0.15593	2.06652e-16	5.21105e-14	0.122896	0.278826	0.193016	0.354134
BCL2	-0.155989	1.14114e-07	8.6197e-06	0.689827	0.845816	0.657614	0.728549
NRSN1	-0.156364	2.26937e-08	1.98466e-06	0.753776	0.91014	0.733269	0.804992
AC011369.1	-0.156413	1.05104e-12	1.76248e-10	0.140447	0.29686	0.210475	0.349454
IMMP2L	-0.156988	2.00855e-06	0.000117562	1.61366	1.77065	0.906887	0.953198
MLIP	-0.157439	0.000125286	0.00445584	1.44648	1.60392	0.878758	0.936037
POU6F2-AS2	-0.158145	1.25002e-06	7.58103e-05	0.0997669	0.257912	0.157129	0.310452
AL357833.1	-0.158555	6.88336e-16	1.67286e-13	0.0961094	0.254664	0.172648	0.322933
ZNF385D	-0.159584	1.49734e-07	1.09407e-05	0.336838	0.496422	0.451988	0.533541
AL138799.4	-0.159899	4.25485e-17	1.14159e-14	0.108305	0.268204	0.168768	0.332293
SLC3A1	-0.160063	2.00419e-14	3.93079e-12	0.159966	0.320028	0.276431	0.421217
HCN1	-0.160181	1.58204e-06	9.42425e-05	1.70123	1.86141	0.923375	0.959438
UNC13C	-0.160739	1.388e-06	8.34245e-05	0.556061	0.7168	0.57711	0.645866
HIVEP2	-0.160929	6.13156e-06	0.00032169	1.39071	1.55164	0.879728	0.940718
GPSM2	-0.161178	1.53617e-14	3.08503e-12	0.156177	0.317355	0.266731	0.416537
THY1	-0.161259	8.4407e-22	3.62928e-19	0.299732	0.460991	0.558681	0.73947
ZNF804B	-0.16146	2.61036e-05	0.00114589	0.862173	1.02363	0.614937	0.720749
CHST9	-0.162069	2.98021e-09	3.15301e-07	0.143749	0.305818	0.210475	0.313573
PDXDC1	-0.162096	1.04214e-07	7.92545e-06	0.675648	0.837744	0.702231	0.780031
SLC44A5	-0.162308	2.89018e-07	1.96615e-05	1.97708	2.13938	0.945684	0.970359
GPM6B	-0.162981	1.26469e-07	9.48882e-06	1.28605	1.44903	0.899127	0.939158
TMSB10	-0.163194	2.58734e-25	1.39958e-22	0.106488	0.269681	0.42289	0.583463
UST	-0.16393	1.71556e-09	1.87415e-07	0.508137	0.672066	0.523763	0.678627
HSD17B12	-0.163957	4.31613e-09	4.41325e-07	0.646432	0.810389	0.669253	0.764431
TIMP3	-0.164652	1.13262e-12	1.88048e-10	0.20546	0.370112	0.314258	0.455538
AC107068.2	-0.165006	1.77134e-16	4.56979e-14	0.135054	0.30006	0.211445	0.375975
SCN9A	-0.165107	1.85853e-08	1.66217e-06	0.17547	0.340577	0.231814	0.332293
AC016687.3	-0.165228	2.33052e-09	2.52948e-07	0.251549	0.416777	0.247333	0.375975
CDK14	-0.16611	5.14239e-08	4.1558e-06	1.77685	1.94296	0.931135	0.971919
RGS4	-0.167897	1.10059e-18	3.4031e-16	0.297733	0.46563	0.491756	0.667707
GPR158	-0.168133	3.42563e-07	2.31356e-05	1.4821	1.65023	0.903007	0.954758
RASA1	-0.168515	1.26551e-08	1.15439e-06	0.926661	1.09518	0.789525	0.859594
COL12A1	-0.169552	1.96421e-11	2.76789e-09	0.285145	0.454697	0.365664	0.49922
P4HA3	-0.172258	3.86582e-19	1.24665e-16	0.0988826	0.271141	0.164888	0.335413
HHIP	-0.172391	2.21792e-15	4.89373e-13	0.127339	0.29973	0.228904	0.377535
AC130650.1	-0.173744	4.3931e-14	8.32405e-12	0.184111	0.357855	0.269641	0.422777
NRXN3	-0.173907	7.173e-19	2.2483e-16	3.61379	3.7877	0.99321	1
EIF1	-0.174304	9.74959e-27	5.83896e-24	0.142619	0.316922	0.475267	0.634945
UGP2	-0.174556	1.43959e-14	2.9085e-12	0.365068	0.539625	0.528613	0.677067
MIR124-2HG	-0.174873	1.68745e-10	2.0505e-08	1.08064	1.25551	0.830262	0.876755
CALM3	-0.175532	5.62867e-19	1.78089e-16	0.368291	0.543823	0.595538	0.75039
PCDH11Y	-0.1758	8.40345e-07	5.21916e-05	0.950812	1.12661	0.731329	0.804992
AC092422.1	-0.176123	7.31315e-07	4.63645e-05	1.20915	1.38527	0.827352	0.903276
SPRY4-AS1	-0.176211	6.22883e-11	8.32281e-09	0.546468	0.72268	0.443259	0.658346
MTCP1	-0.176571	3.74732e-19	1.22017e-16	0.128831	0.305402	0.189137	0.372855
AC006059.1	-0.176929	1.33064e-14	2.70468e-12	0.198113	0.375042	0.317168	0.464899
NLK	-0.177643	3.22198e-08	2.72876e-06	1.32003	1.49768	0.873909	0.937598
NCALD	-0.177869	3.16505e-07	2.14877e-05	1.40721	1.58508	0.878758	0.942278
AP003049.2	-0.178135	9.68918e-13	1.63294e-10	0.163254	0.341389	0.256062	0.382215
AL359706.1	-0.17884	2.65043e-17	7.22685e-15	0.152893	0.331733	0.233754	0.404056
OTOGL	-0.178841	2.70933e-07	1.84686e-05	0.539156	0.717996	0.509214	0.609984
TTC9B	-0.179517	3.21225e-16	8.03973e-14	0.199153	0.37867	0.379243	0.517941
AC027097.2	-0.180072	1.2489e-14	2.554e-12	0.138378	0.31845	0.231814	0.375975
PHLDB2	-0.181658	8.63324e-15	1.78729e-12	0.301363	0.483021	0.342386	0.524181
GAP43	-0.182093	2.86695e-11	3.95686e-09	0.876567	1.05866	0.798254	0.878315
PDZRN4	-0.182536	1.98472e-05	0.000911829	1.56527	1.7478	0.876819	0.934477
PKN2-AS1	-0.182789	1.68113e-06	9.96146e-05	0.841988	1.02478	0.669253	0.75507
CCSER1	-0.182874	1.63373e-10	1.99244e-08	2.92703	3.10991	0.983511	0.99532
SPRED1	-0.183762	2.08339e-12	3.40843e-10	0.571503	0.755264	0.632396	0.73791
AC002429.2	-0.18394	7.26028e-16	1.75176e-13	0.164669	0.348609	0.265761	0.425897
NRGN	-0.184714	4.37182e-13	7.55783e-11	0.829186	1.0139	0.814743	0.909516
KANSL1L	-0.185038	6.04537e-11	8.10998e-09	0.575974	0.761012	0.635306	0.74883
AC009554.1	-0.185161	1.37447e-18	4.15287e-16	0.132816	0.317977	0.219205	0.388456
FBXW7	-0.18578	1.4445e-11	2.09721e-09	1.34055	1.52633	0.901067	0.948518
BRINP1	-0.186015	4.04874e-09	4.16524e-07	1.45508	1.6411	0.895247	0.940718
MSC-AS1	-0.189508	7.0368e-07	4.47818e-05	1.10995	1.29946	0.753637	0.831513
STRADB	-0.190564	7.53653e-14	1.38879e-11	0.327112	0.517677	0.443259	0.585023
CREG2	-0.19073	1.45464e-11	2.10283e-09	0.788989	0.97972	0.760427	0.847114
IL7	-0.190812	1.42301e-17	4.0105e-15	0.182654	0.373466	0.249273	0.427457
DOK6	-0.191819	2.56708e-10	3.09693e-08	0.781269	0.973087	0.699321	0.811232
KLHL28	-0.192548	5.12041e-16	1.26271e-13	0.324459	0.517007	0.455868	0.619345
AL592043.1	-0.193356	1.26325e-15	2.92186e-13	0.124215	0.31757	0.172648	0.322933
CCNI	-0.194325	1.35224e-15	3.08513e-13	0.517958	0.712283	0.670223	0.790952
GLS	-0.194326	6.66965e-11	8.80657e-09	1.45681	1.65113	0.891368	0.946958
GNG12-AS1	-0.196053	5.47226e-17	1.45658e-14	0.1365	0.332553	0.235694	0.396256
SGCD	-0.196345	6.11749e-10	7.1239e-08	0.587204	0.783549	0.548012	0.677067
PFN2	-0.196639	7.35894e-16	1.76289e-13	0.409225	0.605865	0.562561	0.703588
CCDC168	-0.198818	5.29966e-11	7.13815e-09	0.28158	0.480398	0.28904	0.430577
NOVA1	-0.1993	1.57318e-09	1.73889e-07	1.71018	1.90948	0.916586	0.959438
SLC5A4	-0.200409	7.7822e-21	3.03488e-18	0.154535	0.354944	0.248303	0.435257
CRLF3	-0.200976	4.9027e-13	8.43215e-11	0.564479	0.765454	0.629486	0.733229
AC084361.1	-0.201536	5.64718e-18	1.64691e-15	0.130427	0.331963	0.200776	0.365055
CALM2	-0.20183	1.77236e-19	5.94415e-17	0.547455	0.749285	0.70902	0.854914
AP002518.2	-0.202672	1.24302e-18	3.78986e-16	0.208912	0.411584	0.311348	0.49142
LINC02296	-0.203067	2.20609e-08	1.93686e-06	0.431937	0.635004	0.419981	0.530421
RORA-AS1	-0.203331	4.10601e-14	7.86899e-12	0.231874	0.435206	0.331717	0.477379
AP000462.1	-0.203436	4.91541e-20	1.75376e-17	0.188924	0.392359	0.28322	0.471139
GRM5-AS1	-0.204666	2.54775e-21	1.0549e-18	0.167775	0.372441	0.263822	0.453978
AC006355.2	-0.204933	2.98306e-24	1.53917e-21	0.143463	0.348396	0.226964	0.441498
NRN1	-0.205755	1.30261e-21	5.52998e-19	0.305672	0.511426	0.462658	0.650546
MIR181A1HG	-0.205849	1.81347e-12	2.98139e-10	0.831873	1.03772	0.761397	0.839314
AL162426.1	-0.207406	8.78759e-20	3.00733e-17	0.147862	0.355268	0.247333	0.421217
MGST1	-0.208884	1.06631e-16	2.79389e-14	0.305987	0.514872	0.360815	0.544462
LINC01362	-0.209612	3.36396e-24	1.68389e-21	0.107982	0.317594	0.152279	0.354134
MAK	-0.209921	3.56185e-13	6.22174e-11	0.354452	0.564373	0.448109	0.585023
TTN	-0.210092	1.11748e-12	1.86458e-10	0.427398	0.637489	0.462658	0.603744
PTGR1	-0.211694	1.39505e-17	3.96501e-15	0.382684	0.594378	0.515034	0.683307
PRSS51	-0.211907	1.26097e-17	3.61457e-15	0.240694	0.452601	0.325897	0.5039
PIK3R1	-0.214607	3.06824e-12	4.90013e-10	1.10595	1.32056	0.838991	0.926677
TUBA1B	-0.214952	1.32107e-26	7.77301e-24	0.357354	0.572306	0.657614	0.792512
GPC6	-0.215085	6.06475e-13	1.03248e-10	0.417897	0.632982	0.358875	0.541342
P2RY14	-0.216462	2.39435e-17	6.58211e-15	0.259237	0.4757	0.329777	0.50858
SELENOW	-0.217309	2.30551e-30	1.84101e-27	0.243911	0.46122	0.520854	0.697348
AC090531.1	-0.220301	2.81971e-22	1.24431e-19	0.131125	0.351426	0.198836	0.391576
RHOBTB2	-0.220894	2.31791e-13	4.11313e-11	0.770325	0.991219	0.751697	0.808112
BASP1	-0.221798	1.58053e-11	2.27501e-09	1.35492	1.57672	0.887488	0.956318
KCNMA1-AS1	-0.221951	1.6597e-17	4.60024e-15	0.22243	0.44438	0.296799	0.472699
AC027018.1	-0.222032	1.47955e-17	4.13509e-15	0.248771	0.470803	0.326867	0.50702
BRINP3	-0.223846	3.29976e-09	3.45835e-07	1.43156	1.65541	0.871969	0.943838
AP001011.1	-0.224986	1.90281e-23	9.38479e-21	0.186381	0.411367	0.28516	0.49298
AL450423.1	-0.225813	3.58003e-10	4.2577e-08	0.693148	0.918961	0.542192	0.708268
CGGBP1	-0.229642	2.35314e-19	7.73721e-17	0.294969	0.524611	0.440349	0.606864
SPRED2	-0.231298	1.02775e-15	2.4104e-13	0.704076	0.935374	0.687682	0.826833
EXT1	-0.232207	5.46149e-10	6.38214e-08	1.23516	1.46736	0.831232	0.907956
ST6GAL2	-0.240556	3.98072e-16	9.8893e-14	0.856634	1.09719	0.766246	0.853354
AC015923.1	-0.241642	1.07022e-22	4.91687e-20	0.18676	0.428403	0.275461	0.475819
STMN2	-0.24247	7.15244e-20	2.49874e-17	0.562696	0.805165	0.657614	0.806552
STMN1	-0.243651	1.08081e-27	7.10747e-25	0.449823	0.693474	0.663434	0.812793
AC004039.1	-0.24373	2.08062e-24	1.09031e-21	0.212936	0.456666	0.28322	0.49922
ANXA1	-0.245316	1.26987e-22	5.75527e-20	0.201295	0.446611	0.308438	0.49922
SEPT7	-0.24571	2.3982e-20	8.93677e-18	1.02989	1.2756	0.870999	0.954758
LINC02231	-0.246095	9.33319e-21	3.59789e-18	0.260818	0.506913	0.336566	0.531981
AP001825.1	-0.248164	3.09333e-20	1.12765e-17	0.293622	0.541786	0.354995	0.547582
JPX	-0.249247	7.99876e-14	1.46592e-11	0.914909	1.16416	0.778855	0.870515
SLC22A6	-0.249739	3.88446e-20	1.40083e-17	0.255796	0.505535	0.369544	0.538222
SCHLAP1	-0.252488	3.46556e-09	3.62081e-07	0.935564	1.18805	0.653734	0.772231
BAALC-AS1	-0.254173	6.59752e-21	2.60315e-18	0.212186	0.466358	0.316198	0.4961
PCDH9-AS4	-0.256028	8.92294e-26	4.98763e-23	0.183222	0.43925	0.261882	0.478939
FGF12-AS1	-0.256139	6.14659e-23	2.94492e-20	0.216214	0.472352	0.315228	0.5039
AL035427.1	-0.256158	7.24643e-25	3.85763e-22	0.203679	0.459837	0.278371	0.49298
WSB1	-0.257175	1.85022e-21	7.75657e-19	0.696772	0.953947	0.743938	0.843994
ABCB1	-0.2573	6.40895e-23	3.02737e-20	0.184174	0.441474	0.258002	0.460218
PPFIA2-AS1	-0.257678	2.32646e-27	1.47217e-24	0.158818	0.416496	0.226964	0.453978
SV2B	-0.265173	8.93077e-16	2.1093e-13	1.59319	1.85837	0.915616	0.960998
AP001831.1	-0.266666	3.04573e-20	1.1225e-17	0.362984	0.62965	0.4258	0.614665
AC097537.1	-0.269012	8.69087e-31	7.10913e-28	0.151797	0.420809	0.225994	0.463339
ST7-AS2	-0.275152	4.38225e-27	2.67221e-24	0.236357	0.511509	0.322987	0.547582
AP000311.1	-0.280561	9.11237e-29	6.36689e-26	0.262529	0.543089	0.366634	0.594384
AC124312.2	-0.285465	3.19136e-24	1.62169e-21	0.279012	0.564477	0.371484	0.567863
SLC22A8	-0.286317	2.58949e-23	1.25864e-20	0.284992	0.571309	0.377304	0.570983
LINC00513	-0.286326	6.71724e-18	1.94209e-15	0.542646	0.828971	0.544132	0.703588
AC009975.1	-0.287302	3.48362e-14	6.71457e-12	0.251268	0.53857	0.269641	0.418097
AC097478.1	-0.300446	4.53818e-21	1.81192e-18	0.234536	0.534982	0.2871	0.475819
AP003086.2	-0.300644	1.4658e-28	1.00327e-25	0.217386	0.518031	0.316198	0.538222
LMO4	-0.304539	3.74229e-26	2.12727e-23	1.08823	1.39277	0.844811	0.931357
C12orf40	-0.306059	7.78798e-31	6.52983e-28	0.257636	0.563694	0.322987	0.570983
AC004594.1	-0.306494	3.44291e-21	1.40815e-18	0.335706	0.6422	0.373424	0.569423
AL139294.1	-0.308552	8.71349e-30	6.79612e-27	0.234228	0.54278	0.319108	0.546022
CALM1	-0.321856	1.13315e-25	6.23011e-23	1.19774	1.5196	0.887488	0.964119
OLFM1	-0.322538	1.34455e-29	1.00208e-26	0.95946	1.282	0.833172	0.937598
MALAT1	-0.323132	8.87168e-33	9.01632e-30	5.71518	6.03831	1	1
AC012404.1	-0.332458	7.63331e-29	5.44694e-26	0.343568	0.676027	0.407371	0.636505
AC010127.1	-0.333072	4.62282e-18	1.36e-15	0.784	1.11707	0.648885	0.778471
AP002370.2	-0.339653	3.07857e-27	1.91202e-24	0.349439	0.689091	0.383123	0.608424
CELF2-AS2	-0.340158	2.25435e-33	2.3627e-30	0.281521	0.621678	0.354995	0.600624
ANKUB1	-0.350014	1.00529e-29	7.66257e-27	0.366047	0.716061	0.42871	0.652106
AP000787.1	-0.350263	1.04302e-31	9.45431e-29	0.328526	0.678789	0.411251	0.636505
AL596451.1	-0.351749	6.23703e-31	5.36353e-28	0.324343	0.676092	0.361785	0.609984
LINC00599	-0.355767	1.00707e-31	9.38195e-29	0.738976	1.09474	0.723569	0.854914
AC058822.1	-0.360727	5.38362e-28	3.61112e-25	0.429872	0.790599	0.482056	0.678627
AC073167.1	-0.36634	2.77757e-34	3.32693e-31	0.320822	0.687162	0.378274	0.628705
AC019197.1	-0.386187	1.66894e-26	9.65051e-24	0.5957	0.981888	0.563531	0.74727
AC091885.2	-0.388708	1.28959e-33	1.44167e-30	0.36048	0.749188	0.394762	0.642746
MT-ND3	-0.391311	9.95915e-41	2.08756e-37	0.60886	1.00017	0.922405	0.940718
RAB11A	-0.391323	1.13899e-27	7.34607e-25	0.669108	1.06043	0.620757	0.801872
AC099788.1	-0.393441	1.51608e-38	2.11859e-35	0.26486	0.658302	0.311348	0.589704
AC104827.1	-0.402427	9.73307e-34	1.12561e-30	0.414281	0.816708	0.43453	0.684867
AL354771.1	-0.403255	1.11895e-42	2.88672e-39	0.201889	0.605144	0.259942	0.550702
AC001226.2	-0.404782	1.11925e-36	1.39028e-33	0.345789	0.75057	0.401552	0.655226
SLC22A24	-0.422661	3.97226e-32	3.80633e-29	0.468044	0.890705	0.495635	0.702028
AC008056.1	-0.43461	1.02603e-41	2.45793e-38	0.288038	0.722648	0.339476	0.624025
AC090579.1	-0.436404	1.71469e-33	1.85507e-30	0.489686	0.92609	0.472357	0.716069
OPRM1	-0.445583	3.18813e-39	4.86016e-36	0.373148	0.818731	0.42289	0.673947
AC069228.1	-0.477977	4.50016e-44	1.37206e-40	0.383908	0.861885	0.398642	0.697348
AC096576.3	-0.479343	1.01635e-45	5.68107e-42	0.377523	0.856866	0.402522	0.691108
SLC8A1-AS1	-0.490097	1.28266e-39	2.15088e-36	0.502347	0.992444	0.498545	0.74259
SLC22A25	-0.49231	1.44955e-45	6.94501e-42	0.370424	0.862734	0.419011	0.687988
AC139720.1	-0.498063	6.97265e-38	8.99418e-35	0.391162	0.889224	0.413191	0.664587
AC093879.1	-0.501625	5.57417e-41	1.24631e-37	0.451929	0.953554	0.445199	0.706708
UBE3A	-0.501678	4.05155e-39	5.90787e-36	1.08264	1.58432	0.794374	0.909516
AC069437.1	-0.50786	3.86861e-45	1.44161e-41	0.462541	0.970401	0.489816	0.74883
PDE5A	-0.512278	1.00133e-39	1.8169e-36	0.541879	1.05416	0.496605	0.74415
AC023590.1	-0.512996	1.07638e-40	2.1235e-37	0.494492	1.00749	0.487876	0.734789
FILIP1L	-0.535214	2.76079e-45	1.15739e-41	0.516721	1.05194	0.511154	0.769111
AC090709.1	-0.585587	4.85388e-49	4.06974e-45	0.510428	1.09602	0.484966	0.75975
AL109930.1	-0.59344	1.61619e-39	2.58113e-36	0.841959	1.4354	0.640155	0.833073
AC027288.3	-0.610763	1.02931e-39	1.8169e-36	0.715259	1.32602	0.559651	0.780031
SNAP25-AS1	-0.627784	8.5283e-45	2.86022e-41	0.829239	1.45702	0.653734	0.848674
AC096576.2	-0.629246	1.58625e-51	1.77332e-47	0.529221	1.15847	0.450048	0.75507
AC068051.1	-0.688693	5.44651e-46	3.6533e-42	0.820933	1.50963	0.610087	0.826833
CTNNA3	-0.720647	1.09774e-51	1.77332e-47	0.860921	1.58157	0.7129	0.876755
PCDH9-AS2	-0.775901	1.40661e-54	4.71748e-50	0.728218	1.50412	0.547042	0.809672

## Sheet: SuppTable15i_L45RORBMME
Gene	Log2_FC	Pvalue	FDR	group1MeanExp	group2MeanExp	group1ExprPerc	group2ExprPerc
RGS6	0.380897	5.73858e-16	1.52746e-13	1.79675	1.41585	0.885914	0.811791
AC007563.2	0.367794	4.77466e-17	1.39246e-14	1.08552	0.717731	0.78929	0.648526
SHISA9	0.35726	3.38776e-14	6.9314e-12	1.51121	1.15395	0.855646	0.759637
PTPRK	0.353852	1.45789e-11	2.0458e-09	1.97848	1.62463	0.925495	0.852608
ROBO2	0.332495	6.50202e-05	0.0018294	1.65616	1.32367	0.710128	0.623583
GRID2	0.329733	4.90012e-06	0.000204403	1.31652	0.986782	0.589057	0.480726
ASIC2	0.323119	3.11462e-11	4.14517e-09	1.46074	1.13762	0.866123	0.780045
CBLN2	0.311217	2.81513e-11	3.77656e-09	1.24831	0.937092	0.852154	0.709751
MAN1C1	0.308726	1.47972e-20	6.98971e-18	0.783719	0.474993	0.779977	0.564626
DAPK1	0.306908	4.33326e-17	1.29758e-14	0.929787	0.622879	0.826542	0.643991
MCTP1	0.301615	8.37936e-12	1.23257e-09	1.05425	0.752631	0.769499	0.653061
CACNA2D3	0.296148	1.85959e-17	5.93971e-15	2.21966	1.92351	0.974389	0.968254
GALNTL6	0.283979	1.08414e-05	0.000406256	1.25341	0.969435	0.61234	0.52381
SLIT3	0.283492	1.28683e-08	1.11808e-06	0.983514	0.700022	0.67986	0.548753
SYNPR	0.280951	1.06716e-13	2.02206e-11	1.10223	0.821276	0.845169	0.750567
DGKG	0.279374	1.07238e-17	3.52602e-15	0.544572	0.265198	0.576251	0.344671
SNED1	0.266277	1.3572e-13	2.5429e-11	1.33055	1.06428	0.91851	0.84127
ANKRD30BL	0.263204	1.20013e-08	1.04818e-06	1.19074	0.927536	0.817229	0.70068
PRKAG2	0.263148	1.64886e-15	4.09626e-13	1.36744	1.10429	0.912689	0.854875
RPS6KA2	0.258977	3.99112e-10	4.50688e-08	0.782663	0.523686	0.665891	0.507937
MACROD2	0.257487	3.69598e-20	1.631e-17	2.56644	2.30895	0.979045	0.988662
SRRM3	0.252875	2.3192e-13	4.15943e-11	1.03099	0.778111	0.876601	0.727891
SCAPER	0.249619	3.21934e-14	6.66483e-12	1.37743	1.12781	0.923166	0.868481
ZFYVE28	0.247037	1.02853e-11	1.48047e-09	0.98514	0.738102	0.847497	0.716553
SGSM1	0.246986	4.40854e-13	7.42983e-11	1.13139	0.884402	0.903376	0.791383
IQCJ-SCHIP1	0.246408	1.31871e-25	9.82817e-23	3.23396	2.98756	0.997672	0.995465
MTUS2	0.242881	9.7233e-11	1.23992e-08	1.74205	1.49917	0.946449	0.895692
RHBDL3	0.239518	7.00315e-22	3.85035e-19	0.379876	0.140358	0.491269	0.226757
KLHL29	0.239487	2.33991e-11	3.19008e-09	1.08988	0.85039	0.861467	0.752834
ENSA	0.23842	3.05413e-13	5.39102e-11	1.01112	0.772698	0.877765	0.800454
AP001347.1	0.235997	4.18183e-17	1.26351e-14	0.511293	0.275296	0.615832	0.376417
ABR	0.235215	4.1516e-13	7.06784e-11	0.866025	0.63081	0.842841	0.689342
ANKRD36B	0.22941	1.71059e-13	3.15219e-11	0.830631	0.601222	0.82305	0.668934
ADCY9	0.228896	2.76199e-12	4.21053e-10	0.789645	0.56075	0.783469	0.641723
RAP1GAP2	0.228353	5.28629e-11	6.87177e-09	1.23416	1.0058	0.908033	0.845805
FAM13A	0.226715	9.46699e-11	1.21185e-08	0.877629	0.650914	0.781141	0.671202
MGAT5B	0.223804	1.99692e-11	2.75608e-09	0.80131	0.577505	0.795111	0.653061
RBFOX1	0.218189	6.28876e-13	1.03388e-10	3.89442	3.67623	1	0.993197
SLIT1	0.217634	1.83387e-11	2.5415e-09	1.37482	1.15718	0.923166	0.875283
SLC35F3	0.215383	2.89225e-07	1.71378e-05	1.45672	1.24134	0.926659	0.854875
AC016831.7	0.209482	1.99147e-18	7.10531e-16	2.30086	2.09137	0.981374	0.984127
GALNT18	0.207858	1.06234e-08	9.40071e-07	1.15349	0.945637	0.887078	0.798186
OPCML	0.206078	1.19574e-14	2.62109e-12	3.34224	3.13616	0.993015	0.997732
BNIP3L	0.205637	3.23996e-10	3.70859e-08	0.791783	0.586147	0.786962	0.664399
GRIN1	0.205236	4.30196e-11	5.6359e-09	0.802545	0.597309	0.845169	0.702948
SUSD4	0.205182	2.62364e-08	2.0995e-06	1.07342	0.868242	0.882421	0.777778
CACNA1B	0.203045	5.95516e-16	1.57263e-13	2.1488	1.94575	0.98021	0.986395
SYN3	0.202065	2.39851e-06	0.000109295	0.824364	0.6223	0.669383	0.528345
RBFOX3	0.201658	1.99706e-07	1.24958e-05	1.4101	1.20845	0.916182	0.870748
ADAMTS9-AS2	0.199689	9.69333e-05	0.00253898	0.553684	0.353996	0.403958	0.328798
WWOX	0.19954	1.02918e-05	0.00038958	1.19364	0.9941	0.805588	0.748299
CLIP2	0.199434	8.59814e-12	1.24833e-09	0.636783	0.437349	0.742724	0.53288
AGAP1	0.198915	5.98069e-11	7.74441e-09	1.67644	1.47753	0.946449	0.929705
CLSTN2	0.198192	1.83453e-09	1.84764e-07	2.30856	2.11037	0.972061	0.972789
GTF2IRD1	0.197619	7.28774e-14	1.41281e-11	0.466899	0.269279	0.605355	0.376417
RFX3	0.196532	1.04914e-06	5.3356e-05	1.21145	1.01492	0.891735	0.802721
AEBP2	0.196511	3.20207e-08	2.50914e-06	1.37976	1.18325	0.910361	0.861678
HIVEP3	0.196088	4.45681e-09	4.18691e-07	1.4295	1.23341	0.924331	0.882086
MACF1	0.194684	3.60958e-12	5.42861e-10	1.77963	1.58494	0.96624	0.956916
RFC3	0.194493	1.72802e-09	1.76153e-07	0.539732	0.345239	0.577416	0.410431
PTPRN2	0.194325	3.39834e-15	8.14096e-13	2.21994	2.02562	0.973225	0.975057
LRBA	0.193734	2.43582e-08	1.96614e-06	1.06159	0.867853	0.863795	0.777778
SHANK2	0.193139	1.49581e-07	9.74104e-06	1.36772	1.17458	0.928987	0.868481
PNISR	0.192738	1.53481e-10	1.89245e-08	1.24623	1.05349	0.93248	0.877551
AC006148.1	0.192676	1.63656e-07	1.05349e-05	0.657478	0.464801	0.623981	0.480726
COBL	0.19252	1.90405e-08	1.58893e-06	1.32616	1.13364	0.920838	0.861678
AC011287.1	0.191777	0.000586552	0.0108256	0.928738	0.736961	0.557625	0.455782
RPL37A	0.191276	8.50501e-12	1.24018e-09	0.545931	0.354654	0.75553	0.709751
RIT2	0.18881	1.13397e-05	0.000419307	0.706219	0.517409	0.576251	0.469388
MYT1L	0.187969	3.93106e-13	6.76101e-11	2.25641	2.06844	0.981374	0.981859
PLXNA2	0.187545	1.39348e-07	9.18162e-06	1.21249	1.02494	0.891735	0.823129
GRIK4	0.187538	2.32887e-07	1.41496e-05	0.665707	0.478169	0.664726	0.530612
ACTN1	0.187471	7.39931e-09	6.70697e-07	0.760204	0.572733	0.793946	0.643991
VPS53	0.18724	4.35327e-09	4.10112e-07	0.985825	0.798585	0.873108	0.786848
PLXDC2	0.186987	4.34847e-05	0.00131624	1.1729	0.985917	0.791618	0.707483
MYRIP	0.186713	1.03408e-07	7.12705e-06	1.59153	1.40481	0.940629	0.909297
TNRC18	0.185929	7.32127e-13	1.19776e-10	0.54362	0.35769	0.691502	0.494331
CA10	0.185606	3.657e-06	0.000159284	1.66173	1.47613	0.924331	0.891156
SEPT9	0.184479	1.14924e-11	1.6263e-09	0.546968	0.36249	0.675204	0.501134
SLC16A1-AS1	0.182499	3.63724e-08	2.81722e-06	0.782288	0.599789	0.774156	0.650794
NPIPB5	0.181558	4.34198e-14	8.77238e-12	0.460096	0.278539	0.644936	0.401361
DPP6	0.181349	1.37884e-07	9.12105e-06	1.87938	1.69804	0.959255	0.952381
ATP2B4	0.181164	3.62481e-10	4.135e-08	0.584407	0.403244	0.694994	0.544218
SPTBN4	0.179978	7.08995e-10	7.62124e-08	1.35558	1.1756	0.927823	0.904762
NMNAT2	0.179941	4.68461e-08	3.51482e-06	1.39955	1.21961	0.927823	0.884354
DTNB	0.179888	5.19812e-08	3.8914e-06	0.889461	0.709573	0.820722	0.718821
LINC02210-CRHR1	0.179682	6.75212e-09	6.17037e-07	0.721076	0.541395	0.760186	0.61678
PNPLA7	0.179325	2.15849e-10	2.61341e-08	0.562066	0.382741	0.672875	0.485261
FOXN3	0.179039	1.74355e-07	1.1117e-05	0.898962	0.719923	0.818393	0.702948
CDHR3	0.177868	1.31239e-08	1.13734e-06	0.467593	0.289725	0.532014	0.387755
ADAMTS16	0.177292	6.47332e-06	0.000259072	0.963991	0.786699	0.791618	0.684807
CACNA1A	0.177263	9.66087e-10	1.0221e-07	2.24171	2.06445	0.979045	0.988662
AC024901.1	0.177171	6.89561e-08	4.99492e-06	0.54644	0.36927	0.562282	0.405896
SRRM2	0.177163	3.06005e-08	2.40911e-06	0.731898	0.554734	0.832363	0.689342
NRG1	0.176641	0.000178491	0.00416695	2.22195	2.04531	0.931315	0.909297
LAMA2	0.176209	0.000760164	0.0133125	0.756273	0.580064	0.556461	0.469388
AC090568.2	0.175221	3.11683e-05	0.000998399	1.94943	1.77421	0.960419	0.941043
HSPA12A	0.175167	1.73818e-07	1.1117e-05	1.2148	1.03963	0.910361	0.85034
GALNT16	0.174349	4.29431e-13	7.27388e-11	0.401369	0.227021	0.561118	0.351474
PRKCE	0.174137	8.20043e-07	4.36549e-05	1.40429	1.23016	0.919674	0.870748
ANKRD36C	0.173668	6.21351e-09	5.70928e-07	1.41087	1.2372	0.942957	0.922902
SCN1A	0.172957	7.86263e-06	0.000308417	0.957204	0.784247	0.795111	0.680272
AKAP8L	0.172828	5.19545e-11	6.77997e-09	0.609227	0.436399	0.747381	0.573696
CTIF	0.17183	3.9201e-07	2.27461e-05	0.899419	0.727589	0.834692	0.707483
B4GALNT3	0.169664	2.39835e-10	2.87271e-08	0.483958	0.314294	0.601863	0.430839
ARL15	0.169099	1.47108e-05	0.000528802	1.47008	1.30098	0.917346	0.877551
NFIC	0.169081	1.14416e-11	1.62597e-09	0.502607	0.333526	0.681024	0.482993
ADGRL1	0.169025	2.63549e-08	2.0995e-06	0.63825	0.469225	0.728754	0.603175
STXBP5	0.168318	2.01009e-06	9.40231e-05	1.47873	1.31041	0.9383	0.900227
SNAP91	0.167761	1.35938e-07	9.01003e-06	1.70694	1.53918	0.960419	0.943311
CERS4	0.167711	5.10965e-06	0.000210604	0.84585	0.678138	0.80908	0.687075
MAPK10	0.167711	1.80601e-15	4.45368e-13	2.60452	2.43681	0.989523	0.995465
CACNA1C	0.167379	1.68889e-14	3.67805e-12	2.51543	2.34805	0.98603	0.995465
RORA	0.167174	1.13026e-05	0.000419058	2.28522	2.11805	0.960419	0.963719
MCF2L2	0.166759	2.07493e-09	2.06496e-07	1.49777	1.33101	0.933644	0.920635
SLC24A2	0.166465	3.67496e-05	0.00114759	1.49367	1.3272	0.93248	0.877551
CALN1	0.165005	1.25173e-05	0.000457305	0.402358	0.237353	0.378347	0.269841
CAMK1D	0.164926	6.49341e-10	7.00244e-08	2.19059	2.02567	0.979045	0.981859
KSR2	0.16431	1.20103e-07	8.056e-06	1.44689	1.28258	0.93248	0.902494
LINC02055	0.164257	0.00288589	0.0374129	0.563283	0.399026	0.350407	0.281179
TNRC6B	0.163563	3.50399e-13	6.15271e-11	1.74885	1.58528	0.956927	0.959184
CRTC1	0.162045	1.56651e-09	1.60665e-07	0.566195	0.40415	0.71362	0.52381
LRRK1	0.161898	1.15302e-06	5.78892e-05	0.639002	0.477104	0.656577	0.507937
KCTD8	0.161841	2.71269e-07	1.62172e-05	0.495734	0.333893	0.477299	0.319728
RTN4RL1	0.161093	5.44641e-08	4.04119e-06	0.573113	0.412021	0.678696	0.517007
CDH13	0.161047	0.00344839	0.0426446	1.12108	0.960035	0.682189	0.648526
ARMC9	0.160202	2.8877e-06	0.000129475	0.782229	0.622027	0.788126	0.653061
RPS6KA5	0.160149	8.3105e-07	4.40312e-05	0.616988	0.456839	0.665891	0.553288
IQSEC1	0.160102	4.98082e-07	2.8361e-05	1.02843	0.868324	0.873108	0.804989
HTR1E	0.15973	5.85921e-07	3.25341e-05	0.566151	0.406421	0.593714	0.439909
VWA3A	0.159637	4.95958e-09	4.64621e-07	0.394204	0.234567	0.508731	0.342404
CADM1	0.159602	2.36388e-08	1.91497e-06	1.87817	1.71857	0.956927	0.959184
BMPER	0.159367	0.000136724	0.00335439	0.905679	0.746311	0.721769	0.641723
PRUNE2	0.158451	8.03171e-07	4.28929e-05	1.1003	0.941852	0.873108	0.816327
INPP4B	0.158355	0.00035855	0.00733234	0.871992	0.713636	0.640279	0.53288
MKLN1	0.158153	2.06255e-06	9.60749e-05	1.49314	1.33499	0.934808	0.911565
SPIDR	0.15812	4.30894e-06	0.000183859	1.46187	1.30375	0.937136	0.900227
ANKRD36	0.158099	3.4762e-07	2.04894e-05	1.4093	1.25121	0.934808	0.907029
CNTN1	0.157671	3.38944e-14	6.9314e-12	2.32633	2.16865	0.973225	0.981859
TJP1	0.157642	2.13608e-07	1.31691e-05	1.4134	1.25576	0.930151	0.904762
TIAM1	0.157539	1.99842e-08	1.65489e-06	0.495544	0.338006	0.623981	0.45805
STXBP5-AS1	0.157288	5.01055e-05	0.00148449	1.43391	1.27662	0.899884	0.85034
PPP1R16B	0.157125	5.14154e-07	2.90788e-05	0.894502	0.737377	0.817229	0.736961
KIRREL3	0.156965	0.00146738	0.0222885	1.05313	0.896168	0.717113	0.639456
NFASC	0.156493	2.0971e-06	9.74136e-05	1.1171	0.960609	0.88475	0.823129
CADPS	0.155889	2.38541e-07	1.44669e-05	1.75392	1.59803	0.955763	0.941043
VPS13D	0.155831	5.00908e-06	0.000208355	1.00505	0.849216	0.876601	0.789116
SUFU	0.155676	3.59873e-11	4.75174e-09	0.390985	0.235309	0.559953	0.369615
CUX2	0.155626	0.0185198	0.14701	0.746523	0.590897	0.478463	0.462585
MICAL3	0.15535	6.11238e-05	0.00174021	1.58256	1.42721	0.951106	0.92517
AC010615.4	0.155205	2.74885e-11	3.70245e-09	0.411588	0.256383	0.576251	0.371882
GSE1	0.15502	3.21009e-06	0.000142596	0.787581	0.632561	0.785797	0.678005
ATG7	0.154453	9.5277e-06	0.000363941	1.10542	0.950965	0.881257	0.811791
PDE4DIP	0.154071	4.38014e-07	2.51975e-05	0.904069	0.749998	0.861467	0.770975
ELAVL3	0.153732	4.6524e-08	3.49848e-06	0.637874	0.484142	0.756694	0.632653
SH3PXD2A	0.153574	9.36397e-07	4.82964e-05	0.776265	0.622691	0.78929	0.696145
C11orf80	0.153511	1.32746e-05	0.0004813	0.963719	0.810208	0.852154	0.770975
FGF14	0.153382	1.20889e-13	2.27774e-11	3.24283	3.08945	0.995343	0.997732
TNRC6A	0.153154	6.28412e-08	4.57173e-06	1.98699	1.83383	0.973225	0.965986
CMIP	0.153001	1.86353e-06	8.80268e-05	1.09334	0.940337	0.897555	0.825397
ALCAM	0.152666	2.10715e-05	0.000720273	0.643349	0.490683	0.615832	0.498866
SIPA1L3	0.151536	5.96076e-10	6.44877e-08	0.489315	0.337779	0.640279	0.446712
KIF13A	0.150815	4.9464e-06	0.000206078	0.709806	0.558991	0.721769	0.646259
TMEM108	0.150806	0.000536213	0.0100918	1.35268	1.20187	0.885914	0.818594
DGKB	0.150786	0.0144752	0.124193	0.825935	0.675149	0.474971	0.412698
CERS6	0.150759	4.47056e-06	0.00018979	1.41466	1.2639	0.917346	0.877551
SNTG2	0.150675	0.000102975	0.0026618	0.441525	0.290849	0.405122	0.310658
GRID1	0.15061	1.57843e-07	1.02196e-05	1.53004	1.37943	0.927823	0.9161
CCDC171	0.15039	5.16109e-05	0.00151703	1.03969	0.889298	0.862631	0.77551
SLC8A3	-0.150404	1.05e-06	5.3356e-05	0.818178	0.968582	0.777648	0.800454
P2RY12	-0.150418	1.12178e-11	1.60095e-09	0.0816077	0.232025	0.16298	0.303855
ARHGAP20	-0.151446	2.09208e-06	9.73153e-05	0.635561	0.787007	0.717113	0.764172
C9orf84	-0.151474	1.55756e-08	1.32246e-06	0.145911	0.297385	0.237485	0.360544
ACTR2	-0.151547	1.82564e-09	1.84423e-07	0.596881	0.748428	0.739232	0.795918
AC010275.1	-0.151746	3.63358e-13	6.31415e-11	0.0818042	0.23355	0.158324	0.312925
NRN1	-0.15216	2.19193e-10	2.64435e-08	0.2035	0.35566	0.399302	0.519274
RPA3	-0.15361	2.56017e-14	5.43436e-12	0.104163	0.257773	0.21071	0.380952
SFTA1P	-0.153705	9.92342e-15	2.21874e-12	0.081988	0.235693	0.155995	0.321995
IDS	-0.153835	2.14946e-08	1.75826e-06	0.765497	0.919332	0.813737	0.852608
MSMO1	-0.154265	6.20611e-12	9.20976e-10	0.190145	0.34441	0.377183	0.530612
AC063944.1	-0.154507	1.10492e-08	9.71748e-07	0.208663	0.36317	0.308498	0.439909
TBL1XR1	-0.154713	7.45275e-07	4.02497e-05	1.27046	1.42517	0.908033	0.941043
TTC9B	-0.155439	4.89686e-13	8.21155e-11	0.16681	0.322249	0.405122	0.548753
MT-ND2	-0.155579	1.75346e-19	7.17167e-17	0.109219	0.264799	0.853318	0.816327
NREP	-0.155622	1.20839e-05	0.000443403	1.04504	1.20066	0.85681	0.875283
HDAC9	-0.156138	3.3737e-06	0.000148878	1.81945	1.97558	0.954598	0.965986
NREP-AS1	-0.156306	8.31851e-16	2.14605e-13	0.0548022	0.211108	0.0919674	0.249433
MTCP1	-0.157891	2.33494e-11	3.19008e-09	0.119513	0.277404	0.21071	0.353741
ZNF451-AS1	-0.158373	1.41206e-10	1.75399e-08	0.139813	0.298186	0.243306	0.385488
JAKMIP2-AS1	-0.159565	2.5977e-10	3.05689e-08	0.197647	0.357211	0.317811	0.460317
GPSM2	-0.160238	4.29798e-08	3.26122e-06	0.202965	0.363204	0.376019	0.478458
AC023510.1	-0.161289	1.86878e-13	3.40627e-11	0.0828625	0.244152	0.14901	0.303855
CCNI	-0.162799	2.82401e-10	3.27125e-08	0.427338	0.590137	0.634459	0.734694
CCNY	-0.163426	5.00209e-07	2.84153e-05	1.25798	1.4214	0.894063	0.93424
DUSP16	-0.163687	1.38149e-11	1.94674e-09	0.133606	0.297293	0.265425	0.410431
MAK	-0.163872	9.27956e-08	6.51083e-06	0.352977	0.51685	0.459837	0.569161
UNC13C	-0.165996	4.12757e-05	0.0012596	1.36244	1.52844	0.880093	0.927438
LCA5	-0.16603	2.13233e-07	1.31691e-05	0.345807	0.511837	0.521537	0.589569
AC024909.1	-0.166097	3.9636e-08	3.05589e-06	0.220026	0.386122	0.277066	0.403628
ZNF804B	-0.166132	9.73039e-07	4.99752e-05	2.46335	2.62949	0.983702	0.986395
HHIP	-0.16648	1.04103e-11	1.49205e-09	0.130727	0.297206	0.257276	0.412698
PTCHD4	-0.16653	4.92821e-05	0.00146527	1.24738	1.41391	0.869616	0.9161
LRTM1	-0.167335	3.86369e-13	6.6794e-11	0.145871	0.313206	0.236321	0.408163
BEX3	-0.16776	2.72885e-25	1.94724e-22	0.150088	0.317849	0.414435	0.641723
AC026316.5	-0.167798	3.5474e-09	3.38954e-07	0.200525	0.368323	0.348079	0.469388
AC008591.1	-0.167899	3.94864e-05	0.00122055	0.762976	0.930875	0.67986	0.750567
AC008056.2	-0.16799	1.83497e-16	5.04437e-14	0.0749138	0.242904	0.142026	0.31746
BRINP1	-0.169571	1.92579e-07	1.21176e-05	1.26877	1.43834	0.899884	0.93424
NCALD	-0.16991	4.87883e-06	0.000203768	1.11752	1.28743	0.868452	0.911565
AC073571.1	-0.17024	1.07124e-12	1.69468e-10	0.0976786	0.267919	0.189756	0.337868
SUMF1	-0.170308	2.59255e-06	0.000116898	1.05752	1.22782	0.85099	0.888889
AC107068.2	-0.170638	1.94416e-13	3.5245e-11	0.131101	0.301739	0.231665	0.39229
FBXW7	-0.171145	1.68894e-07	1.08305e-05	1.42951	1.60066	0.935972	0.961451
SHC3	-0.171357	1.19551e-07	8.03508e-06	0.75811	0.929467	0.752037	0.811791
R3HDM2	-0.173075	2.09662e-08	1.72768e-06	1.29028	1.46336	0.91851	0.945578
CNR1	-0.173964	1.38611e-08	1.18618e-06	0.532622	0.706586	0.656577	0.727891
P4HA3	-0.174813	4.09707e-15	9.67658e-13	0.128342	0.303155	0.225844	0.408163
HSD17B12	-0.174929	1.87152e-07	1.17983e-05	0.617186	0.792115	0.699651	0.768707
AC012404.1	-0.175189	1.95537e-09	1.95758e-07	0.173719	0.348908	0.299185	0.419501
PPP2R3A	-0.17549	5.10739e-06	0.000210604	0.446465	0.621955	0.556461	0.621315
KCNAB1	-0.175614	1.19174e-07	8.02584e-06	1.10097	1.27658	0.881257	0.895692
IL1RAP	-0.176958	4.01834e-07	2.32758e-05	0.66363	0.840588	0.710128	0.759637
OLFM1	-0.178079	3.0106e-10	3.45786e-08	0.755175	0.933254	0.831199	0.868481
STMN1	-0.178162	8.94329e-13	1.42829e-10	0.402006	0.580169	0.692666	0.804989
AP002518.2	-0.178677	9.13818e-12	1.32102e-09	0.146557	0.325233	0.274738	0.414966
ZPBP	-0.180218	2.54475e-17	7.97626e-15	0.089464	0.269682	0.165308	0.351474
AC090772.2	-0.180711	9.36747e-16	2.38005e-13	0.101506	0.282217	0.188591	0.369615
AC008067.1	-0.181298	4.58265e-17	1.34818e-14	0.106403	0.287701	0.180442	0.371882
AL357833.1	-0.181604	1.08189e-12	1.70349e-10	0.138682	0.320286	0.24447	0.396825
DPYD-AS1	-0.182312	2.77463e-10	3.23109e-08	0.221079	0.403391	0.298021	0.44898
AC022469.2	-0.182437	8.51604e-18	2.85611e-15	0.085036	0.267473	0.171129	0.358277
LSAMP-AS1	-0.182553	6.86806e-17	1.95204e-14	0.112906	0.295459	0.199069	0.387755
CSGALNACT1	-0.182818	1.57729e-06	7.62238e-05	0.636214	0.819032	0.62631	0.723356
AC004594.1	-0.183808	2.54489e-08	2.04188e-06	0.196674	0.380483	0.261932	0.385488
AC006059.1	-0.185755	8.48178e-12	1.24018e-09	0.196582	0.382337	0.33993	0.482993
VWC2	-0.186196	1.27473e-06	6.29632e-05	0.659707	0.845904	0.697322	0.727891
MIR124-2HG	-0.186431	1.6438e-09	1.68079e-07	0.963929	1.15036	0.840512	0.873016
KLHL28	-0.187203	1.4524e-10	1.79744e-08	0.310194	0.497396	0.49709	0.603175
CALM2	-0.187564	4.42224e-15	1.03715e-12	0.407232	0.594796	0.676368	0.814059
AC009554.1	-0.188146	8.53605e-14	1.63629e-11	0.133881	0.322028	0.239814	0.403628
AL138828.1	-0.189078	2.25678e-11	3.10196e-09	0.165688	0.354767	0.247963	0.399093
RAPH1	-0.189224	3.7042e-09	3.5293e-07	0.722536	0.91176	0.756694	0.823129
SEPT7	-0.189872	2.70747e-14	5.71089e-12	0.998004	1.18788	0.897555	0.929705
BCL2L14	-0.19335	1.147e-14	2.53079e-12	0.15695	0.3503	0.260768	0.433107
LRRN3	-0.193366	3.84592e-10	4.35758e-08	0.537111	0.730476	0.67404	0.755102
AC079117.1	-0.195571	3.39782e-15	8.14096e-13	0.160705	0.356275	0.250291	0.435374
TRPM3	-0.195686	1.26965e-05	0.00046234	1.40924	1.60492	0.838184	0.913832
OPRM1	-0.196553	1.10152e-07	7.5087e-06	0.611787	0.80834	0.629802	0.723356
CNTN4-AS2	-0.198887	1.46125e-19	6.05031e-17	0.108809	0.307695	0.183935	0.39229
AC106729.1	-0.201193	2.17996e-14	4.65677e-12	0.122627	0.32382	0.183935	0.356009
COL22A1	-0.201994	7.48833e-10	7.9982e-08	0.397992	0.599986	0.427241	0.580499
DLGAP1-AS4	-0.202087	1.43507e-09	1.47636e-07	0.876731	1.07882	0.806752	0.873016
PIK3R1	-0.202449	1.13172e-10	1.4269e-08	1.16818	1.37063	0.882421	0.927438
LRRTM3	-0.20312	3.14717e-08	2.47189e-06	1.6254	1.82852	0.916182	0.945578
AL359706.1	-0.203603	6.44772e-14	1.26458e-11	0.175573	0.379176	0.28638	0.455782
SLC5A4	-0.203985	7.16914e-17	2.02049e-14	0.136329	0.340314	0.227008	0.417234
LINC01202	-0.204114	1.12208e-07	7.60247e-06	0.702791	0.906905	0.665891	0.773243
TMTC2	-0.205348	1.80155e-06	8.56078e-05	1.47909	1.68444	0.920838	0.952381
SV2B	-0.206231	1.53454e-11	2.14439e-09	1.54792	1.75415	0.934808	0.952381
WSB1	-0.207259	8.6906e-13	1.39805e-10	0.730982	0.938241	0.785797	0.852608
AC015961.2	-0.207265	5.2101e-20	2.24021e-17	0.120557	0.327822	0.209546	0.424036
DPP10-AS1	-0.207796	2.76783e-16	7.42619e-14	0.177319	0.385115	0.301513	0.485261
AL161751.1	-0.209237	4.24173e-19	1.67364e-16	0.072395	0.281632	0.140861	0.331066
EXT1	-0.209453	1.9104e-09	1.91829e-07	1.15871	1.36816	0.860303	0.888889
PCDH11X	-0.209501	1.42153e-05	0.000512638	1.18549	1.39499	0.796275	0.879819
EPHB6	-0.209539	2.93558e-14	6.11513e-12	0.45145	0.660989	0.661234	0.759637
AP001011.1	-0.211699	4.5812e-15	1.06697e-12	0.158849	0.370548	0.278231	0.442177
RUNX2	-0.212294	8.46198e-13	1.37101e-10	0.259327	0.471622	0.380675	0.544218
AC090138.1	-0.215043	1.96035e-20	8.88463e-18	0.10236	0.317403	0.182771	0.390023
AC011900.1	-0.217788	6.2809e-13	1.03388e-10	0.175106	0.392895	0.271246	0.426304
PTGR1	-0.218276	7.79582e-13	1.2692e-10	0.322416	0.540692	0.508731	0.632653
AC105180.1	-0.219544	4.87362e-14	9.72926e-12	0.109977	0.32952	0.171129	0.333333
KANSL1L	-0.220441	1.28408e-12	2.00305e-10	0.469072	0.689513	0.621653	0.716553
PDXDC1	-0.223716	2.05598e-09	2.05218e-07	0.673821	0.897537	0.731083	0.782313
GRM5-AS1	-0.223726	1.51437e-16	4.19744e-14	0.181031	0.404757	0.296857	0.482993
AL035427.1	-0.224246	8.49258e-15	1.91157e-12	0.172133	0.396379	0.275902	0.446712
HMGCS1	-0.224562	8.41066e-16	2.15326e-13	0.312	0.536563	0.54482	0.675737
MT-ND3	-0.225402	2.89445e-13	5.1362e-11	0.778541	1.00394	0.947614	0.947846
LINC02231	-0.229262	4.94037e-21	2.51046e-18	0.109913	0.339175	0.186263	0.401361
AC117944.1	-0.230529	5.1032e-18	1.76444e-15	0.145669	0.376199	0.240978	0.437642
CRLF3	-0.230994	2.27987e-12	3.49143e-10	0.608374	0.839368	0.692666	0.777778
FGF1	-0.231061	4.49196e-17	1.3332e-14	0.143161	0.374222	0.278231	0.462585
AL592043.1	-0.232322	2.66444e-17	8.27407e-15	0.158669	0.390991	0.24447	0.435374
ETV5	-0.233843	1.12546e-18	4.10278e-16	0.267261	0.501104	0.388824	0.600907
AP000787.1	-0.234912	5.79896e-15	1.33209e-12	0.255504	0.490416	0.374854	0.544218
AC103770.1	-0.237099	3.6888e-18	1.2887e-15	0.14939	0.386489	0.257276	0.44898
C6orf10	-0.238186	9.49006e-16	2.39306e-13	0.135323	0.37351	0.207218	0.387755
ST6GAL2	-0.238659	4.0644e-13	6.95469e-11	1.17868	1.41734	0.888242	0.941043
AC124312.2	-0.239204	8.07068e-18	2.73409e-15	0.188411	0.427614	0.288708	0.492063
FGF12-AS1	-0.241281	3.55564e-20	1.58999e-17	0.153961	0.395242	0.261932	0.471655
AC027018.1	-0.243587	1.13004e-15	2.82831e-13	0.246448	0.490035	0.360885	0.53288
PRSS51	-0.244153	9.12968e-18	3.0316e-15	0.206399	0.450552	0.313155	0.507937
CHRM3-AS2	-0.244226	3.93244e-17	1.19896e-14	0.17067	0.414896	0.271246	0.460317
FOXP2	-0.244527	5.48058e-08	4.05756e-06	1.35691	1.60144	0.854482	0.929705
AP000462.1	-0.245463	4.55318e-19	1.77563e-16	0.209678	0.455141	0.315483	0.530612
AL158840.1	-0.251268	4.54681e-26	3.63073e-23	0.105463	0.35673	0.181607	0.421769
PCDH9-AS4	-0.251567	2.56588e-18	9.05838e-16	0.188872	0.440438	0.282887	0.480726
IL7	-0.252572	2.5259e-19	1.02065e-16	0.207624	0.460196	0.299185	0.514739
AC130650.1	-0.252774	1.11727e-20	5.35418e-18	0.187075	0.439849	0.293364	0.514739
AC011369.1	-0.255391	5.9179e-20	2.48093e-17	0.138562	0.393953	0.23865	0.446712
MIR181A1HG	-0.257156	6.34972e-14	1.25269e-11	0.602141	0.859298	0.691502	0.76644
DPP10-AS3	-0.261323	6.54509e-19	2.43899e-16	0.165452	0.426775	0.266589	0.469388
SELENOW	-0.261719	1.30638e-35	2.57726e-32	0.217446	0.479165	0.515716	0.750567
LINC00599	-0.266481	1.35356e-16	3.78298e-14	0.626409	0.89289	0.722934	0.795918
SPRED2	-0.266982	7.7091e-16	2.01603e-13	0.697383	0.964365	0.708964	0.820862
ST7-AS2	-0.267101	1.61246e-20	7.40802e-18	0.194137	0.461238	0.298021	0.507937
AP000311.1	-0.267898	5.10375e-19	1.96747e-16	0.248786	0.516684	0.365541	0.566893
OTOGL	-0.269318	5.70744e-08	4.21535e-06	1.48126	1.75058	0.87078	0.93424
AC010127.1	-0.269949	3.63109e-13	6.31415e-11	0.329566	0.599514	0.395809	0.55102
AL391807.1	-0.270173	5.83928e-15	1.33223e-12	0.606212	0.876384	0.698487	0.786848
CGGBP1	-0.271374	3.30735e-19	1.3205e-16	0.290381	0.561755	0.454016	0.632653
BASP1	-0.272096	2.34354e-17	7.41489e-15	1.40854	1.68064	0.91851	0.938776
DCDC1	-0.273117	3.09541e-15	7.52274e-13	0.288875	0.561992	0.412107	0.562358
KCNMA1-AS1	-0.27551	1.60584e-20	7.40802e-18	0.212735	0.488245	0.314319	0.528345
ABCB1	-0.277354	2.79463e-23	1.70411e-20	0.181593	0.458947	0.279395	0.517007
JPX	-0.278615	4.84438e-14	9.72879e-12	0.919184	1.1978	0.812573	0.868481
STRADB	-0.281351	1.22655e-18	4.42324e-16	0.337132	0.618483	0.467986	0.653061
LINC00513	-0.281359	2.61144e-13	4.65864e-11	0.596727	0.878087	0.5844	0.734694
BAALC-AS1	-0.281554	6.36814e-19	2.39971e-16	0.25768	0.539234	0.381839	0.569161
AC004039.1	-0.281709	2.0704e-23	1.28587e-20	0.18392	0.465628	0.27241	0.510204
AC002429.2	-0.282242	5.65461e-21	2.83051e-18	0.193744	0.475986	0.327125	0.539683
TUBA1B	-0.282532	4.08174e-30	4.41592e-27	0.277364	0.559896	0.651921	0.814059
SPRY4-AS1	-0.285715	3.93161e-14	7.99142e-12	0.649892	0.935607	0.561118	0.780045
NOVA1	-0.290235	1.73593e-17	5.59805e-15	1.65611	1.94634	0.933644	0.977324
AC098617.1	-0.292636	3.96101e-21	2.04376e-18	0.207948	0.500584	0.296857	0.517007
MGST1	-0.308265	7.07687e-21	3.49035e-18	0.273586	0.581851	0.379511	0.585034
PCDH11Y	-0.311139	1.37361e-10	1.71897e-08	1.07171	1.38285	0.747381	0.870748
PHLDB2	-0.312618	3.71464e-15	8.83557e-13	0.736366	1.04898	0.675204	0.823129
AP003086.2	-0.314057	3.25381e-21	1.73216e-18	0.259455	0.573512	0.378347	0.587302
STARD4-AS1	-0.315962	7.10941e-18	2.43301e-15	0.410095	0.726057	0.487776	0.666667
SPRED1	-0.316539	2.63332e-22	1.49689e-19	0.517654	0.834193	0.627474	0.78458
AP001831.1	-0.319402	5.30982e-20	2.25419e-17	0.378727	0.698129	0.472643	0.666667
AC097537.1	-0.322291	3.8061e-30	4.25497e-27	0.177401	0.499692	0.25844	0.535147
LMO4	-0.329345	9.5865e-27	8.46084e-24	1.01195	1.3413	0.873108	0.922902
AL139294.1	-0.340586	8.67194e-26	6.60999e-23	0.215897	0.556483	0.323632	0.560091
AC073167.1	-0.343357	5.37343e-26	4.19102e-23	0.283882	0.627238	0.366705	0.619048
AC090531.1	-0.348165	1.60118e-23	1.01322e-20	0.217767	0.565932	0.309662	0.537415
RAB11A	-0.348932	8.3179e-19	3.06556e-16	0.597486	0.946418	0.63213	0.773243
P2RY14	-0.357975	4.37752e-26	3.58081e-23	0.253789	0.611764	0.334109	0.582766
AP002370.2	-0.358766	1.55952e-21	8.43602e-19	0.34558	0.704346	0.408615	0.612245
ANKUB1	-0.36012	7.46962e-25	5.21908e-22	0.354031	0.714151	0.447031	0.673469
SLC8A1-AS1	-0.367992	2.96628e-26	2.48708e-23	0.280671	0.648663	0.394645	0.621315
MALAT1	-0.369503	2.64087e-32	3.85084e-29	5.49042	5.85992	1	1
AC069437.1	-0.370989	1.50198e-23	9.68722e-21	0.376714	0.747703	0.46915	0.666667
AC009264.1	-0.373427	4.70642e-20	2.04992e-17	0.288161	0.661588	0.366705	0.560091
AC058822.1	-0.37518	1.42677e-25	1.04024e-22	0.375643	0.750822	0.471478	0.68254
KCNMB2-AS1	-0.377743	1.11752e-20	5.35418e-18	0.32874	0.706483	0.356228	0.580499
AC099788.1	-0.379664	3.8231e-29	3.77115e-26	0.254588	0.634252	0.318976	0.589569
AC015923.1	-0.382293	4.01212e-28	3.73773e-25	0.28077	0.663062	0.346915	0.609977
C12orf40	-0.389775	2.25468e-26	1.93891e-23	0.32229	0.712065	0.405122	0.637188
CALM1	-0.393353	1.30583e-31	1.68442e-28	1.1036	1.49695	0.912689	0.945578
AP003049.2	-0.413336	6.6131e-32	9.24126e-29	0.268078	0.681414	0.366705	0.637188
AC104827.1	-0.42704	3.32219e-28	3.18342e-25	0.417931	0.844971	0.456345	0.709751
AL109930.1	-0.439839	3.60249e-21	1.88782e-18	0.58344	1.02328	0.555297	0.727891
AL354771.1	-0.449831	8.32035e-31	9.96599e-28	0.213294	0.663125	0.260768	0.535147
TTC6	-0.473299	2.31276e-32	3.5257e-29	0.286935	0.760234	0.355064	0.632653
AC008056.1	-0.500277	2.24799e-33	3.59014e-30	0.348412	0.848689	0.412107	0.673469
CELF2-AS2	-0.501269	5.333e-41	2.98097e-37	0.309706	0.810975	0.392317	0.69161
AP001825.1	-0.504153	7.72982e-32	1.03697e-28	0.460096	0.964249	0.492433	0.734694
AC019197.1	-0.505428	2.80016e-29	2.84581e-26	0.569853	1.07528	0.573923	0.773243
UBE3A	-0.50717	9.88466e-34	1.65756e-30	1.04344	1.55061	0.824214	0.929705
PPFIA2-AS1	-0.509454	2.12538e-39	6.48009e-36	0.265153	0.774608	0.337602	0.630385
AC091885.2	-0.512121	2.85034e-40	1.19493e-36	0.312482	0.824602	0.383003	0.68254
AC096576.3	-0.518657	1.86536e-36	4.17069e-33	0.39104	0.909696	0.423749	0.70068
AC001226.2	-0.522038	3.66561e-41	2.45874e-37	0.330784	0.852822	0.403958	0.705215
CCDC168	-0.522061	7.33682e-31	9.11342e-28	0.271404	0.793465	0.296857	0.571429
AC023590.1	-0.523129	6.10274e-38	1.57441e-34	0.433494	0.956623	0.472643	0.761905
PDE5A	-0.524841	1.13764e-34	2.11967e-31	0.457717	0.982558	0.487776	0.734694
AL596451.1	-0.533104	9.3345e-38	2.23615e-34	0.38207	0.915174	0.438882	0.718821
AC090579.1	-0.544683	9.76961e-30	1.02392e-26	0.615491	1.16017	0.55064	0.764172
AC027288.3	-0.550911	3.32894e-30	3.84987e-27	0.606511	1.15742	0.541327	0.773243
FILIP1L	-0.567509	2.25676e-38	6.30726e-35	0.522564	1.09007	0.554133	0.786848
SNAP25-AS1	-0.613775	5.24341e-34	9.25545e-31	0.862012	1.47579	0.699651	0.857143
AC093879.1	-0.633326	8.89656e-44	9.94576e-40	0.457755	1.09108	0.478463	0.75737
AC096576.2	-0.633874	1.01122e-40	4.8449e-37	0.485679	1.11955	0.458673	0.748299
AC090709.1	-0.650312	5.4345e-45	9.11311e-41	0.465901	1.11621	0.495925	0.768707
AC068051.1	-0.710378	1.14554e-39	3.84192e-36	0.577741	1.28812	0.547148	0.77551
CTNNA3	-0.730342	5.1488e-40	1.91867e-36	0.780556	1.5109	0.685681	0.854875
AC069228.1	-0.791417	6.15318e-54	2.06365e-49	0.495225	1.28664	0.481956	0.791383
PCDH9-AS2	-0.818204	1.22674e-42	1.02856e-38	0.761845	1.58005	0.572759	0.814059

## Sheet: SuppTable15j_L5RORBPCP4RPRM
Gene	Log2_FC	Pvalue	FDR	group1MeanExp	group2MeanExp	group1ExprPerc	group2ExprPerc
SLIT3	0.447827	2.02747e-43	7.90667e-41	1.30701	0.85918	0.755679	0.627081
MCTP1	0.349804	1.04679e-42	3.81601e-40	1.69831	1.3485	0.942135	0.886792
SYN3	0.341042	2.80392e-36	7.23368e-34	1.27942	0.938379	0.879983	0.770255
CACNA1B	0.332603	3.95101e-65	5.0965e-62	1.98749	1.65488	0.984998	0.970033
KLHL29	0.327977	1.80266e-46	8.3969e-44	1.32475	0.996772	0.935705	0.844617
ANKRD30BL	0.320301	1.40422e-33	3.0035e-31	1.44326	1.12296	0.929276	0.852386
AC007563.2	0.313781	5.20631e-41	1.71185e-38	0.480785	0.167004	0.51093	0.233074
CLIP2	0.298499	1.03056e-47	4.93756e-45	0.882014	0.583515	0.881697	0.721421
PTPRN2	0.296148	9.41606e-56	7.70234e-53	2.20017	1.90403	0.98114	0.972253
MYT1L	0.295665	1.01516e-74	1.89146e-71	2.39931	2.10364	0.986284	0.991121
ANKRD36B	0.292168	6.73448e-49	3.47478e-46	0.988013	0.695846	0.903986	0.782464
TSHZ2	0.290612	3.72376e-19	3.36624e-17	1.05044	0.759826	0.719674	0.558269
GRIA1	0.289989	1.18311e-48	5.92228e-46	1.83452	1.54453	0.972568	0.950055
SOX5	0.281306	5.9474e-16	4.0624e-14	1.03154	0.750233	0.654951	0.510544
HIVEP3	0.280515	9.43495e-48	4.58593e-45	1.71669	1.43618	0.963138	0.946726
KIRREL3	0.278419	2.81155e-30	5.12465e-28	2.2219	1.94348	0.980712	0.954495
LDLRAD4	0.277735	3.46851e-31	6.68546e-29	1.83098	1.55324	0.960137	0.927858
AC103855.3	0.277067	1.79662e-38	5.15001e-36	0.609214	0.332147	0.688384	0.479467
RBFOX3	0.274907	4.36923e-42	1.54248e-39	2.07453	1.79962	0.978997	0.975583
SRRM3	0.273756	1.36026e-44	5.56348e-42	1.19498	0.921225	0.935276	0.871254
SHISA9	0.272963	3.65219e-36	9.20957e-34	1.6991	1.42614	0.957565	0.935627
GRIN1	0.272517	3.23326e-44	1.29092e-41	1.01928	0.746766	0.928847	0.831299
TMEM132D	0.270268	8.84708e-36	2.16579e-33	1.89273	1.62246	0.964423	0.945616
AP001347.1	0.269318	4.64241e-43	1.74941e-40	0.71551	0.446192	0.788684	0.617092
CACNA1A	0.267491	5.9148e-51	3.54233e-48	2.23005	1.96256	0.990141	0.983352
CELF4	0.266949	4.63454e-43	1.74941e-40	2.13205	1.8651	0.986284	0.976693
DGKG	0.266033	5.21877e-46	2.36523e-43	0.384935	0.118903	0.513073	0.208657
SLIT1	0.262612	9.986e-36	2.40943e-33	1.12191	0.859299	0.907415	0.826859
CERS4	0.261574	2.3168e-32	4.65273e-30	0.801221	0.539647	0.826404	0.672586
DAB1	0.261179	3.74626e-15	2.34407e-13	1.393	1.13183	0.850407	0.793563
AC092683.1	0.26039	2.37676e-37	6.53375e-35	0.518012	0.257622	0.660523	0.421754
MACROD2	0.258164	1.1236e-48	5.70958e-46	2.66377	2.40561	0.993142	0.987791
RPS6KA2	0.255992	2.77919e-24	3.42678e-22	0.672413	0.416421	0.651093	0.437292
CTIF	0.254501	2.1645e-40	6.91363e-38	1.02103	0.766525	0.8997	0.809101
MSRA	0.252655	3.16493e-49	1.65852e-46	2.14235	1.88969	0.975997	0.972253
CCDC3	0.250034	1.39796e-29	2.48068e-27	0.99393	0.743896	0.864552	0.771365
PRKAG2	0.249585	1.10804e-38	3.20356e-36	1.62979	1.38021	0.961852	0.937847
PNPLA7	0.24698	2.40243e-42	8.57157e-40	0.604334	0.357354	0.760823	0.551609
LRRC4C	0.246827	1.48118e-15	9.68342e-14	2.16288	1.91605	0.969996	0.958935
KCND3	0.244376	1.59311e-24	2.01621e-22	1.39164	1.14726	0.93099	0.897891
SGSM1	0.243023	1.66466e-35	3.87703e-33	1.06489	0.821864	0.91213	0.834628
TMEM108	0.240331	6.10961e-18	4.90201e-16	1.49687	1.25654	0.885555	0.830189
NTM	0.240065	2.33591e-15	1.49222e-13	1.83393	1.59387	0.875697	0.840178
RAP1GAP2	0.238313	7.75022e-32	1.52898e-29	1.21381	0.975495	0.923703	0.866815
PI4KA	0.23719	2.02084e-41	6.84596e-39	1.44165	1.20446	0.954994	0.940067
GALNT18	0.236723	5.27904e-25	6.83585e-23	0.977956	0.741233	0.82769	0.740289
AC120193.1	0.231759	1.11005e-15	7.37203e-14	1.02844	0.796677	0.759966	0.682575
ABLIM2	0.228298	5.23645e-28	8.16837e-26	1.0426	0.814303	0.904844	0.8202
DGKB	0.228221	2.55476e-21	2.68595e-19	1.99695	1.76873	0.950279	0.927858
INPP4B	0.227417	3.83741e-14	2.14141e-12	0.659668	0.432251	0.524646	0.36071
CA10	0.224261	4.83533e-15	2.98651e-13	1.00756	0.783299	0.738105	0.654828
AC016831.7	0.22228	2.67314e-53	1.86775e-50	2.40992	2.18764	0.982855	0.99556
KSR2	0.222115	2.13618e-40	6.88876e-38	1.70416	1.48205	0.964852	0.953385
ATP2B4	0.221466	3.46681e-30	6.21764e-28	0.815355	0.593889	0.850407	0.746948
SHANK2	0.220717	3.95613e-29	6.63403e-27	1.46062	1.2399	0.961852	0.925638
MIR2052HG	0.220244	2.62111e-16	1.85458e-14	0.674158	0.453914	0.633948	0.489456
CDHR3	0.217704	9.77364e-22	1.0506e-19	0.822934	0.605229	0.781826	0.663707
ROBO2	0.216463	1.23682e-09	4.01941e-08	3.39919	3.18273	0.988856	0.980022
C11orf80	0.214291	2.81128e-28	4.46848e-26	1.01536	0.801068	0.900129	0.82131
CACNA1C	0.214283	1.99429e-54	1.45401e-51	2.63893	2.42464	0.991856	0.994451
SPTBN4	0.213421	5.90076e-34	1.28506e-31	1.42333	1.20991	0.95285	0.937847
PGBD5	0.212622	3.88768e-29	6.55201e-27	1.13529	0.922671	0.906129	0.863485
ADCY9	0.211845	1.03968e-26	1.47126e-24	0.846677	0.634832	0.847835	0.745838
EPHA6	0.208805	1.00657e-10	3.72609e-09	1.45662	1.24782	0.821689	0.771365
ZNF780B	0.20653	7.02779e-26	9.54242e-24	0.68052	0.473989	0.81826	0.649279
AC010615.4	0.205217	9.39103e-35	2.12808e-32	0.550779	0.345562	0.729961	0.526082
PCDH15	0.20502	5.86148e-10	1.97372e-08	0.803726	0.598706	0.585941	0.45283
ZFYVE28	0.204945	4.93533e-25	6.41555e-23	1.24692	1.04197	0.932276	0.889012
FAM13A	0.203997	3.83485e-19	3.45734e-17	1.13111	0.927111	0.886412	0.823529
COL21A1	0.203323	1.07824e-13	5.74e-12	0.58876	0.385437	0.538791	0.399556
CEP112	0.203207	5.91269e-18	4.76343e-16	0.927835	0.724628	0.810116	0.72364
ASIC2	0.203115	4.95803e-15	3.05105e-13	1.91712	1.714	0.957565	0.951165
AEBP2	0.201841	1.01787e-24	1.298e-22	1.60702	1.40518	0.960994	0.946726
CAMK2A	0.201557	5.33986e-26	7.33968e-24	1.43938	1.23782	0.957565	0.933407
EPB41	0.201088	1.49176e-21	1.58827e-19	0.672124	0.471036	0.739391	0.591565
DAPK1	0.199624	1.86887e-21	1.97723e-19	0.61075	0.411126	0.678954	0.540511
ANKRD36C	0.199017	8.51571e-25	1.09008e-22	1.37888	1.17987	0.956708	0.928968
SNED1	0.198627	8.6549e-19	7.51989e-17	0.587523	0.388896	0.651093	0.520533
SCAPER	0.198173	1.98211e-24	2.49909e-22	1.21104	1.01287	0.929704	0.882353
OPCML	0.195857	1.54435e-41	5.33963e-39	3.80363	3.60778	0.999571	0.99778
XYLT1	0.195813	2.7967e-16	1.97465e-14	1.4647	1.26889	0.921132	0.894562
TFDP2	0.195769	5.80547e-21	5.86457e-19	1.07892	0.883148	0.8967	0.853496
CAMK1D	0.194536	9.55477e-31	1.79021e-28	2.00769	1.81315	0.977711	0.983352
LARGE1	0.193798	6.20757e-26	8.49753e-24	2.29887	2.10507	0.98757	0.985572
RIPOR2	0.193676	5.68263e-20	5.47655e-18	0.508203	0.314528	0.594514	0.429523
SLC39A11	0.192871	2.04702e-13	1.04654e-11	0.980451	0.787579	0.821689	0.7303
FAM135B	0.192643	1.28403e-17	1.01326e-15	1.33796	1.14532	0.901414	0.853496
CAMK2G	0.192634	1.06534e-27	1.63148e-25	0.902754	0.71012	0.88084	0.827969
PRKG1	0.192533	3.75269e-06	7.03509e-05	1.85841	1.66587	0.90913	0.829079
DSCAML1	0.192405	1.69754e-18	1.43768e-16	1.18159	0.989185	0.909987	0.872364
RAD9A	0.192374	2.79118e-24	3.42895e-22	0.700509	0.508135	0.804972	0.673696
PPP1R16B	0.191388	5.65983e-24	6.82804e-22	1.09623	0.904842	0.909987	0.860155
ABR	0.190667	2.13487e-24	2.68162e-22	0.860932	0.670265	0.869696	0.792453
AC008537.1	0.188995	3.60643e-29	6.10871e-27	0.468283	0.279288	0.657094	0.460599
SEZ6L	0.188926	2.82227e-14	1.60895e-12	1.17488	0.985953	0.908701	0.847947
SORBS2	0.188537	1.06332e-16	7.7357e-15	1.02432	0.835786	0.869696	0.779134
MICAL3	0.188451	2.94386e-19	2.71987e-17	1.3874	1.19895	0.947707	0.90899
PRUNE2	0.187257	9.45334e-15	5.62138e-13	1.53587	1.34861	0.929276	0.897891
TMTC1	0.186736	8.0514e-13	3.93627e-11	0.971232	0.784496	0.806687	0.675916
CCDC92	0.18633	1.52977e-22	1.73329e-20	0.957063	0.770733	0.876554	0.804661
LINC02210-CRHR1	0.185637	7.65185e-24	9.19812e-22	0.651802	0.466164	0.786541	0.641509
KIF13A	0.185265	1.21294e-22	1.39314e-20	0.480115	0.294849	0.635662	0.459489
NMNAT2	0.185217	6.76739e-27	9.78296e-25	1.44808	1.26286	0.958423	0.940067
NCAM2	0.184847	1.27707e-13	6.72376e-12	2.19547	2.01062	0.978568	0.967814
FTX	0.184428	6.42231e-48	3.16752e-45	2.88998	2.70555	0.997	0.99667
COBL	0.184206	8.92132e-24	1.06478e-21	1.51333	1.32913	0.958423	0.943396
SLCO3A1	0.183706	5.17644e-19	4.61722e-17	1.07116	0.88745	0.899271	0.842397
ZFR2	0.182223	7.38091e-27	1.06241e-24	0.562164	0.379942	0.741963	0.566038
ARL15	0.181845	3.78558e-14	2.11955e-12	2.03836	1.85651	0.969996	0.960044
SNAP91	0.181749	7.54787e-21	7.60181e-19	1.69022	1.50847	0.973853	0.951165
AKAP8L	0.181456	4.11383e-24	4.99889e-22	0.630026	0.448569	0.790399	0.651498
WNK2	0.181168	6.54176e-19	5.77362e-17	1.03986	0.858694	0.903129	0.830189
AC245060.5	0.180879	1.85782e-20	1.8272e-18	0.464242	0.283363	0.643378	0.462819
RPS6KA5	0.180639	8.2088e-22	8.88086e-20	0.541786	0.361147	0.677668	0.520533
L3MBTL4	0.180609	2.1018e-13	1.06965e-11	0.867873	0.687265	0.741106	0.644839
RHBDL3	0.18017	7.52192e-16	5.07586e-14	0.839685	0.659515	0.821689	0.745838
ARHGEF28	0.179958	1.24376e-12	5.95053e-11	0.636661	0.456703	0.615088	0.509434
ADGRL1	0.179948	2.16294e-24	2.69668e-22	0.612568	0.43262	0.786112	0.620422
DNAH6	0.179683	1.2999e-16	9.3957e-15	1.44384	1.26415	0.936991	0.90455
MTUS2	0.17938	1.18468e-19	1.12554e-17	1.95655	1.77717	0.975139	0.963374
IQCJ-SCHIP1	0.177656	4.86589e-33	1.00736e-30	3.16873	2.99108	0.996142	0.99667
MACF1	0.177402	4.47007e-26	6.1782e-24	1.76101	1.58361	0.974711	0.968923
PLXNA4	0.17601	5.01746e-15	3.08197e-13	1.20274	1.02673	0.89327	0.853496
ELAVL3	0.175193	3.31275e-23	3.88472e-21	0.640434	0.465241	0.810116	0.683685
ARHGAP22	0.174722	4.65674e-20	4.5008e-18	0.644457	0.469735	0.755251	0.63263
AGAP1	0.174681	4.83037e-29	8.05975e-27	1.97671	1.80202	0.979426	0.978912
NAV1	0.173473	9.3222e-18	7.39121e-16	0.716961	0.543488	0.791685	0.664817
VPS53	0.173371	7.87799e-22	8.55056e-20	0.99972	0.826349	0.8997	0.846837
CACNA2D3	0.173212	3.51227e-25	4.65591e-23	2.32356	2.15035	0.98114	0.985572
SMYD3	0.172239	2.25811e-22	2.53286e-20	2.20925	2.03702	0.982855	0.984462
AC110023.1	0.172038	6.43922e-12	2.78297e-10	0.55622	0.384182	0.568367	0.433962
CELF5	0.171424	7.3902e-18	5.90125e-16	0.869795	0.698371	0.873553	0.782464
GHR	0.16971	5.83837e-12	2.53636e-10	0.837861	0.668151	0.770682	0.659267
SNX32	0.169539	1.78267e-22	2.01304e-20	0.55839	0.388851	0.73982	0.582686
AFF3	0.169312	2.73875e-26	3.8113e-24	2.13884	1.96953	0.983283	0.982242
AL139260.1	0.16912	4.22793e-18	3.44166e-16	0.727235	0.558116	0.82769	0.692564
TNRC6A	0.169096	6.1713e-29	1.02462e-26	2.19301	2.02391	0.985855	0.986681
MAN1C1	0.168958	8.05105e-24	9.64344e-22	0.508241	0.339283	0.691384	0.526082
GPC5	0.168771	5.82522e-06	0.000105806	0.717131	0.54836	0.613802	0.550499
GABRB1	0.168678	4.26033e-17	3.19648e-15	1.68587	1.51719	0.961423	0.944506
KIF9-AS1	0.168622	1.3937e-17	1.09722e-15	0.820703	0.65208	0.851264	0.755827
CSMD2	0.168457	1.89946e-14	1.10024e-12	0.845774	0.677317	0.796828	0.695893
CMIP	0.167333	1.15193e-20	1.143e-18	1.21229	1.04496	0.934848	0.90566
RAB11FIP3	0.166658	8.6857e-19	7.52716e-17	0.698352	0.531694	0.815688	0.675916
GULP1	0.166263	6.48694e-08	1.63578e-06	0.797692	0.631429	0.615088	0.514983
RYR2	0.166025	1.31069e-39	4.03284e-37	3.1794	3.01337	0.997	0.99778
AJ009632.2	0.165787	1.55111e-05	0.000260365	0.777936	0.61215	0.519503	0.437292
ZER1	0.165743	2.41509e-19	2.24993e-17	0.672934	0.507191	0.81826	0.690344
TNRC6B	0.165696	5.47513e-28	8.50115e-26	1.83363	1.66793	0.975997	0.976693
MCF2L2	0.165313	4.94991e-18	4.01962e-16	1.22395	1.05864	0.925847	0.883463
GUCY1A2	0.165268	6.86318e-14	3.76107e-12	0.743731	0.578463	0.757823	0.631521
PPP2R5C	0.165116	2.12686e-17	1.64736e-15	1.0095	0.844381	0.900986	0.823529
SPTAN1	0.165039	5.44448e-21	5.55006e-19	1.01795	0.852911	0.914702	0.873474
ABCA3	0.164516	3.62001e-21	3.77043e-19	0.582182	0.417666	0.765967	0.624861
SLC16A1-AS1	0.163523	7.476e-16	5.05504e-14	0.740037	0.576514	0.79297	0.705882
WWOX	0.163208	8.68236e-12	3.70941e-10	1.56533	1.40212	0.933562	0.914539
SPIDR	0.162052	2.74457e-18	2.26717e-16	1.58009	1.41803	0.960566	0.954495
DPYD	0.161986	6.09833e-13	3.02553e-11	1.43057	1.26858	0.936991	0.903441
BNIP3L	0.161573	3.13986e-16	2.20303e-14	0.833772	0.672199	0.841406	0.784684
AC008127.1	0.161294	2.29175e-17	1.77099e-15	0.51293	0.351636	0.644664	0.489456
SSBP3	0.160922	3.21397e-19	2.94509e-17	1.10045	0.939524	0.897985	0.881243
SUSD4	0.160909	1.80669e-12	8.47453e-11	0.705649	0.54474	0.721389	0.622642
ENOX1	0.160805	1.01684e-11	4.3059e-10	1.75434	1.59353	0.961423	0.942286
KCTD16	0.16063	1.28094e-11	5.37001e-10	1.11445	0.953821	0.876982	0.81465
RGS6	0.160097	3.68943e-08	9.64428e-07	2.27048	2.11038	0.894985	0.865705
FRMD4A	0.159359	7.73084e-36	1.90645e-33	3.26961	3.11025	0.997857	0.99778
SH3PXD2A	0.158972	2.63417e-17	2.02162e-15	0.813971	0.654999	0.843978	0.764706
SIPA1L3	0.158845	3.8762e-21	4.01234e-19	0.55505	0.396205	0.745392	0.579356
MAPK10	0.158639	4.62623e-37	1.25124e-34	2.69004	2.5314	0.994856	0.993341
PPP2R2C	0.158623	1.68873e-19	1.58646e-17	1.54138	1.38276	0.953708	0.942286
CLEC16A	0.157709	3.3009e-14	1.86688e-12	0.89259	0.734881	0.876554	0.786903
TTC7B	0.157666	2.45127e-17	1.8899e-15	1.17249	1.01483	0.929276	0.889012
PNISR	0.157254	2.06684e-16	1.47799e-14	1.11513	0.957875	0.944278	0.902331
GABBR2	0.15708	2.38338e-26	3.33058e-24	1.95892	1.80184	0.981997	0.985572
NSD2	0.157064	9.05932e-18	7.19979e-16	0.711847	0.554783	0.822546	0.72364
KCNQ2	0.156488	1.74265e-17	1.36554e-15	0.714755	0.558267	0.828976	0.72586
DLG2	0.156329	2.5013e-31	4.87724e-29	3.61469	3.45836	0.999143	0.99556
SLC23A2	0.156323	1.92244e-17	1.49593e-15	0.965429	0.809106	0.885126	0.844617
DNAH14	0.156315	1.84279e-11	7.53701e-10	0.786475	0.630161	0.769396	0.648169
SLC35F3	0.155871	4.94332e-09	1.48957e-07	1.6061	1.45023	0.945135	0.915649
COL26A1	0.155692	3.10853e-12	1.41265e-10	0.872172	0.71648	0.842692	0.768036
MTERF1	0.155623	8.88756e-16	5.93767e-14	0.638077	0.482454	0.744535	0.611543
CASC4	0.155351	1.87317e-17	1.46099e-15	1.11705	0.961695	0.92799	0.890122
PPFIBP1	0.155129	4.43076e-11	1.7199e-09	1.12014	0.965014	0.855122	0.796892
SDK1	0.153561	1.26784e-11	5.32843e-10	0.399804	0.246243	0.495499	0.358491
ZNF675	0.153527	3.91888e-17	2.95352e-15	0.579416	0.425889	0.717102	0.591565
MLLT3	0.153311	9.05819e-14	4.89865e-12	1.35087	1.19756	0.919846	0.901221
LMF1	0.152562	2.20787e-18	1.83286e-16	0.39538	0.242818	0.606087	0.435072
CCBE1	0.152494	1.23397e-07	2.97733e-06	0.334446	0.181952	0.325761	0.215316
DLGAP2	0.15198	1.26436e-19	1.19786e-17	2.83811	2.68613	0.997857	0.992231
DST	0.151891	1.49614e-18	1.27835e-16	2.03191	1.88002	0.992285	0.987791
MIR137HG	0.151445	9.94789e-14	5.33812e-12	1.42259	1.27115	0.945992	0.920089
ARL17B	0.150828	1.03614e-09	3.40021e-08	0.390093	0.239265	0.468924	0.370699
PTPRK	0.150782	1.13231e-07	2.75191e-06	1.74495	1.59417	0.919417	0.886792
PACRG	0.150772	1.983e-10	7.14348e-09	1.10402	0.953249	0.884698	0.827969
LY86-AS1	0.15068	1.95727e-07	4.56489e-06	1.08252	0.931837	0.812259	0.749168
STX8	0.150261	7.73747e-15	4.65887e-13	0.776202	0.625942	0.841835	0.754717
EHMT1	0.150125	2.57096e-13	1.30446e-11	0.789177	0.639052	0.85255	0.751387
AC104365.1	-0.150345	9.88323e-19	8.54288e-17	0.101784	0.252128	0.209601	0.388457
RGS4	-0.150388	1.00043e-26	1.42171e-24	0.188588	0.338976	0.468067	0.611543
DIRAS2	-0.150411	3.71592e-16	2.59095e-14	0.554737	0.705148	0.741106	0.806881
TCHP	-0.15052	8.09347e-19	7.06872e-17	0.22527	0.37579	0.440634	0.577137
BAALC	-0.150781	5.17398e-14	2.85873e-12	0.833728	0.984509	0.839263	0.896781
HDAC2-AS2	-0.152003	4.77089e-13	2.38815e-11	0.340041	0.492044	0.512216	0.607103
RPA3	-0.152103	1.55999e-21	1.65566e-19	0.103232	0.255335	0.231462	0.421754
PFN2	-0.153514	4.47642e-26	6.1782e-24	0.213889	0.367403	0.477068	0.621532
AL136298.1	-0.154236	3.70507e-19	3.35839e-17	0.141405	0.295641	0.265752	0.445061
IDS	-0.154259	6.80024e-19	5.97603e-17	0.736494	0.890753	0.844406	0.900111
GPC6	-0.155257	2.09087e-06	4.1056e-05	0.89993	1.05519	0.675096	0.735849
DTNA	-0.15538	1.97005e-14	1.1372e-12	1.61515	1.77053	0.961423	0.977802
ARGLU1	-0.156181	1.98554e-17	1.54146e-15	1.0724	1.22858	0.906558	0.932297
SLC5A4	-0.156487	3.91874e-17	2.95352e-15	0.131333	0.28782	0.243892	0.408435
RPH3A	-0.156828	4.86172e-14	2.69064e-12	0.87216	1.02899	0.842263	0.90566
DDX17	-0.156878	8.08405e-21	8.11745e-19	0.858089	1.01497	0.881697	0.917869
AC027701.1	-0.157138	3.33817e-12	1.50478e-10	0.181461	0.338599	0.270896	0.405105
SRSF7	-0.157927	8.20811e-19	7.15022e-17	0.283006	0.440933	0.508358	0.622642
UGP2	-0.158845	8.92475e-27	1.2737e-24	0.29342	0.452265	0.571796	0.687014
PTGR1	-0.160078	1.71305e-17	1.34549e-15	0.319503	0.47958	0.553365	0.662597
LMCD1-AS1	-0.160333	6.33485e-13	3.12899e-11	0.373459	0.533792	0.492928	0.605993
BEX4	-0.160442	7.19294e-33	1.47998e-30	0.188612	0.349054	0.462495	0.648169
CHST9	-0.160839	5.41712e-15	3.32138e-13	0.153528	0.314367	0.257608	0.412875
SMURF1	-0.162549	1.36537e-19	1.28991e-17	0.599418	0.761966	0.750536	0.812431
AC119868.2	-0.162721	3.85483e-18	3.16096e-16	0.139979	0.3027	0.245178	0.419534
ST6GAL2	-0.162804	6.75814e-15	4.09124e-13	0.683954	0.846758	0.754393	0.813541
LRTM1	-0.163053	7.46841e-17	5.52926e-15	0.183567	0.34662	0.343335	0.487236
SPHKAP	-0.16361	8.19085e-13	3.9928e-11	0.674628	0.838239	0.726961	0.792453
PCA3	-0.164752	2.32665e-09	7.3063e-08	0.295923	0.460675	0.411487	0.490566
UPF3A	-0.164839	6.34726e-22	6.95668e-20	0.603195	0.768035	0.773682	0.841287
PRSS51	-0.16516	7.4082e-17	5.49682e-15	0.221168	0.386328	0.365195	0.510544
EIF1	-0.165464	2.19668e-55	1.7541e-52	0.0730345	0.238498	0.449636	0.63929
COL12A1	-0.165654	6.69031e-13	3.2997e-11	0.469306	0.634961	0.569224	0.679245
AL158840.1	-0.165932	6.56232e-22	7.16896e-20	0.113326	0.279258	0.219889	0.415094
PTMA	-0.166104	4.25315e-50	2.37737e-47	0.167671	0.333775	0.603943	0.742508
LMO4	-0.166212	1.75091e-18	1.47557e-16	0.796757	0.962969	0.852122	0.91121
ZNF451-AS1	-0.167442	3.44148e-19	3.13642e-17	0.126856	0.294298	0.252893	0.425083
AC073571.1	-0.167525	1.22237e-20	1.20932e-18	0.115762	0.283287	0.23832	0.421754
DDX5	-0.167657	7.10612e-22	7.73783e-20	0.674668	0.842325	0.817831	0.874584
ACTR2	-0.168147	8.11489e-25	1.04275e-22	0.620796	0.788943	0.801114	0.855716
THY1	-0.168611	3.29071e-38	9.27428e-36	0.281849	0.45046	0.651093	0.781354
AC006059.1	-0.169211	1.33497e-22	1.52807e-20	0.185247	0.354458	0.371196	0.533851
NORAD	-0.169345	8.24592e-29	1.34903e-26	0.327182	0.496527	0.628375	0.72808
RPP38	-0.170463	8.91383e-21	8.92394e-19	0.187592	0.358055	0.367767	0.531632
FAM3C	-0.171022	8.18483e-20	7.84294e-18	0.561006	0.732028	0.743678	0.837958
GLS	-0.172074	2.1439e-24	2.68292e-22	1.51292	1.68499	0.954565	0.977802
MTCP1	-0.172218	3.2421e-21	3.38734e-19	0.131731	0.303949	0.262752	0.446171
VWC2	-0.172915	2.29452e-16	1.63037e-14	0.466394	0.639309	0.593228	0.694784
AL162426.1	-0.173889	5.79296e-20	5.56688e-18	0.134287	0.308176	0.270467	0.440622
HHIP	-0.174293	6.14069e-19	5.44832e-17	0.155835	0.330128	0.318474	0.477248
AC131571.1	-0.174876	1.40301e-22	1.60048e-20	0.124213	0.299089	0.248607	0.437292
AP000462.1	-0.175093	1.20692e-21	1.2891e-19	0.157551	0.332644	0.304329	0.486127
TOMM20	-0.175153	6.07432e-35	1.39535e-32	0.299764	0.474917	0.609944	0.744728
PDE10A	-0.175707	1.86826e-12	8.72668e-11	1.63796	1.81367	0.94985	0.964484
MT-ND4	-0.177827	4.32425e-27	6.38884e-25	0.0472392	0.225066	0.874411	0.801332
HDAC9	-0.180506	5.89419e-13	2.92858e-11	1.31214	1.49265	0.89027	0.920089
KCNT2	-0.180641	1.10339e-21	1.18228e-19	1.46224	1.64288	0.949421	0.952275
AC130650.1	-0.181073	3.65204e-21	3.79202e-19	0.199902	0.380975	0.339048	0.512764
AC073525.1	-0.181859	7.07367e-28	1.09326e-25	0.112455	0.294314	0.233176	0.45616
AL359706.1	-0.182519	1.3899e-24	1.76569e-22	0.174352	0.356872	0.320617	0.511654
BEX3	-0.18304	3.90051e-52	2.565e-49	0.183798	0.366838	0.5015	0.72586
RUNX2	-0.183703	1.50079e-22	1.70622e-20	0.159355	0.343058	0.308187	0.483907
PDXDC1	-0.184563	6.42783e-16	4.37275e-14	0.701144	0.885708	0.761252	0.851276
STMN2	-0.184778	4.16984e-24	5.04867e-22	0.975097	1.15988	0.893699	0.932297
EXT1	-0.185892	7.29166e-19	6.38506e-17	1.5208	1.70669	0.947707	0.967814
PEX5L-AS2	-0.186624	3.47467e-29	5.9154e-27	0.13407	0.320694	0.245178	0.473918
DIAPH2-AS1	-0.187215	5.02556e-19	4.50661e-17	0.141785	0.329	0.244749	0.419534
MIR181A1HG	-0.187842	5.12338e-19	4.58208e-17	0.810157	0.998	0.816545	0.847947
AC009554.1	-0.189324	4.2762e-25	5.62412e-23	0.150585	0.339908	0.285469	0.485017
STARD4-AS1	-0.189432	8.27241e-20	7.90428e-18	0.341304	0.530736	0.512216	0.6404
MAK	-0.190488	1.89508e-20	1.8584e-18	0.391968	0.582456	0.537077	0.692564
KCND2	-0.190565	1.57292e-14	9.17435e-13	1.39265	1.58321	0.916845	0.940067
CADM2-AS1	-0.19119	3.01139e-24	3.68598e-22	0.153769	0.344959	0.26661	0.471698
RORA-AS1	-0.192837	2.05916e-21	2.1717e-19	0.21867	0.411507	0.381054	0.54162
IL1RAPL2	-0.194045	2.25152e-11	9.06501e-10	1.97983	2.17388	0.903558	0.9101
MT-CO2	-0.195589	1.67695e-62	2.08302e-59	0.0479348	0.243523	0.949421	0.893452
FLRT2	-0.197996	1.98119e-22	2.22971e-20	1.41554	1.61354	0.941706	0.961154
IPCEF1	-0.198267	9.44315e-21	9.42572e-19	1.1027	1.30097	0.905701	0.945616
PKIA	-0.198745	5.16907e-27	7.57032e-25	0.581985	0.78073	0.747107	0.825749
BCL2L14	-0.201442	3.41812e-27	5.14067e-25	0.176807	0.378249	0.315474	0.521643
AC012358.3	-0.201913	3.0637e-30	5.52422e-28	0.166148	0.368062	0.314188	0.526082
AC015961.2	-0.202255	8.75092e-26	1.18342e-23	0.156849	0.359103	0.295328	0.487236
NOVA1	-0.202331	3.00769e-20	2.92382e-18	1.39669	1.59902	0.936991	0.981132
CALM3	-0.202605	2.39344e-49	1.29469e-46	0.328456	0.531061	0.675525	0.796892
GABRA1	-0.203654	1.01947e-25	1.36764e-23	0.735391	0.939045	0.832833	0.901221
UST	-0.203945	2.35699e-19	2.20807e-17	0.403048	0.606993	0.484784	0.647059
MT-ND3	-0.204218	1.16754e-18	1.00403e-16	0.69057	0.894789	0.963995	0.927858
NRGN	-0.20526	5.2244e-37	1.3906e-34	0.591697	0.796957	0.83069	0.887902
AC060765.1	-0.205549	2.82567e-14	1.60895e-12	0.313539	0.519088	0.389198	0.518313
SLC44A5	-0.206027	4.4533e-21	4.56743e-19	1.31514	1.52117	0.906987	0.938957
SORCS3	-0.2071	1.84224e-11	7.53701e-10	1.15708	1.36418	0.810973	0.860155
JPX	-0.207353	6.0085e-23	6.99698e-21	0.846372	1.05373	0.823403	0.892342
PCDH11X	-0.207375	2.03257e-11	8.21304e-10	0.645651	0.853026	0.537934	0.660377
AC079117.1	-0.208046	3.27889e-23	3.8585e-21	0.179759	0.387805	0.30733	0.486127
HSD17B12	-0.208963	3.21315e-27	4.85417e-25	0.639277	0.848241	0.747107	0.850166
ARHGAP20	-0.209223	1.95135e-29	3.37342e-27	0.840288	1.04951	0.85255	0.9101
STRADB	-0.209483	2.42232e-24	3.00888e-22	0.311302	0.520785	0.51093	0.648169
LRRTM3	-0.210777	1.11026e-22	1.27958e-20	1.70116	1.91194	0.958423	0.977802
NREP	-0.211518	3.15845e-24	3.85194e-22	0.752466	0.963984	0.796828	0.866815
CNTN5	-0.213885	1.11161e-16	8.06954e-15	2.48142	2.6953	0.982855	0.99556
AC009264.1	-0.214341	2.47079e-22	2.76218e-20	0.133722	0.348063	0.230604	0.425083
AL078459.1	-0.21494	3.91581e-28	6.16565e-26	0.196762	0.411702	0.348907	0.54384
SHC3	-0.215908	7.37177e-23	8.55483e-21	0.737269	0.953176	0.769396	0.856826
WSB1	-0.215985	2.29895e-30	4.23638e-28	0.638925	0.85491	0.776254	0.861265
AC016687.3	-0.21637	2.06702e-10	7.40638e-09	0.184254	0.400624	0.186455	0.319645
AL035427.1	-0.217699	2.2303e-28	3.56189e-26	0.181518	0.399218	0.303043	0.512764
CGGBP1	-0.217795	2.58261e-30	4.7331e-28	0.266911	0.484706	0.475354	0.6404
HIVEP2	-0.219837	6.37767e-29	1.05367e-26	1.41199	1.63183	0.948135	0.967814
PCP4	-0.22364	1.11439e-19	1.06177e-17	0.365807	0.589447	0.554222	0.654828
FOXP2	-0.224154	3.41025e-19	3.11643e-17	1.39714	1.62129	0.918988	0.960044
GAP43	-0.224401	1.41497e-33	3.0035e-31	0.891919	1.11632	0.863695	0.916759
RAPH1	-0.226029	6.69832e-31	1.2692e-28	0.579768	0.805797	0.735534	0.836848
P2RY14	-0.226688	1.25384e-27	1.91143e-25	0.247606	0.474294	0.377197	0.574917
PHLDB2	-0.227942	1.91687e-29	3.34834e-27	0.337982	0.565924	0.456494	0.655938
CCNI	-0.227953	2.08968e-47	9.87092e-45	0.388335	0.616289	0.650664	0.812431
FGF12-AS1	-0.23008	1.51505e-28	2.44288e-26	0.18223	0.412309	0.315045	0.517203
FBXW7	-0.230169	5.61686e-40	1.76054e-37	1.40736	1.63753	0.951993	0.966704
AP002518.2	-0.230795	3.26223e-29	5.58207e-27	0.191018	0.421813	0.363909	0.550499
KCNMA1-AS1	-0.230797	2.92262e-30	5.29832e-28	0.214603	0.4454	0.348907	0.561598
GRM5-AS1	-0.231191	1.03635e-31	2.03258e-29	0.188503	0.419694	0.333476	0.54162
CCDC85A	-0.231499	6.96122e-26	9.49047e-24	1.80833	2.03983	0.960994	0.983352
DPP10-AS1	-0.23159	3.87911e-25	5.12196e-23	0.211832	0.443423	0.33862	0.527192
SLC22A24	-0.232111	1.04769e-26	1.47636e-24	0.252544	0.484654	0.389627	0.580466
SLC22A25	-0.233677	1.90307e-28	3.05384e-26	0.203097	0.436774	0.321474	0.530522
NRSN1	-0.238073	3.44307e-35	7.9637e-33	0.776434	1.01451	0.825975	0.90455
AP003086.2	-0.23821	5.33662e-27	7.74803e-25	0.211629	0.449839	0.356622	0.54162
TTN	-0.242868	4.83331e-28	7.57475e-26	0.379406	0.622274	0.513073	0.679245
PIK3R1	-0.244232	2.95234e-39	8.92032e-37	1.16719	1.41142	0.930562	0.967814
STMN1	-0.244861	1.06876e-54	7.96537e-52	0.382314	0.627175	0.722246	0.852386
ARSJ	-0.245177	2.07358e-33	4.34648e-31	0.5126	0.757777	0.658808	0.778024
CRLF3	-0.245353	8.35779e-31	1.57474e-28	0.606847	0.8522	0.737248	0.835738
BCL2	-0.245781	1.77019e-29	3.10831e-27	0.525414	0.771196	0.63309	0.774695
AC124312.2	-0.248483	2.60133e-34	5.77772e-32	0.250947	0.499431	0.384055	0.611543
AP001011.1	-0.248589	1.84931e-41	6.3288e-39	0.166871	0.41546	0.315474	0.566038
BAALC-AS1	-0.248608	8.17267e-29	1.3436e-26	0.352879	0.601487	0.531076	0.690344
SEPT7	-0.250905	6.80428e-50	3.74102e-47	0.961191	1.2121	0.914702	0.965594
KCNC2	-0.251055	1.67735e-33	3.53804e-31	1.81982	2.07088	0.967424	0.987791
BRINP3	-0.251256	8.36962e-22	9.02573e-20	1.55016	1.80142	0.942563	0.964484
FGF1	-0.252306	7.22042e-39	2.10573e-36	0.144483	0.396789	0.283326	0.526082
AC012404.1	-0.252738	2.64871e-31	5.13483e-29	0.293457	0.546195	0.448778	0.63929
ST7-AS2	-0.253477	1.2964e-35	3.06188e-33	0.205796	0.459273	0.337334	0.569367
ABCB1	-0.253702	3.09273e-36	7.85787e-34	0.203873	0.457575	0.34162	0.569367
PCDH9-AS4	-0.253878	4.06498e-36	1.0174e-33	0.180084	0.433962	0.296185	0.533851
CHRM3-AS2	-0.254363	1.92655e-37	5.33988e-35	0.200756	0.455119	0.342477	0.576027
LINC00599	-0.254855	1.40684e-33	3.0035e-31	0.776129	1.03098	0.828547	0.891232
AC097537.1	-0.257133	1.36064e-40	4.4304e-38	0.171332	0.428466	0.280754	0.54606
NCALD	-0.257344	1.6644e-35	3.87703e-33	1.85781	2.11515	0.970853	0.990011
AC019197.1	-0.258973	2.33756e-33	4.86939e-31	0.2736	0.532573	0.414059	0.618202
LINC00513	-0.259268	9.6764e-23	1.11906e-20	0.718974	0.978242	0.684955	0.801332
AC027018.1	-0.259839	9.33012e-36	2.26749e-33	0.269563	0.529402	0.414916	0.628191
AP000787.1	-0.260469	6.47113e-39	1.90376e-36	0.196203	0.456671	0.36048	0.586016
NRN1	-0.264022	1.93656e-50	1.1198e-47	0.38254	0.646563	0.636948	0.770255
CALM2	-0.269763	2.13205e-58	2.10308e-55	0.499007	0.76877	0.790399	0.90788
AC015923.1	-0.270084	1.2976e-34	2.92073e-32	0.260548	0.530632	0.383198	0.601554
AC002429.2	-0.27151	4.39113e-39	1.30327e-36	0.244675	0.516185	0.39177	0.621532
AP000311.1	-0.271604	4.23136e-36	1.0512e-33	0.295787	0.567391	0.456065	0.647059
BASP1	-0.273225	1.09466e-42	3.94759e-40	1.38224	1.65547	0.942135	0.968923
OLFM1	-0.274849	3.42879e-55	2.67429e-52	0.650248	0.925097	0.836691	0.924528
SPRED1	-0.275848	5.28587e-45	2.21597e-42	0.599488	0.875336	0.724389	0.843507
TUBA1B	-0.276046	5.72245e-69	8.82556e-66	0.375085	0.651131	0.729104	0.873474
AC084361.1	-0.276186	8.94721e-35	2.0413e-32	0.187424	0.46361	0.321474	0.539401
PCDH11Y	-0.278221	2.57862e-21	2.70255e-19	0.670538	0.948759	0.573082	0.704772
MGST1	-0.2783	4.6941e-37	1.25944e-34	0.300404	0.578704	0.422203	0.641509
AC004039.1	-0.279734	9.25906e-42	3.23469e-39	0.20286	0.482594	0.325761	0.581576
PPFIA2-AS1	-0.280267	2.43778e-41	8.17582e-39	0.170402	0.45067	0.273468	0.540511
SV2B	-0.280478	3.49716e-39	1.04721e-36	1.72079	2.00127	0.961852	0.991121
SPRED2	-0.281368	1.80557e-44	7.29582e-42	0.600392	0.88176	0.708958	0.849057
AC011900.1	-0.283202	9.57702e-37	2.50933e-34	0.299126	0.582329	0.415345	0.63374
ETV5	-0.284187	2.95849e-51	1.83712e-48	0.298158	0.582344	0.43892	0.714761
TRMT9B	-0.288839	2.49187e-37	6.7945e-35	0.841214	1.13005	0.825118	0.9101
SPRY4-AS1	-0.289421	6.78401e-32	1.34628e-29	0.693	0.98242	0.635234	0.852386
SELENOW	-0.29345	1.42356e-92	4.34032e-89	0.17974	0.473189	0.528504	0.768036
AC058822.1	-0.302286	8.99588e-40	2.79356e-37	0.366525	0.668811	0.494213	0.700333
OPRM1	-0.311993	6.44168e-34	1.39381e-31	0.85567	1.16766	0.783112	0.881243
IL7	-0.314556	2.56139e-45	1.11564e-42	0.27087	0.585426	0.388341	0.63818
ETV1	-0.317004	7.9911e-53	5.36011e-50	0.357356	0.67436	0.485212	0.748058
AP001831.1	-0.323444	2.84142e-46	1.30542e-43	0.340125	0.663568	0.49207	0.701443
AL139294.1	-0.323939	1.55542e-51	9.84257e-49	0.240117	0.564056	0.35748	0.63707
C12orf40	-0.332599	6.68868e-46	2.991e-43	0.309247	0.641846	0.407201	0.662597
MALAT1	-0.337008	2.63598e-56	2.21013e-53	5.5801	5.91711	1	1
AP002370.2	-0.342215	1.03638e-45	4.57345e-43	0.315572	0.657787	0.421346	0.663707
AC098617.1	-0.346595	2.86888e-50	1.63079e-47	0.263065	0.60966	0.372482	0.63929
DPP10-AS3	-0.350325	5.8324e-38	1.63006e-35	0.305754	0.656079	0.417917	0.619312
TMSB10	-0.353648	9.86949e-105	8.27507e-101	0.227026	0.580674	0.645521	0.843507
EPHA3	-0.361777	4.04472e-44	1.5959e-41	1.10893	1.47071	0.870553	0.927858
AL596451.1	-0.365882	1.14662e-53	8.18198e-51	0.320768	0.68665	0.421775	0.692564
ANKUB1	-0.373132	8.71481e-51	5.12767e-48	0.397509	0.770641	0.490784	0.732519
CELF2-AS2	-0.375107	8.08321e-60	8.745e-57	0.299447	0.674554	0.402915	0.699223
AC073167.1	-0.382928	3.11437e-60	3.48166e-57	0.314166	0.697094	0.433348	0.709212
RAB11A	-0.383423	6.10064e-57	5.38429e-54	0.63257	1.01599	0.699957	0.863485
AC099788.1	-0.399327	3.06981e-58	2.94158e-55	0.333585	0.732912	0.414488	0.704772
AC010127.1	-0.405274	1.72615e-56	1.4844e-53	0.52195	0.927224	0.56108	0.790233
AP001825.1	-0.412055	3.95945e-55	3.018e-52	0.432963	0.845018	0.521646	0.748058
FILIP1L	-0.412363	1.50512e-57	1.36429e-54	0.395183	0.807546	0.51736	0.744728
AC069437.1	-0.423499	6.96015e-68	1.01491e-64	0.474514	0.898013	0.567938	0.803552
AC001226.2	-0.432601	3.81273e-67	5.11486e-64	0.32685	0.759452	0.443206	0.718091
AC008056.1	-0.433213	1.59079e-58	1.61673e-55	0.318258	0.751471	0.40763	0.688124
AC104827.1	-0.443747	2.40558e-59	2.5212e-56	0.459188	0.902935	0.51736	0.766926
AL354771.1	-0.457725	1.09603e-61	1.31281e-58	0.240422	0.698148	0.330047	0.631521
AC069228.1	-0.478411	1.77903e-67	2.48605e-64	0.374036	0.852447	0.444492	0.736959
UBE3A	-0.490663	6.32535e-79	1.32587e-75	1.13196	1.62262	0.882983	0.958935
CALM1	-0.491038	4.33974e-108	7.27732e-104	1.08132	1.57236	0.940849	0.984462
AC096576.3	-0.495548	1.22135e-69	2.04809e-66	0.409796	0.905343	0.471925	0.750277
AC023590.1	-0.503074	1.31938e-73	2.32892e-70	0.463098	0.966172	0.525075	0.795782
SLC8A1-AS1	-0.51036	7.05083e-75	1.391e-71	0.508572	1.01893	0.546935	0.793563
PDE5A	-0.51937	3.22835e-86	8.32865e-83	0.472213	0.991583	0.52979	0.805771
AC091885.2	-0.574835	1.06658e-84	2.55507e-81	0.420562	0.995397	0.469353	0.772475
AC004594.1	-0.643209	2.78558e-83	6.22818e-80	0.626866	1.27007	0.571796	0.823529
AC090579.1	-0.645117	4.56578e-95	1.70141e-91	0.595773	1.24089	0.575225	0.834628
AC093879.1	-0.646706	1.45735e-105	1.62922e-101	0.499193	1.1459	0.522932	0.82131
AC096576.2	-0.686131	4.1206e-91	1.15164e-87	0.540011	1.22614	0.4985	0.823529
AC090709.1	-0.700413	5.99007e-102	2.86993e-98	0.590296	1.29071	0.583798	0.832408
SNAP25-AS1	-0.713104	2.43099e-94	8.15305e-91	0.927459	1.64056	0.750107	0.916759
CTNNA3	-0.757373	1.36967e-103	9.18719e-100	0.709893	1.46727	0.703815	0.887902
AC027288.3	-0.782137	5.16548e-99	2.1655e-95	0.752191	1.53433	0.625375	0.871254
PCDH9-AS2	-0.815837	2.27424e-103	1.27122e-99	0.721414	1.53725	0.599228	0.853496

[truncated: 4 more sheets: SuppTable15k_L5FEZF2PCP4ROBO3, SuppTable15l_L56THEMIS, SuppTable15m_L6THEMISNTNG2, SuppTable15n_L66bFEZF2SYT6SEMA3]
