# Supplementary material for: Repetitive head impacts induce neuronal loss and neuroinflammation in young athletes
Source: bioRxiv. 2025 Feb 10:2024.03.26.586815. Originally published 2024 Mar 28. Preprint. [Version 2] doi: 10.1101/2024.03.26.586815 (PMC10996668; doi:10.1101/2024.03.26.586815)
Supplement: Supplement 26 — Supplementary Table 16. DEGs of Inhibitory Neurons in snRNAseq Dataset. a. List of differentially expressed genes in inhibitory neuron subtype clusters depicted in Supplementary Figure 2i. b-d. List of differentially expressed genes in inhibitory neuron pathological group comparisons e-l. List of differentially expressed genes in individual inhibitory neuron subtype pathological group comparisons. Log2_FC = log-2 fold change. FDR = false discovery rate. [file media-26.xlsx]

## Sheet: SuppTable16a_Inh_findMarker
Gene	Log2_FC	Pvalue	FDR	layerSubtype	clusterExprPerc	ControlExprPerc	clusterAveExpr
GRIK1	2.33434	0	0	SST	0.995418	0.786539	4.27157
KIAA1217	1.92845	0	0	SST	0.993127	0.731905	3.53091
SOX6	1.7784	0	0	SST	0.945781	0.396549	2.62639
PDE1A	1.57912	0	0	SST	0.790378	0.128634	1.6696
GRID2	1.55531	0	0	SST	0.965827	0.711776	3.20034
NXPH1	1.55003	0	0	SST	0.983009	0.583097	3.23531
KIF26B	1.48193	0	0	SST	0.949981	0.637148	2.43093
RALYL	1.44871	0	0	SST	0.861397	0.419419	2.07924
GRIK3	1.43216	0	0	SST	0.891562	0.295008	1.84854
GPC6	1.40034	0	0	SST	0.804696	0.306016	1.91257
CDH12	1.36489	0	0	SST	0.769187	0.546974	2.46783
SLC8A1	1.34554	0	0	SST	0.961245	0.6708	2.62481
ROBO2	1.34318	0	0	SST	0.994845	0.943254	4.67055
PCDH15	1.33341	0	0	SST	0.845361	0.537808	2.42213
LINC01122	1.27334	0	0	SST	0.872089	0.425844	1.82785
RBFOX1	1.21553	0	0	SST	0.999618	0.97457	4.724
STXBP6	1.18696	0	0	SST	0.833906	0.332525	1.56077
SPOCK3	1.15971	0	0	SST	0.986636	0.867188	3.10294
PLCH1	1.15225	0	0	SST	0.750477	0.291818	1.50129
ST6GALNAC5	1.14265	0	0	SST	0.801069	0.480388	1.87444
PCDH11X	1.14051	0	0	SST	0.767278	0.404592	1.86161
RASGRF2	1.12589	0	0	SST	0.912944	0.625107	2.12579
XKR4	1.11364	0	0	SST	0.990836	0.933864	3.25464
DMD	1.09969	0	0	SST	0.966018	0.912657	2.85344
SYNPR	1.09485	0	0	SST	0.95609	0.665903	2.54895
ROBO1	1.09426	0	0	SST	0.976709	0.801546	3.13727
BCL11A	1.039	0	0	SST	0.813097	0.411556	1.47215
COL25A1	1.03789	0	0	SST	0.717068	0.324842	1.44537
CACNA2D3	1.03623	0	0	SST	0.856243	0.656737	2.29246
CDH8	1.01966	0	0	SST	0.84517	0.490363	1.73346
CDH9	1.01874	0	0	SST	0.906644	0.66105	2.18433
LHFPL3	1.00159	0	0	SST	0.772241	0.395471	1.60656
TRHDE	0.947893	0	0	SST	0.588011	0.264321	1.2154
GRIA3	0.94506	0	0	SST	0.91638	0.713753	2.03431
SHISA6	0.887294	0	0	SST	0.809851	0.580447	1.75416
MAN1A1	0.881032	0	0	SST	0.67373	0.183088	1.06177
RUNX1T1	0.865979	0	0	SST	0.883734	0.683156	1.85237
RYR2	0.860729	0	0	SST	0.90588	0.844768	2.26746
SLC24A2	0.857449	0	0	SST	0.885262	0.691693	1.9758
ADGRL2	0.852851	0	0	SST	0.913135	0.779485	2.19668
EPB41L2	0.844981	0	0	SST	0.766323	0.479085	1.24191
PCDH11Y	0.828287	0	0	SST	0.629057	0.367884	1.40921
NETO1	0.825873	0	0	SST	0.845552	0.619356	1.70915
WLS	0.821278	0	0	SST	0.793433	0.483893	1.38911
TENM1	0.81231	0	0	SST	0.856434	0.628387	1.73313
PCSK5	0.792859	0	0	SST	0.671058	0.363526	1.1911
SORBS2	0.7897	0	0	SST	0.879916	0.793863	1.848
AC073332.1	0.773844	0	0	SST	0.631921	0.329604	1.13705
TMEFF2	0.761614	0	0	SST	0.907789	0.812553	2.08091
COL19A1	0.752516	0	0	SST	0.57312	0.221728	0.969083
PTPRT	0.745029	1.07409e-199	8.2621e-198	SST	0.668003	0.54284	1.9565
CUX2	0.737411	0	0	SST	0.566056	0.231073	1.05913
SLC27A6	0.721327	0	0	SST	0.458381	0.0928247	0.836289
LRP1B	0.704325	0	0	SST	0.9811	0.952464	3.60776
PACRG	0.699315	0	0	SST	0.854906	0.722964	1.70137
TIAM1	0.695949	0	0	SST	0.94139	0.886418	2.28491
GRM1	0.691561	0	0	SST	0.59412	0.271465	1.03157
LINC01322	0.689254	0	0	SST	0.770905	0.534484	1.5338
SPARCL1	0.685585	0	0	SST	0.808897	0.596621	1.28064
ASTN2	0.68353	0	0	SST	0.926308	0.832457	2.48331
TENM3	0.68343	0	0	SST	0.902253	0.821629	2.35807
DAPK1	0.681692	0	0	SST	0.856243	0.744081	1.64946
TENM2	0.675495	0	0	SST	0.938908	0.879139	2.89083
SLC24A3	0.668122	0	0	SST	0.873234	0.770679	1.96175
CTNNA2	0.643117	0	0	SST	0.940435	0.941187	2.73075
ANTXR1	0.642401	0	0	SST	0.624666	0.335894	0.928242
NRXN3	0.635423	0	0	SST	0.999236	0.998787	4.58037
ADAMTS19	0.631297	0	0	SST	0.654639	0.410837	1.12904
FBN2	0.613482	0	0	SST	0.433372	0.0915667	0.718632
FLT3	0.593197	0	0	SST	0.557656	0.17244	0.736441
TSHZ3	0.587907	0	0	SST	0.626766	0.329649	0.894136
PTPRR	0.582251	0	0	SST	0.720695	0.572943	1.20082
NETO2	0.564834	0	0	SST	0.782742	0.658355	1.36757
FRMD3	0.562865	0	0	SST	0.658076	0.401357	0.967239
OXR1	0.561807	0	0	SST	0.964299	0.938312	2.71676
LRP8	0.557681	0	0	SST	0.678503	0.493193	1.02137
ADCY2	0.553899	0	0	SST	0.913708	0.906322	2.18262
DLGAP1	0.552177	0	0	SST	0.997709	0.99681	4.06529
MIR181A1HG	0.548205	0	0	SST	0.743795	0.530575	1.21323
PCDH7	0.54658	2.2443e-197	1.71067e-195	SST	0.775869	0.677315	1.80475
PCLO	0.539336	0	0	SST	0.967927	0.949814	2.47043
CACNG3	0.532755	0	0	SST	0.722031	0.531024	1.09548
GRIN3A	0.531465	1.66117e-254	1.64343e-252	SST	0.716304	0.568855	1.32886
PDE1C	0.529481	8.58281e-267	8.77592e-265	SST	0.734822	0.531204	1.31852
SLC24A4	0.526343	6.31484e-280	6.8762e-278	SST	0.501909	0.259649	0.792623
RIMS2	0.520347	0	0	SST	0.987782	0.985712	3.01886
DGKG	0.517533	3.43256e-259	3.44675e-257	SST	0.582856	0.418026	0.950812
PAWR	0.510355	0	0	SST	0.455517	0.156131	0.634043
ITGA9	0.509702	2.71792e-271	2.83086e-269	SST	0.605575	0.458597	0.954683
UST	0.505984	0	0	SST	0.433372	0.0879723	0.574983
FAM135B	0.50424	0	0	SST	0.811569	0.703868	1.46763
RAPGEF5	0.504042	7.11812e-276	7.57865e-274	SST	0.694922	0.524374	1.11726
TMTC1	0.503694	5.71699e-291	6.47758e-289	SST	0.677358	0.552141	1.13717
CTNND2	0.499037	0	0	SST	0.982627	0.978209	2.93363
LIMCH1	0.497079	0	0	SST	0.930699	0.917599	2.20555
FARP1	0.495272	0	0	SST	0.820351	0.773285	1.49162
RPS6KA2	0.492743	0	0	SST	0.951508	0.949185	2.5098
RSPO2	0.491897	1.3703e-297	1.59573e-295	SST	0.518709	0.228467	0.741852
MCUB	0.491484	2.82817237036e-312	3.48717812342313e-310	SST	0.460481	0.163499	0.639706
TMTC2	0.490518	5.15216e-199	3.94505e-197	SST	0.732532	0.540998	1.39315
ILDR2	0.488122	0	0	SST	0.499236	0.138294	0.583154
SIDT1	0.483981	0	0	SST	0.640893	0.439682	0.917871
MAP3K5	0.483571	5.72568e-191	4.22969e-189	SST	0.594502	0.506807	1.05042
DKK2	0.48333	1.9e-322	2.388e-320	SST	0.408744	0.0862201	0.560552
KCNIP1	0.483246	3.80605e-225	3.368e-223	SST	0.852234	0.703419	1.7416
PDZRN4	0.482997	2.15474e-225	1.91686e-223	SST	0.412944	0.151413	0.660863
CDH10	0.482414	3.43469e-234	3.14734e-232	SST	0.79076	0.608887	1.4082
NKAIN2	0.472121	1.19816e-114	4.94875e-113	SST	0.739213	0.735454	2.01777
CRB1	0.471674	1.09269e-294	1.25502e-292	SST	0.642421	0.475131	0.93674
ATRNL1	0.467313	1.43412e-218	1.22385e-216	SST	0.962008	0.923664	2.56896
CACNA1A	0.46724	0	0	SST	0.948454	0.926854	2.24603
UNC13C	0.462254	5.52153e-176	3.70362e-174	SST	0.639366	0.388462	1.17299
MGAT4C	0.455958	2.45909e-122	1.07387e-120	SST	0.833142	0.727726	2.07331
DTNA	0.454807	0	0	SST	0.916953	0.877701	2.05909
AAK1	0.449745	0	0	SST	0.912944	0.916925	1.9473
CHRM3	0.448836	1.02437e-60	2.18546e-59	SST	0.928217	0.755627	2.28024
PTPRN2	0.445255	0	0	SST	0.970599	0.970706	2.50863
SFMBT2	0.439774	3.99133e-219	3.42356e-217	SST	0.631921	0.451319	0.996669
GAP43	0.438469	0	0	SST	0.581711	0.324752	0.604653
PDE4B	0.432385	5.49788e-115	2.28203e-113	SST	0.72795	0.631262	1.70154
CHN1	0.429063	0	0	SST	0.649675	0.508739	0.59658
CDH2	0.428769	7.34531e-269	7.55666e-267	SST	0.737113	0.667386	1.1894
ELFN1	0.425888	1.43991e-298	1.69445e-296	SST	0.499618	0.219482	0.61378
DNM3	0.425489	0	0	SST	0.937381	0.938626	2.19522
CDH13	0.422954	2.87692e-82	8.44147e-81	SST	0.636502	0.61338	1.69053
SST	0.422915	0	0	SST	0.425544	0.110437	0.47963
CORO2B	0.421485	1.61905e-277	1.73482e-275	SST	0.614929	0.458283	0.810224
GRIK2	0.420467	8.76259e-212	7.15036e-210	SST	0.990836	0.988273	3.52064
MT-ATP6	0.415281	1.06286e-174	7.05866e-173	SST	0.877625	0.908883	1.05499
SPATS2L	0.412329	1.17627e-232	1.07492e-230	SST	0.681558	0.568585	1.04099
ST5	0.410919	6.28446e-232	5.7274e-230	SST	0.609011	0.444444	0.844501
MT-ND3	0.409168	9.35909e-223	8.15286e-221	SST	0.890034	0.906367	1.24034
CADPS	0.408743	0	0	SST	0.954563	0.966842	2.55837
ST6GALNAC3	0.408148	5.71213e-193	4.28576e-191	SST	0.623902	0.480119	0.947787
PTPRO	0.405837	5.66194e-177	3.85173e-175	SST	0.792287	0.737071	1.51836
SYT1	0.401604	7.4921e-219	6.40995e-217	SST	0.993509	0.97466	3.40333
AC025809.1	0.399767	1.31853e-253	1.2968e-251	SST	0.518709	0.286067	0.651324
EPHB6	0.390869	9.67842e-279	1.04371e-276	SST	0.517755	0.288179	0.579706
VSNL1	0.390017	2.2107e-282	2.43889e-280	SST	0.742077	0.676327	1.05705
PTPRG	0.389209	3.02172e-290	3.41221e-288	SST	0.911226	0.915218	2.19978
SPRY4-AS1	0.387995	5.59278e-155	3.22841e-153	SST	0.605575	0.51121	0.994125
IQCJ-SCHIP1	0.387799	9.29785e-56	1.81087e-54	SST	0.63803	0.61657	1.52687
TNIK	0.387675	2.35529e-283	2.60699e-281	SST	0.883352	0.842791	1.77353
CDH7	0.384098	2.71079e-177	1.85919e-175	SST	0.528064	0.342679	0.762531
PTPRM	0.383102	3.94432e-106	1.49643e-104	SST	0.908553	0.838388	2.19074
NELL1	0.38177	1.50786e-85	4.61832e-84	SST	0.453799	0.314373	0.911961
OPCML	0.381184	1.12865e-211	9.18757e-210	SST	0.983582	0.982073	3.26102
AUTS2	0.380939	0	0	SST	0.983963	0.992137	3.1493
TOX2	0.379723	1.67933e-176	1.13095e-174	SST	0.607866	0.438693	0.899657
SATB1	0.377843	2.05003e-230	1.85822e-228	SST	0.473654	0.260637	0.545251
KIZ	0.377404	2.29329e-218	1.95209e-216	SST	0.618748	0.502494	0.823609
ADGRL3	0.376982	0	0	SST	0.969072	0.974255	2.74346
GRM5	0.374939	4.95616e-55	9.51458e-54	SST	0.94769	0.829222	2.34619
GALNT14	0.372627	3.90863e-141	2.03869e-139	SST	0.496373	0.352204	0.736129
LINC00535	0.371924	3.91081e-145	2.09857e-143	SST	0.402444	0.234847	0.551411
ADAMTSL1	0.371784	3.08087e-88	9.77543e-87	SST	0.243223	0.0772341	0.452765
GRIA1	0.370718	5.226421943e-315	6.51612413374e-313	SST	0.959145	0.95862	2.46703
MPPED1	0.368783	3.19158e-211	2.58549e-209	SST	0.657885	0.468437	0.896439
PPP2R2B	0.368743	0	0	SST	0.949599	0.965269	2.4459
MYO5B	0.367461	1.73922e-149	9.70546e-148	SST	0.486445	0.267871	0.751595
PRKG1	0.367117	2.02147e-80	5.79454e-79	SST	0.620657	0.43748	1.26071
AC006115.3	0.36707	1.52876e-179	1.06593e-177	SST	0.467927	0.28746	0.598797
TANC1	0.366844	1.22352e-183	8.74931e-182	SST	0.392134	0.175585	0.506208
TLN2	0.365895	2.30504e-177	1.58415e-175	SST	0.690149	0.675698	1.10628
ARHGAP6	0.365414	6.88466e-103	2.529e-101	SST	0.353952	0.200027	0.58054
NXPH2	0.360319	5.19519e-119	2.20832e-117	SST	0.499809	0.356562	0.791739
XYLT1	0.358483	2.19314e-157	1.29268e-155	SST	0.536846	0.351305	0.748342
LPAR1	0.35739	3.30034e-225	2.92823e-223	SST	0.347461	0.0788965	0.409027
ELAVL2	0.357261	6.03506e-203	4.72906e-201	SST	0.78026	0.747226	1.40843
MAPK10	0.355793	0	0	SST	0.961054	0.964461	2.3698
MTUS2	0.352962	1.81351e-72	4.62872e-71	SST	0.947308	0.873074	2.35065
ZNF704	0.352216	4.03826e-207	3.22464e-205	SST	0.747041	0.723233	1.22897
ARHGAP32	0.350472	2.78144e-306	3.37986e-304	SST	0.82226	0.823965	1.39534
LINC01482	0.350184	1.15888e-173	7.66597e-172	SST	0.266323	0.0203082	0.367022
NAV2	0.34914	0	0	SST	0.946163	0.957362	2.34981
PIP5K1B	0.345978	9.20788e-183	6.55656e-181	SST	0.786942	0.756391	1.41481
NOS1AP	0.345568	2.00654e-173	1.32211e-171	SST	0.702558	0.649324	1.08894
ANKRD36	0.344062	0	0	SST	0.869798	0.88489	1.6193
TRIM9	0.342424	4.38348e-257	4.37539e-255	SST	0.894234	0.87222	1.80679
PRICKLE1	0.334284	6.6534e-173	4.34974e-171	SST	0.674685	0.596352	0.966085
ELL2	0.331974	1.77454e-158	1.06086e-156	SST	0.5063	0.344116	0.634079
SEMA6A	0.329045	5.34446e-165	3.2949e-163	SST	0.497709	0.309925	0.625231
ADAMTSL3	0.327919	5.46896e-88	1.73199e-86	SST	0.455326	0.334367	0.728168
MARCH4	0.3273	1.25788e-146	6.84852e-145	SST	0.617793	0.546615	0.880779
MGAT4A	0.32723	3.20991e-180	2.25689e-178	SST	0.547919	0.413668	0.653623
FAM196B	0.326494	6.09328e-158	3.61693e-156	SST	0.36407	0.149032	0.462235
DLG2	0.324956	0	0	SST	0.997709	0.997214	3.70391
TRIM67	0.324778	1.18739e-176	8.02879e-175	SST	0.395571	0.185829	0.457665
LRFN5	0.324325	1.6846e-171	1.08651e-169	SST	0.858343	0.863773	1.88393
SHTN1	0.322856	1.18762e-192	8.89074e-191	SST	0.815197	0.785775	1.35706
RGS6	0.321742	3.70259e-61	7.97032e-60	SST	0.607866	0.503347	1.31396
RPH3A	0.317494	7.2583e-126	3.30746e-124	SST	0.749523	0.637462	1.21313
SH3PXD2A	0.316846	5.38903e-202	4.20319e-200	SST	0.750477	0.740486	1.17706
MSR1	0.315185	1.03317e-66	2.43846e-65	SST	0.175449	0.0245316	0.344698
IQSEC1	0.312205	2.17621e-201	1.68949e-199	SST	0.724704	0.703599	1.06694
RAB3B	0.311251	4.6021e-162	2.80627e-160	SST	0.398053	0.193872	0.468052
BACH1	0.310098	3.21219e-77	8.77285e-76	SST	0.682703	0.700858	1.29241
ANKRD36C	0.309418	3.55616e-255	3.53906e-253	SST	0.877052	0.891135	1.61299
KCNB2	0.307832	3.77031e-89	1.21003e-87	SST	0.694922	0.600979	1.26919
NOS1	0.305389	1.18529e-147	6.5061e-146	SST	0.389462	0.18547	0.483846
PLXNA2	0.30533	1.92333e-135	9.54211e-134	SST	0.636693	0.527609	0.874047
PIEZO2	0.304555	3.34251e-77	9.12133e-76	SST	0.237877	0.0834794	0.389834
LHX6	0.304271	6.79488e-182	4.8179e-180	SST	0.442153	0.222716	0.489372
MT-CO2	0.303405	3.46107e-139	1.77489e-137	SST	0.868843	0.908838	0.746625
PTPRD	0.302262	7.0587e-151	3.9654e-149	SST	0.930126	0.946354	2.54184
KIRREL3	0.30207	1.01494e-76	2.75397e-75	SST	0.671249	0.720223	2.04576
CRYBG3	0.301566	1.09102e-93	3.64449e-92	SST	0.293433	0.138968	0.399191
PPP4R4	0.298586	6.63616e-120	2.84608e-118	SST	0.515464	0.430067	0.648245
CMTM8	0.298161	4.74663e-96	1.62607e-94	SST	0.390798	0.24572	0.547753
NTRK2	0.297051	5.78417e-295	6.68929e-293	SST	0.958381	0.972952	2.57323
NEGR1	0.296745	1.41827e-154	8.15882e-153	SST	0.915235	0.950532	2.54435
GARNL3	0.296465	3.35775e-237	3.11945e-235	SST	0.839824	0.863459	1.5121
KLF5	0.295296	4.23008e-191	3.13175e-189	SST	0.306033	0.0549041	0.328245
PROM1	0.29422	2.12362e-132	1.02478e-130	SST	0.234632	0.0206677	0.308789
FAM155A	0.293145	4.41938e-290	4.97373e-288	SST	0.9895	0.991823	3.31127
KHDRBS3	0.291802	7.13075e-131	3.39222e-129	SST	0.694349	0.64245	1.02886
AGPAT4	0.291126	2.58205e-156	1.51129e-154	SST	0.734059	0.702431	1.09088
NIN	0.290938	2.55471e-142	1.34505e-140	SST	0.640893	0.553489	0.832884
KCTD16	0.290751	2.52961e-107	9.75151e-106	SST	0.894234	0.85919	2.103
VAV2	0.289933	2.87198e-123	1.27072e-121	SST	0.542383	0.446826	0.678897
GPM6A	0.289773	2.35544e-293	2.68696e-291	SST	0.913517	0.950443	1.94507
ITGB5	0.284582	1.63578e-153	9.3619e-152	SST	0.338679	0.120996	0.383998
ADCY8	0.283152	1.295e-106	4.93541e-105	SST	0.709622	0.658085	1.17118
DSCAML1	0.282622	1.7861e-142	9.46323e-141	SST	0.890607	0.855147	1.81235
KIAA1211L	0.281999	2.84401e-197	2.16287e-195	SST	0.330088	0.0841533	0.308866
SGSM1	0.2809	9.60123e-138	4.8715e-136	SST	0.663803	0.62951	0.917514
OTOF	0.28077	2.13123e-153	1.2156e-151	SST	0.250668	0.0197241	0.294304
MAF	0.28037	3.45176e-103	1.27214e-101	SST	0.5042	0.408096	0.626224
RSPO3	0.278837	3.53556e-156	2.06578e-154	SST	0.277205	0.0478052	0.3132
CUX1	0.278426	6.60459e-133	3.20557e-131	SST	0.737877	0.706295	1.12822
UTRN	0.275279	9.44963e-63	2.09604e-61	SST	0.499236	0.409759	0.803104
KLHL32	0.275195	6.64542e-135	3.27275e-133	SST	0.705231	0.686076	1.04345
ITFG1	0.275043	1.12766e-194	8.51793e-193	SST	0.839633	0.872355	1.50676
EYA2	0.274602	1.42589e-76	3.84417e-75	SST	0.182894	0.0221054	0.285601
C11orf58	0.273901	1.34876e-88	4.29988e-87	SST	0.595647	0.588354	0.799771
CHST15	0.26962	6.64532e-122	2.89443e-120	SST	0.507255	0.328166	0.630965
ANKRD36B	0.2696	2.07705e-122	9.08216e-121	SST	0.683849	0.68082	0.966225
PDE4D	0.264846	4.02484e-126	1.83903e-124	SST	0.959908	0.957721	2.51077
TMEM178B	0.264608	1.08808e-271	1.13683e-269	SST	0.944063	0.960327	2.2948
DLGAP2	0.264432	2.84301e-95	9.65068e-94	SST	0.899198	0.898863	2.15441
EPHA6	0.264247	2.43395e-95	8.27888e-94	SST	0.827224	0.871995	2.21685
RAB31	0.263294	2.34392e-104	8.78327e-103	SST	0.332188	0.165206	0.391437
PAN3	0.262066	1.03588e-148	5.74235e-147	SST	0.715731	0.732309	1.07147
DOCK11	0.260882	2.4321e-102	8.87571e-101	SST	0.584574	0.486768	0.775094
PRKCQ	0.259246	2.80349e-109	1.09584e-107	SST	0.266323	0.0841533	0.31272
PDZRN3	0.258058	2.92119e-76	7.83766e-75	SST	0.770332	0.701218	1.39522
AGBL4	0.255859	2.65108e-144	1.41805e-142	SST	0.942535	0.946534	2.27674
GAB1	0.255252	3.23204e-95	1.09602e-93	SST	0.391371	0.254751	0.44467
ASXL3	0.252515	8.76509e-91	2.86794e-89	SST	0.60882	0.552006	0.830494
FANCL	0.252188	1.2922e-107	4.99285e-106	SST	0.490645	0.378173	0.556358
STARD9	0.251629	8.97515e-99	3.13551e-97	SST	0.363307	0.214494	0.41246
TRIO	0.250314	1.42781e-254	1.41674e-252	SST	0.916762	0.940423	1.98113
NMU	0.249843	3.04084e-145	1.63698e-143	SST	0.262696	0.0407962	0.276276
KLHL5	0.249139	8.4019e-80	2.39002e-78	SST	0.621993	0.538258	0.90886
RNF152	0.249004	1.33936e-113	5.45801e-112	SST	0.307369	0.123332	0.344945
C3orf67-AS1	0.248174	8.07482e-77	2.19638e-75	SST	0.373043	0.237543	0.489104
FRMD5	0.247538	9.61171e-85	2.91463e-83	SST	0.914662	0.906951	2.13862
NFASC	0.24743	6.10166e-160	3.66734e-158	SST	0.777778	0.804017	1.24801
CABLES1	0.247412	2.67255e-74	6.99157e-73	SST	0.398435	0.294694	0.472209
MT-CO1	0.245588	1.06557e-55	2.07291e-54	SST	0.875907	0.930494	0.902495
VSTM2B	0.244061	2.54722e-94	8.56857e-93	SST	0.373807	0.234084	0.407656
OSBPL10	0.242909	1.1925e-87	3.76236e-86	SST	0.636121	0.552995	0.891933
LRRTM3	0.242447	1.1674e-73	3.021e-72	SST	0.82417	0.80168	1.69051
FAT3	0.24222	2.56851e-71	6.43335e-70	SST	0.495036	0.380779	0.665097
MIR137HG	0.241367	5.88109e-106	2.22619e-104	SST	0.538183	0.376825	0.638031
SNED1	0.238466	1.69836e-59	3.55775e-58	SST	0.380871	0.289437	0.478613
CELF4	0.237832	1.11689e-157	6.60641e-156	SST	0.869989	0.906681	1.706
RAP1GDS1	0.237727	1.04456e-109	4.10698e-108	SST	0.685949	0.691737	0.980168
SMYD3	0.23641	2.8161e-186	2.0311e-184	SST	0.921153	0.957676	2.21675
MT-CYB	0.236197	2.27433e-52	4.13648e-51	SST	0.723368	0.793009	0.615358
DLEU2	0.23531	6.47708e-79	1.82238e-77	SST	0.540283	0.476479	0.673636
SMARCA2	0.235199	1.22713e-128	5.72397e-127	SST	0.832188	0.893696	1.61078
AC113347.4	0.23487	1.84279e-100	6.56785e-99	SST	0.195876	0.00804241	0.24098
TBC1D32	0.234142	1.86598e-81	5.42298e-80	SST	0.599847	0.569978	0.784629
PRKG2	0.230853	4.08316e-58	8.37559e-57	SST	0.370752	0.271285	0.491663
CALB1	0.230436	6.68662e-89	2.13985e-87	SST	0.245895	0.0815024	0.277083
JAM3	0.230112	3.72006e-83	1.10901e-81	SST	0.481481	0.390888	0.540691
MGAT5B	0.229355	2.16617e-77	5.93539e-76	SST	0.41218	0.307094	0.46486
CPNE5	0.227848	2.27131e-124	1.01975e-122	SST	0.330851	0.140989	0.318978
TRPC6	0.226697	3.0032e-81	8.71291e-80	SST	0.309278	0.144134	0.400351
PTPRU	0.226605	1.60317e-110	6.35546e-109	SST	0.28446	0.102664	0.291922
MT-CO3	0.226314	5.91385e-52	1.06291e-50	SST	0.916762	0.942625	1.10965
SETBP1	0.22567	6.33345e-144	3.37161e-142	SST	0.898435	0.91998	1.98112
FAM20A	0.225013	6.52187e-99	2.28082e-97	SST	0.213058	0.0301927	0.243362
LRRN2	0.223254	9.85716e-66	2.29258e-64	SST	0.588011	0.57501	0.79757
ITGA1	0.222722	3.09794e-90	1.00677e-88	SST	0.236922	0.0658669	0.272966
PHKB	0.21984	2.91757e-98	1.01609e-96	SST	0.697785	0.707328	1.01237
CYTH3	0.218496	3.8538e-69	9.36586e-68	SST	0.605193	0.594375	0.82216
AL445623.2	0.218051	2.94422e-60	6.25352e-59	SST	0.588774	0.549535	0.843004
CAMK1D	0.217721	1.26985e-77	3.5052e-76	SST	0.776441	0.763625	1.30065
SSX2IP	0.217504	8.24578e-79	2.3142e-77	SST	0.509164	0.463584	0.556473
HCN1	0.216376	9.19556e-94	3.07478e-92	SST	0.916571	0.91679	2.06143
REPS2	0.21558	2.43064e-108	9.44598e-107	SST	0.731386	0.753965	1.09549
ZNF462	0.215446	6.51441e-72	1.64891e-70	SST	0.554219	0.480793	0.680894
FAM89A	0.214817	1.62502e-131	7.7525e-130	SST	0.239213	0.0262389	0.230089
KCNMA1	0.213282	1.79145e-115	7.47285e-114	SST	0.935472	0.955115	2.24708
LRRK2	0.21272	1.00555e-69	2.46162e-68	SST	0.35987	0.251202	0.376742
SLC9A2	0.212575	4.9661e-63	1.10593e-61	SST	0.255823	0.120951	0.314764
ZNF124	0.212064	1.45532e-48	2.42546e-47	SST	0.346506	0.258031	0.417435
GRIP1	0.2101	2.17852e-55	4.20871e-54	SST	0.987782	0.984904	3.39792
MYT1L	0.209392	6.03049e-191	4.44507e-189	SST	0.974418	0.988273	2.64107
EXOC6	0.2084	2.76375e-68	6.6636e-67	SST	0.575792	0.565979	0.729846
OPRM1	0.207082	5.3889e-77	1.46818e-75	SST	0.275296	0.118929	0.31719
MPDZ	0.205949	6.15169e-118	2.60499e-116	SST	0.790378	0.82774	1.32156
HDAC4	0.205881	2.3741e-65	5.47611e-64	SST	0.628866	0.646583	0.874335
AC091138.1	0.205141	5.18201e-74	1.34724e-72	SST	0.383925	0.265534	0.403508
NEO1	0.204915	9.58728e-63	2.12517e-61	SST	0.564338	0.555331	0.694431
RBMS3	0.204516	6.54952e-51	1.14644e-49	SST	0.640703	0.599766	0.947189
LINC02133	0.204232	8.99239e-71	2.23067e-69	SST	0.180794	0.0256998	0.222789
AC093523.1	0.204125	8.62479e-71	2.14424e-69	SST	0.227759	0.0780878	0.263204
HECTD2	0.204043	1.48158e-62	3.26258e-61	SST	0.604811	0.605158	0.791164
NBEA	0.203297	3.91569e-167	2.44097e-165	SST	0.973654	0.982298	2.62896
ANKRD44	0.203093	2.67324e-69	6.51091e-68	SST	0.675258	0.705486	1.0177
AF117829.1	0.202399	1.34788e-54	2.57727e-53	SST	0.524246	0.477782	0.66665
NRIP1	0.202189	1.36158e-56	2.70204e-55	SST	0.460863	0.408186	0.512068
AC092683.1	0.201976	1.25066e-31	1.31406e-30	SST	0.38698	0.337467	0.478214
AP000943.3	0.201164	2.45961e-44	3.68754e-43	SST	0.465827	0.391382	0.62946
SEPT11	0.200935	1.75857e-77	4.84229e-76	SST	0.676212	0.689491	0.941769
TTLL11	0.199826	2.67445e-68	6.45292e-67	SST	0.609966	0.612976	0.803485
MLLT3	0.197971	1.22342e-103	4.54386e-102	SST	0.814624	0.843779	1.41955
MMP17	0.197945	5.08199e-63	1.13024e-61	SST	0.300496	0.180887	0.309959
GDA	0.197119	1.14441e-84	3.46714e-83	SST	0.400535	0.24927	0.409975
AC111006.1	0.197054	2.90731e-51	5.12917e-50	SST	0.265178	0.150514	0.317928
NCOA2	0.196779	7.93783e-121	3.43066e-119	SST	0.830279	0.868266	1.49006
FRMD4A	0.19488	6.19202e-118	2.61876e-116	SST	0.990073	0.991913	3.31947
THSD4	0.194393	1.28515e-50	2.23671e-49	SST	0.209622	0.0835692	0.275275
RUNDC3B	0.19393	9.16726e-79	2.56852e-77	SST	0.726422	0.749472	1.08744
FZD3	0.193729	2.12176e-62	4.66621e-61	SST	0.577892	0.580896	0.69198
PTCHD1-AS	0.19368	7.76924e-37	9.54799e-36	SST	0.244559	0.143101	0.352677
ETV6	0.193657	1.35833e-44	2.04469e-43	SST	0.521	0.453385	0.715435
INPP4A	0.193574	6.98553e-84	2.10495e-82	SST	0.722413	0.762951	1.06613
MICAL2	0.192608	1.65662e-63	3.71637e-62	SST	0.639748	0.629555	0.876067
ZBTB20	0.191922	5.25677e-23	4.06787e-22	SST	0.65063	0.687424	1.25833
MYRIP	0.191721	4.93176e-73	1.26842e-71	SST	0.88908	0.902323	1.92536
ERC1	0.191373	6.14137e-128	2.84488e-126	SST	0.92058	0.933953	2.00098
STK32B	0.19028	1.0081e-39	1.33741e-38	SST	0.193204	0.0837489	0.268086
AGAP1	0.189738	1.53375e-108	5.96739e-107	SST	0.856816	0.88525	1.56893
ENOX2	0.189394	3.86888e-45	5.89525e-44	SST	0.257732	0.154603	0.300269
MRPL41	0.189301	1.71054e-39	2.25415e-38	SST	0.393471	0.342589	0.413233
ANXA4	0.189106	4.47813e-65	1.02868e-63	SST	0.27625	0.145662	0.285554
ADGRG6	0.18889	7.91058e-62	1.72725e-60	SST	0.17163	0.0272723	0.209261
NOTCH2	0.188736	1.0147e-45	1.57551e-44	SST	0.271859	0.1728	0.308729
PHF20L1	0.188023	3.08339e-70	7.60932e-69	SST	0.684612	0.719279	0.986691
EDNRA	0.187603	1.55033e-41	2.15478e-40	SST	0.189576	0.0771443	0.25404
SYBU	0.187535	9.81498e-62	2.13889e-60	SST	0.608057	0.586287	0.780148
SCAI	0.187532	1.02537e-79	2.90939e-78	SST	0.763268	0.799614	1.21232
SLC44A5	0.186422	8.17292e-28	7.45859e-27	SST	0.892898	0.840724	1.95335
CDH18	0.185546	4.16824e-47	6.71442e-46	SST	0.768423	0.771038	1.44273
EPHA7	0.185463	7.4782e-40	9.93676e-39	SST	0.627339	0.621602	0.941876
RBMS1	0.184619	2.57979e-37	3.20804e-36	SST	0.541619	0.542301	0.746127
THRB	0.182648	3.87163e-123	1.71076e-121	SST	0.911798	0.948511	2.06327
C3orf58	0.182504	4.37748e-35	5.15491e-34	SST	0.316151	0.24572	0.364801
KCNQ3	0.182424	5.0015e-93	1.66244e-91	SST	0.921344	0.941906	2.17309
PHACTR2	0.18218	7.84748e-17	4.70989e-16	SST	0.44979	0.46938	0.689786
PDE3B	0.181937	2.46493e-44	3.69386e-43	SST	0.673349	0.695512	1.04459
FRMD6	0.180527	4.80946e-78	1.33305e-76	SST	0.277396	0.125848	0.266472
DLEU7	0.180489	1.57149e-33	1.7627e-32	SST	0.393089	0.340118	0.471076
ZNF618	0.179644	1.62681e-45	2.51197e-44	SST	0.411989	0.340208	0.459287
SNAP25	0.179581	1.56541e-142	8.30706e-141	SST	0.875334	0.920924	1.50398
FRMD4B	0.179459	2.36951e-26	2.0609e-25	SST	0.393471	0.350496	0.533905
AHR	0.179124	1.47629e-50	2.56804e-49	SST	0.31386	0.202273	0.353791
GXYLT2	0.177403	2.44735e-54	4.66624e-53	SST	0.220504	0.0942175	0.241483
ARX	0.177325	4.76166e-41	6.5369e-40	SST	0.390225	0.329604	0.422835
TMCC3	0.176579	4.15023e-65	9.54667e-64	SST	0.217068	0.0753022	0.221488
KCNT1	0.175733	2.35703e-40	3.17725e-39	SST	0.548874	0.540235	0.669104
TLE4	0.173763	2.72288e-51	4.81139e-50	SST	0.261741	0.150425	0.258685
GNAO1	0.173589	1.86921e-91	6.14003e-90	SST	0.769569	0.809633	1.13609
CAMK2A	0.172381	1.357e-53	2.53968e-52	SST	0.623711	0.63261	0.72274
CELF2	0.17114	3.67859e-98	1.2798e-96	SST	0.910271	0.945096	1.96351
PITPNC1	0.171047	1.92986e-76	5.19869e-75	SST	0.83047	0.889428	1.5838
NTN4	0.170842	3.39788e-41	4.68e-40	SST	0.505918	0.449836	0.615807
GIT2	0.169179	2.07587e-44	3.11781e-43	SST	0.586674	0.609876	0.73422
TRANK1	0.16912	4.56543e-45	6.944e-44	SST	0.608438	0.62012	0.786896
RANBP17	0.169027	4.46237e-49	7.48669e-48	SST	0.712295	0.719729	1.10721
FUT8	0.167654	1.15148e-57	2.33626e-56	SST	0.714968	0.759087	1.04678
ARHGAP26	0.167008	3.57306e-63	7.96234e-62	SST	0.80966	0.827066	1.39698
LIN7A	0.166887	9.62086e-35	1.12231e-33	SST	0.388125	0.323134	0.45793
CTTNBP2	0.166606	8.73537e-62	1.9061e-60	SST	0.726613	0.752977	1.1127
MT-ND4	0.166371	4.1304e-17	2.5127e-16	SST	0.740168	0.821	0.57609
AP001347.1	0.165529	1.53509e-18	9.9678e-18	SST	0.57541	0.596936	0.84859
KCNK2	0.165424	2.17552e-46	3.44977e-45	SST	0.322642	0.211754	0.369256
DAB1	0.164224	4.96785e-154	2.85294e-152	SST	0.96659	0.988004	3.07202
HS2ST1	0.16365	1.20183e-37	1.50455e-36	SST	0.516991	0.51094	0.612119
SHROOM3	0.163637	7.33835e-76	1.95483e-74	SST	0.236732	0.0825358	0.207801
JPH1	0.163165	1.21293e-29	1.19259e-28	SST	0.391371	0.351799	0.44625
WASF1	0.162337	3.49746e-42	4.94511e-41	SST	0.509737	0.492969	0.528083
DTNB	0.161639	2.13183e-95	7.27337e-94	SST	0.825506	0.875814	1.41413
ANKRD55	0.161084	7.22645e-29	6.88916e-28	SST	0.509546	0.48542	0.685937
MSC-AS1	0.160044	1.8381e-24	1.49373e-23	SST	0.122948	0.0355843	0.183277
LGMN	0.159549	6.92612e-39	8.96173e-38	SST	0.376289	0.313205	0.375202
ANKRD33B	0.159002	1.6288e-53	3.04327e-52	SST	0.222986	0.0974974	0.214092
EVA1C	0.15894	6.54129e-29	6.24308e-28	SST	0.478618	0.463674	0.570561
PRKCG	0.157939	1.29631e-89	4.18437e-88	SST	0.281405	0.117626	0.218839
PAM	0.157069	2.2797e-48	3.77563e-47	SST	0.790569	0.839601	1.56303
CCDC136	0.155548	7.20759e-34	8.19696e-33	SST	0.505918	0.507256	0.568401
ARHGAP10	0.154764	6.83329e-30	6.76631e-29	SST	0.257541	0.175945	0.298085
ICA1	0.154677	3.78945e-44	5.65602e-43	SST	0.668385	0.698162	0.933004
WSCD1	0.154092	7.58698e-55	1.45401e-53	SST	0.222222	0.0932291	0.214234
MICAL3	0.153054	8.19495e-93	2.71852e-91	SST	0.853188	0.903716	1.53918
ERICH3	0.153044	4.0324e-28	3.72559e-27	SST	0.439863	0.420811	0.479356
RASGRF2-AS1	0.152801	9.15524e-40	1.21603e-38	SST	0.208667	0.102709	0.222617
HSPA12A	0.152796	3.62181e-74	9.45279e-73	SST	0.779496	0.834569	1.27888
EYS	0.152716	2.3968e-06	8.663e-06	SST	0.379725	0.386665	0.645339
EVL	0.151908	2.05757e-58	4.25705e-57	SST	0.73845	0.781192	1.10012
TENM4	0.151888	1.4074e-36	1.72017e-35	SST	0.849752	0.823965	1.63048
PPP2R2C	0.151295	2.59811e-47	4.2074e-46	SST	0.655785	0.711776	0.890485
CEMIP2	0.150437	1.33047e-41	1.85151e-40	SST	0.242268	0.140855	0.234959
BLM	0.150352	2.86397e-52	5.18359e-51	SST	0.180603	0.0501415	0.183019
MT-ND1	0.150039	9.7085e-44	1.43122e-42	SST	0.761359	0.815923	0.386478
NRG1	2.33716	0	0	ADARB2/ LAMP5	0.903675	0.278542	2.8402
ADARB2	2.3094	0	0	ADARB2/ LAMP5	0.995824	0.545245	4.39097
CACNA2D1	2.19724	0	0	ADARB2/ LAMP5	0.96186	0.396728	2.65706
PTPRT	2.08584	0	0	ADARB2/ LAMP5	0.981626	0.50433	3.16675
FGF13	1.97257	0	0	ADARB2/ LAMP5	0.9652	0.490524	2.72365
RELN	1.93599	0	0	ADARB2/ LAMP5	0.759187	0.330879	2.56899
FBXL7	1.89893	0	0	ADARB2/ LAMP5	0.879454	0.200351	2.18247
PRELID2	1.67308	0	0	ADARB2/ LAMP5	0.864978	0.361335	2.2412
SGCZ	1.61576	0	0	ADARB2/ LAMP5	0.987751	0.65929	3.60761
GRIN2A	1.61138	0	0	ADARB2/ LAMP5	0.989421	0.820608	3.34234
FREM1	1.57222	0	0	ADARB2/ LAMP5	0.910635	0.256328	1.84205
MGAT4C	1.55322	0	0	ADARB2/ LAMP5	0.983018	0.712463	3.05453
SV2C	1.50973	0	0	ADARB2/ LAMP5	0.897829	0.0537589	1.57941
TMEM132D	1.42788	0	0	ADARB2/ LAMP5	0.97912	0.681002	2.68967
PRKCB	1.41285	0	0	ADARB2/ LAMP5	0.975501	0.758691	2.43724
ALK	1.39791	0	0	ADARB2/ LAMP5	0.961581	0.568548	2.35871
MYO16	1.3849	0	0	ADARB2/ LAMP5	0.964644	0.483914	2.32329
PTCHD4	1.34818	0	0	ADARB2/ LAMP5	0.959354	0.632515	2.42703
HS3ST5	1.30153	0	0	ADARB2/ LAMP5	0.863586	0.413295	1.84432
GRIA4	1.2469	0	0	ADARB2/ LAMP5	0.982461	0.761327	2.92061
EGFR	1.24195	0	0	ADARB2/ LAMP5	0.949332	0.469021	1.97289
NFIB	1.22833	0	0	ADARB2/ LAMP5	0.963252	0.546375	2.20125
KIT	1.2047	0	0	ADARB2/ LAMP5	0.757517	0.191566	1.39004
FSTL5	1.19608	0	0	ADARB2/ LAMP5	0.973552	0.695185	2.78423
TRPC3	1.18508	0	0	ADARB2/ LAMP5	0.766704	0.0827511	1.24946
CNTNAP4	1.17751	0	0	ADARB2/ LAMP5	0.967706	0.591725	2.2819
FRAS1	1.17226	0	0	ADARB2/ LAMP5	0.86637	0.473874	1.92922
LINC00298	1.15771	0	0	ADARB2/ LAMP5	0.834633	0.0730034	1.23729
MCTP1	1.15672	0	0	ADARB2/ LAMP5	0.962416	0.731665	2.34553
CXCL14	1.15386	0	0	ADARB2/ LAMP5	0.846882	0.410032	1.88205
EYA4	1.14827	0	0	ADARB2/ LAMP5	0.741648	0.140275	1.35938
DOCK10	1.13813	0	0	ADARB2/ LAMP5	0.9652	0.671004	2.24138
PID1	1.12301	0	0	ADARB2/ LAMP5	0.908686	0.510354	1.79321
PDZD2	1.11231	0	0	ADARB2/ LAMP5	0.932071	0.510773	1.68802
SPOCK1	1.10118	0	0	ADARB2/ LAMP5	0.967984	0.730787	2.3384
SLC6A1	1.09135	0	0	ADARB2/ LAMP5	0.972717	0.844162	2.38099
DGKB	1.07928	0	0	ADARB2/ LAMP5	0.974944	0.768146	2.47359
NYAP2	1.06458	0	0	ADARB2/ LAMP5	0.927339	0.573024	1.7862
GAD2	1.06408	0	0	ADARB2/ LAMP5	0.948775	0.685479	2.01962
UNC5D	1.06162	0	0	ADARB2/ LAMP5	0.967149	0.720161	2.60373
CCDC85A	1.05686	0	0	ADARB2/ LAMP5	0.943207	0.565076	1.94417
FLRT2	0.993445	0	0	ADARB2/ LAMP5	0.944599	0.695938	1.98872
CSMD3	0.968619	0	0	ADARB2/ LAMP5	0.986359	0.879388	3.0524
GRM5	0.954209	0	0	ADARB2/ LAMP5	0.984131	0.831904	2.87223
SPHKAP	0.953201	0	0	ADARB2/ LAMP5	0.794822	0.23587	1.27141
SLC8A1	0.948144	0	0	ADARB2/ LAMP5	0.967428	0.689872	2.35988
KCNIP1	0.947786	0	0	ADARB2/ LAMP5	0.957405	0.697862	2.17438
PDGFD	0.944902	0	0	ADARB2/ LAMP5	0.684577	0.0649709	1.04255
NXPH1	0.93112	1.62202e-89	6.79993e-88	ADARB2/ LAMP5	0.971604	0.61235	2.79005
SGK1	0.923233	0	0	ADARB2/ LAMP5	0.920379	0.582981	1.68861
KCNIP4	0.915418	6.85658e-215	5.77779e-213	ADARB2/ LAMP5	0.979399	0.801573	3.01589
CHSY3	0.907746	0	0	ADARB2/ LAMP5	0.937361	0.703803	2.14537
RPH3A	0.902072	0	0	ADARB2/ LAMP5	0.93569	0.617203	1.74035
MACROD2	0.898602	0	0	ADARB2/ LAMP5	0.988586	0.962808	3.33013
UNC13C	0.894654	1.75199e-292	1.99858e-290	ADARB2/ LAMP5	0.621381	0.408442	1.57657
DNER	0.891537	0	0	ADARB2/ LAMP5	0.959633	0.818558	2.15102
MAML3	0.882217	0	0	ADARB2/ LAMP5	0.831013	0.312555	1.35078
LUZP2	0.882073	0	0	ADARB2/ LAMP5	0.844376	0.45442	1.67975
PRR16	0.880895	0	0	ADARB2/ LAMP5	0.877784	0.470903	1.63142
TMTC2	0.879424	0	0	ADARB2/ LAMP5	0.842149	0.537715	1.76061
UNC5C	0.878383	0	0	ADARB2/ LAMP5	0.922327	0.71125	2.03071
KCNAB1	0.876997	0	0	ADARB2/ LAMP5	0.972996	0.845124	2.57597
COBL	0.863636	0	0	ADARB2/ LAMP5	0.901726	0.478559	1.48802
GRIK1	0.861981	3.03692e-218	2.62506e-216	ADARB2/ LAMP5	0.969933	0.804753	3.13131
ADAMTSL3	0.859657	0	0	ADARB2/ LAMP5	0.782851	0.293478	1.21007
LINGO2	0.859652	1.20889e-232	1.10775e-230	ADARB2/ LAMP5	0.967428	0.673305	2.51858
CTNNA2	0.853531	0	0	ADARB2/ LAMP5	0.981904	0.934904	2.95217
PTPRM	0.844796	0	0	ADARB2/ LAMP5	0.978842	0.832657	2.61506
CNTN5	0.84445	1.83903e-227	1.636e-225	ADARB2/ LAMP5	0.988864	0.836548	3.48906
EXT1	0.833316	0	0	ADARB2/ LAMP5	0.959354	0.848471	2.35818
PBX1	0.830091	0	0	ADARB2/ LAMP5	0.957962	0.818851	2.27006
RAB3C	0.822002	0	0	ADARB2/ LAMP5	0.957962	0.861817	2.29215
NETO1	0.81657	0	0	ADARB2/ LAMP5	0.915924	0.624357	1.7505
FGF14	0.814461	0	0	ADARB2/ LAMP5	0.994989	0.997239	4.35495
NTNG1	0.804367	1.7054070167e-313	2.1027919311545e-311	ADARB2/ LAMP5	0.500278	0.147304	0.990475
IL1RAPL1	0.804247	0	0	ADARB2/ LAMP5	0.993318	0.975401	3.80469
CDK14	0.804188	0	0	ADARB2/ LAMP5	0.961303	0.864285	2.17579
AC073050.1	0.803919	0	0	ADARB2/ LAMP5	0.952673	0.787474	2.21452
SLC25A48	0.799871	0	0	ADARB2/ LAMP5	0.797049	0.306363	1.19455
IGSF11	0.798111	0	0	ADARB2/ LAMP5	0.854677	0.514831	1.37746
POU6F2	0.794235	0	0	ADARB2/ LAMP5	0.589365	0.127683	0.912042
DLX6-AS1	0.779915	0	0	ADARB2/ LAMP5	0.926782	0.767351	2.08748
INPP4B	0.778663	1.32524e-231	1.20777e-229	ADARB2/ LAMP5	0.948775	0.836548	2.65324
CHST11	0.774792	0	0	ADARB2/ LAMP5	0.913697	0.590637	1.5965
BRINP2	0.77297	0	0	ADARB2/ LAMP5	0.86108	0.514245	1.33677
GRIK4	0.771794	0	0	ADARB2/ LAMP5	0.804844	0.27963	1.088
GRIN3A	0.764768	0	0	ADARB2/ LAMP5	0.889477	0.552985	1.5635
ABI1	0.764594	0	0	ADARB2/ LAMP5	0.891147	0.652721	1.44962
MTUS2	0.762806	0	0	ADARB2/ LAMP5	0.982739	0.872861	2.72808
ZMAT4	0.760929	4.54246e-269	4.68754e-267	ADARB2/ LAMP5	0.948218	0.646948	2.13608
RIMBP2	0.745476	0	0	ADARB2/ LAMP5	0.951002	0.827218	1.99893
CDH20	0.744965	0	0	ADARB2/ LAMP5	0.805401	0.339539	1.22456
AC137770.1	0.74408	0	0	ADARB2/ LAMP5	0.634187	0.132578	0.892828
KCNH5	0.744005	0	0	ADARB2/ LAMP5	0.703229	0.26754	1.00437
MPPED1	0.740156	0	0	ADARB2/ LAMP5	0.860802	0.450989	1.24137
FAT1	0.726103	0	0	ADARB2/ LAMP5	0.717149	0.180563	0.87688
EPHA3	0.725787	0	0	ADARB2/ LAMP5	0.67539	0.265029	1.01595
BCL11B	0.723905	0	0	ADARB2/ LAMP5	0.858296	0.475129	1.25955
NXPH2	0.723563	0	0	ADARB2/ LAMP5	0.738864	0.330502	1.1291
PCDH15	0.717396	2.86731e-212	2.39213e-210	ADARB2/ LAMP5	0.867205	0.555704	1.96642
PIP5K1B	0.714622	0	0	ADARB2/ LAMP5	0.926782	0.737481	1.756
HDAC2-AS2	0.708998	0	0	ADARB2/ LAMP5	0.717428	0.419403	1.18577
MAGI3	0.707873	0	0	ADARB2/ LAMP5	0.829621	0.493034	1.35246
FRY	0.707476	0	0	ADARB2/ LAMP5	0.949889	0.819479	1.93168
HOMER2	0.703371	0	0	ADARB2/ LAMP5	0.778675	0.313433	0.959493
TOX2	0.698902	0	0	ADARB2/ LAMP5	0.846604	0.414467	1.19987
B3GLCT	0.697141	0	0	ADARB2/ LAMP5	0.662305	0.193072	0.886666
UTRN	0.693898	0	0	ADARB2/ LAMP5	0.814866	0.368489	1.18351
TPD52L1	0.69207	0	0	ADARB2/ LAMP5	0.705457	0.147387	0.818713
TOX3	0.690947	0	0	ADARB2/ LAMP5	0.825724	0.521943	1.3273
GRK3	0.689566	0	0	ADARB2/ LAMP5	0.951837	0.821194	1.99848
TNR	0.687382	0	0	ADARB2/ LAMP5	0.917873	0.687738	1.67134
SLC35F1	0.682348	0	0	ADARB2/ LAMP5	0.969655	0.897544	2.33907
GAS7	0.681109	0	0	ADARB2/ LAMP5	0.901448	0.656696	1.44744
BMP6	0.678716	0	0	ADARB2/ LAMP5	0.653118	0.127892	0.814955
DPP6	0.669714	9.78636e-256	9.73932e-254	ADARB2/ LAMP5	0.981904	0.861231	2.86204
RGS7	0.663196	0	0	ADARB2/ LAMP5	0.988307	0.968121	3.05177
NFIX	0.661128	0	0	ADARB2/ LAMP5	0.842428	0.408735	1.09912
NTM	0.658157	1.69246e-296	1.97776e-294	ADARB2/ LAMP5	0.973552	0.82839	2.45504
GRIA2	0.65653	0	0	ADARB2/ LAMP5	0.982183	0.957537	2.56524
RIMS1	0.654903	0	0	ADARB2/ LAMP5	0.972996	0.921349	2.38806
DSCAML1	0.650542	0	0	ADARB2/ LAMP5	0.96186	0.846881	2.14913
MSI2	0.646987	0	0	ADARB2/ LAMP5	0.933185	0.780488	1.70647
KCTD16	0.645736	0	0	ADARB2/ LAMP5	0.971604	0.849977	2.42902
GRM8	0.64216	8.5717e-278	9.21402e-276	ADARB2/ LAMP5	0.63196	0.294649	1.10166
GRIP1	0.638496	0	0	ADARB2/ LAMP5	0.992483	0.984395	3.78293
GOLIM4	0.623091	0	0	ADARB2/ LAMP5	0.650334	0.241476	0.833076
MPP6	0.613986	0	0	ADARB2/ LAMP5	0.870267	0.647283	1.35187
KIAA1109	0.610388	0	0	ADARB2/ LAMP5	0.928731	0.809396	1.6564
TMEM132B	0.610035	0	0	ADARB2/ LAMP5	0.980512	0.919801	2.54424
LINC01630	0.609166	0	0	ADARB2/ LAMP5	0.596047	0.148726	0.780455
ADRA1A	0.609003	0	0	ADARB2/ LAMP5	0.841314	0.537589	1.35864
SYN3	0.608573	3.13925e-288	3.52121e-286	ADARB2/ LAMP5	0.943486	0.755386	1.93308
NEBL	0.602233	0	0	ADARB2/ LAMP5	0.962973	0.914906	2.25824
JAM2	0.599145	0	0	ADARB2/ LAMP5	0.664811	0.19554	0.756255
ATP11C	0.594243	0	0	ADARB2/ LAMP5	0.653675	0.119901	0.70148
FMNL2	0.593564	0	0	ADARB2/ LAMP5	0.940423	0.82634	1.79725
COL5A2	0.592251	2.6401e-217	2.27035e-215	ADARB2/ LAMP5	0.37667	0.0703677	0.642069
PMEPA1	0.589574	0	0	ADARB2/ LAMP5	0.655345	0.167218	0.707605
PDE10A	0.585975	0	5e-324	ADARB2/ LAMP5	0.9549	0.841819	2.09608
MSRA	0.584955	0	0	ADARB2/ LAMP5	0.958241	0.850939	2.07689
RBFOX3	0.581289	0	0	ADARB2/ LAMP5	0.942094	0.799439	1.76425
ST6GAL2	0.575858	0	0	ADARB2/ LAMP5	0.663697	0.209764	0.774325
ZBTB16	0.573618	0	0	ADARB2/ LAMP5	0.920935	0.744467	1.63581
BCL2	0.569123	0	0	ADARB2/ LAMP5	0.815702	0.513952	1.15363
PKNOX2	0.568496	0	0	ADARB2/ LAMP5	0.918151	0.730369	1.63998
GALNT18	0.568315	0	0	ADARB2/ LAMP5	0.91147	0.734176	1.644
MAP3K5	0.568307	2.43743e-302	2.89881e-300	ADARB2/ LAMP5	0.748051	0.489771	1.15304
ZNF536	0.566588	0	0	ADARB2/ LAMP5	0.973552	0.877379	2.46146
ADAMTS9-AS2	0.565343	1.62829e-199	1.26704e-197	ADARB2/ LAMP5	0.863864	0.553571	1.58875
RNF150	0.561747	0	0	ADARB2/ LAMP5	0.886136	0.662051	1.37991
CDHR3	0.559025	0	0	ADARB2/ LAMP5	0.746659	0.323181	0.943154
MTSS1	0.554076	0	0	ADARB2/ LAMP5	0.938196	0.830272	1.78468
GPR158	0.552614	0	0	ADARB2/ LAMP5	0.921492	0.773125	1.6471
HDAC9	0.55242	1.29609e-299	1.51986e-297	ADARB2/ LAMP5	0.955735	0.867088	2.18143
AP1S2	0.54647	0	0	ADARB2/ LAMP5	0.754733	0.389156	0.924012
SH3GL3	0.546437	0	0	ADARB2/ LAMP5	0.922884	0.793457	1.65663
PHACTR1	0.543266	0	0	ADARB2/ LAMP5	0.974666	0.928335	2.43908
GABBR2	0.542913	0	0	ADARB2/ LAMP5	0.974388	0.940802	2.31803
LINC00299	0.542695	0	0	ADARB2/ LAMP5	0.618875	0.0743421	0.597908
PVT1	0.537403	0	0	ADARB2/ LAMP5	0.660635	0.226875	0.746575
DNAH6	0.526995	0	0	ADARB2/ LAMP5	0.612194	0.201146	0.694104
MYH11	0.524819	0	0	ADARB2/ LAMP5	0.515312	0.0166088	0.534282
VLDLR-AS1	0.518255	0	0	ADARB2/ LAMP5	0.710189	0.334644	0.83819
AC005064.1	0.517791	3.76011e-212	3.1292e-210	ADARB2/ LAMP5	0.391704	0.0803246	0.610948
SNCAIP	0.517451	0	0	ADARB2/ LAMP5	0.69098	0.32042	0.812717
CLSTN2	0.517416	2.58489e-210	2.13003e-208	ADARB2/ LAMP5	0.660356	0.403631	1.05763
HPCAL1	0.513939	0	0	ADARB2/ LAMP5	0.604399	0.148935	0.612544
SHISA9	0.512702	7.72407e-105	3.66407e-103	ADARB2/ LAMP5	0.944321	0.683303	1.95392
ZSWIM6	0.510358	0	0	ADARB2/ LAMP5	0.878062	0.672552	1.30143
CTXND1	0.509778	0	0	ADARB2/ LAMP5	0.60412	0.224825	0.720181
EEPD1	0.509121	0	0	ADARB2/ LAMP5	0.81431	0.533364	1.08308
FAM110B	0.506348	9.60181e-308	1.16676e-305	ADARB2/ LAMP5	0.88196	0.689119	1.4185
AC008591.1	0.504476	3.12534e-244	3.00337e-242	ADARB2/ LAMP5	0.639198	0.337698	0.913099
LSAMP	0.503168	0	0	ADARB2/ LAMP5	0.996938	0.992553	3.87155
GABRB2	0.501811	0	0	ADARB2/ LAMP5	0.976615	0.910179	2.44137
CHL1	0.496334	1.23722e-258	1.23862e-256	ADARB2/ LAMP5	0.910913	0.719784	1.525
PHYHIPL	0.494946	0	0	ADARB2/ LAMP5	0.860523	0.652596	1.24278
PKP2	0.491687	1.30979e-207	1.07402e-205	ADARB2/ LAMP5	0.527004	0.266368	0.788559
KAZN	0.491187	0	0	ADARB2/ LAMP5	0.995824	0.997532	4.08651
AP001347.1	0.489471	3.98888e-289	4.48923e-287	ADARB2/ LAMP5	0.808185	0.560474	1.14012
AC104151.1	0.487816	1.2986895900351e-310	0	ADARB2/ LAMP5	0.67706	0.307953	0.85383
NRIP3	0.484641	1.0301e-300	1.21646e-298	ADARB2/ LAMP5	0.728842	0.487303	0.940968
ATP8A2	0.482938	0	0	ADARB2/ LAMP5	0.980234	0.957035	2.57343
PAK5	0.481174	6e-323	7.475e-321	ADARB2/ LAMP5	0.897272	0.732502	1.45624
GRID1	0.479333	0	0	ADARB2/ LAMP5	0.951559	0.868803	2.01236
LRRC7	0.473152	6.018056e-318	7.47531727e-316	ADARB2/ LAMP5	0.984688	0.960423	2.74272
CCNH	0.473145	1.56365e-190	1.16797e-188	ADARB2/ LAMP5	0.939588	0.863699	2.10888
SAMD12	0.469318	0	0	ADARB2/ LAMP5	0.968541	0.922939	2.22232
ANKRD6	0.469192	2.396e-321	3.00066e-319	ADARB2/ LAMP5	0.780067	0.459859	0.965782
EFNA5	0.467818	1.24512e-210	1.02854e-208	ADARB2/ LAMP5	0.860245	0.630423	1.38304
LRRTM3	0.46705	6.47959e-191	4.85073e-189	ADARB2/ LAMP5	0.896715	0.792327	1.90029
LMO7	0.462551	0	0	ADARB2/ LAMP5	0.754454	0.496632	0.910776
HECW2	0.461477	0	0	ADARB2/ LAMP5	0.933742	0.872234	1.85579
DOK6	0.461301	2.5095e-231	2.2747e-229	ADARB2/ LAMP5	0.917316	0.776053	1.67264
PDZRN3	0.458368	1.66602e-166	1.09559e-164	ADARB2/ LAMP5	0.898107	0.686776	1.58481
DOCK9	0.453951	6.35866e-307	7.6988e-305	ADARB2/ LAMP5	0.910356	0.790989	1.55079
SSBP2	0.453783	1.08943e-294	1.25991e-292	ADARB2/ LAMP5	0.935134	0.844078	1.80802
GNG4	0.452786	1e-323	9.7e-322	ADARB2/ LAMP5	0.643374	0.281262	0.728732
PHF14	0.452675	0	0	ADARB2/ LAMP5	0.925111	0.813413	1.56427
ANKRD30B	0.449117	5.144581959191e-310	6.29704e-308	ADARB2/ LAMP5	0.641425	0.259256	0.744317
PDSS1	0.448643	0	0	ADARB2/ LAMP5	0.655067	0.312137	0.691438
PGBD5	0.446812	5.92706e-319	7.3896455e-317	ADARB2/ LAMP5	0.827116	0.607162	1.08206
COLQ	0.446601	0	0	ADARB2/ LAMP5	0.728842	0.413672	0.818525
TACR1	0.444161	3.04265e-247	2.95781e-245	ADARB2/ LAMP5	0.569878	0.271389	0.70692
PAPSS2	0.442014	0	0	ADARB2/ LAMP5	0.490813	0.0745931	0.499048
NOS1AP	0.441342	8.35467e-273	8.75621e-271	ADARB2/ LAMP5	0.855791	0.629963	1.19289
CBLN4	0.440553	0	0	ADARB2/ LAMP5	0.507795	0.0847592	0.506401
LAMP5	0.440088	0	0	ADARB2/ LAMP5	0.545935	0.0470234	0.468122
SCAI	0.436442	1.92993e-264	1.96735e-262	ADARB2/ LAMP5	0.887249	0.77848	1.43994
GABRB3	0.434474	0	0	ADARB2/ LAMP5	0.948775	0.880684	1.83769
NEDD4L	0.433846	8.98437e-161	5.73939e-159	ADARB2/ LAMP5	0.891704	0.638497	1.3995
HRH1	0.430026	0	0	ADARB2/ LAMP5	0.533408	0.137849	0.556073
KIAA1958	0.429863	1.22362e-272	1.27843e-270	ADARB2/ LAMP5	0.729399	0.417688	0.878171
SLCO3A1	0.42966	3.17381e-239	2.98998e-237	ADARB2/ LAMP5	0.891704	0.710078	1.37169
ANKH	0.428831	4.92802e-282	5.38358e-280	ADARB2/ LAMP5	0.912862	0.811153	1.54306
RALYL	0.425936	1.03191e-182	7.3013e-181	ADARB2/ LAMP5	0.814866	0.456846	1.27681
PPFIBP1	0.423971	3.86994e-249	3.78397e-247	ADARB2/ LAMP5	0.737472	0.478183	0.909896
BACH1	0.423861	4.6589e-142	2.69862e-140	ADARB2/ LAMP5	0.804844	0.681253	1.40987
NKAIN2	0.423761	1.76687e-86	7.18272e-85	ADARB2/ LAMP5	0.875835	0.715182	2.00399
ARID5B	0.422585	2.01334e-241	1.91828e-239	ADARB2/ LAMP5	0.858018	0.682216	1.26429
UBASH3B	0.421468	2.05178e-192	1.54635e-190	ADARB2/ LAMP5	0.844376	0.726938	1.39198
GABRB1	0.42079	1.84506e-263	1.87514e-261	ADARB2/ LAMP5	0.959911	0.894825	2.16807
SIPA1L1	0.420439	5.50784e-270	5.71895e-268	ADARB2/ LAMP5	0.957127	0.903778	2.08742
SH3RF3	0.414311	6.29216e-183	4.46145e-181	ADARB2/ LAMP5	0.910635	0.74978	1.58788
PRKCA	0.411983	3.83128e-146	2.2662e-144	ADARB2/ LAMP5	0.938196	0.799439	1.82399
AC092691.1	0.409821	2.70148e-153	1.66855e-151	ADARB2/ LAMP5	0.963808	0.89311	2.35897
DPY19L1	0.409763	0	0	ADARB2/ LAMP5	0.582405	0.214743	0.575039
SEPT7	0.40844	1.03027e-274	1.08658e-272	ADARB2/ LAMP5	0.873608	0.796762	1.26071
CTNNA3	0.404152	1.14339e-113	5.71491e-112	ADARB2/ LAMP5	0.750557	0.605489	1.25927
TENM4	0.403301	9.18361e-157	5.80038e-155	ADARB2/ LAMP5	0.930401	0.813622	1.85814
SEMA6A	0.402827	1.76137e-250	1.72727e-248	ADARB2/ LAMP5	0.622216	0.304146	0.709073
FNBP1L	0.400009	1.9848e-236	1.84394e-234	ADARB2/ LAMP5	0.811526	0.586579	1.06062
CACNA1B	0.39719	2.4376e-275	2.5871e-273	ADARB2/ LAMP5	0.969376	0.939547	2.17777
KCNC2	0.396405	5.10822e-165	3.33307e-163	ADARB2/ LAMP5	0.974666	0.924654	2.61744
ABCC1	0.394608	1.0662e-277	1.14243e-275	ADARB2/ LAMP5	0.700167	0.41455	0.764431
DCAF6	0.393675	1.31866e-289	1.4941e-287	ADARB2/ LAMP5	0.755846	0.527633	0.847108
LRRFIP2	0.390637	3.62306e-232	3.3109e-230	ADARB2/ LAMP5	0.875278	0.762457	1.33494
CACNA1E	0.390445	4.20244e-142	2.43843e-140	ADARB2/ LAMP5	0.864978	0.670585	1.39213
KCNN2	0.390281	2.85819e-226	2.52923e-224	ADARB2/ LAMP5	0.750278	0.518763	0.929899
ANKRD55	0.388809	2.33294e-187	1.70462e-185	ADARB2/ LAMP5	0.677617	0.461825	0.893555
CACNB2	0.388709	9.63039e-126	5.11051e-124	ADARB2/ LAMP5	0.923998	0.804502	1.7641
ARHGAP31	0.388507	7.72936e-252	7.62433e-250	ADARB2/ LAMP5	0.396158	0.052462	0.431914
RBMS3	0.388211	4.051e-180	2.84231e-178	ADARB2/ LAMP5	0.794822	0.579425	1.11913
ADAMTS19	0.386906	1.73238e-176	1.20541e-174	ADARB2/ LAMP5	0.713252	0.418818	0.954373
GRIK2	0.380443	1.63538e-116	8.3228e-115	ADARB2/ LAMP5	0.991927	0.988286	3.51102
MMD2	0.379872	1.22479e-304	1.46703e-302	ADARB2/ LAMP5	0.519766	0.151445	0.502136
OSBPL6	0.379242	1.95092e-207	1.59585e-205	ADARB2/ LAMP5	0.914254	0.822867	1.63907
AMMECR1	0.376796	6.98715e-202	5.51376e-200	ADARB2/ LAMP5	0.797606	0.586788	1.05055
PRKAR2B	0.376136	5.55288e-265	5.67782e-263	ADARB2/ LAMP5	0.719933	0.467138	0.77804
ERC2	0.374348	1.39573e-183	9.9384e-182	ADARB2/ LAMP5	0.969098	0.918253	2.2499
CELF4	0.374308	1.40993e-230	1.27113e-228	ADARB2/ LAMP5	0.952116	0.891813	1.83889
PCSK2	0.374243	4.12027e-123	2.15578e-121	ADARB2/ LAMP5	0.867483	0.702757	1.44751
DGKD	0.370983	2.34243e-168	1.56184e-166	ADARB2/ LAMP5	0.784243	0.664896	1.14556
KIRREL1	0.370925	2.34847e-261	2.37955e-259	ADARB2/ LAMP5	0.52255	0.171903	0.540726
PEX5L	0.368729	3.87222e-134	2.14301e-132	ADARB2/ LAMP5	0.915924	0.790277	1.69023
KCNT2	0.366941	2.40351e-98	1.08637e-96	ADARB2/ LAMP5	0.824332	0.499477	1.30511
VRK1	0.366906	2.505e-280	2.71009e-278	ADARB2/ LAMP5	0.585746	0.26344	0.571426
DIAPH2	0.365358	3.61965e-197	2.77794e-195	ADARB2/ LAMP5	0.734131	0.492616	0.886402
ATXN7L1	0.364861	3.81189e-204	3.08056e-202	ADARB2/ LAMP5	0.834911	0.664435	1.1249
RAB3IP	0.36321	4.95356e-192	3.71661e-190	ADARB2/ LAMP5	0.756682	0.545371	0.942895
ANOS1	0.362759	1.93875e-278	2.09073e-276	ADARB2/ LAMP5	0.526169	0.147973	0.529756
ANKRD30BL	0.362341	5.23006e-111	2.5795e-109	ADARB2/ LAMP5	0.921771	0.762624	1.61904
DDR2	0.361604	2.55157e-265	2.62498e-263	ADARB2/ LAMP5	0.477171	0.118312	0.486767
HTR1E	0.359864	4.38939e-173	3.01046e-171	ADARB2/ LAMP5	0.68235	0.395222	0.867352
NR2F1-AS1	0.356565	1.40985e-156	8.88789e-155	ADARB2/ LAMP5	0.885857	0.75045	1.43185
FXYD6	0.356454	3.84474e-196	2.93057e-194	ADARB2/ LAMP5	0.722717	0.489227	0.825108
ROR2	0.354337	3.68485e-172	2.51695e-170	ADARB2/ LAMP5	0.327394	0.0424215	0.395106
TTC39B	0.353271	2.16911e-211	1.80069e-209	ADARB2/ LAMP5	0.755846	0.530979	0.888169
CCSER1	0.35312	0	0	ADARB2/ LAMP5	0.990813	0.989165	3.14304
MIR4500HG	0.352442	1.22701e-220	1.0661e-218	ADARB2/ LAMP5	0.495546	0.180521	0.530936
ADARB2-AS1	0.349538	3.63352e-204	2.9435e-202	ADARB2/ LAMP5	0.571269	0.256997	0.631892
LCORL	0.348123	1.97081e-176	1.36847e-174	ADARB2/ LAMP5	0.815702	0.650253	1.10688
APBA1	0.347773	6.49514e-185	4.66454e-183	ADARB2/ LAMP5	0.882238	0.769778	1.36434
HLF	0.346464	1.45616e-251	1.43217e-249	ADARB2/ LAMP5	0.588252	0.296908	0.565341
PRKG2	0.345349	8.10468e-219	7.02363e-217	ADARB2/ LAMP5	0.568486	0.248421	0.605021
SYN2	0.345183	1.1963e-172	8.18809e-171	ADARB2/ LAMP5	0.957127	0.923608	2.17051
AJAP1	0.345176	1.21077e-195	9.2079e-194	ADARB2/ LAMP5	0.765312	0.536083	0.904562
WWP1	0.344001	6.40381e-127	3.41448e-125	ADARB2/ LAMP5	0.759744	0.655106	1.12291
TCERG1L	0.342733	3.02674e-245	2.93384e-243	ADARB2/ LAMP5	0.532016	0.200268	0.520289
NDNF	0.342013	2.70329e-162	1.73684e-160	ADARB2/ LAMP5	0.3299	0.055014	0.393489
TTC39C	0.341914	1.75292e-185	1.26429e-183	ADARB2/ LAMP5	0.764755	0.557252	0.934356
EPHB2	0.339022	5.07222e-216	4.30663e-214	ADARB2/ LAMP5	0.615256	0.347822	0.632076
RAPGEF4	0.336494	2.41484e-206	1.96575e-204	ADARB2/ LAMP5	0.947383	0.891311	1.87407
ADGRL2	0.336337	8.21916e-76	3.05603e-74	ADARB2/ LAMP5	0.918151	0.787935	1.79871
RASGRF1	0.336212	6.26236e-194	4.74102e-192	ADARB2/ LAMP5	0.794265	0.613982	0.969309
FOXN3	0.335601	1.97752e-138	1.12793e-136	ADARB2/ LAMP5	0.899499	0.783835	1.48148
KCND3	0.334489	2.52628e-131	1.37543e-129	ADARB2/ LAMP5	0.891147	0.749488	1.40942
MICU1	0.332561	2.11763e-180	1.48891e-178	ADARB2/ LAMP5	0.866091	0.744509	1.27132
SLC1A1	0.329578	7.01163e-203	5.61231e-201	ADARB2/ LAMP5	0.701002	0.461616	0.75618
SOX13	0.328072	7.8316e-276	8.33829e-274	ADARB2/ LAMP5	0.407851	0.046103	0.361052
TLK1	0.327359	2.80745e-174	1.93339e-172	ADARB2/ LAMP5	0.831849	0.705811	1.13599
AC139720.1	0.326422	2.59318e-50	7.42699e-49	ADARB2/ LAMP5	0.547884	0.432791	0.916014
LINC00937	0.326348	3.05783e-187	2.22942e-185	ADARB2/ LAMP5	0.638085	0.393674	0.682992
PTPRB	0.326191	4.873e-148	2.92363e-146	ADARB2/ LAMP5	0.532572	0.310003	0.609465
NRCAM	0.326118	3.11861e-230	2.80407e-228	ADARB2/ LAMP5	0.955457	0.904489	1.79562
PLAGL1	0.325267	5.63453e-188	4.15321e-186	ADARB2/ LAMP5	0.627784	0.367653	0.665824
LIPE-AS1	0.323776	7.59892e-169	5.10727e-167	ADARB2/ LAMP5	0.607461	0.371794	0.667374
LRP12	0.32229	1.21805e-202	9.72642e-201	ADARB2/ LAMP5	0.61804	0.366105	0.624757
TRAF3	0.32152	4.20961e-193	3.17977e-191	ADARB2/ LAMP5	0.707962	0.475505	0.759958
TARBP1	0.320622	5.9657e-184	4.26605e-182	ADARB2/ LAMP5	0.854955	0.746057	1.22131
SCN1A	0.320336	6.89889e-127	3.67262e-125	ADARB2/ LAMP5	0.928731	0.850479	1.72579
GPR63	0.320333	2.11799e-231	1.92502e-229	ADARB2/ LAMP5	0.414254	0.0934611	0.383237
PLPPR5	0.319768	1.27586e-168	8.52386e-167	ADARB2/ LAMP5	0.771158	0.587876	0.931719
DISC1	0.319651	5.00599e-190	3.72263e-188	ADARB2/ LAMP5	0.456292	0.157846	0.477233
HAPLN1	0.318735	2.04399e-222	1.80398e-220	ADARB2/ LAMP5	0.443764	0.136636	0.4141
SERINC5	0.318506	7.95328e-169	5.33474e-167	ADARB2/ LAMP5	0.752227	0.562231	0.88748
CSMD2	0.317183	8.86228e-132	4.83289e-130	ADARB2/ LAMP5	0.872216	0.740618	1.34133
ELAVL4	0.316827	2.50103e-178	1.74749e-176	ADARB2/ LAMP5	0.762806	0.579467	0.884692
OCA2	0.316327	4.89045e-145	2.86741e-143	ADARB2/ LAMP5	0.442372	0.188763	0.516938
C8orf34	0.315727	6.86212e-61	2.24967e-59	ADARB2/ LAMP5	0.781737	0.668242	1.53428
ZDHHC14	0.31569	1.15842e-127	6.2162e-126	ADARB2/ LAMP5	0.780902	0.647952	1.0923
NFIA	0.315338	1.07265e-87	4.41948e-86	ADARB2/ LAMP5	0.557906	0.413295	0.74702
DOK5	0.31432	3.65266e-141	2.10848e-139	ADARB2/ LAMP5	0.594655	0.392545	0.706203
CPLX3	0.314277	1.2211e-270	1.27184e-268	ADARB2/ LAMP5	0.385857	0.0248923	0.331462
IL6ST	0.312842	5.2675e-202	4.18629e-200	ADARB2/ LAMP5	0.660913	0.439359	0.659699
ETV1	0.312687	5.51178e-216	4.66804e-214	ADARB2/ LAMP5	0.423163	0.112915	0.396422
WWOX	0.311479	1.03072e-104	4.87564e-103	ADARB2/ LAMP5	0.922327	0.874618	2.01739
ATP13A3	0.30548	2.18264e-183	1.55088e-181	ADARB2/ LAMP5	0.695156	0.496925	0.740523
JAK2	0.305042	2.10328e-160	1.34106e-158	ADARB2/ LAMP5	0.806236	0.660712	1.02746
RRAS2	0.304396	1.37026e-197	1.05889e-195	ADARB2/ LAMP5	0.588808	0.301803	0.572709
PLCB1	0.304141	3.83466e-200	3.00483e-198	ADARB2/ LAMP5	0.990813	0.989374	3.2463
LTBP1	0.30357	1.71078e-186	1.23922e-184	ADARB2/ LAMP5	0.429566	0.130862	0.434071
KIAA1211	0.299546	2.87786e-109	1.40697e-107	ADARB2/ LAMP5	0.914254	0.835167	1.64515
COL25A1	0.298508	3.38968e-140	1.95332e-138	ADARB2/ LAMP5	0.671492	0.3587	0.864712
PELI2	0.297571	7.47541e-174	5.13751e-172	ADARB2/ LAMP5	0.547884	0.266536	0.552809
ZNF462	0.29735	3.2217e-161	2.06201e-159	ADARB2/ LAMP5	0.699889	0.463958	0.764996
NPTXR	0.296463	3.8722e-187	2.81705e-185	ADARB2/ LAMP5	0.66843	0.430113	0.660479
RGS7BP	0.292913	1.38298e-133	7.60367e-132	ADARB2/ LAMP5	0.812639	0.689621	1.08446
TOX	0.291823	1.80827e-93	7.91722e-92	ADARB2/ LAMP5	0.464922	0.23269	0.692491
HIVEP1	0.291709	4.6355e-155	2.88969e-153	ADARB2/ LAMP5	0.695156	0.479772	0.752528
NECAB2	0.289803	1.08749e-212	9.11806e-211	ADARB2/ LAMP5	0.525612	0.21855	0.466699
TPTEP2-CSNK1E	0.289097	2.36165e-175	1.63647e-173	ADARB2/ LAMP5	0.608296	0.360038	0.589113
CNTNAP5	0.288777	6.48236e-49	1.81625e-47	ADARB2/ LAMP5	0.94794	0.882023	2.40618
CAP2	0.286182	9.01669e-146	5.32397e-144	ADARB2/ LAMP5	0.816537	0.672384	1.00256
OPHN1	0.282789	3.7403e-130	2.02653e-128	ADARB2/ LAMP5	0.703508	0.549889	0.807292
PNPLA7	0.282423	7.25175e-170	4.90341e-168	ADARB2/ LAMP5	0.573775	0.316069	0.550544
HS3ST4	0.281024	7.62239e-90	3.2237e-88	ADARB2/ LAMP5	0.355791	0.153914	0.469991
PKP4	0.280297	1.01153e-119	5.2192e-118	ADARB2/ LAMP5	0.889198	0.798728	1.42308
XKR4	0.280123	2.13007e-58	6.77781e-57	ADARB2/ LAMP5	0.974109	0.9403	2.59669
CDC73	0.279544	3.82626e-149	2.308e-147	ADARB2/ LAMP5	0.693486	0.505501	0.741958
MBOAT2	0.279542	7.34694e-125	3.88646e-123	ADARB2/ LAMP5	0.793987	0.615362	0.975538
B3GALT2	0.279186	2.95847e-197	2.27572e-195	ADARB2/ LAMP5	0.441537	0.15383	0.380033
CSAD	0.279077	2.77043e-167	1.82903e-165	ADARB2/ LAMP5	0.664811	0.441367	0.659251
TSPAN5	0.277994	6.94705e-91	2.97561e-89	ADARB2/ LAMP5	0.888641	0.756474	1.38186
NTRK2	0.275189	3.84123e-144	2.24438e-142	ADARB2/ LAMP5	0.978842	0.968874	2.57201
SGMS1	0.273505	2.8348e-120	1.46492e-118	ADARB2/ LAMP5	0.751114	0.604819	0.905338
CRIM1	0.272936	1.02153e-127	5.4904e-126	ADARB2/ LAMP5	0.608018	0.377986	0.660339
JAKMIP1	0.272478	4.12288e-134	2.27797e-132	ADARB2/ LAMP5	0.727728	0.558884	0.815462
DAB1	0.272095	5.21353e-108	2.51947e-106	ADARB2/ LAMP5	0.988864	0.983182	3.17563
TMEM164	0.271002	1.25808e-185	9.09346e-184	ADARB2/ LAMP5	0.510301	0.233318	0.447386
MGLL	0.270635	1.6541e-142	9.6144e-141	ADARB2/ LAMP5	0.694321	0.480274	0.729224
PCDH11Y	0.269902	1.13029e-62	3.75694e-61	ADARB2/ LAMP5	0.594098	0.391122	0.973355
GRM5-AS1	0.269672	1.28317e-110	6.31012e-109	ADARB2/ LAMP5	0.453786	0.253148	0.481913
BTBD8	0.268845	2.04624e-138	1.16514e-136	ADARB2/ LAMP5	0.832127	0.728946	1.04675
PHACTR3	0.268451	2.5666e-115	1.30028e-113	ADARB2/ LAMP5	0.815423	0.680919	1.0649
RASGRP1	0.268168	1.63093e-190	1.21552e-188	ADARB2/ LAMP5	0.486637	0.207254	0.414094
KCTD8	0.267406	8.20606e-56	2.53654e-54	ADARB2/ LAMP5	0.846047	0.644982	1.34317
PRNP	0.267115	8.40986e-150	5.10036e-148	ADARB2/ LAMP5	0.741091	0.625152	0.782846
FAM13C	0.266496	9.9381e-136	5.56434e-134	ADARB2/ LAMP5	0.680122	0.472451	0.71322
SLC8A1-AS1	0.265925	3.29231e-110	1.61429e-108	ADARB2/ LAMP5	0.525056	0.307618	0.594884
QKI	0.26434	1.27834e-133	7.03988e-132	ADARB2/ LAMP5	0.9549	0.925114	1.97239
EPHA5	0.263653	5.78229e-86	2.33928e-84	ADARB2/ LAMP5	0.723552	0.534159	0.948937
LIFR	0.263185	1.17953e-138	6.73917e-137	ADARB2/ LAMP5	0.557071	0.355813	0.534563
DGKI	0.262554	2.24671e-98	1.01962e-96	ADARB2/ LAMP5	0.93235	0.865163	1.72823
GABRA5	0.262041	6.62652e-202	5.24151e-200	ADARB2/ LAMP5	0.438196	0.13948	0.355069
PRKCE	0.261339	1.2241e-136	6.87667e-135	ADARB2/ LAMP5	0.96353	0.948919	2.26406
PCDH17	0.261071	7.42873e-68	2.58986e-66	ADARB2/ LAMP5	0.431793	0.292683	0.519479
LINC00599	0.261039	2.10442e-101	9.7349e-100	ADARB2/ LAMP5	0.860245	0.755596	1.23091
TNFAIP8L3	0.260959	2.20882e-170	1.50262e-168	ADARB2/ LAMP5	0.38892	0.105844	0.349658
RASSF8	0.260792	6.90027e-125	3.65594e-123	ADARB2/ LAMP5	0.620546	0.397523	0.66313
BCKDHB	0.260097	3.41707e-112	1.69529e-110	ADARB2/ LAMP5	0.671492	0.503953	0.747776
SHC3	0.259081	1.25238e-95	5.55586e-94	ADARB2/ LAMP5	0.819878	0.680249	1.10436
AC125613.1	0.259026	1.11091e-88	4.62827e-87	ADARB2/ LAMP5	0.495824	0.312722	0.576266
PITPNM2	0.258833	1.0171e-133	5.61046e-132	ADARB2/ LAMP5	0.658408	0.467389	0.669647
TMOD1	0.258828	5.83915e-169	3.9324e-167	ADARB2/ LAMP5	0.554844	0.272602	0.49841
LMCD1-AS1	0.257648	2.21702e-81	8.57606e-80	ADARB2/ LAMP5	0.594933	0.416935	0.769792
COL4A2	0.256711	5.67957e-150	3.45075e-148	ADARB2/ LAMP5	0.568207	0.290089	0.553509
ADAMTS2	0.256101	7.98512e-185	5.72233e-183	ADARB2/ LAMP5	0.317094	0.020625	0.267266
FRMPD1	0.255727	3.22877e-169	2.1788e-167	ADARB2/ LAMP5	0.489143	0.219261	0.425466
WWC1	0.25566	8.98763e-150	5.44092e-148	ADARB2/ LAMP5	0.507795	0.259758	0.466549
CDC5L	0.254981	1.75973e-146	1.04642e-144	ADARB2/ LAMP5	0.537027	0.323516	0.483768
GRIP2	0.254826	2.77145e-115	1.40194e-113	ADARB2/ LAMP5	0.721604	0.545915	0.808957
RGS12	0.254268	6.13919e-32	1.29658e-30	ADARB2/ LAMP5	0.889755	0.633686	1.46517
AC007563.2	0.252646	1.31954e-82	5.16393e-81	ADARB2/ LAMP5	0.50167	0.292725	0.65118
SERTM1	0.251808	6.58867e-184	4.70151e-182	ADARB2/ LAMP5	0.392817	0.105342	0.321506
MARCH4	0.251802	8.57624e-106	4.08565e-104	ADARB2/ LAMP5	0.717428	0.536544	0.834738
PLPPR4	0.251307	4.35047e-115	2.19738e-113	ADARB2/ LAMP5	0.80735	0.689119	1.01534
ATXN1	0.250232	1.06154e-155	6.65457e-154	ADARB2/ LAMP5	0.962695	0.943898	2.12825
MTMR7	0.249646	2.04192e-108	9.88194e-107	ADARB2/ LAMP5	0.79343	0.677112	0.994933
C1orf21	0.248922	7.58802e-98	3.40223e-96	ADARB2/ LAMP5	0.875278	0.771911	1.28127
PRMT8	0.247568	1.55825e-104	7.36066e-103	ADARB2/ LAMP5	0.714644	0.543195	0.809903
MIR181A1HG	0.24739	6.92083e-71	2.47453e-69	ADARB2/ LAMP5	0.729399	0.547421	0.98453
PCP4L1	0.24653	8.67436e-148	5.18575e-146	ADARB2/ LAMP5	0.497494	0.255449	0.442396
AP002518.2	0.246529	2.80079e-101	1.29384e-99	ADARB2/ LAMP5	0.474388	0.273815	0.498769
PTBP3	0.246396	3.40261e-138	1.93091e-136	ADARB2/ LAMP5	0.573775	0.351211	0.536415
ZNF827	0.246022	7.37085e-117	3.76261e-115	ADARB2/ LAMP5	0.617205	0.418399	0.631221
BMPER	0.245704	3.88015e-114	1.94228e-112	ADARB2/ LAMP5	0.598274	0.371543	0.634281
PRSS12	0.244532	8.22821e-151	5.03572e-149	ADARB2/ LAMP5	0.314588	0.0475673	0.280039
SOX5	0.243778	4.96765e-12	5.85401e-11	ADARB2/ LAMP5	0.907016	0.633853	1.66341
NPAS2	0.243378	2.03778e-94	8.96889e-93	ADARB2/ LAMP5	0.733296	0.534284	0.856863
GNAI1	0.243317	5.14704e-115	2.59581e-113	ADARB2/ LAMP5	0.701002	0.531942	0.741967
TIAM2	0.243051	4.64173e-86	1.88013e-84	ADARB2/ LAMP5	0.770045	0.698281	1.0331
MCU	0.240984	5.11377e-109	2.4892e-107	ADARB2/ LAMP5	0.631125	0.451617	0.661541
ADAM22	0.240232	1.01338e-116	5.16515e-115	ADARB2/ LAMP5	0.919822	0.86897	1.577
SVOP	0.239783	2.25535e-104	1.06386e-102	ADARB2/ LAMP5	0.746659	0.600929	0.845908
NMBR	0.239652	6.14894e-122	3.20222e-120	ADARB2/ LAMP5	0.254454	0.0127599	0.24933
GABRA4	0.239358	4.83476e-98	2.17357e-96	ADARB2/ LAMP5	0.766425	0.616157	0.906228
MXD4	0.238802	6.7104e-157	4.24629e-155	ADARB2/ LAMP5	0.511136	0.256621	0.431219
GREB1L	0.237018	8.41847e-54	2.53902e-52	ADARB2/ LAMP5	0.424555	0.297369	0.567258
LPIN2	0.236078	6.75604e-104	3.18236e-102	ADARB2/ LAMP5	0.693486	0.53851	0.745229
ID2	0.23576	1.745e-205	1.41705e-203	ADARB2/ LAMP5	0.385022	0.0824164	0.270599
HSD17B4	0.235594	2.84338e-110	1.39621e-108	ADARB2/ LAMP5	0.71882	0.58068	0.787988
AC079296.1	0.233483	9.6166e-105	4.55539e-103	ADARB2/ LAMP5	0.561247	0.365603	0.570239
TRIM36	0.233096	5.48372e-164	3.55044e-162	ADARB2/ LAMP5	0.443207	0.163912	0.360857
NRXN1	0.231929	0.00185339	0.0104963	ADARB2/ LAMP5	0.993597	0.978078	3.28181
STMN1	0.230454	6.37696e-188	4.69014e-186	ADARB2/ LAMP5	0.584911	0.406183	0.332878
C1orf61	0.23008	5.71797e-135	3.18554e-133	ADARB2/ LAMP5	0.631403	0.448019	0.551939
FAM49A	0.228786	2.41968e-95	1.07201e-93	ADARB2/ LAMP5	0.7951	0.682132	0.972893
LRIG1	0.228354	7.67572e-156	4.82076e-154	ADARB2/ LAMP5	0.444599	0.184663	0.357742
HIVEP3	0.228287	9.91856e-92	4.28119e-90	ADARB2/ LAMP5	0.945991	0.9093	1.85663
SHANK2	0.227703	1.25631e-69	4.45865e-68	ADARB2/ LAMP5	0.904788	0.817973	1.45111
AC023590.1	0.227121	3.85828e-53	1.15226e-51	ADARB2/ LAMP5	0.599109	0.483747	0.783533
MCUB	0.225921	1.208e-147	7.20886e-146	ADARB2/ LAMP5	0.469655	0.182571	0.438259
U91319.1	0.223703	2.57384e-77	9.69905e-76	ADARB2/ LAMP5	0.645601	0.44781	0.756764
CHRM3	0.222895	9.39443e-12	1.09399e-10	ADARB2/ LAMP5	0.917038	0.769192	2.11069
TCF20	0.222874	4.43439e-88	1.83379e-86	ADARB2/ LAMP5	0.793151	0.678701	0.970967
CHD3	0.222803	3.68456e-138	2.08386e-136	ADARB2/ LAMP5	0.527283	0.298875	0.438317
TLE2	0.222158	5.56735e-132	3.04101e-130	ADARB2/ LAMP5	0.487472	0.251349	0.418045
PTMA	0.221639	2.50832e-115	1.27268e-113	ADARB2/ LAMP5	0.643096	0.522319	0.54459
AC016642.1	0.221566	1.39702e-66	4.80547e-65	ADARB2/ LAMP5	0.407016	0.252813	0.446365
TBL1Y	0.221521	6.57494e-119	3.38206e-117	ADARB2/ LAMP5	0.257238	0.0183241	0.236869
PKN2	0.221277	1.29773e-89	5.46776e-88	ADARB2/ LAMP5	0.807628	0.704765	1.00954
AC098829.1	0.219661	1.04541e-58	3.33914e-57	ADARB2/ LAMP5	0.563196	0.424842	0.697264
DYNC1I1	0.218984	2.17003e-78	8.24216e-77	ADARB2/ LAMP5	0.915646	0.863364	1.59929
FAM168A	0.217706	1.89814e-89	7.94756e-88	ADARB2/ LAMP5	0.867483	0.792913	1.23724
CCK	0.217532	8.76701e-110	4.29238e-108	ADARB2/ LAMP5	0.629176	0.404635	0.705715
SLC20A2	0.217317	5.88125e-73	2.14164e-71	ADARB2/ LAMP5	0.718263	0.607079	0.841038
ALOX12-AS1	0.217045	4.47252e-96	1.98938e-94	ADARB2/ LAMP5	0.589087	0.399741	0.587654
PTBP2	0.217003	1.48949e-89	6.25211e-88	ADARB2/ LAMP5	0.7848	0.674602	0.933448
SUSD1	0.216269	5.81018e-115	2.92585e-113	ADARB2/ LAMP5	0.555122	0.324185	0.510862
CA2	0.216	1.46218e-106	6.98555e-105	ADARB2/ LAMP5	0.296492	0.084048	0.253482
NAV2	0.215674	1.72545e-101	7.99283e-100	ADARB2/ LAMP5	0.968263	0.953269	2.25468
BICD1	0.21554	1.36604e-87	5.61448e-86	ADARB2/ LAMP5	0.937361	0.898632	1.72862
SSH2	0.213802	6.87944e-83	2.69536e-81	ADARB2/ LAMP5	0.907294	0.855039	1.46909
ERBB4	0.213068	3.02094e-25	5.53036e-24	ADARB2/ LAMP5	0.994432	0.89152	3.93122
PLCL2	0.212913	7.26545e-76	2.70443e-74	ADARB2/ LAMP5	0.824332	0.712923	1.07881
PRDM2	0.212866	2.06458e-90	8.8094e-89	ADARB2/ LAMP5	0.774499	0.644563	0.86482
RERG	0.212771	1.05058e-55	3.23846e-54	ADARB2/ LAMP5	0.734688	0.501778	0.962789
EPN2	0.21109	3.50689e-88	1.45203e-86	ADARB2/ LAMP5	0.71186	0.565912	0.742096
GABRA1	0.210634	2.58829e-66	8.84875e-65	ADARB2/ LAMP5	0.818207	0.697779	1.05621
PTPRS	0.21014	2.98264e-70	1.06304e-68	ADARB2/ LAMP5	0.865535	0.76731	1.17109
CDK17	0.209798	5.67078e-103	2.65253e-101	ADARB2/ LAMP5	0.628898	0.455759	0.579924
ANKRD26	0.209404	6.9302e-76	2.5825e-74	ADARB2/ LAMP5	0.884465	0.818307	1.30172
PRICKLE2	0.208948	6.41813e-54	1.9392e-52	ADARB2/ LAMP5	0.885022	0.793206	1.44699
ARMC9	0.208731	2.67877e-88	1.11189e-86	ADARB2/ LAMP5	0.638641	0.477137	0.639467
PREX2	0.207872	5.50723e-64	1.85257e-62	ADARB2/ LAMP5	0.540367	0.38309	0.631387
POLA1	0.206722	1.82728e-81	7.08477e-80	ADARB2/ LAMP5	0.630011	0.473246	0.655764
KALRN	0.205334	8.63301e-59	2.76273e-57	ADARB2/ LAMP5	0.96353	0.933021	2.03722
RNF130	0.204906	1.27398e-67	4.42307e-66	ADARB2/ LAMP5	0.856347	0.77028	1.19014
RERE	0.20461	2.35525e-98	1.066e-96	ADARB2/ LAMP5	0.958519	0.932184	1.92802
SPOPL	0.204345	3.53932e-89	1.47639e-87	ADARB2/ LAMP5	0.577116	0.417102	0.55154
MOB3B	0.204315	7.51311e-78	2.85039e-76	ADARB2/ LAMP5	0.617483	0.434046	0.657931
LRRC8B	0.204175	2.75211e-64	9.27641e-63	ADARB2/ LAMP5	0.832962	0.755345	1.174
ARHGAP42	0.20404	3.50507e-74	1.29179e-72	ADARB2/ LAMP5	0.480791	0.2949	0.515729
TMOD2	0.203183	1.27897e-83	5.05826e-82	ADARB2/ LAMP5	0.770601	0.666611	0.864138
LIN7A	0.202956	4.74051e-50	1.34849e-48	ADARB2/ LAMP5	0.433185	0.320838	0.499278
ZNF609	0.201931	4.70833e-70	1.67453e-68	ADARB2/ LAMP5	0.805958	0.698908	0.993206
ANK3	0.201886	3.45479e-138	1.95721e-136	ADARB2/ LAMP5	0.986637	0.98268	2.64878
WSB1	0.201831	1.28546e-63	4.30259e-62	ADARB2/ LAMP5	0.824053	0.7484	1.14693
VPS41	0.201652	1.71255e-88	7.12598e-87	ADARB2/ LAMP5	0.688753	0.555244	0.703193
AC016717.2	0.201507	5.71047e-135	3.18554e-133	ADARB2/ LAMP5	0.363864	0.115718	0.278726
CABP1	0.201295	7.53078e-100	3.43629e-98	ADARB2/ LAMP5	0.605234	0.430113	0.536292
SLC39A11	0.201081	1.84198e-84	7.35431e-83	ADARB2/ LAMP5	0.408408	0.222273	0.378577
BTBD9	0.200775	3.68709e-55	1.12929e-53	ADARB2/ LAMP5	0.871102	0.791323	1.32588
AP002989.1	0.200507	4.84944e-97	2.16565e-95	ADARB2/ LAMP5	0.242205	0.0265239	0.224355
SYT1	0.200409	5.98525e-83	2.35051e-81	ADARB2/ LAMP5	0.979677	0.978036	3.25246
ARL4C	0.200357	2.49493e-67	8.6352e-66	ADARB2/ LAMP5	0.696548	0.566665	0.782924
PHACTR2	0.199763	1.50044e-73	5.49963e-72	ADARB2/ LAMP5	0.635301	0.440154	0.715978
PGAP1	0.199442	6.2015e-77	2.32646e-75	ADARB2/ LAMP5	0.683185	0.554282	0.725229
ABR	0.198658	2.86168e-70	1.02101e-68	ADARB2/ LAMP5	0.782294	0.660294	0.894319
RGMB	0.198421	4.94616e-128	2.66267e-126	ADARB2/ LAMP5	0.42706	0.190478	0.331883
KIAA1324L	0.198252	2.04337e-62	6.7651e-61	ADARB2/ LAMP5	0.717706	0.599674	0.834809
CDR2	0.198058	8.65243e-62	2.85335e-60	ADARB2/ LAMP5	0.777283	0.635987	0.943634
GABPB2	0.19798	3.57778e-90	1.52081e-88	ADARB2/ LAMP5	0.538976	0.352968	0.494132
HSP90AA1	0.197912	6.53014e-211	5.4076e-209	ADARB2/ LAMP5	0.795657	0.742166	0.27792
UBAC2	0.19757	1.7523e-72	6.35336e-71	ADARB2/ LAMP5	0.744989	0.623813	0.854796
CALM1	0.196676	1.0593e-57	3.34841e-56	ADARB2/ LAMP5	0.877784	0.85278	1.10221
AC008700.1	0.195808	1.07139e-89	4.5198e-88	ADARB2/ LAMP5	0.25529	0.0490315	0.237557
TRPC5	0.195426	1.14217e-77	4.32347e-76	ADARB2/ LAMP5	0.526726	0.317617	0.549071
FEZ2	0.195188	1.23776e-103	5.814e-102	ADARB2/ LAMP5	0.548163	0.347571	0.458366
IL1RAPL2	0.195098	5.35218e-52	1.57319e-50	ADARB2/ LAMP5	0.449053	0.25432	0.724614
USP31	0.19431	1.34616e-86	5.47907e-85	ADARB2/ LAMP5	0.542595	0.376271	0.486522
KIDINS220	0.193782	1.22306e-72	4.4441e-71	ADARB2/ LAMP5	0.845212	0.773459	1.12252
CACNG8	0.193525	1.85317e-71	6.65437e-70	ADARB2/ LAMP5	0.727728	0.597666	0.790021
SSTR2	0.192965	1.90375e-114	9.5581e-113	ADARB2/ LAMP5	0.304287	0.0758064	0.238836
KCNQ3	0.192482	2.01686e-45	5.36411e-44	ADARB2/ LAMP5	0.96186	0.934402	2.19276
SPATA6L	0.192252	4.97595e-84	1.97964e-82	ADARB2/ LAMP5	0.586024	0.402878	0.564599
CYP3A5	0.191651	8.11859e-109	3.94039e-107	ADARB2/ LAMP5	0.319878	0.0972263	0.256941
ITGB5	0.190667	1.06701e-86	4.34816e-85	ADARB2/ LAMP5	0.33853	0.136008	0.31939
NR2F1	0.190389	4.2011e-85	1.69143e-83	ADARB2/ LAMP5	0.548719	0.366188	0.504198
CPD	0.190012	1.114e-92	4.8521e-91	ADARB2/ LAMP5	0.584911	0.410116	0.516557
AKAP11	0.189713	6.66814e-83	2.61563e-81	ADARB2/ LAMP5	0.721325	0.608334	0.728775
KCTD1	0.189423	4.46101e-67	1.54241e-65	ADARB2/ LAMP5	0.622773	0.472158	0.652011
AQR	0.18878	8.8479e-84	3.51589e-82	ADARB2/ LAMP5	0.577116	0.420282	0.523342
DTWD1	0.186261	3.13846e-74	1.15795e-72	ADARB2/ LAMP5	0.613029	0.473957	0.597084
CAMK1D	0.186118	2.40302e-35	5.46389e-34	ADARB2/ LAMP5	0.874165	0.749822	1.28621
EIF2AK3	0.184019	2.92042e-84	1.16463e-82	ADARB2/ LAMP5	0.482461	0.305359	0.420497
HSD17B12	0.183597	8.40876e-57	2.63563e-55	ADARB2/ LAMP5	0.764198	0.657742	0.930242
DCLK2	0.183528	3.94694e-53	1.17769e-51	ADARB2/ LAMP5	0.841871	0.754884	1.14506
FUT9	0.183332	3.243e-46	8.74307e-45	ADARB2/ LAMP5	0.844376	0.774589	1.25484
SLITRK5	0.18234	1.40849e-82	5.5056e-81	ADARB2/ LAMP5	0.615256	0.451784	0.570683
CRTAC1	0.182038	2.22466e-82	8.67565e-81	ADARB2/ LAMP5	0.572661	0.358951	0.537101
DISP3	0.180624	9.85554e-112	4.86797e-110	ADARB2/ LAMP5	0.355512	0.126804	0.273813
PGRMC1	0.180617	2.96193e-86	1.20117e-84	ADARB2/ LAMP5	0.503619	0.351588	0.404992
SORCS3	0.180466	7.64103e-29	1.51636e-27	ADARB2/ LAMP5	0.664532	0.561268	1.13146
AC022558.2	0.180355	5.23367e-85	2.10464e-83	ADARB2/ LAMP5	0.334633	0.14174	0.281643
HDDC2	0.180309	4.09699e-98	1.84436e-96	ADARB2/ LAMP5	0.384187	0.186085	0.295433
ZNF273	0.178769	1.65302e-71	5.94839e-70	ADARB2/ LAMP5	0.591314	0.435301	0.561899
AGPAT4	0.178767	2.46538e-51	7.14639e-50	ADARB2/ LAMP5	0.805958	0.693804	1.01063
CACNA1I	0.17775	3.34897e-100	1.5323e-98	ADARB2/ LAMP5	0.372216	0.157972	0.296191
AC138904.3	0.177036	3.54907e-105	1.68596e-103	ADARB2/ LAMP5	0.287027	0.0645526	0.220863
CAMKV	0.17617	1.39421e-112	6.94782e-111	ADARB2/ LAMP5	0.417038	0.211856	0.283868
SLC6A1-AS1	0.176096	1.22584e-81	4.75836e-80	ADARB2/ LAMP5	0.344376	0.156926	0.288669
CHCHD6	0.1758	1.78907e-69	6.33599e-68	ADARB2/ LAMP5	0.625835	0.489939	0.608609
LINC00461	0.17578	6.46193e-43	1.65942e-41	ADARB2/ LAMP5	0.887806	0.822114	1.40549
CERS6	0.175335	8.87432e-56	2.73806e-54	ADARB2/ LAMP5	0.913697	0.86508	1.51817
MIR137HG	0.175099	2.65748e-47	7.26971e-46	ADARB2/ LAMP5	0.524777	0.389951	0.59487
RALGAPA2	0.174459	1.19936e-51	3.5008e-50	ADARB2/ LAMP5	0.77951	0.668493	0.938288
AF279873.3	0.17445	1.26059e-55	3.87869e-54	ADARB2/ LAMP5	0.33853	0.180563	0.352699
ASTN1	0.174433	9.1175e-63	3.03657e-61	ADARB2/ LAMP5	0.917873	0.883571	1.59903
SREBF2	0.174394	1.43756e-54	4.383e-53	ADARB2/ LAMP5	0.717149	0.601096	0.783881
MED12L	0.17395	2.29063e-55	7.03508e-54	ADARB2/ LAMP5	0.73441	0.61076	0.820013
PXK	0.173121	1.12226e-67	3.90033e-66	ADARB2/ LAMP5	0.652561	0.522529	0.627086
AC004784.1	0.172881	1.84079e-72	6.66699e-71	ADARB2/ LAMP5	0.307906	0.124169	0.283188
NMNAT3	0.172415	1.84929e-57	5.83458e-56	ADARB2/ LAMP5	0.553731	0.410241	0.562143
APLP2	0.172353	2.15943e-71	7.74578e-70	ADARB2/ LAMP5	0.707962	0.606367	0.679546
ANO6	0.171957	7.31164e-74	2.68585e-72	ADARB2/ LAMP5	0.462973	0.28896	0.408412
TCIM	0.171855	2.24713e-65	7.61256e-64	ADARB2/ LAMP5	0.317372	0.148726	0.288041
NNMT	0.171413	6.22291e-79	2.37433e-77	ADARB2/ LAMP5	0.301225	0.109233	0.260725
KIRREL3	0.171385	0.000428911	0.00265599	ADARB2/ LAMP5	0.846047	0.690583	1.95023
HPCAL4	0.171245	1.00035e-90	4.2793e-89	ADARB2/ LAMP5	0.4549	0.271681	0.349576
ZFYVE28	0.171079	7.79355e-51	2.24553e-49	ADARB2/ LAMP5	0.754176	0.646572	0.884867
MIRLET7BHG	0.171064	1.54487e-58	4.92508e-57	ADARB2/ LAMP5	0.659243	0.535079	0.675483
MN1	0.171012	9.04501e-101	4.1555e-99	ADARB2/ LAMP5	0.334354	0.11212	0.262396
ADCY9	0.170902	2.86077e-53	8.56647e-52	ADARB2/ LAMP5	0.661748	0.527716	0.704176
PPP1R2	0.170775	1.61236e-73	5.90343e-72	ADARB2/ LAMP5	0.494989	0.336192	0.419582
FMNL3	0.170723	3.57955e-98	1.61359e-96	ADARB2/ LAMP5	0.338808	0.12488	0.261373
AFF2	0.169745	3.23416e-43	8.36939e-42	ADARB2/ LAMP5	0.712416	0.570598	0.856515
VCAN	0.169739	2.43816e-64	8.22648e-63	ADARB2/ LAMP5	0.280345	0.107058	0.267548
CCDC171	0.169737	1.59299e-49	4.50035e-48	ADARB2/ LAMP5	0.698218	0.575744	0.782128
AC116366.3	0.169342	6.20642e-53	1.84695e-51	ADARB2/ LAMP5	0.68235	0.557671	0.74388
SARAF	0.168167	6.17041e-65	2.08612e-63	ADARB2/ LAMP5	0.662584	0.57863	0.609621
SRGAP3	0.167678	4.36231e-48	1.20812e-46	ADARB2/ LAMP5	0.93569	0.893863	1.67855
DNM2	0.167578	9.91412e-66	3.36538e-64	ADARB2/ LAMP5	0.594376	0.443961	0.554175
GCNT2	0.167521	5.391e-87	2.20223e-85	ADARB2/ LAMP5	0.390312	0.18073	0.324391
PTPN11	0.166205	1.88511e-66	6.45791e-65	ADARB2/ LAMP5	0.628619	0.51186	0.584475
AC027312.1	0.166167	1.58457e-78	6.03215e-77	ADARB2/ LAMP5	0.316537	0.12442	0.26588
ITM2C	0.166156	5.37413e-93	2.34684e-91	ADARB2/ LAMP5	0.39588	0.232941	0.229666
DGKH	0.166119	1.69334e-67	5.86688e-66	ADARB2/ LAMP5	0.510579	0.339539	0.472133
WLS	0.166039	5.10767e-44	1.33412e-42	ADARB2/ LAMP5	0.708519	0.517968	0.86864
ZNF577	0.165628	1.85158e-76	6.93061e-75	ADARB2/ LAMP5	0.488307	0.306531	0.414434
ST5	0.165451	7.46522e-52	2.18854e-50	ADARB2/ LAMP5	0.603842	0.456554	0.6557
FOXP1	0.164474	2.93556e-44	7.69763e-43	ADARB2/ LAMP5	0.761136	0.661925	0.90481
SRM	0.164377	7.9352e-90	3.35177e-88	ADARB2/ LAMP5	0.378898	0.187759	0.27876
AC087457.1	0.16414	1.85322e-66	6.35515e-65	ADARB2/ LAMP5	0.496381	0.330377	0.44182
DIP2B	0.163563	3.20039e-49	8.99703e-48	ADARB2/ LAMP5	0.823497	0.745011	1.04153
LYRM2	0.163245	7.66036e-59	2.45615e-57	ADARB2/ LAMP5	0.496659	0.353596	0.454923
TXNDC16	0.16316	9.0963e-48	2.50469e-46	ADARB2/ LAMP5	0.744432	0.630046	0.843521
COL18A1	0.16277	3.50399e-98	1.58165e-96	ADARB2/ LAMP5	0.309298	0.0940049	0.229251
RASAL2	0.161875	7.84334e-34	1.72832e-32	ADARB2/ LAMP5	0.925668	0.878425	1.67262
UNC13A	0.161071	6.69104e-56	2.07015e-54	ADARB2/ LAMP5	0.681236	0.569259	0.683359
EXOSC10	0.161042	1.29097e-66	4.44524e-65	ADARB2/ LAMP5	0.479677	0.32657	0.409968
ST3GAL1	0.161016	1.33307e-46	3.61135e-45	ADARB2/ LAMP5	0.412862	0.28373	0.405086
CACNG3	0.161008	5.32377e-41	1.3216e-39	ADARB2/ LAMP5	0.677617	0.550851	0.804191
HSP90AB1	0.160859	9.36216e-81	3.61321e-79	ADARB2/ LAMP5	0.735523	0.693469	0.316311
NPNT	0.160492	1.47266e-51	4.28361e-50	ADARB2/ LAMP5	0.261693	0.107602	0.269108
CAB39L	0.160486	1.76329e-66	6.05293e-65	ADARB2/ LAMP5	0.477171	0.320671	0.407824
MEF2C-AS1	0.1603	8.15346e-30	1.66333e-28	ADARB2/ LAMP5	0.868875	0.808309	1.43923
AKAP6	0.160239	4.16241e-83	1.64041e-81	ADARB2/ LAMP5	0.973831	0.968832	2.29439
AC132803.1	0.1598	5.28739e-94	2.32105e-92	ADARB2/ LAMP5	0.249722	0.0375267	0.18738
SBF2	0.15967	4.84503e-54	1.46654e-52	ADARB2/ LAMP5	0.93402	0.899887	1.65616
NR3C2	0.159442	7.47177e-29	1.48365e-27	ADARB2/ LAMP5	0.894766	0.808769	1.47184
EIF4E3	0.158986	1.10232e-64	3.72301e-63	ADARB2/ LAMP5	0.550668	0.396143	0.487372
EFR3B	0.158694	1.91024e-44	5.02082e-43	ADARB2/ LAMP5	0.724666	0.602686	0.802629
IGF2R	0.158449	2.15438e-63	7.19657e-62	ADARB2/ LAMP5	0.522829	0.370748	0.453719
GNG12	0.158444	1.38043e-89	5.80891e-88	ADARB2/ LAMP5	0.381682	0.159394	0.321672
GSDME	0.158236	7.84681e-73	2.8543e-71	ADARB2/ LAMP5	0.434298	0.263314	0.35142
SERPINE2	0.158099	3.04814e-201	2.39411e-199	ADARB2/ LAMP5	0.371659	0.078191	0.167931
CDO1	0.158079	2.69761e-90	1.14813e-88	ADARB2/ LAMP5	0.344376	0.148057	0.248513
SERINC1	0.157857	1.08969e-65	3.69525e-64	ADARB2/ LAMP5	0.67706	0.593566	0.593454
HPSE2	0.156993	9.85251e-36	2.25706e-34	ADARB2/ LAMP5	0.403396	0.259884	0.571635
SEMA6A-AS1	0.156942	2.02206e-57	6.37368e-56	ADARB2/ LAMP5	0.284521	0.12488	0.254049
KBTBD12	0.156566	4.94699e-67	1.70867e-65	ADARB2/ LAMP5	0.376949	0.202694	0.32213
TIMP3	0.156503	1.81961e-57	5.74633e-56	ADARB2/ LAMP5	0.409243	0.256913	0.364113
PER3	0.156141	1.2203e-47	3.35737e-46	ADARB2/ LAMP5	0.681236	0.567335	0.723382
ZEB1	0.155685	8.23077e-32	1.73394e-30	ADARB2/ LAMP5	0.876949	0.807681	1.34466
RCN2	0.155001	2.20719e-60	7.20084e-59	ADARB2/ LAMP5	0.580457	0.454085	0.503369
DOCK3	0.154382	2.09747e-118	1.07561e-116	ADARB2/ LAMP5	0.982461	0.987324	2.66391
MTR	0.154042	3.10376e-45	8.22227e-44	ADARB2/ LAMP5	0.696826	0.596954	0.756083
PPM1H	0.153794	2.14715e-35	4.89539e-34	ADARB2/ LAMP5	0.822105	0.734594	1.11362
PRKAA2	0.153771	1.51956e-46	4.10992e-45	ADARB2/ LAMP5	0.705457	0.598544	0.752988
GRIN1	0.153752	4.55705e-48	1.26101e-46	ADARB2/ LAMP5	0.819599	0.75091	0.970714
FAIM2	0.153745	1.28163e-61	4.22234e-60	ADARB2/ LAMP5	0.653396	0.544492	0.569715
SCG2	0.153517	1.4672e-55	4.51026e-54	ADARB2/ LAMP5	0.573497	0.431285	0.501461
BAZ2B	0.153393	1.12065e-42	2.86467e-41	ADARB2/ LAMP5	0.770045	0.68414	0.913454
PTEN	0.153362	3.85964e-47	1.05411e-45	ADARB2/ LAMP5	0.760022	0.673346	0.866279
NGEF	0.153303	1.17437e-110	5.78356e-109	ADARB2/ LAMP5	0.381682	0.163285	0.234697
PDP1	0.153223	2.2615e-98	1.02495e-96	ADARB2/ LAMP5	0.359967	0.170523	0.216959
GMDS	0.153078	2.47949e-35	5.63395e-34	ADARB2/ LAMP5	0.80735	0.720663	1.05749
ADGRB1	0.152755	7.20455e-46	1.92684e-44	ADARB2/ LAMP5	0.453508	0.336485	0.416051
ADAM23	0.152699	4.64499e-37	1.08108e-35	ADARB2/ LAMP5	0.820156	0.735473	1.06386
ATP2B4	0.152661	4.238e-48	1.17466e-46	ADARB2/ LAMP5	0.285356	0.146258	0.247192
SCLT1	0.152586	6.73807e-36	1.54888e-34	ADARB2/ LAMP5	0.758352	0.655232	0.932872
TRAPPC9	0.152492	6.0185e-39	1.44902e-37	ADARB2/ LAMP5	0.804844	0.734301	1.05243
RETREG1	0.152419	1.89595e-48	5.28565e-47	ADARB2/ LAMP5	0.649499	0.530812	0.638468
STK38	0.152384	7.52827e-69	2.64935e-67	ADARB2/ LAMP5	0.471047	0.308497	0.381761
AFF3	0.152259	1.01338e-36	2.34877e-35	ADARB2/ LAMP5	0.916759	0.883738	1.64468
TTBK2	0.151049	4.88366e-39	1.17833e-37	ADARB2/ LAMP5	0.8299	0.748902	1.07215
FXYD7	0.150537	3.8106e-87	1.56044e-85	ADARB2/ LAMP5	0.350223	0.156675	0.235607
DPP10	2.77388	0	0	PVALB	0.941261	0.650809	4.40222
PRKG1	1.90578	0	0	PVALB	0.983604	0.343085	2.48462
SLIT2	1.83915	0	0	PVALB	0.965405	0.386466	2.48781
KIAA1217	1.76512	0	0	PVALB	0.999099	0.72668	3.37866
SOX6	1.74631	0	0	PVALB	0.986847	0.378355	2.5806
ZNF804A	1.65913	0	0	PVALB	0.988288	0.58519	2.82078
NXPH1	1.62568	0	0	PVALB	0.997838	0.573661	3.2781
SOX5	1.58886	0	0	PVALB	0.987387	0.589155	2.71962
TMEM132C	1.49404	0	0	PVALB	0.953874	0.369059	2.01888
FAM19A2	1.42823	0	0	PVALB	0.988108	0.67979	2.78309
SPARCL1	1.40248	0	0	PVALB	0.983243	0.54951	1.84505
SLC9A9	1.36352	0	0	PVALB	0.891892	0.333971	1.8131
ERBB4	1.31054	0	0	PVALB	0.998198	0.881385	4.79199
LRRTM4	1.30498	0	0	PVALB	0.997117	0.859102	3.59578
NDST3	1.22848	0	0	PVALB	0.91982	0.324083	1.58661
PLCL1	1.21518	0	0	PVALB	0.87045	0.327455	1.55546
MYO5B	1.21501	0	0	PVALB	0.921622	0.154705	1.42389
MMP16	1.20816	0	0	PVALB	0.967748	0.575439	1.89135
ATRNL1	1.20304	0	0	PVALB	0.998018	0.914012	3.15088
ADAMTS17	1.15634	0	0	PVALB	0.878018	0.31702	1.5951
AC010127.1	1.047	0	0	PVALB	0.926667	0.500387	1.69388
RAPGEF5	1.0458	0	0	PVALB	0.94955	0.457553	1.54394
FMN1	1.04481	0	0	PVALB	0.970631	0.652313	1.96241
CNTNAP3B	1.04475	0	0	PVALB	0.897658	0.301663	1.40231
KHDRBS2	1.03707	0	0	PVALB	0.981261	0.810298	2.51786
KCND2	1.03695	0	0	PVALB	0.989189	0.84092	2.8314
BTBD11	1.03499	0	0	PVALB	0.978739	0.685167	2.12116
DLGAP2	1.0288	0	0	PVALB	0.996757	0.874185	2.76148
SLC24A2	1.02567	0	0	PVALB	0.977477	0.665619	2.10033
MYO16	1.01113	0	0	PVALB	0.921982	0.451811	1.92634
KLF12	0.999236	0	0	PVALB	0.970631	0.659148	1.97463
KCNC2	0.964241	0	0	PVALB	0.995315	0.914969	3.04243
CACNB4	0.956034	0	0	PVALB	0.969369	0.713784	1.90102
SERPINI1	0.955475	0	0	PVALB	0.927027	0.566006	1.40212
ENOX1	0.951523	0	0	PVALB	0.991892	0.809342	2.51323
GRIK3	0.946608	0	0	PVALB	0.932613	0.276145	1.44474
RASGRF2	0.9462	0	0	PVALB	0.978198	0.604511	1.9696
RUNX2	0.940133	0	0	PVALB	0.894595	0.367282	1.32175
ASTN2	0.928219	0	0	PVALB	0.992072	0.814491	2.67085
TENM3	0.925469	0	0	PVALB	0.983964	0.799818	2.5435
TENM2	0.919374	0	0	PVALB	0.986306	0.866302	3.07782
SAMD5	0.916141	0	0	PVALB	0.855495	0.283299	1.29747
FGF12	0.914514	0	0	PVALB	0.999459	0.981864	3.55179
CNTNAP3	0.909132	0	0	PVALB	0.846486	0.173115	1.08755
CEMIP	0.900187	0	0	PVALB	0.775315	0.210344	1.07429
GRIA4	0.897291	0	0	PVALB	0.983784	0.741262	2.55278
EPHA6	0.885283	0	0	PVALB	0.938739	0.844429	2.70953
TRPC4	0.884275	0	0	PVALB	0.889009	0.313329	1.27433
PTPRM	0.871316	0	0	PVALB	0.994955	0.815539	2.57606
DTNA	0.864727	0	0	PVALB	0.99045	0.858555	2.3811
PLXNA4	0.855013	0	0	PVALB	0.963784	0.651401	2.03802
XYLT1	0.845526	0	0	PVALB	0.830631	0.274368	1.133
PPARGC1A	0.837616	0	0	PVALB	0.841261	0.276373	1.09817
ZMAT4	0.827756	0	0	PVALB	0.967027	0.615311	2.13523
FHIT	0.824658	0	0	PVALB	0.952793	0.697471	1.91507
LDB2	0.816387	0	0	PVALB	0.72018	0.390841	1.24214
ETV6	0.811853	0	0	PVALB	0.873874	0.363181	1.20665
ADCY1	0.80847	0	0	PVALB	0.907928	0.493461	1.29237
KCNAB1	0.807976	0	0	PVALB	0.979099	0.832171	2.45842
PAM	0.805062	0	0	PVALB	0.977658	0.792982	2.07844
UNC5D	0.804043	0	0	PVALB	0.963604	0.69902	2.32255
GRM5	0.803465	0	0	PVALB	0.996396	0.81522	2.68396
STXBP5-AS1	0.799633	0	0	PVALB	0.808829	0.309592	1.16487
AL033504.1	0.796346	0	0	PVALB	0.791532	0.239918	1.1029
CUX2	0.796114	0	0	PVALB	0.669189	0.200228	1.09761
NAV3	0.794964	0	0	PVALB	0.995315	0.928776	2.74626
TENM1	0.790048	0	0	PVALB	0.949189	0.601686	1.70615
EYS	0.789719	0	0	PVALB	0.732252	0.297608	1.15203
ESRRG	0.785	0	0	PVALB	0.942703	0.716382	1.85537
SHISA9	0.769523	0	0	PVALB	0.964865	0.654819	2.12239
NEGR1	0.762222	0	0	PVALB	0.985946	0.933151	2.9125
SUPT3H	0.754401	0	0	PVALB	0.976036	0.826156	2.03281
KLHL5	0.752918	0	0	PVALB	0.912432	0.463614	1.30812
SULF1	0.749355	0	0	PVALB	0.613153	0.0465254	0.786569
GHR	0.748282	0	0	PVALB	0.761261	0.240374	1.02212
KCTD8	0.747813	0	0	PVALB	0.942883	0.602552	1.70756
KIF26B	0.747251	0	0	PVALB	0.967928	0.628161	1.82773
MEF2C	0.732233	0	0	PVALB	0.995856	0.934062	2.62864
ANKRD34C-AS1	0.730757	0	0	PVALB	0.82036	0.257462	1.01204
ST8SIA1	0.7307	0	0	PVALB	0.867568	0.431716	1.18652
KCNMB2-AS1	0.73038	0	0	PVALB	0.80973	0.470084	1.5467
RSPO2	0.723809	0	0	PVALB	0.750631	0.165687	0.921369
LRRC4C	0.715157	0	0	PVALB	0.97045	0.862064	2.93162
TRPC5	0.714365	0	0	PVALB	0.797117	0.230576	0.949343
AC090568.2	0.713643	0	0	PVALB	0.779099	0.260014	0.987092
ASIC2	0.712635	3.28298e-235	1.93846e-233	PVALB	0.97045	0.685714	2.31432
DPP10-AS3	0.707753	0	0	PVALB	0.603063	0.0963317	0.820716
FRMD5	0.704502	0	0	PVALB	0.99009	0.887765	2.50054
LINC02389	0.702895	0	0	PVALB	0.849009	0.416131	1.15607
VWC2	0.702867	0	0	PVALB	0.963964	0.721394	1.86524
RBFOX1	0.695377	1.94361e-306	1.52658e-304	PVALB	1	0.974117	4.29505
HS6ST3	0.69531	1.85574e-237	1.11938e-235	PVALB	0.917658	0.636591	2.15644
AGBL4	0.69133	0	0	PVALB	0.993694	0.933652	2.62141
MAGI1	0.687009	0	0	PVALB	0.994054	0.949966	2.65283
DLGAP1	0.681066	0	0	PVALB	1	0.996218	4.16189
GPC6	0.678556	3.74771e-287	2.67997e-285	PVALB	0.625766	0.344179	1.32059
RGS5	0.672261	0	0	PVALB	0.663784	0.0927318	0.730706
SAT1	0.669899	0	0	PVALB	0.808108	0.339121	0.960726
OSBPL10	0.665466	0	0	PVALB	0.889189	0.48781	1.22644
RYR2	0.664639	0	0	PVALB	0.963784	0.829255	2.10119
SLC26A4	0.664428	0	0	PVALB	0.745766	0.168011	0.798022
EPB41	0.664003	0	0	PVALB	0.711712	0.131283	0.770819
FAM78B	0.65773	0	0	PVALB	0.848288	0.424926	1.104
PTCHD4	0.655308	0	0	PVALB	0.954414	0.604602	1.77802
ST8SIA4	0.655019	0	0	PVALB	0.736577	0.167008	0.815603
SDK1	0.650402	2.72024e-279	1.88106e-277	PVALB	0.912613	0.682524	2.09128
RPS6KA2	0.643772	0	0	PVALB	0.991532	0.939029	2.62475
ADAMTS9-AS2	0.638733	0	0	PVALB	0.870991	0.524083	1.60707
PLCXD3	0.638057	0	0	PVALB	0.763243	0.28854	1.04685
FAR2	0.637931	0	0	PVALB	0.923243	0.637457	1.40882
OXR1	0.637419	0	0	PVALB	0.995856	0.929961	2.77073
HCN1	0.633734	0	0	PVALB	0.988108	0.898701	2.39209
OSBPL3	0.625063	0	0	PVALB	0.937117	0.626658	1.49972
ANK1	0.623739	0	0	PVALB	0.925766	0.621372	1.41485
NEAT1	0.622625	0	0	PVALB	0.740541	0.448394	1.25685
ERC2	0.621848	0	0	PVALB	0.985405	0.909592	2.42078
SCN1A	0.615591	0	0	PVALB	0.971892	0.832581	1.93863
SLC4A4	0.61203	0	0	PVALB	0.779279	0.307542	0.911481
TMEM108	0.611877	0	0	PVALB	0.976577	0.868444	2.18014
GRIA3	0.607214	0	0	PVALB	0.969189	0.697517	1.75394
SLC4A10	0.607004	0	0	PVALB	0.988649	0.908772	2.25235
ROR1	0.603521	0	0	PVALB	0.606126	0.15712	0.797797
AC120193.1	0.596742	0	0	PVALB	0.517117	0.0926863	0.673093
CDH18	0.594479	0	0	PVALB	0.887027	0.74108	1.76701
SLC44A5	0.594172	0	0	PVALB	0.983784	0.816997	2.27668
CADPS	0.589847	0	0	PVALB	0.996216	0.956482	2.69828
MAGI2	0.587971	0	0	PVALB	0.999459	0.992618	3.67124
KCNS3	0.585368	0	0	PVALB	0.719099	0.221645	0.800005
AL445623.2	0.576681	0	0	PVALB	0.847207	0.483618	1.12677
SGCZ	0.575381	1.65858e-74	3.38561e-73	PVALB	0.871171	0.659467	2.66217
ZNF385B	0.570671	0	0	PVALB	0.922342	0.665254	1.74299
MIR4435-2HG	0.56946	0	0	PVALB	0.661802	0.164958	0.734681
CAMK1D	0.568458	0	0	PVALB	0.957658	0.717612	1.57812
RASAL2	0.566307	0	0	PVALB	0.98018	0.860424	1.98389
AP000943.3	0.565898	0	0	PVALB	0.76018	0.315881	0.918288
ELAVL2	0.565033	0	0	PVALB	0.935135	0.707587	1.57021
GRM8	0.561213	0	0	PVALB	0.601261	0.272317	0.991324
CPLX1	0.56064	0	0	PVALB	0.794414	0.336159	0.836988
CLEC16A	0.559675	0	0	PVALB	0.913153	0.655776	1.30638
SH3GL2	0.558722	0	0	PVALB	0.853514	0.503851	1.04372
FHOD3	0.557043	0	0	PVALB	0.907207	0.623285	1.40903
IL1RAPL1	0.556426	0	0	PVALB	0.998739	0.972431	3.54962
LRRFIP1	0.554255	0	0	PVALB	0.962883	0.798815	1.66181
TMEM178A	0.554027	0	0	PVALB	0.840721	0.454819	0.989046
OPRD1	0.552711	0	0	PVALB	0.67027	0.100023	0.647442
CNTNAP5	0.551954	9.03655e-300	6.91936e-298	PVALB	0.966847	0.87136	2.59567
ST6GALNAC5	0.551528	6.09461e-263	4.04754e-261	PVALB	0.739099	0.491501	1.38967
FAM19A4	0.550235	0	0	PVALB	0.62955	0.129779	0.711669
UBE2E2	0.550056	0	0	PVALB	0.968108	0.812303	1.7809
DOCK11	0.548024	0	0	PVALB	0.831892	0.42283	1.00132
ZNF385D	0.543252	4.83206e-248	3.01223e-246	PVALB	0.996937	0.92463	3.04858
AC006148.1	0.541136	0	0	PVALB	0.952973	0.787697	1.81506
KIRREL3	0.540769	1.08022e-139	3.90392e-138	PVALB	0.855676	0.674277	2.23284
FAM135B	0.538519	0	0	PVALB	0.931351	0.672044	1.48927
SETBP1	0.52787	0	0	PVALB	0.986306	0.898063	2.21976
PPIP5K2	0.527133	0	0	PVALB	0.900721	0.676008	1.28525
SASH1	0.524332	0	0	PVALB	0.68973	0.209843	0.714496
LDLRAD4	0.523192	0	0	PVALB	0.918739	0.662247	1.56176
LRRTM3	0.523016	1.2431e-295	9.34778e-294	PVALB	0.963784	0.766051	1.9117
ARHGAP20	0.511156	0	0	PVALB	0.845946	0.512554	1.05884
MYO1B	0.507964	0	0	PVALB	0.686306	0.251492	0.757223
GAS2	0.505901	0	0	PVALB	0.758018	0.335748	0.817929
SFXN5	0.504272	0	0	PVALB	0.791171	0.389565	0.841455
SPATS2L	0.500179	0	0	PVALB	0.852973	0.523627	1.10643
PPFIA2	0.499917	0	0	PVALB	0.988649	0.927865	2.31295
MICAL2	0.499911	0	0	PVALB	0.885946	0.567145	1.11915
PLCH1	0.495218	0	0	PVALB	0.714054	0.294509	0.963807
ADARB1	0.494095	0	0	PVALB	0.825946	0.48977	0.963868
LANCL1	0.491756	0	0	PVALB	0.855495	0.575484	1.08167
MIAT	0.490201	0	0	PVALB	0.955856	0.788699	1.60632
ADGRL3	0.488591	0	0	PVALB	0.995135	0.967738	2.82827
HECW1	0.485753	0	0	PVALB	0.926126	0.734199	1.50255
GABRG3	0.485391	1.31057e-204	6.76213e-203	PVALB	0.966306	0.813033	2.25707
TAC1	0.48539	0	0	PVALB	0.589369	0.0834359	0.566685
AFF1	0.478829	0	0	PVALB	0.652973	0.159991	0.595243
ZFPM2	0.475613	0	0	PVALB	0.644324	0.327273	0.891929
TBC1D5	0.473615	0	0	PVALB	0.967928	0.859057	1.80889
IQCJ-SCHIP1	0.472923	1.3478e-155	5.40053e-154	PVALB	0.784685	0.579175	1.59041
SFMBT2	0.470815	0	0	PVALB	0.742703	0.420734	1.01645
SCN9A	0.470456	0	0	PVALB	0.660721	0.285805	0.784988
ANO4	0.469693	1.588715347e-315	1.29326056653e-313	PVALB	0.973874	0.852586	2.09448
LUZP1	0.468493	0	0	PVALB	0.828108	0.490681	0.920738
OPCML	0.466767	0	0	PVALB	0.996577	0.978765	3.325
SH3RF3	0.464578	3.32724e-300	2.55938e-298	PVALB	0.947748	0.726042	1.59849
PDGFC	0.461462	0	0	PVALB	0.544865	0.0827523	0.526491
LINC00894	0.460154	0	0	PVALB	0.715856	0.314012	0.756599
CUX1	0.459938	0	0	PVALB	0.914955	0.661062	1.26993
SYN2	0.457942	0	0	PVALB	0.986126	0.913283	2.23593
SLIT1	0.456894	0	0	PVALB	0.724505	0.246298	0.715895
GAD2	0.456296	2.3394278549283e-310	0	PVALB	0.934054	0.66571	1.45874
RNF144B	0.455778	0	0	PVALB	0.612072	0.0970153	0.533608
SORBS1	0.454284	0	0	PVALB	0.973514	0.863477	1.81304
CNTNAP2	0.452258	0	0	PVALB	1	0.997767	4.73844
TMEM131L	0.450819	0	0	PVALB	0.765045	0.354842	0.78365
XKR4	0.448981	6.87355e-214	3.69431e-212	PVALB	0.995315	0.931921	2.71151
CSMD1	0.448154	1.04156e-157	4.21881e-156	PVALB	0.99982	0.943358	3.82215
ATP2B2	0.446882	0	0	PVALB	0.969369	0.85892	1.71831
CYTH3	0.445988	0	0	PVALB	0.852432	0.531693	1.00125
DPP10-AS1	0.444449	0	0	PVALB	0.512072	0.111552	0.545191
GALNT7	0.444126	0	0	PVALB	0.852432	0.563135	1.09058
SPOCK3	0.441523	2.20975e-104	6.03017e-103	PVALB	0.994234	0.863568	2.51656
KCNMA1	0.43173	0	0	PVALB	0.992432	0.940989	2.41901
NAV1	0.431289	0	0	PVALB	0.90955	0.682023	1.24745
HUNK	0.431075	0	0	PVALB	0.790631	0.409433	0.873928
MIR181A1HG	0.429426	2.7781e-319	2.3005105e-317	PVALB	0.849189	0.500889	1.1122
NCALD	0.429194	1.01339e-235	6.0154e-234	PVALB	0.914234	0.764274	1.71122
SND1	0.428621	0	0	PVALB	0.856577	0.604329	1.06698
LINC00882	0.428494	0	0	PVALB	0.930631	0.759171	1.47435
ADCY8	0.426694	7.95312e-284	5.6154e-282	PVALB	0.87009	0.616769	1.28253
PPP2R2B	0.426458	0	0	PVALB	0.994234	0.954204	2.48778
VSNL1	0.426169	0	0	PVALB	0.892072	0.637457	1.08148
ANKS1A	0.42543	0	0	PVALB	0.897477	0.678606	1.24609
CDH7	0.425062	0	0	PVALB	0.677117	0.302347	0.790868
NIN	0.424586	0	0	PVALB	0.845766	0.500433	0.936253
CTNND2	0.421325	0	0	PVALB	0.998198	0.974208	2.86594
PPARG	0.420846	0	0	PVALB	0.663243	0.253816	0.662326
SRRM4	0.419919	0	0	PVALB	0.962703	0.855138	1.84107
FBLN7	0.416779	0	0	PVALB	0.68018	0.220324	0.611222
AC025809.1	0.413058	0	0	PVALB	0.682342	0.241376	0.657395
TRIO	0.412493	0	0	PVALB	0.983423	0.923901	2.10774
MDGA2	0.412256	0	0	PVALB	0.994595	0.951424	2.71243
UBA6-AS1	0.411812	2.29336e-256	1.4906e-254	PVALB	0.894054	0.706357	1.44818
AC090579.1	0.411489	1.94707e-214	1.05154e-212	PVALB	0.716757	0.485714	1.07194
TRPS1	0.411308	0	0	PVALB	0.752072	0.365596	0.859264
OSBPL6	0.41092	1.95906e-305	1.53512e-303	PVALB	0.95982	0.80319	1.63735
RHOBTB3	0.409194	0	0	PVALB	0.712613	0.290499	0.647437
LUZP2	0.408658	1.5785e-146	5.99544e-145	PVALB	0.671532	0.46334	1.23908
LRFN5	0.40812	4.91449e-215	2.66271e-213	PVALB	0.959279	0.838323	1.94713
DLC1	0.406655	0	0	PVALB	0.817117	0.511779	0.991179
TSHZ3	0.406508	0	0	PVALB	0.714414	0.303258	0.742683
CHCHD3	0.405945	0	0	PVALB	0.891532	0.680201	1.19656
RARB	0.405606	0	3.4874e-307	PVALB	0.678559	0.355844	0.855473
AF117829.1	0.403466	0	0	PVALB	0.763063	0.416724	0.824835
TRIM9	0.403219	2.60232e-242	1.59847e-240	PVALB	0.976757	0.851037	1.85143
HTR4	0.403121	0	0	PVALB	0.494414	0.103532	0.50964
ELL2	0.401955	0	0	PVALB	0.694054	0.294327	0.686167
PCDH7	0.400293	2.0427e-126	6.69025e-125	PVALB	0.82955	0.662338	1.68179
SPAG16	0.397419	4.20291e-259	2.75307e-257	PVALB	0.889009	0.716108	1.40753
TAOK3	0.396252	0	0	PVALB	0.899279	0.693643	1.19021
PKD2	0.395225	0	0	PVALB	0.882703	0.6509	1.12246
WIPF3	0.394696	0	0	PVALB	0.662523	0.217043	0.578455
LPP	0.393258	1.98019e-291	1.45321e-289	PVALB	0.872432	0.62684	1.18808
ST6GALNAC3	0.391571	2.38854e-292	1.77621e-290	PVALB	0.738919	0.448986	0.929925
TSPAN9	0.390836	0	0	PVALB	0.717297	0.359581	0.723187
DLGAP1-AS5	0.390106	3.94001e-256	2.55097e-254	PVALB	0.606486	0.353885	0.768803
COG5	0.390084	0	0	PVALB	0.92036	0.738756	1.32943
PDE3B	0.389219	2.80891e-277	1.93043e-275	PVALB	0.884685	0.642379	1.20797
IL1RAP	0.387585	0	0	PVALB	0.643423	0.2653	0.651132
PHACTR2	0.38739	0	0	PVALB	0.740901	0.396036	0.851506
SHTN1	0.385697	5.14992e-290	3.74659e-288	PVALB	0.927027	0.757075	1.40355
EPB41L3	0.383502	4.37787e-293	3.26278e-291	PVALB	0.926486	0.750513	1.40208
MAN1C1	0.382983	0	0	PVALB	0.781802	0.47054	0.842968
NQO2	0.380419	0	0	PVALB	0.791712	0.47733	0.822387
SYT1	0.380002	7.0918e-154	2.81473e-152	PVALB	0.999459	0.972887	3.38153
CACNA1A	0.379909	9.03176e-237	5.42844e-235	PVALB	0.988649	0.916382	2.17103
NTRK2	0.377923	0	0	PVALB	0.994955	0.96391	2.63441
CELF2	0.375897	5.30854e-319	4.3636807e-317	PVALB	0.984865	0.926726	2.12499
SATB1	0.375894	0	0	PVALB	0.656577	0.211347	0.539408
PRKCA	0.374644	1.47743e-150	5.74825e-149	PVALB	0.952432	0.783459	1.76485
SIPA1L1	0.373786	3.80583e-256	2.46886e-254	PVALB	0.981261	0.892914	2.02024
ME3	0.373661	3.84445e-299	2.9237e-297	PVALB	0.91009	0.71506	1.2876
PTPRG	0.373431	8.06578e-222	4.49352e-220	PVALB	0.967027	0.901162	2.18277
STXBP5	0.373258	0	0	PVALB	0.946306	0.814172	1.49882
CRTAC1	0.373135	0	0	PVALB	0.671712	0.314833	0.676661
FAM155A	0.371941	0	0	PVALB	0.998739	0.989519	3.37084
DLG1	0.371839	0	0	PVALB	0.853333	0.578947	0.994694
DNM3	0.371515	3.1974e-319	2.634752e-317	PVALB	0.987568	0.925951	2.14731
CLIP4	0.370041	0	0	PVALB	0.853514	0.611164	1.01262
CAMK2D	0.370003	1.19607e-279	8.30513e-278	PVALB	0.888288	0.643609	1.18569
CFAP161	0.369483	2.888282331904e-312	2.33414970716616e-310	PVALB	0.77982	0.49059	0.899407
GOLIM4	0.368852	0	0	PVALB	0.647568	0.205696	0.585784
PTPN13	0.36767	0	0	PVALB	0.611532	0.234313	0.591605
NCK2	0.367123	0	0	PVALB	0.718378	0.355206	0.680383
GAD1	0.367078	2.70265e-273	1.83485e-271	PVALB	0.944505	0.805559	1.52788
NWD2	0.366214	0	0	PVALB	0.461802	0.0951925	0.438655
FAM208B	0.36531	0	0	PVALB	0.843964	0.580087	0.945647
KHDRBS3	0.364161	7.49218e-281	5.23485e-279	PVALB	0.853153	0.601549	1.0833
ATG5	0.3637	0	0	PVALB	0.785946	0.483254	0.818206
GNAL	0.363453	1.07385e-253	6.91261e-252	PVALB	0.857477	0.615357	1.13751
AHCYL2	0.362326	0	0	PVALB	0.818198	0.540715	0.925702
NLK	0.362154	0	0	PVALB	0.821802	0.546229	0.880142
GPC5	0.360182	9.14916e-100	2.38789e-98	PVALB	0.338018	0.178264	0.528634
PLOD2	0.358864	0	0	PVALB	0.588829	0.150422	0.483748
GABRB2	0.357338	1.94451e-179	8.97044e-178	PVALB	0.985405	0.902028	2.29033
WDPCP	0.35674	4.17414e-260	2.73957e-258	PVALB	0.923063	0.769013	1.41373
DLGAP1-AS4	0.356554	4.27522e-243	2.63087e-241	PVALB	0.607928	0.35548	0.71702
PRKAG2	0.35655	0	0	PVALB	0.789009	0.496468	0.842506
NCOA2	0.35628	3.05488e-296	2.30235e-294	PVALB	0.949009	0.838779	1.61514
LHX6	0.355287	0	0	PVALB	0.636216	0.170517	0.526639
SIDT1	0.355142	0	0	PVALB	0.772613	0.403509	0.809547
FSTL4	0.355084	0	0	PVALB	0.636036	0.263659	0.611848
MROH1	0.35492	0	0	PVALB	0.805405	0.518751	0.846885
TEAD1	0.354207	2.90123e-289	2.10154e-287	PVALB	0.796216	0.514605	0.925388
BACH2	0.353327	3.09381e-208	1.61369e-206	PVALB	0.915495	0.724675	1.3864
EVL	0.352729	3.66645e-299	2.79467e-297	PVALB	0.918739	0.736204	1.25868
MIR124-2HG	0.350444	2.15009e-287	1.54081e-285	PVALB	0.866306	0.649032	1.09138
ALK	0.350335	1.79934e-128	6.01057e-127	PVALB	0.887027	0.552335	1.42304
MT-CO2	0.348969	9.03124e-257	5.88136e-255	PVALB	0.938739	0.891729	0.779548
CTNNAL1	0.348013	0	0	PVALB	0.658198	0.272408	0.567962
CDK6	0.347276	0	0	PVALB	0.604505	0.233493	0.576351
TDRD3	0.346908	7.86e-322	6.546e-320	PVALB	0.806667	0.540624	0.897451
TTN-AS1	0.346312	7.50686e-204	3.84962e-202	PVALB	0.744685	0.527728	1.00747
DOK6	0.346038	1.17317e-169	5.10982e-168	PVALB	0.912252	0.76473	1.54779
NHS	0.345934	1.5284e-212	8.17535e-211	PVALB	0.933514	0.79435	1.56684
MYH10	0.345222	0	0	PVALB	0.873333	0.666667	1.05939
STXBP6	0.344132	7.13892e-272	4.82712e-270	PVALB	0.736216	0.350103	0.874603
JARID2	0.343701	6.92805e-303	5.40356e-301	PVALB	0.841802	0.583094	0.968499
LRP8	0.343093	3.73218e-298	2.8319e-296	PVALB	0.75009	0.472454	0.843771
EDIL3	0.343014	8.07634e-184	3.78302e-182	PVALB	0.840901	0.529688	1.17709
CALN1	0.341365	3.74049e-115	1.12813e-113	PVALB	0.814775	0.570517	1.37815
MEF2A	0.339797	7.09975e-294	5.30315e-292	PVALB	0.896757	0.712053	1.16712
DCLK1	0.33873	5.08265e-217	2.78988e-215	PVALB	0.983784	0.912919	2.15257
COL4A2	0.337876	0	0	PVALB	0.634775	0.248439	0.600009
ST7	0.33667	1.85592e-252	1.1856e-250	PVALB	0.90973	0.740488	1.27849
GAB2	0.336588	1.63804e-244	1.01359e-242	PVALB	0.844865	0.606243	1.05348
DENND1B	0.33584	1.99686e-296	1.50835e-294	PVALB	0.822523	0.566689	0.934259
CACNA2D2	0.335337	0	0	PVALB	0.634054	0.245386	0.53442
DECR1	0.332706	0	0	PVALB	0.655495	0.290362	0.585357
LRCH1	0.331679	1.76906e-301	1.3734e-299	PVALB	0.81982	0.555707	0.909321
FASTKD1	0.331211	0	0	PVALB	0.735856	0.41882	0.698147
MIR34AHG	0.330663	0	0	PVALB	0.520721	0.138027	0.436733
VAV3	0.330627	0	0	PVALB	0.492793	0.138984	0.469642
EFR3B	0.329752	3.04899e-283	2.14826e-281	PVALB	0.823423	0.566826	0.927856
CBLB	0.329035	6.74451e-292	4.97137e-290	PVALB	0.76	0.466211	0.809169
KCNC1	0.326525	1.08437e-275	7.42198e-274	PVALB	0.847027	0.611301	0.987506
MANBA	0.3265	9.18922e-308	7.25148e-306	PVALB	0.738198	0.454591	0.759321
GRK3	0.326112	3.83151e-148	1.47026e-146	PVALB	0.956577	0.808339	1.65928
FAM81A	0.325938	0	0	PVALB	0.739099	0.412349	0.703104
KCNH1	0.325439	1.4303e-236	8.56596e-235	PVALB	0.732432	0.459376	0.844538
C9orf3	0.324367	5.97837e-240	3.63888e-238	PVALB	0.923423	0.780633	1.37917
NF1	0.323654	4.39265e-269	2.9642e-267	PVALB	0.972252	0.887127	1.78207
SORBS2	0.32341	1.40175e-190	6.80346e-189	PVALB	0.927568	0.780588	1.46687
GRIP1	0.323404	7.85579e-105	2.1578e-103	PVALB	0.998919	0.982046	3.48597
MAST4	0.322756	2.73241e-174	1.22023e-172	PVALB	0.95964	0.862064	1.80262
CHD6	0.32182	2.97985e-275	2.0354e-273	PVALB	0.895135	0.717293	1.15763
SCN8A	0.321579	1.1097e-266	7.47329e-265	PVALB	0.935315	0.810025	1.43424
ITPR1	0.321295	4.31043e-222	2.40939e-220	PVALB	0.771712	0.517977	0.945133
KANSL1L	0.321148	6.09836e-254	3.93321e-252	PVALB	0.835676	0.601914	0.975509
SLC4A8	0.321008	1.20703e-288	8.70566e-287	PVALB	0.813874	0.562497	0.895255
TRERF1	0.320728	2.64522e-227	1.5062e-225	PVALB	0.869369	0.67054	1.1284
HIVEP2	0.320586	3.61206e-227	2.05324e-225	PVALB	0.922342	0.783368	1.39388
U91319.1	0.318861	4.6436e-239	2.81622e-237	PVALB	0.725405	0.409979	0.816783
MAN1A2	0.318694	3.02242e-204	1.55469e-202	PVALB	0.925225	0.771292	1.36082
STK39	0.317134	3.77795e-253	2.41803e-251	PVALB	0.812973	0.593028	0.949994
ARFGEF2	0.316571	1.23507e-300	9.52223e-299	PVALB	0.804865	0.557712	0.855294
PAK5	0.316425	6.80594e-179	3.11402e-177	PVALB	0.909009	0.714833	1.29048
VPS13D	0.31569	2.1313e-257	1.39065e-255	PVALB	0.881982	0.69943	1.1188
SLC36A1	0.314616	0	0	PVALB	0.582523	0.184826	0.456245
ARHGAP26	0.314473	8.73957e-159	3.58761e-157	PVALB	0.948288	0.792253	1.51278
EFNA5	0.31404	4.56882e-136	1.60955e-134	PVALB	0.812613	0.621964	1.22699
ADGRB3	0.313602	0	0	PVALB	0.99964	0.99362	3.57037
DPP6	0.313564	4.1488e-12	2.41525e-11	PVALB	0.980721	0.850763	2.53009
SLC4A7	0.313539	1.13648e-262	7.53265e-261	PVALB	0.796216	0.524584	0.855742
AC008105.3	0.313095	0	0	PVALB	0.593333	0.218364	0.491095
PACRG	0.312539	2.0409e-140	7.40775e-139	PVALB	0.893694	0.711278	1.38473
CHN1	0.312527	0	0	PVALB	0.729009	0.486671	0.498698
MT-ATP6	0.310819	1.7431e-158	7.12061e-157	PVALB	0.941441	0.893188	0.966902
ZNF124	0.310093	0	0	PVALB	0.563063	0.202005	0.493269
TBC1D4	0.309745	3.36523e-216	1.83219e-214	PVALB	0.83009	0.598906	1.00778
ZNF827	0.309272	3.351e-320	2.781496e-318	PVALB	0.704144	0.378674	0.664184
HS6ST2	0.308791	4.67453e-292	3.45318e-290	PVALB	0.566306	0.244065	0.557426
AUH	0.308673	5.37814e-244	3.31566e-242	PVALB	0.845225	0.635179	1.00956
AC024901.1	0.308612	1.10258e-190	5.35919e-189	PVALB	0.698919	0.461062	0.853497
TTBK2	0.308388	2.87066e-235	1.69799e-233	PVALB	0.896757	0.724766	1.18697
SNRPN	0.308348	6.54903e-232	3.81322e-230	PVALB	0.981441	0.917567	1.9786
UTRN	0.304755	2.53156e-179	1.16625e-177	PVALB	0.647748	0.370927	0.823506
AAK1	0.304611	4.90106e-245	3.0383e-243	PVALB	0.976937	0.900797	1.82636
ACSL6	0.304533	1.434443e-317	1.17337423e-315	PVALB	0.783604	0.509136	0.752689
CDKL5	0.304146	8.18064e-229	4.68995e-227	PVALB	0.853153	0.659604	1.01992
PCCA	0.304092	3.50493e-213	1.87777e-211	PVALB	0.875676	0.691501	1.14368
SPIN1	0.302916	1.78126e-233	1.04441e-231	PVALB	0.901622	0.727956	1.17453
JAZF1	0.302243	2.30766e-178	1.05155e-176	PVALB	0.935135	0.810617	1.51629
SPTB	0.30154	0	0	PVALB	0.678198	0.34231	0.593951
ZPBP	0.301373	6.98513e-232	4.06009e-230	PVALB	0.535135	0.264297	0.556461
SACS	0.298269	7.36371e-249	4.60754e-247	PVALB	0.831532	0.609205	0.927311
DNAJC21	0.298129	0	0	PVALB	0.593874	0.240009	0.465741
KCNT1	0.297602	8.66921e-289	6.26612e-287	PVALB	0.778018	0.48216	0.764379
ACYP2	0.297525	8.58851e-185	4.05121e-183	PVALB	0.88	0.710868	1.1958
SESN3	0.297429	2.00933e-249	1.26196e-247	PVALB	0.794595	0.550604	0.847106
BEND6	0.295479	1.09851e-236	6.59068e-235	PVALB	0.8	0.553292	0.871847
ATG7	0.295331	2.14427e-185	1.01574e-183	PVALB	0.906847	0.737981	1.25216
TTLL7	0.29384	3.28184e-210	1.73061e-208	PVALB	0.932613	0.795352	1.33808
LINC02231	0.293444	2.12516e-279	1.4726e-277	PVALB	0.451351	0.148553	0.418274
ANKRD17	0.293022	5.14171e-220	2.84559e-218	PVALB	0.944505	0.838004	1.51176
PLCE1	0.292556	8.20376e-192	4.00492e-190	PVALB	0.548108	0.268398	0.659106
HGF	0.291336	0	0	PVALB	0.384505	0.0285714	0.310788
MAPK10	0.291281	9.19952e-238	5.55916e-236	PVALB	0.991171	0.956892	2.31427
KCNH7	0.291127	5.17305e-63	9.17471e-62	PVALB	0.925766	0.701435	1.61319
FAM3C	0.29067	0	0	PVALB	0.709369	0.41604	0.617413
CCDC146	0.289595	1.02284859299564e-310	0	PVALB	0.595135	0.272408	0.532096
DAPK1	0.288266	3.03343e-145	1.13671e-143	PVALB	0.901081	0.731146	1.32772
EXOC4	0.287906	1.00705e-178	4.60142e-177	PVALB	0.945225	0.839143	1.56751
ITSN1	0.287843	5.10999e-198	2.54271e-196	PVALB	0.926126	0.782684	1.31117
AEBP2	0.286688	6.54824e-153	2.58675e-151	PVALB	0.941441	0.836227	1.58202
AC027288.3	0.286587	7.05655e-128	2.34319e-126	PVALB	0.703784	0.498337	0.964895
OGA	0.286124	1.15383e-230	6.64901e-229	PVALB	0.874595	0.686671	1.03068
SLC35F3	0.28597	4.41427e-162	1.84366e-160	PVALB	0.886306	0.661198	1.21096
HSPA12A	0.285446	1.51424e-186	7.20347e-185	PVALB	0.925766	0.79836	1.38302
NCEH1	0.285035	0	0	PVALB	0.673874	0.364183	0.580679
EPRS	0.284351	0	0	PVALB	0.698739	0.396218	0.571799
CAPS2	0.283476	2.65103e-291	1.94127e-289	PVALB	0.684685	0.379995	0.620834
C3orf58	0.282965	0	0	PVALB	0.546667	0.186421	0.442913
NNT	0.281908	1.15665e-249	7.27801e-248	PVALB	0.784685	0.544133	0.800767
SYBU	0.279898	2.17387e-216	1.18741e-214	PVALB	0.801982	0.536933	0.851739
TTC39B	0.279712	5.44882e-226	3.08166e-224	PVALB	0.783243	0.503987	0.804301
FGFR2	0.278586	3.12723e-291	2.28499e-289	PVALB	0.431532	0.128184	0.367688
MITF	0.277635	6.22937e-231	3.60208e-229	PVALB	0.662703	0.368467	0.680941
CDH9	0.27757	3.64131e-65	6.66243e-64	PVALB	0.878018	0.664798	1.5812
MDH1	0.277541	0	0	PVALB	0.715135	0.445842	0.437717
TSC22D1	0.277202	1.25195e-182	5.82358e-181	PVALB	0.932793	0.806288	1.36082
ZFYVE16	0.27676	6.50076e-201	3.27853e-199	PVALB	0.852793	0.6401	0.971927
AC016831.7	0.275926	2.62558e-195	1.29495e-193	PVALB	0.986847	0.937252	2.12557
DNM1	0.274993	3.15484e-240	1.92376e-238	PVALB	0.924505	0.78797	1.16894
ZNF718	0.274243	1.50139e-266	1.00909e-264	PVALB	0.712432	0.432809	0.657643
TRPM2	0.273758	3.45492e-279	2.38418e-277	PVALB	0.694595	0.404329	0.625983
TCAIM	0.272194	2.52915e-219	1.39741e-217	PVALB	0.771712	0.523263	0.795679
IQCB1	0.271697	1.20017e-282	8.43846e-281	PVALB	0.687387	0.392527	0.607558
CTNNA3	0.269227	8.06987e-106	2.23675e-104	PVALB	0.761982	0.589656	1.1228
PRPSAP1	0.269074	1.07683e-297	8.15232e-296	PVALB	0.676937	0.376031	0.574316
RPH3AL	0.2685	0	1e-323	PVALB	0.375135	0.043609	0.29843
EEF2K	0.268476	0	1.27858e-306	PVALB	0.63009	0.303304	0.52917
AC104123.1	0.267284	2.4085e-252	1.53567e-250	PVALB	0.421802	0.12504	0.389865
FLT3	0.266929	2e-323	1.6e-321	PVALB	0.536757	0.172249	0.469301
GREB1	0.266621	2.46014e-231	1.42501e-229	PVALB	0.717658	0.428799	0.691153
ARID5B	0.264152	1.47459e-139	5.31202e-138	PVALB	0.864865	0.664798	1.10774
MBP	0.263713	3.0487e-307	2.40017e-305	PVALB	0.692072	0.361404	0.576813
KATNAL2	0.262829	2.43913e-285	1.73312e-283	PVALB	0.537477	0.22766	0.452066
GPR176	0.262779	1.58411e-209	8.3142e-208	PVALB	0.687207	0.424151	0.681103
VPS13C	0.261276	2.48559e-155	9.9477e-154	PVALB	0.96036	0.860788	1.5745
DGKD	0.260741	3.62641e-158	1.47243e-156	PVALB	0.852072	0.637093	1.03115
AC087457.1	0.260547	1.37595e-284	9.75612e-283	PVALB	0.604865	0.288129	0.507078
MIR2052HG	0.260516	4.98076e-186	2.36607e-184	PVALB	0.505586	0.249624	0.530596
STRBP	0.260332	2.60591e-161	1.08164e-159	PVALB	0.902883	0.757257	1.22276
TULP4	0.260194	9.3067e-159	3.81575e-157	PVALB	0.877658	0.703987	1.10668
POSTN	0.259385	2.13732e-282	1.49961e-280	PVALB	0.321261	0.00970608	0.267851
EVI5	0.259199	1.80812e-177	8.22804e-176	PVALB	0.846486	0.649351	0.974698
TIAM1	0.25865	3.10643e-72	6.17567e-71	PVALB	0.972973	0.877649	1.92799
KCNIP2	0.258005	4.096612426e-315	3.32668734986e-313	PVALB	0.585946	0.258145	0.461288
SRRM3	0.257842	7.53184e-152	2.96135e-150	PVALB	0.907748	0.765459	1.24985
STAU2	0.257545	2.44451e-158	9.96159e-157	PVALB	0.878919	0.720848	1.13517
AC090709.1	0.25704	1.24017e-145	4.66809e-144	PVALB	0.591892	0.370244	0.679762
MRE11	0.256924	1.13652e-299	8.68257e-298	PVALB	0.548108	0.237594	0.43436
RAPGEF4	0.255899	4.87953e-127	1.60441e-125	PVALB	0.965225	0.881795	1.78578
WIF1	0.255894	0	5e-324	PVALB	0.482523	0.139622	0.379278
SLC38A6	0.25569	4.21485e-228	2.40404e-226	PVALB	0.714775	0.457006	0.664924
CCDC91	0.255395	1.09173e-120	3.40917e-119	PVALB	0.926486	0.78838	1.39648
ABAT	0.254892	2.57674e-173	1.14462e-171	PVALB	0.85009	0.650672	0.962878
GABRA4	0.252902	4.9109e-162	2.04853e-160	PVALB	0.823063	0.588426	0.899993
PDE8A	0.252531	1.49295e-161	6.21221e-160	PVALB	0.808288	0.574527	0.898238
FLRT3	0.252505	1.54235e-264	1.03248e-262	PVALB	0.496937	0.205058	0.409197
GUCY1A2	0.252353	2.32311e-153	9.18778e-152	PVALB	0.817477	0.615767	0.952101
TTLL11	0.251664	9.41013e-185	4.43254e-183	PVALB	0.795315	0.566143	0.842592
KAZN	0.251588	2.93442e-230	1.68807e-228	PVALB	1	0.996628	3.8603
ACSL3	0.250837	1.43007e-200	7.17989e-199	PVALB	0.822342	0.617681	0.844419
PBX1	0.250566	1.63523e-45	2.2504e-44	PVALB	0.96036	0.805833	1.7484
WDR60	0.250483	1.41073e-179	6.51697e-178	PVALB	0.833153	0.633037	0.923671
R3HDM1	0.25035	4.04138e-134	1.40456e-132	PVALB	0.95009	0.845705	1.4915
PCLO	0.250094	1.32715e-127	4.39388e-126	PVALB	0.98973	0.944042	2.23345
AC069228.1	0.249955	3.55042e-143	1.31139e-141	PVALB	0.554595	0.344862	0.60314
MAMDC2	0.249558	1.32912e-274	9.06018e-273	PVALB	0.448649	0.143222	0.362786
CAMTA1	0.248996	5.97479e-189	2.87493e-187	PVALB	0.985225	0.946685	2.14227
STARD9	0.248993	3.52899e-291	2.57294e-289	PVALB	0.49964	0.177899	0.407501
TNIK	0.248895	7.37334e-57	1.19578e-55	PVALB	0.956757	0.82365	1.65836
XPR1	0.248579	5.50059e-190	2.6582e-188	PVALB	0.761802	0.541126	0.77398
MGAT5	0.248363	3.43407e-152	1.35178e-150	PVALB	0.795856	0.585236	0.919265
BRINP3	0.246755	4.27932e-132	1.46899e-130	PVALB	0.398018	0.188061	0.467541
RAPGEF2	0.246581	9.17198e-135	3.20094e-133	PVALB	0.92018	0.786876	1.29446
FBXO34	0.246022	5.55074e-211	2.93629e-209	PVALB	0.743243	0.497744	0.695274
DRP2	0.245552	0	0	PVALB	0.536757	0.207838	0.394019
RAB3IP	0.245446	3.43349e-169	1.49355e-167	PVALB	0.770631	0.522989	0.823037
MARK1	0.245342	2.01314e-137	7.15219e-136	PVALB	0.883784	0.717567	1.11375
C2CD5	0.245296	5.02214e-145	1.87773e-143	PVALB	0.909009	0.777626	1.25949
GRK4	0.245251	2.39478e-195	1.18286e-193	PVALB	0.725946	0.476054	0.706077
ZC3H8	0.245152	1.50572e-228	8.61757e-227	PVALB	0.721622	0.449214	0.645143
MEG8	0.245039	1.43065e-103	3.87569e-102	PVALB	0.912613	0.781864	1.39363
MPP7	0.244708	3.21471228567e-312	2.59170722684644e-310	PVALB	0.496757	0.17234	0.374933
FAM95C	0.244089	0	0	PVALB	0.424685	0.0806106	0.30115
NSMCE2	0.243476	1.80435e-142	6.63535e-141	PVALB	0.825766	0.630257	0.968102
ARHGAP32	0.243442	2.52541e-145	9.47398e-144	PVALB	0.922162	0.798724	1.30594
NDUFS4	0.243381	5.73079e-236	3.41992e-234	PVALB	0.70991	0.448622	0.620242
MEF2C-AS1	0.243328	1.25806e-81	2.77036e-80	PVALB	0.923063	0.7892	1.49409
ELMO1	0.243238	1.37721e-130	4.67027e-129	PVALB	0.643423	0.442971	0.748747
LMBR1	0.243107	7.58261e-165	3.21093e-163	PVALB	0.82	0.625609	0.911855
MYO6	0.242967	1.33216e-160	5.50899e-159	PVALB	0.841982	0.654682	0.955055
GDAP1	0.24234	6.22914e-117	1.89062e-115	PVALB	0.904505	0.775074	1.30377
MAN2A1	0.241425	1.49231e-170	6.54236e-169	PVALB	0.703423	0.469993	0.714836
ATP1A1	0.240671	2.96224e-276	2.03165e-274	PVALB	0.753874	0.529733	0.612211
RCAN1	0.240505	1.01943e-234	6.00874e-233	PVALB	0.611171	0.329733	0.522058
ABCA10	0.240472	3.21342e-167	1.38702e-165	PVALB	0.758198	0.528822	0.798654
NTRK3	0.240314	1.59768e-60	2.74222e-59	PVALB	0.940541	0.822693	1.69804
HTR7	0.239671	1.4787e-291	1.08756e-289	PVALB	0.360901	0.042242	0.276476
KIF9-AS1	0.239472	2.95717e-139	1.06186e-137	PVALB	0.835495	0.644384	0.975247
SLC16A7	0.238974	1.25198e-164	5.28827e-163	PVALB	0.778018	0.565687	0.825941
AC092422.1	0.238824	6.74225e-143	2.48485e-141	PVALB	0.522523	0.28093	0.609173
CLEC2L	0.238731	9.81107e-240	5.96094e-238	PVALB	0.560721	0.274368	0.474527
TRIM2	0.238579	3.50101e-145	1.31045e-143	PVALB	0.922883	0.791023	1.25847
LANCL1-AS1	0.237992	2.92973e-161	1.21455e-159	PVALB	0.507568	0.280747	0.502732
ANKRD18A	0.237597	0	5.29514e-307	PVALB	0.417477	0.0889952	0.308809
PREP	0.236262	4.32418e-266	2.90049e-264	PVALB	0.599459	0.301618	0.479812
RECK	0.236216	4.08615e-214	2.1997e-212	PVALB	0.686486	0.418956	0.610424
PALLD	0.236184	3.23626e-152	1.27541e-150	PVALB	0.793153	0.574208	0.852531
GLRB	0.23609	2.36336e-203	1.20827e-201	PVALB	0.719459	0.481294	0.65858
AMOTL1	0.235759	4.65023e-175	2.08502e-173	PVALB	0.698018	0.462976	0.682444
C11orf58	0.235561	5.31547e-179	2.43538e-177	PVALB	0.761982	0.546184	0.766062
MKLN1	0.235305	2.47847e-122	7.85662e-121	PVALB	0.917838	0.804511	1.34133
AP003086.2	0.235275	5.56779e-148	2.13165e-146	PVALB	0.563784	0.339986	0.586368
KSR2	0.235085	9.03541e-125	2.90537e-123	PVALB	0.954414	0.870039	1.6057
DEPTOR	0.234867	3.61623e-284	2.55867e-282	PVALB	0.527928	0.2072	0.404277
WWC2	0.234235	5.39006e-158	2.18588e-156	PVALB	0.795315	0.576122	0.838058
FAM49B	0.234227	9.2407e-122	2.91273e-120	PVALB	0.951892	0.856049	1.54021
FGF13	0.233976	2.94326e-139	1.058e-137	PVALB	0.820901	0.484666	1.19553
GDPD1	0.233955	2.66852e-212	1.42284e-210	PVALB	0.703423	0.442242	0.622263
ACADL	0.233636	1.78455e-280	1.24429e-278	PVALB	0.44	0.128731	0.331378
SIAH3	0.23308	6.30113e-197	3.12152e-195	PVALB	0.677477	0.403782	0.629411
OSBPL8	0.232316	9.30824e-109	2.65008e-107	PVALB	0.937117	0.813853	1.4062
LIMCH1	0.232303	7.46324e-64	1.33923e-62	PVALB	0.977117	0.905673	1.98858
AP001831.1	0.231851	1.83847e-125	5.95162e-124	PVALB	0.622162	0.426703	0.681631
GLDC	0.231739	1.3672e-287	9.8397e-286	PVALB	0.411532	0.0951014	0.305412
NNT-AS1	0.231699	1.22362e-254	7.90712e-253	PVALB	0.587748	0.296514	0.463952
HDAC8	0.231618	9.14173e-113	2.70366e-111	PVALB	0.89982	0.765231	1.25576
ARHGAP12	0.231535	3.94946e-172	1.74976e-170	PVALB	0.773694	0.544589	0.775431
UMAD1	0.23067	1.83433e-117	5.5927e-116	PVALB	0.845586	0.662976	1.03617
SNX9	0.230661	2.11008e-168	9.14312e-167	PVALB	0.770811	0.546867	0.768061
ARHGAP42	0.230451	5.01302e-179	2.30311e-177	PVALB	0.533514	0.264981	0.522278
APC	0.2303	3.62059e-128	1.20583e-126	PVALB	0.931171	0.811255	1.31786
HDAC4	0.230069	2.38663e-146	9.04438e-145	PVALB	0.811171	0.600729	0.891305
SLC7A8	0.229939	2.42913e-191	1.18413e-189	PVALB	0.707027	0.445432	0.648437
AFAP1	0.229437	4.79034e-120	1.4862e-118	PVALB	0.836396	0.646571	0.982413
GAREM1	0.228631	2.35535e-149	9.07975e-148	PVALB	0.747928	0.508726	0.785322
TMEM132B	0.227976	1.74758e-44	2.36619e-43	PVALB	0.985045	0.913238	2.19586
DNAI1	0.227597	1.37537e-302	1.07024e-300	PVALB	0.375495	0.0539986	0.26469
ETS1	0.227487	4.6982e-272	3.18319e-270	PVALB	0.426486	0.116336	0.322795
AP000311.1	0.226938	9.44922e-122	2.97566e-120	PVALB	0.607928	0.420643	0.655967
TANC2	0.226802	1.90277e-122	6.04309e-121	PVALB	0.958559	0.880064	1.64445
SEPT11	0.226635	8.58533e-131	2.92023e-129	PVALB	0.841802	0.647801	0.960001
NEK1	0.226546	7.73587e-123	2.46153e-121	PVALB	0.876577	0.716929	1.0966
CYFIP1	0.226156	6.26907e-211	3.31106e-209	PVALB	0.670631	0.39517	0.577533
AC124319.2	0.226041	9.53758e-212	5.07732e-210	PVALB	0.634595	0.366507	0.547994
RTN4RL1	0.225484	1.0043e-247	6.24899e-246	PVALB	0.542703	0.2437	0.428158
UPP1	0.225374	2.95053e-228	1.68577e-226	PVALB	0.629009	0.345044	0.512674
PTPRN2	0.225038	1.23801e-145	4.66521e-144	PVALB	0.991892	0.965322	2.32781
MNAT1	0.224689	2.90628e-118	8.90958e-117	PVALB	0.905225	0.780861	1.24804
KIAA1841	0.224101	1.66943e-187	7.9757e-186	PVALB	0.66955	0.425063	0.60377
CAMK2G	0.223465	2.40103e-174	1.07368e-172	PVALB	0.784685	0.559763	0.750654
NT5DC1	0.222946	7.42842e-200	3.71288e-198	PVALB	0.601622	0.340214	0.520881
PCNX2	0.222608	1.49747e-111	4.36715e-110	PVALB	0.945946	0.847756	1.4949
ARHGEF7	0.22234	2.1537e-117	6.55452e-116	PVALB	0.913333	0.785646	1.25102
DCLK2	0.222103	9.61362e-107	2.69133e-105	PVALB	0.887568	0.735566	1.16278
SIK3	0.221288	2.3453e-109	6.69989e-108	PVALB	0.96	0.877102	1.63545
AL391807.1	0.220969	4.22907e-176	1.9141e-174	PVALB	0.681622	0.433128	0.617531
TCF12	0.220656	5.54142e-75	1.13947e-73	PVALB	0.941441	0.84247	1.61824
GALNT1	0.220655	2.71629e-171	1.19552e-169	PVALB	0.719099	0.482798	0.673511
KDM4C	0.220475	1.0808e-109	3.0981e-108	PVALB	0.905045	0.781226	1.26766
NDUFS1	0.220192	5.06416e-166	2.16084e-164	PVALB	0.815676	0.601549	0.791781
MPC1	0.219333	5.39689e-230	3.09933e-228	PVALB	0.624144	0.354614	0.493582
AC079117.1	0.219242	2.71998e-183	1.26875e-181	PVALB	0.38991	0.142082	0.33527
MBNL2	0.219159	8.74677e-189	4.20271e-187	PVALB	0.715676	0.482069	0.639914
NCOA3	0.218697	1.01953e-166	4.38374e-165	PVALB	0.676036	0.441148	0.61945
AJAP1	0.217697	5.30783e-140	1.9224e-138	PVALB	0.765405	0.515607	0.778234
HS3ST2	0.217331	7.80292e-188	3.73849e-186	PVALB	0.33045	0.0781499	0.282083
KIF6	0.21725	9.02411e-223	5.0526e-221	PVALB	0.410631	0.133971	0.325248
PCDH9	0.217004	2.34413e-34	2.67316e-33	PVALB	0.919459	0.877239	2.56486
RAB3GAP2	0.216941	3.80971e-166	1.6318e-164	PVALB	0.751892	0.529961	0.705856
MEPE	0.216839	1.20075e-87	2.82009e-86	PVALB	0.175856	0.0041923	0.218837
KCNAB3	0.216649	4.45707e-281	3.12069e-279	PVALB	0.490631	0.173707	0.347619
ATP8A1	0.216448	9.46385e-94	2.3616e-92	PVALB	0.91009	0.7635	1.22155
PKNOX2	0.216216	3.17318e-62	5.57184e-61	PVALB	0.887928	0.721258	1.31833
SNAP25-AS1	0.215676	4.0412e-83	9.07796e-82	PVALB	0.745946	0.597403	0.962946
MAP2K5	0.215513	2.0241e-112	5.95998e-111	PVALB	0.847928	0.688448	1.02315
SLC26A4-AS1	0.215469	6.0636684053493e-310	4.85354e-308	PVALB	0.376577	0.061244	0.239431
SLC38A1	0.215287	4.38864e-122	1.38724e-120	PVALB	0.832072	0.649032	0.928678
CTDSPL	0.21525	3.83408e-112	1.125e-110	PVALB	0.846847	0.66653	0.998464
BICDL1	0.215184	3.1688e-127	1.04602e-125	PVALB	0.806306	0.601276	0.864794
KSR1	0.214812	4.3218e-175	1.94035e-173	PVALB	0.711712	0.461335	0.64571
PRKN	0.214649	1.29691e-78	2.77573e-77	PVALB	0.964505	0.899841	1.88482
DIXDC1	0.213978	2.54125e-134	8.84111e-133	PVALB	0.794054	0.592937	0.831625
TCIM	0.213561	1.46335e-226	8.2902e-225	PVALB	0.396396	0.113693	0.309089
KCNAB2	0.213245	2.89601e-216	1.57929e-214	PVALB	0.641982	0.369697	0.515996
TRPM3	0.213012	5.86984e-61	1.01267e-59	PVALB	0.413333	0.261928	0.613291
AHI1	0.212997	4.92438e-104	1.34162e-102	PVALB	0.988108	0.946822	2.13213
IDH3A	0.212506	1.6524e-260	1.08663e-258	PVALB	0.542523	0.254226	0.384616
DYM	0.212369	1.73044e-101	4.59505e-100	PVALB	0.910631	0.783504	1.25676
SPTAN1	0.212348	3.23896e-130	1.09615e-128	PVALB	0.893153	0.744315	1.05084
C11orf49	0.212152	6.11641e-126	1.98771e-124	PVALB	0.812613	0.621053	0.878989
SRGAP3	0.211466	3.65992e-89	8.7676e-88	PVALB	0.959279	0.884165	1.70156
UBE2O	0.211368	5.04916e-166	2.15718e-164	PVALB	0.726847	0.494053	0.664705
EAF2	0.211326	1.52058e-263	1.01588e-261	PVALB	0.403604	0.105628	0.282171
SH3PXD2A	0.210789	1.0499e-101	2.79457e-100	PVALB	0.879459	0.707724	1.08881
SIL1	0.210156	5.68177e-127	1.86636e-125	PVALB	0.785045	0.58355	0.826565
APBB2	0.210083	1.41119e-96	3.59365e-95	PVALB	0.866847	0.71743	1.11034
ATR	0.209391	3.19571e-139	1.14506e-137	PVALB	0.751351	0.541171	0.752304
KIFC3	0.209378	2.21033e-294	1.65469e-292	PVALB	0.383423	0.0696742	0.250489
IQSEC1	0.209376	4.51103e-116	1.36298e-114	PVALB	0.854775	0.670403	0.981326
MT-CO1	0.20937	3.56387e-87	8.31768e-86	PVALB	0.947568	0.913147	0.870801
PPM1K	0.208798	1.33419e-126	4.37827e-125	PVALB	0.819099	0.629574	0.867085
AC005537.1	0.208583	3.04157e-188	1.45935e-186	PVALB	0.383423	0.126544	0.320659
STMN2	0.208527	4.79931e-166	2.05305e-164	PVALB	0.756396	0.565915	0.689701
STXBP5L	0.20851	9.73778e-115	2.92378e-113	PVALB	0.987207	0.958487	2.21217
FBXL17	0.208438	4.0225e-96	1.01893e-94	PVALB	0.973333	0.921486	1.98275
AC092378.1	0.208219	5.33022e-135	1.86602e-133	PVALB	0.469009	0.243974	0.479321
FNIP2	0.207907	6.88317e-151	2.68428e-149	PVALB	0.719099	0.499658	0.67548
PTPRS	0.207893	1.24154e-95	3.13072e-94	PVALB	0.897838	0.750376	1.15433
GRIN2B	0.207853	2.16098e-146	8.19853e-145	PVALB	0.991532	0.968148	2.47285
STARD13	0.207584	1.0448e-107	2.94458e-106	PVALB	0.787027	0.497562	0.903888
MPPED1	0.20734	2.38782e-136	8.42975e-135	PVALB	0.749369	0.442607	0.763399
GRIP2	0.207171	1.01122e-132	3.4784e-131	PVALB	0.756396	0.52144	0.752775
AC113383.1	0.206877	8.63943e-187	4.11576e-185	PVALB	0.43045	0.170927	0.361534
ZNF804B	0.206412	1.04719e-54	1.65041e-53	PVALB	0.566306	0.404056	0.929361
KIAA0232	0.206184	2.25076e-125	7.27928e-124	PVALB	0.845586	0.675461	0.936799
GALNT11	0.205973	1.02578e-119	3.17074e-118	PVALB	0.821802	0.634222	0.874793
TAPT1-AS1	0.205741	3.87759e-126	1.26505e-124	PVALB	0.737477	0.528913	0.755276
TTN	0.205128	2.05536e-93	5.1099e-92	PVALB	0.502162	0.327956	0.574125
NFKB1	0.205068	1.28125e-153	5.07328e-152	PVALB	0.683423	0.450444	0.62227
ARL15	0.205008	1.34515e-67	2.52455e-66	PVALB	0.938378	0.834495	1.51753
TM6SF1	0.204755	5.21943e-303	4.0804e-301	PVALB	0.397297	0.076555	0.250844
TLN2	0.204704	1.34821e-109	3.85805e-108	PVALB	0.839459	0.637731	0.973471
AC013652.1	0.204657	3.64399e-144	1.3519e-142	PVALB	0.387568	0.162953	0.363889
MIPEP	0.204468	3.37104e-182	1.5659e-180	PVALB	0.595135	0.338027	0.49515
MB21D2	0.204325	1.16924e-149	4.51255e-148	PVALB	0.653153	0.406061	0.607759
RAP1GDS1	0.203602	4.41035e-107	1.23881e-105	PVALB	0.841802	0.652404	0.950234
GLCCI1	0.203525	2.93089e-98	7.57289e-97	PVALB	0.830811	0.648667	0.975443
AC073525.1	0.203523	1.32026e-130	4.48622e-129	PVALB	0.435315	0.231533	0.404265
STRIP2	0.203042	2.40513e-292	1.78459e-290	PVALB	0.376577	0.0615174	0.240062
GDPD5	0.202881	1.69288e-258	1.10674e-256	PVALB	0.46	0.154933	0.321463
DAAM1	0.202804	5.74952e-91	1.40442e-89	PVALB	0.921441	0.803691	1.28478
AC105383.1	0.20248	7.29712e-184	3.42281e-182	PVALB	0.547027	0.292595	0.448253
SPTBN1	0.202165	1.38044e-109	3.94691e-108	PVALB	0.924324	0.820415	1.27255
RASSF8	0.201811	6.98444e-145	2.60271e-143	PVALB	0.623243	0.376942	0.597482
LINC00632	0.201568	2.60789e-83	5.87397e-82	PVALB	0.925225	0.818865	1.38457
VWA8	0.201459	1.86206e-84	4.23674e-83	PVALB	0.901441	0.784689	1.27699
MICU3	0.201182	4.82325e-108	1.36278e-106	PVALB	0.882342	0.733561	1.05688
CLMN	0.20106	5.38041e-190	2.60387e-188	PVALB	0.382162	0.130235	0.297304
NDUFA10	0.200592	3.27914e-141	1.19539e-139	PVALB	0.761982	0.563181	0.731348
CKMT2-AS1	0.200577	1.67035e-151	6.54442e-150	PVALB	0.65009	0.413169	0.577654
PNKD	0.200559	1.94633e-211	1.03285e-209	PVALB	0.572613	0.315106	0.42926
ARSG	0.200415	2.20662e-192	1.08037e-190	PVALB	0.568288	0.299749	0.456758
OLA1	0.199905	2.24607e-111	6.53895e-110	PVALB	0.833153	0.659968	0.912238
SPATS2	0.199857	5.00147e-148	1.91702e-146	PVALB	0.704324	0.483892	0.642257
PRKG1-AS1	0.199756	4.64025e-252	2.95303e-250	PVALB	0.321441	0.0273411	0.218125
SNTG1	0.199165	6.21644e-09	3.0823e-08	PVALB	0.984505	0.923217	2.78297
BMPR1A	0.199103	5.99655e-118	1.83329e-116	PVALB	0.774054	0.572067	0.784611
MFHAS1	0.198651	1.66261e-162	6.95268e-161	PVALB	0.638739	0.398041	0.546653
LPCAT4	0.198064	1.52477e-217	8.397e-216	PVALB	0.539459	0.268216	0.395897
TASP1	0.197938	5.40406e-120	1.67351e-118	PVALB	0.761622	0.552427	0.770737
GLS	0.197921	1.17164e-88	2.78486e-87	PVALB	0.922523	0.810982	1.30759
SPATA7	0.197908	1.31153e-158	5.37072e-157	PVALB	0.673874	0.439234	0.584857
ANXA11	0.197892	1.93876e-287	1.39234e-285	PVALB	0.447027	0.136432	0.281097
ICA1	0.197842	7.33776e-96	1.85451e-94	PVALB	0.840541	0.655047	0.965701
MT-CYB	0.197745	6.35892e-140	2.3006e-138	PVALB	0.843604	0.763591	0.581987
CXXC4-AS1	0.197723	4.06348e-156	1.63211e-154	PVALB	0.495676	0.253361	0.445845
GALNT17	0.197565	1.84848e-40	2.34916e-39	PVALB	0.972973	0.861973	1.92954
TSPAN5	0.197408	1.98655e-51	2.99842e-50	PVALB	0.916216	0.737708	1.29775
AL355390.2	0.197407	3.88847e-141	1.41598e-139	PVALB	0.228649	0.00970608	0.204554
WSB1	0.197367	5.32412e-76	1.10564e-74	PVALB	0.875315	0.728685	1.12899
TMEM161B-AS1	0.197245	1.17868e-72	2.36144e-71	PVALB	0.961622	0.885623	1.70662
RASA1	0.197052	5.63432e-59	9.44347e-58	PVALB	0.948649	0.823331	1.57522
CACNG2	0.196875	1.20366e-88	2.85896e-87	PVALB	0.839459	0.676555	1.02714
PHF20L1	0.196836	2.20799e-97	5.66577e-96	PVALB	0.854595	0.676783	0.991591
MARCH11	0.196658	6.06868e-122	1.91649e-120	PVALB	0.696036	0.461973	0.699683
LINC00402	0.196147	3.81894e-184	1.79635e-182	PVALB	0.356757	0.102301	0.282785
KIF16B	0.19606	1.40306e-127	4.64061e-126	PVALB	0.713153	0.503258	0.69656
LINC01250	0.195573	3.98123e-146	1.50702e-144	PVALB	0.63045	0.400501	0.565863
KIAA0825	0.195524	2.85051e-78	6.07758e-77	PVALB	0.838919	0.677558	1.05023
PCDH19	0.195379	3.46727e-158	1.40952e-156	PVALB	0.586486	0.329642	0.522452
ASAP1	0.195222	2.59311e-73	5.23272e-72	PVALB	0.903784	0.770699	1.2535
CPED1	0.19502	2.25791e-123	7.19828e-122	PVALB	0.287568	0.0812941	0.274686
PCMTD1	0.19492	7.68116e-99	1.99235e-97	PVALB	0.842703	0.675871	0.960572
PRKCE	0.194903	6.90447e-55	1.09434e-53	PVALB	0.988288	0.941353	2.19242
LINC00513	0.194763	4.40298e-90	1.06773e-88	PVALB	0.666486	0.495329	0.732099
TBC1D30	0.194717	9.65979e-190	4.65474e-188	PVALB	0.562703	0.29902	0.435635
AL645568.1	0.194656	5.65425e-155	2.25753e-153	PVALB	0.614955	0.38036	0.530709
CLMP	0.194283	1.37062e-156	5.51835e-155	PVALB	0.435856	0.186375	0.402916
ANXA6	0.194021	2.17209e-205	1.12767e-203	PVALB	0.591351	0.335748	0.440018
DCX	0.193801	1.33342e-112	3.93665e-111	PVALB	0.748829	0.544452	0.760076
YTHDC2	0.193433	7.70286e-99	1.99643e-97	PVALB	0.844505	0.685122	0.968967
KCNA2	0.193422	1.52405e-201	7.70946e-200	PVALB	0.569189	0.311233	0.418494
MTX2	0.193023	3.6399e-136	1.28365e-134	PVALB	0.733333	0.524994	0.679142
CLVS2	0.19257	1.29008e-90	3.13753e-89	PVALB	0.824324	0.625473	0.928699
TACR1	0.192231	9.47886e-170	4.13396e-168	PVALB	0.527928	0.255366	0.474213
SSFA2	0.191568	1.79502e-167	7.75791e-166	PVALB	0.618739	0.370973	0.50632
LCOR	0.191191	9.37423e-90	2.26508e-88	PVALB	0.867387	0.728458	1.07127
ADAM23	0.191083	1.25333e-77	2.65033e-76	PVALB	0.866667	0.716154	1.08362
CMC1	0.191004	2.71013e-158	1.10306e-156	PVALB	0.628468	0.388836	0.527154
ESYT2	0.190883	1.32754e-103	3.59928e-102	PVALB	0.81027	0.631898	0.870499
IGF1R	0.190512	2.866e-74	5.83605e-73	PVALB	0.879279	0.763454	1.21041
TTC21B	0.190407	7.89144e-106	2.18911e-104	PVALB	0.803604	0.617544	0.841166
AC084361.1	0.190323	1.69929e-98	4.39745e-97	PVALB	0.457658	0.277512	0.458197
RAP1GAP2	0.190135	2.8553e-126	9.33345e-125	PVALB	0.694775	0.470221	0.659485
FRMD4B	0.189424	2.97568e-137	1.05495e-135	PVALB	0.556757	0.30859	0.539822
VPS9D1	0.189191	4.07723e-171	1.79216e-169	PVALB	0.602523	0.357667	0.47889
USP2-AS1	0.188925	1.88951e-203	9.67487e-202	PVALB	0.384865	0.117157	0.280839
SRPK2	0.18877	4.61094e-81	1.00875e-79	PVALB	0.956577	0.873866	1.51815
ITGA9	0.188622	2.95561e-119	9.11078e-118	PVALB	0.664685	0.441558	0.692631
MCTP1	0.188515	5.03495e-30	5.23441e-29	PVALB	0.914775	0.723126	1.49038
DTNB	0.188437	4.07634e-85	9.35104e-84	PVALB	0.936757	0.848394	1.43369
ZNF536	0.18828	6.64091e-09	3.28985e-08	PVALB	0.971712	0.869264	2.11917
DDAH1	0.187871	3.78378e-179	1.74075e-177	PVALB	0.496757	0.243381	0.388635
ELAVL4	0.187702	6.99485e-113	2.07055e-111	PVALB	0.772072	0.560766	0.759069
LYST	0.187593	1.14643e-94	2.87362e-93	PVALB	0.844865	0.681568	0.961441
PIK3CB	0.187397	7.77164e-115	2.33553e-113	PVALB	0.780541	0.591251	0.777195
ADCYAP1R1	0.187273	2.0841e-117	6.34847e-116	PVALB	0.737477	0.529825	0.70735
DGKI	0.186976	2.64453e-42	3.47541e-41	PVALB	0.95045	0.854591	1.64921
PIK3CA	0.186885	9.1839e-110	2.63481e-108	PVALB	0.763243	0.574026	0.767876
ITFG1	0.186569	4.92856e-77	1.03568e-75	PVALB	0.938559	0.847801	1.43302
AL499616.1	0.186024	1.6294e-157	6.59191e-156	PVALB	0.256216	0.0247437	0.204195
HOMER1	0.18601	2.13892e-126	6.99855e-125	PVALB	0.744685	0.538938	0.686158
MYO1E	0.185646	9.85373e-175	4.41221e-173	PVALB	0.288108	0.0477102	0.2122
ZBTB1	0.185606	4.42511e-155	1.76889e-153	PVALB	0.643604	0.405104	0.534271
PPP2R3A	0.185506	2.27665e-117	6.92241e-116	PVALB	0.69009	0.477102	0.662053
ZBTB38	0.185278	3.04941e-114	9.11507e-113	PVALB	0.781261	0.583368	0.759667
KIZ	0.184513	4.32452e-125	1.39458e-123	PVALB	0.698198	0.480747	0.665371
EPM2A	0.184495	6.94495e-135	2.42878e-133	PVALB	0.574414	0.346913	0.510353
NEK7	0.184477	1.47296e-165	6.26904e-164	PVALB	0.453333	0.215129	0.353711
TTC13	0.184425	1.87002e-142	6.8693e-141	PVALB	0.654054	0.425974	0.557017
MAGI1-AS1	0.18439	1.02033e-187	4.88155e-186	PVALB	0.302162	0.048576	0.219594
EMC2	0.184262	1.43204e-213	7.68442e-212	PVALB	0.508829	0.240146	0.351015
ST5	0.1842	3.26499e-112	9.58856e-111	PVALB	0.658919	0.429483	0.658882
HS6ST1	0.184167	2.42038e-203	1.23554e-201	PVALB	0.478378	0.217316	0.336007
IPO9-AS1	0.18378	9.31311e-133	3.20681e-131	PVALB	0.505225	0.29141	0.432279
LBH	0.183711	2.08345e-198	1.03826e-196	PVALB	0.358378	0.0997038	0.250072
NUBPL	0.183509	7.68524e-110	2.20863e-108	PVALB	0.716396	0.506448	0.700045
UGP2	0.183478	4.34293e-187	2.07188e-185	PVALB	0.594414	0.34673	0.433571
TOX2	0.183413	3.92218e-106	1.08983e-104	PVALB	0.691892	0.415038	0.738664
FBN1	0.183047	2.02973e-89	4.88329e-88	PVALB	0.786126	0.615038	0.853773
ST3GAL6	0.182762	1.77201e-171	7.8094e-170	PVALB	0.503964	0.257325	0.387822
ARHGEF10L	0.182426	2.20395e-215	1.19605e-213	PVALB	0.481081	0.197722	0.339465
ETFDH	0.182285	5.44253e-134	1.88956e-132	PVALB	0.680541	0.452768	0.590742
CAPRIN2	0.181757	1.50226e-152	5.92738e-151	PVALB	0.654775	0.418683	0.536564
DGKE	0.181702	3.76216e-121	1.17921e-119	PVALB	0.733153	0.527318	0.675644
DHX32	0.181605	1.36474e-165	5.81586e-164	PVALB	0.581622	0.328184	0.457346
NTM	0.181441	1.07667e-08	5.27221e-08	PVALB	0.946847	0.822192	2.02768
RNF144A	0.181435	2.33248e-105	6.43841e-104	PVALB	0.748468	0.562816	0.747146
PLA2R1	0.181377	4.84079e-151	1.88999e-149	PVALB	0.434054	0.200592	0.359012
OGDH	0.181139	2.37824e-144	8.83293e-143	PVALB	0.658739	0.426339	0.553347
TPST2	0.180982	1.21489e-209	6.38635e-208	PVALB	0.463604	0.190339	0.323191
PPP2R5E	0.18089	5.52248e-93	1.36891e-91	PVALB	0.824505	0.663796	0.901919
CMC2	0.180344	3.75075e-157	1.51557e-155	PVALB	0.619459	0.382593	0.492338
DST	0.180046	3.88417e-108	1.0993e-106	PVALB	0.990811	0.957804	2.06407
RALGAPA2	0.17987	2.04429e-83	4.62003e-82	PVALB	0.816577	0.649214	0.930183
CCSER2	0.17975	1.74806e-90	4.24522e-89	PVALB	0.84018	0.682297	0.940262
NECTIN3	0.179651	4.0248e-172	1.78079e-170	PVALB	0.562703	0.305035	0.432917
NUP93	0.179489	3.52601e-126	1.15146e-124	PVALB	0.691171	0.46931	0.623389
RBM20	0.179329	1.94324e-150	7.55185e-149	PVALB	0.263604	0.0366826	0.209766
GTDC1	0.17893	1.11894e-66	2.07218e-65	PVALB	0.852072	0.712645	1.08364
PPP3CA	0.178814	1.9975e-69	3.8413e-68	PVALB	0.954775	0.874459	1.51855
MYO19	0.178735	6.21204e-170	2.71629e-168	PVALB	0.556937	0.306448	0.426108
HIBADH	0.178419	8.24755e-121	2.58028e-119	PVALB	0.639459	0.420916	0.584263
SLC25A16	0.178114	1.31405e-145	4.94067e-144	PVALB	0.657477	0.422556	0.536584
USP45	0.177659	6.08452e-164	2.5636e-162	PVALB	0.554234	0.30941	0.42393
PVALB	0.177637	1.2882e-200	6.47733e-199	PVALB	0.307568	0.043928	0.213609
IGSF21	0.177562	1.39332e-150	5.42732e-149	PVALB	0.479279	0.228252	0.41944
ASCC3	0.177117	8.24992e-81	1.80134e-79	PVALB	0.83982	0.673456	0.958888
ABCC5	0.176967	9.26808e-91	2.25732e-89	PVALB	0.805405	0.629255	0.842496
GREM2	0.176942	1.08769e-156	4.38449e-155	PVALB	0.440541	0.192162	0.366364
BX088645.1	0.176837	1.0096e-225	5.70031e-224	PVALB	0.314595	0.0350877	0.201764
WLS	0.17643	8.70249e-73	1.7456e-71	PVALB	0.716757	0.498884	0.865109
ANKRD7	0.176382	2.58115e-131	8.81533e-130	PVALB	0.503063	0.279061	0.436745
CDH11	0.176327	1.43352e-95	3.61212e-94	PVALB	0.600901	0.402871	0.616261
EPHX4	0.176191	3.68317e-223	2.06566e-221	PVALB	0.431712	0.159125	0.277224
GPAT3	0.176155	6.59912e-200	3.3033e-198	PVALB	0.324865	0.0613352	0.221558
HS2ST1	0.175863	5.70081e-124	1.82611e-122	PVALB	0.695856	0.465619	0.620009
PCDH15	0.175662	2.57245e-19	1.9738e-18	PVALB	0.653694	0.581909	1.48295
TAOK1	0.175536	5.02492e-83	1.12726e-81	PVALB	0.881441	0.745591	1.04751
FAM189A1	0.175362	6.53192e-47	9.166e-46	PVALB	0.85964	0.703167	1.18322
RGS4	0.17526	6.6848e-319	5.4815457e-317	PVALB	0.430811	0.124493	0.208411
KIAA1324L	0.174943	2.36954e-88	5.6004e-87	PVALB	0.760721	0.578264	0.802087
TMTC1	0.174	3.71074e-89	8.883e-88	PVALB	0.758198	0.529916	0.868314
NTN4	0.173935	3.52971e-127	1.16286e-125	PVALB	0.663964	0.409068	0.616337
CORO6	0.173876	1.02285e-175	4.60459e-174	PVALB	0.564865	0.30745	0.416505
UBL3	0.173771	4.54488e-114	1.3525e-112	PVALB	0.725766	0.5162	0.664091
HOOK2	0.17365	9.21435e-111	2.66866e-109	PVALB	0.668649	0.459057	0.606712
ABHD18	0.173532	1.92876e-108	5.47264e-107	PVALB	0.744324	0.540123	0.700676
PIP4K2A	0.173424	2.71482e-154	1.08007e-152	PVALB	0.551712	0.318843	0.426663
CHRD	0.173388	2.67411e-194	1.31502e-192	PVALB	0.407928	0.148462	0.275242
UXS1	0.173193	2.28776e-156	9.19989e-155	PVALB	0.559279	0.320164	0.428243
VAV2	0.172959	4.40413e-132	1.51028e-130	PVALB	0.662883	0.414992	0.582244
SLITRK2	0.172736	2.19289e-223	1.23191e-221	PVALB	0.427027	0.142903	0.273837
FOCAD	0.172704	1.64017e-54	2.5789e-53	PVALB	0.888108	0.773115	1.23436
ZNF487	0.172601	1.39901e-194	6.88988e-193	PVALB	0.436216	0.172021	0.302203
CCDC92	0.172507	8.66405e-92	2.13031e-90	PVALB	0.773694	0.606516	0.797442
TOX3	0.172399	9.42416e-78	1.99537e-76	PVALB	0.758739	0.511779	0.864224
ADK	0.172061	1.30648e-52	2.00902e-51	PVALB	0.928829	0.834404	1.44942
RABGAP1L	0.171833	5.56827e-64	1.00133e-62	PVALB	0.976757	0.928184	1.93096
RPTOR	0.171408	1.15718e-91	2.8411e-90	PVALB	0.776396	0.597676	0.793231
MACF1	0.171379	2.87942e-74	5.85983e-73	PVALB	0.979099	0.930554	1.83644
PLCH2	0.171357	2.43667e-211	1.29101e-209	PVALB	0.412432	0.138528	0.269417
AMPH	0.171264	2.43268e-67	4.54779e-66	PVALB	0.863964	0.721531	1.06858
MTERF1	0.171133	6.12404e-121	1.91772e-119	PVALB	0.578739	0.361722	0.510409
CRHBP	0.171106	1.95439e-197	9.69618e-196	PVALB	0.328468	0.0667122	0.220676
LINC00886	0.171038	5.13238e-171	2.25301e-169	PVALB	0.345405	0.0975165	0.25504
PTPRZ1	0.170883	1.04786e-106	2.93104e-105	PVALB	0.607207	0.390522	0.583237
TMEM65	0.170553	3.42104e-100	8.99177e-99	PVALB	0.687207	0.475142	0.655541
CCDC30	0.170449	2.426e-110	7.002e-109	PVALB	0.676216	0.459695	0.627162
DUSP10	0.170009	4.5948e-163	1.92385e-161	PVALB	0.424685	0.180679	0.317785
SPECC1	0.169735	1.15746e-59	1.96055e-58	PVALB	0.860721	0.698428	1.0552
MALAT1	0.169552	1.07941e-85	2.49149e-84	PVALB	1	0.999863	5.89597
RAB28	0.169211	5.51389e-76	1.14434e-74	PVALB	0.79964	0.63085	0.869791
BCAS4	0.16916	4.93768e-173	2.19048e-171	PVALB	0.473874	0.224835	0.339034
TBCK	0.169124	6.38755e-61	1.10142e-59	PVALB	0.9	0.786967	1.23237
SESTD1	0.169033	3.33705e-79	7.18806e-78	PVALB	0.821081	0.652313	0.885151
DENND5B	0.168911	7.93463e-59	1.32658e-57	PVALB	0.926847	0.825564	1.3475
WASF3	0.168703	9.69833e-84	2.19921e-82	PVALB	0.778739	0.583231	0.784554
SRSF7	0.168566	2.58726e-121	8.12467e-120	PVALB	0.584865	0.376715	0.480812
BTBD9	0.168367	3.56595e-47	5.02499e-46	PVALB	0.898919	0.77717	1.28571
SLC8A3	0.16782	1.33356e-59	2.25769e-58	PVALB	0.835315	0.669401	1.01131
EPB41L2	0.16766	6.24846e-110	1.79881e-108	PVALB	0.68955	0.494418	0.691717
VTI1A	0.167613	2.13372e-57	3.48736e-56	PVALB	0.876036	0.743723	1.1347
ZC3H12C	0.167601	6.08452e-137	2.15256e-135	PVALB	0.594054	0.361039	0.476276
CDON	0.167322	1.37553e-139	4.96049e-138	PVALB	0.567748	0.335657	0.455592
ARL6	0.166694	5.38288e-145	2.01037e-143	PVALB	0.529369	0.300706	0.407559
DUBR	0.166688	9.43134e-106	2.61196e-104	PVALB	0.666306	0.460469	0.610872
GOT1	0.16655	8.6185e-203	4.38615e-201	PVALB	0.545946	0.295557	0.344202
VMP1	0.166251	1.28784e-109	3.68843e-108	PVALB	0.702703	0.497471	0.621619
SLC15A2	0.166164	4.6702e-196	2.31016e-194	PVALB	0.349189	0.0926863	0.222594
PHKB	0.166034	8.03428e-66	1.4797e-64	PVALB	0.843784	0.67054	0.966926
ODF2L	0.165956	1.53726e-89	3.70112e-88	PVALB	0.793333	0.605742	0.792377
HHAT	0.165954	1.87761e-163	7.89115e-162	PVALB	0.311712	0.0759626	0.218075
ZNF493	0.165936	1.66231e-145	6.24305e-144	PVALB	0.589009	0.363135	0.458232
MT-ND3	0.16592	5.29987e-63	9.39467e-62	PVALB	0.935495	0.895101	1.04155
VGLL4	0.165912	3.14928e-78	6.71033e-77	PVALB	0.794955	0.609934	0.838343
CAST	0.165911	1.18309e-131	4.04469e-130	PVALB	0.619099	0.392846	0.500221
ANOS1	0.16584	5.52654e-52	8.41731e-51	PVALB	0.296757	0.172249	0.346753
FGF9	0.165662	8.71809e-154	3.45612e-152	PVALB	0.544505	0.303121	0.40631
GAB1	0.165644	1.46739e-146	5.57976e-145	PVALB	0.467748	0.233493	0.370253
FBXO32	0.165486	1.51399e-183	7.08176e-182	PVALB	0.468649	0.210207	0.322667
TRANK1	0.165463	8.8812e-87	2.06415e-85	PVALB	0.773514	0.578537	0.782057
ARX	0.165076	1.51355e-166	6.49954e-165	PVALB	0.548649	0.288676	0.411046
AC244021.1	0.164869	8.49974e-142	3.11206e-140	PVALB	0.528108	0.290818	0.432385
TARSL2	0.164665	2.37165e-102	6.36478e-101	PVALB	0.705225	0.512782	0.642148
TCP11L2	0.1642	1.06266e-178	4.84891e-177	PVALB	0.416757	0.165277	0.281313
AC027018.1	0.164158	6.85779e-99	1.78016e-97	PVALB	0.497477	0.309957	0.446851
MAGED1	0.163904	1.64022e-81	3.60957e-80	PVALB	0.79982	0.630349	0.823052
N4BP2L2	0.163585	9.11222e-55	1.44018e-53	PVALB	0.958018	0.880747	1.53925
IL7	0.163526	9.9894e-102	2.66104e-100	PVALB	0.427748	0.241695	0.372386
FRAS1	0.163433	3.86842e-48	5.53023e-47	PVALB	0.693694	0.482524	1.04055
VPS13A	0.163409	7.31495e-88	1.72161e-86	PVALB	0.778018	0.606197	0.772034
OXNAD1	0.163397	1.57516e-133	5.45179e-132	PVALB	0.55045	0.329278	0.433368
SUGP2	0.163334	2.8211e-83	6.34143e-82	PVALB	0.819459	0.647437	0.836425
AR	0.163313	5.66298e-176	2.55619e-174	PVALB	0.306667	0.0600592	0.206113
PICALM	0.163169	8.52696e-72	1.69117e-70	PVALB	0.833514	0.676509	0.900866
UNC80	0.163052	1.68248e-54	2.64419e-53	PVALB	0.93027	0.844657	1.41711
SLC45A4	0.162993	5.82012e-167	2.50894e-165	PVALB	0.495135	0.245842	0.351583
FGD6	0.162903	3.6611e-169	1.59049e-167	PVALB	0.370991	0.129688	0.253004
UBXN2B	0.162791	1.44736e-125	4.69002e-124	PVALB	0.644685	0.424334	0.526989
LRRC38	0.162454	1.34147e-181	6.21411e-180	PVALB	0.252973	0.00391889	0.164585
ERC1	0.162065	3.17807e-31	3.38584e-30	PVALB	0.977477	0.919754	1.97542
SETD7	0.161967	5.37835e-154	2.13719e-152	PVALB	0.523063	0.280702	0.385623
HS3ST1	0.161915	3.36798e-124	1.07988e-122	PVALB	0.424685	0.216405	0.339141
AC099788.1	0.161871	5.26975e-111	1.52887e-109	PVALB	0.374054	0.177261	0.311857
GABRD	0.161843	3.3963e-253	2.17792e-251	PVALB	0.447568	0.151606	0.25257
PXDNL	0.161771	8.06878e-97	2.05944e-95	PVALB	0.45982	0.273365	0.411574
PLXNC1	0.161652	3.09121e-101	8.18902e-100	PVALB	0.665946	0.446936	0.6074
SLC35F1	0.161607	1.49061e-29	1.53021e-28	PVALB	0.964685	0.892367	1.87485
MOB3B	0.161396	1.92669e-96	4.89896e-95	PVALB	0.631171	0.414217	0.609125
AL355472.3	0.161184	1.39275e-173	6.20321e-172	PVALB	0.44	0.189884	0.3029
GPR22	0.161006	5.13094e-179	2.35405e-177	PVALB	0.455135	0.209706	0.294419
NSF	0.160837	5.60412e-97	1.43146e-95	PVALB	0.806306	0.63404	0.756995
RASSF4	0.160812	9.16362e-149	3.52442e-147	PVALB	0.517117	0.28093	0.380689
UBE3A	0.160792	3.20976e-30	3.35042e-29	PVALB	0.884505	0.800091	1.5287
SYT14	0.160785	8.48102e-44	1.14003e-42	PVALB	0.940721	0.84648	1.4644
MAP7	0.160683	2.0161e-38	2.4804e-37	PVALB	0.94955	0.863659	1.57173
KLKB1	0.160398	6.46958e-172	2.85496e-170	PVALB	0.333874	0.0895876	0.22337
MT-CO3	0.160378	8.91356e-49	1.28688e-47	PVALB	0.962703	0.931374	1.05446
RCOR3	0.160205	8.69883e-85	1.98869e-83	PVALB	0.75964	0.579904	0.738842
PACSIN1	0.160056	4.93077e-128	1.64056e-126	PVALB	0.644324	0.428526	0.511241
GLMN	0.159916	1.52358e-106	4.25107e-105	PVALB	0.673333	0.46416	0.57813
AIG1	0.159785	1.06529e-41	1.38534e-40	PVALB	0.931712	0.831488	1.41499
MYCBP2	0.159741	3.14402e-65	5.76197e-64	PVALB	0.976216	0.928913	1.85688
AP000787.1	0.159646	5.43518e-111	1.5755e-109	PVALB	0.405225	0.208385	0.33255
AC011369.1	0.159616	4.21385e-132	1.44799e-130	PVALB	0.334595	0.118387	0.256155
DIS3L2	0.159493	6.77253e-74	1.37409e-72	PVALB	0.791712	0.618273	0.818678
PLAGL1	0.159292	4.72659e-132	1.61921e-130	PVALB	0.605405	0.350103	0.510188
KIFAP3	0.159264	2.85864e-61	4.95981e-60	PVALB	0.873153	0.73625	1.02195
CUL1	0.158693	1.96587e-83	4.44581e-82	PVALB	0.775315	0.597539	0.755945
SLC17A5	0.158681	6.48204e-133	2.23657e-131	PVALB	0.575676	0.349191	0.450302
ABCB9	0.15868	4.11625e-122	1.30237e-120	PVALB	0.60018	0.381271	0.489362
SOS1	0.158508	2.09111e-48	2.99965e-47	PVALB	0.906847	0.784051	1.20594
SPATA6	0.158397	2.96341e-165	1.25806e-163	PVALB	0.406667	0.165733	0.279322
RABGAP1	0.15831	3.64303e-68	6.89502e-67	PVALB	0.840541	0.682251	0.920163
AC006355.2	0.158309	2.49351e-134	8.68404e-133	PVALB	0.390991	0.172294	0.294636
PRMT3	0.158271	6.45509e-112	1.8891e-110	PVALB	0.616577	0.407337	0.516626
WNK2	0.158232	6.9749e-67	1.29598e-65	PVALB	0.827027	0.667168	0.910369
AKAIN1	0.158128	2.41496e-166	1.03571e-164	PVALB	0.264505	0.025655	0.176596
MOB1B	0.157817	3.69258e-138	1.31747e-136	PVALB	0.546126	0.318068	0.410379
SYP	0.157708	8.82498e-98	2.27147e-96	PVALB	0.764685	0.580178	0.681793
SRPK1	0.157549	1.73419e-123	5.53917e-122	PVALB	0.638919	0.423559	0.506703
RGL1	0.157547	1.18468e-65	2.17827e-64	PVALB	0.821261	0.677603	0.926202
DNMT3A	0.157081	6.98578e-88	1.64529e-86	PVALB	0.741441	0.546594	0.704617
SLC23A2	0.15696	4.59532e-62	8.05635e-61	PVALB	0.855315	0.709045	0.981525
EXTL2	0.156593	6.72453e-160	2.77401e-158	PVALB	0.487207	0.248166	0.333851
COL4A1	0.156367	2.73226e-150	1.05814e-148	PVALB	0.420901	0.179768	0.312392
ST6GAL1	0.156349	5.46077e-131	1.86121e-129	PVALB	0.39009	0.174391	0.30247
LGR4	0.155791	1.18408e-119	3.65669e-118	PVALB	0.524685	0.309592	0.420875
CYTOR	0.155476	1.16713e-164	4.93609e-163	PVALB	0.308468	0.0682616	0.209398
ACO2	0.155371	7.0108e-143	2.58099e-141	PVALB	0.588288	0.361085	0.428253
KAT6B	0.155367	2.06407e-56	3.32491e-55	PVALB	0.861441	0.725906	1.03768
SCAMP5	0.155307	3.96675e-78	8.44679e-77	PVALB	0.801441	0.637731	0.812085
GSAP	0.154918	6.22477e-126	2.02097e-124	PVALB	0.572973	0.33707	0.456318
TMEM266	0.154795	5.49669e-129	1.84348e-127	PVALB	0.525766	0.300661	0.408397
KLHL8	0.154659	2.03176e-150	7.8867e-149	PVALB	0.486306	0.250444	0.344065
MYSM1	0.154637	1.12119e-120	3.49789e-119	PVALB	0.632613	0.422739	0.494652
MGST3	0.154461	1.04464e-104	2.86703e-103	PVALB	0.751892	0.558806	0.628997
SPTBN4	0.15432	1.62575e-47	2.30157e-46	PVALB	0.937297	0.842607	1.36927
SLC35F4	0.154185	1.03953e-41	1.3534e-40	PVALB	0.714414	0.543404	0.97607
COA1	0.153706	5.72105e-83	1.27915e-81	PVALB	0.74973	0.563636	0.719778
SLC44A1	0.15367	6.65958e-88	1.57067e-86	PVALB	0.763784	0.581864	0.710043
SIRT5	0.153536	7.64701e-152	3.00311e-150	PVALB	0.532613	0.289633	0.375772
MYBPC1	0.152966	9.65232e-92	2.37157e-90	PVALB	0.188468	0.013306	0.159668
LINC01252	0.152855	7.64188e-129	2.55782e-127	PVALB	0.418739	0.204785	0.315349
MLLT10	0.152592	4.24001e-54	6.62635e-53	PVALB	0.882883	0.765778	1.11699
UQCC1	0.152424	5.94375e-102	1.58838e-100	PVALB	0.672072	0.471998	0.57224
ABCA9	0.152363	7.5877e-122	2.39394e-120	PVALB	0.491532	0.27733	0.385541
CD47	0.152262	2.30145e-83	5.19771e-82	PVALB	0.788829	0.607245	0.750369
SGSM1	0.152169	7.06182e-71	1.38827e-69	PVALB	0.787568	0.597722	0.811581
R3HDM2	0.152154	3.94818e-43	5.24828e-42	PVALB	0.917297	0.805286	1.2455
AC104827.1	0.152097	1.71386e-73	3.46052e-72	PVALB	0.542162	0.377489	0.535609
CPEB3	0.151958	2.25396e-42	2.96794e-41	PVALB	0.95045	0.867396	1.50562
FAM126B	0.15159	7.16296e-78	1.52045e-76	PVALB	0.765225	0.592709	0.734836
CAMKK2	0.151528	6.32298e-186	2.99943e-184	PVALB	0.460901	0.224015	0.270994
LRBA	0.151203	1.25563e-49	1.83731e-48	PVALB	0.860541	0.735429	1.0858
ABCA6	0.151197	2.56225e-127	8.46629e-126	PVALB	0.514054	0.293051	0.393904
NAV2	0.15108	4.71601e-31	4.99733e-30	PVALB	0.987027	0.947186	2.18776
CSGALNACT1	0.150649	3.66901e-75	7.56307e-74	PVALB	0.540721	0.348234	0.599729
RASSF3	0.150576	4.18974e-151	1.63771e-149	PVALB	0.397117	0.157621	0.280832
METTL25	0.150549	2.34698e-116	7.10407e-115	PVALB	0.557297	0.337708	0.448039
ADARB2	2.85254	0	0	CALB2/ ADARB2	0.999307	0.37472	4.18817
DSCAM	2.24513	0	0	CALB2/ ADARB2	0.99386	0.491062	3.08188
GALNTL6	1.82255	0	0	CALB2/ ADARB2	0.985344	0.592803	3.34408
RGS12	1.74121	0	0	CALB2/ ADARB2	0.979897	0.485601	2.34585
ARPP21	1.55792	0	0	CALB2/ ADARB2	0.842741	0.140369	1.63406
AL589740.1	1.50214	0	0	CALB2/ ADARB2	0.77758	0.139219	1.64734
L3MBTL4	1.46844	0	0	CALB2/ ADARB2	0.923153	0.307122	1.96491
KCNT2	1.4652	0	0	CALB2/ ADARB2	0.912557	0.32678	1.91318
SYNPR	1.39565	0	0	CALB2/ ADARB2	0.971579	0.575846	2.54575
NRXN1	1.31513	0	0	CALB2/ ADARB2	0.999208	0.969018	3.9123
GRM7	1.29294	0	0	CALB2/ ADARB2	0.969598	0.75674	2.60989
MIR99AHG	1.20717	0	0	CALB2/ ADARB2	0.977223	0.798414	2.39678
GALNT13	1.1969	0	0	CALB2/ ADARB2	0.910675	0.598149	1.96212
ASIC2	1.19523	0	0	CALB2/ ADARB2	0.920281	0.640398	2.5018
CNR1	1.1765	0	0	CALB2/ ADARB2	0.780055	0.36558	1.54426
MARCH1	1.15556	0	0	CALB2/ ADARB2	0.885819	0.416509	1.70295
CHRM3	1.1453	0	0	CALB2/ ADARB2	0.971579	0.682244	2.64158
PLD5	1.12957	0	0	CALB2/ ADARB2	0.949891	0.586365	2.22221
PDE4B	1.09513	0	0	CALB2/ ADARB2	0.892157	0.508938	2.04445
LINGO2	1.08591	0	0	CALB2/ ADARB2	0.93058	0.584699	2.45833
NPAS3	1.05624	0	0	CALB2/ ADARB2	0.963557	0.883831	3.08315
NR2F2-AS1	1.03498	0	0	CALB2/ ADARB2	0.764706	0.16819	1.28462
OLFM3	1.02122	0	0	CALB2/ ADARB2	0.658249	0.313387	1.34847
C8orf34	1.01697	0	0	CALB2/ ADARB2	0.887007	0.564695	1.90327
RGS6	1.01436	0	0	CALB2/ ADARB2	0.744207	0.395011	1.69534
CNTNAP4	1.01383	0	0	CALB2/ ADARB2	0.88265	0.500489	1.8997
KCNIP4	0.995539	0	0	CALB2/ ADARB2	0.904437	0.778583	2.84997
RYR3	0.995168	0	0	CALB2/ ADARB2	0.605169	0.213428	1.20766
PROX1	0.984713	0	0	CALB2/ ADARB2	0.792632	0.167845	1.13597
SORCS3	0.980826	0	0	CALB2/ ADARB2	0.85512	0.412025	1.59517
TSHZ2	0.980104	0	0	CALB2/ ADARB2	0.562191	0.0452377	1.00971
CXCL14	0.968628	0	0	CALB2/ ADARB2	0.744999	0.3058	1.49182
CCNH	0.944063	0	0	CALB2/ ADARB2	0.9592	0.823935	2.29489
ERBB4	0.941718	2.42847e-232	1.42638e-230	CALB2/ ADARB2	0.999109	0.850319	4.34184
CACNA2D3	0.936904	0	0	CALB2/ ADARB2	0.926223	0.560384	2.04645
SEZ6L	0.922863	0	0	CALB2/ ADARB2	0.858388	0.422889	1.44491
PCSK2	0.913647	0	0	CALB2/ ADARB2	0.912161	0.615221	1.70025
VWC2L	0.905614	0	0	CALB2/ ADARB2	0.700634	0.27614	1.2024
MAPK4	0.902554	0	0	CALB2/ ADARB2	0.769459	0.211818	1.0855
PDE3A	0.896035	0	0	CALB2/ ADARB2	0.663201	0.145887	1.04601
THSD7A	0.895465	0	0	CALB2/ ADARB2	0.929788	0.725872	2.29379
NFIB	0.891857	0	0	CALB2/ ADARB2	0.917806	0.416853	1.69769
HS6ST3	0.875091	0	0	CALB2/ ADARB2	0.874431	0.588205	2.15518
SORCS1	0.859139	0	0	CALB2/ ADARB2	0.543672	0.302179	1.27517
FIGN	0.851108	0	0	CALB2/ ADARB2	0.727867	0.252687	1.09112
[truncated: 3,369 more rows]

## Sheet: SuppTable16b_InhRHIvCtrl
Gene	Log2_FC	Pvalue	FDR	group1MeanExp	group2MeanExp	group1ExprPerc	group2ExprPerc
SYN3	0.33733	2.25044e-137	1.75524e-134	1.52658	1.18925	0.805556	0.735377
ADARB2	0.304324	3.91987e-41	4.62903e-39	2.49512	2.1908	0.621921	0.571147
ANKRD36B	0.273399	2.75611e-165	3.85144e-162	0.919623	0.646224	0.772876	0.607612
AP001347.1	0.261333	4.62491e-116	2.28103e-113	0.828086	0.566753	0.653343	0.503843
WWOX	0.261318	1.65499e-103	6.93813e-101	1.86878	1.60746	0.900452	0.855831
CNTN5	0.260376	2.12899e-37	2.21059e-35	2.86252	2.60214	0.874309	0.82799
ANKRD30BL	0.251776	8.68223e-84	2.64713e-81	1.40557	1.15379	0.821141	0.734908
CACNA1B	0.246002	2.5365e-128	1.7361e-125	1.93571	1.68971	0.954374	0.923135
GRIA4	0.229636	7.92451e-43	9.99144e-41	1.91996	1.69033	0.80631	0.762936
ARL17B	0.227025	1.79173e-144	1.87784e-141	0.390588	0.163563	0.401332	0.2006
MYO16	0.225249	2.39929e-40	2.71849e-38	1.19543	0.970176	0.578808	0.490626
PCDH9	0.224555	6.47339e-31	5.25677e-29	2.48914	2.26459	0.901458	0.855737
STXBP5L	0.221367	3.78419e-140	3.58158e-137	2.12951	1.90814	0.968954	0.953131
ANKRD36C	0.220419	5.42703e-99	2.09209e-96	1.46829	1.24787	0.91453	0.851987
ERBB4	0.220002	5.37838e-16	1.94078e-14	3.79892	3.57892	0.91365	0.883015
CSMD3	0.219087	2.69407e-51	4.22213e-49	2.29534	2.07625	0.903846	0.872985
MACROD2	0.218689	2.34067e-73	6.03856e-71	2.62947	2.41078	0.969331	0.955849
ADAMTS9-AS2	0.207042	3.26329e-35	3.14495e-33	1.17866	0.971616	0.607592	0.572647
AC007563.2	0.203893	2.32539e-50	3.57747e-48	0.518538	0.314644	0.364379	0.249531
UNC5D	0.203847	4.23675e-34	3.89294e-32	1.77569	1.57185	0.774384	0.730877
GALNTL6	0.202627	3.97979e-16	1.45714e-14	2.2675	2.06487	0.766088	0.700694
DSCAM	0.196034	4.44536e-22	2.34048e-20	1.71712	1.52109	0.704374	0.628328
GABRG3	0.193044	4.30887e-42	5.3129e-40	1.93598	1.74293	0.857969	0.810367
PNPLA7	0.190451	2.54329e-120	1.42161e-117	0.405122	0.214671	0.445576	0.253375
ENSA	0.182865	1.68269e-68	4.00242e-66	0.929679	0.746814	0.770488	0.692913
SHISA9	0.182042	1.91591e-28	1.40912e-26	1.57463	1.39258	0.739316	0.675009
SLIT2	0.177754	2.6808e-22	1.44085e-20	1.09027	0.912517	0.5318	0.466817
KAZN	0.176598	6.01462e-121	3.4779e-118	3.7181	3.5415	0.997235	0.996344
COBL	0.173695	7.45531e-39	8.17112e-37	0.808717	0.635022	0.56096	0.482471
CCDC85A	0.173662	3.10084e-33	2.76585e-31	1.10844	0.934775	0.651332	0.56318
ASIC2	0.173555	4.17359e-29	3.16683e-27	1.80566	1.6321	0.74359	0.736877
RGS12	0.173463	5.06511e-28	3.63755e-26	1.30273	1.12927	0.694696	0.615861
PKNOX2	0.173263	1.59756e-49	2.36031e-47	1.20352	1.03026	0.769105	0.720472
GALNT17	0.172291	7.76286e-41	8.97762e-39	1.81672	1.64443	0.886878	0.862861
CCDC88A	0.170983	4.90238e-67	1.12614e-64	1.53594	1.36495	0.924585	0.887514
MICAL3	0.166916	6.78293e-68	1.59081e-65	1.46772	1.3008	0.903846	0.864736
RNF130	0.165036	2.30599e-60	4.57623e-58	1.07893	0.913894	0.805304	0.736127
SLC35F4	0.163591	3.37063e-36	3.33464e-34	0.916326	0.752735	0.610483	0.523435
ALK	0.163098	3.41444e-21	1.73505e-19	1.20548	1.04238	0.631976	0.592238
PNISR	0.162644	1.57354e-53	2.65194e-51	1.19954	1.03689	0.868024	0.799025
GRIA1	0.161775	6.65982e-54	1.13958e-51	2.23653	2.07476	0.960156	0.952193
GTF2IRD1	0.159016	1.30325e-63	2.73177e-61	0.610545	0.451529	0.59276	0.463723
RPS6KA2	0.15783	5.55999e-41	6.47469e-39	2.16723	2.0094	0.956385	0.93607
PRKCA	0.157784	2.82978e-39	3.1635e-37	1.53018	1.3724	0.829563	0.795182
AFF3	0.157347	2.36297e-49	3.4307e-47	1.55733	1.39998	0.893665	0.862205
AC233296.1	0.1568	6.23046e-31	5.07178e-29	1.02572	0.868922	0.654349	0.580896
MCF2L2	0.156116	1.07252e-55	1.90319e-53	1.11827	0.962151	0.823278	0.755999
AGPAT4	0.155694	1.82003e-49	2.6772e-47	0.928441	0.772747	0.747235	0.654387
CASTOR3	0.155146	1.0607e-58	2.00981e-56	0.710203	0.555057	0.671192	0.555399
MSI2	0.154719	1.52091e-48	2.17056e-46	1.19727	1.04255	0.817245	0.762936
KCNQ1OT1	0.154605	1.35397e-27	9.55992e-26	1.05245	0.89784	0.737179	0.67051
CELF4	0.154373	1.07074e-47	1.51522e-45	1.55511	1.40074	0.909377	0.870266
ANKRD26	0.153822	2.07726e-49	3.029e-47	1.19391	1.04009	0.85005	0.794432
GABRB1	0.153229	6.82915e-55	1.1929e-52	1.86719	1.71396	0.910633	0.892013
SYNE1	0.15137	1.17263e-73	3.07248e-71	2.00533	1.85396	0.957516	0.950787
MYT1L	0.150792	3.67011e-75	9.76889e-73	2.50891	2.35811	0.985168	0.98219
RPL10	-0.150206	1.36415e-119	7.26204e-117	0.0789117	0.229118	0.336978	0.463067
EEF1A1	-0.150272	1.63736e-132	1.16838e-129	0.122856	0.273128	0.453369	0.551744
MT-CYB	-0.150772	5.70493e-67	1.30158e-64	0.388295	0.539067	0.812846	0.734346
COL25A1	-0.151453	1.81691e-16	6.84669e-15	0.531931	0.683384	0.379462	0.423416
HSP90AB1	-0.151565	0	0	0.114159	0.265725	0.645676	0.788339
CRH	-0.152323	1.9789e-34	1.85906e-32	0.117461	0.269784	0.133861	0.229659
ELAVL2	-0.153212	1.53553e-38	1.6559e-36	1.04402	1.19723	0.724108	0.772122
THY1	-0.153447	3.22067e-128	2.1603e-125	0.281573	0.435021	0.476119	0.615017
AC096576.2	-0.153905	3.40194e-26	2.21973e-24	0.158236	0.31214	0.175591	0.251594
AC012404.1	-0.154268	1.30943e-49	1.97818e-47	0.249777	0.404045	0.301533	0.397825
BEX4	-0.15444	1.35218e-102	5.53043e-100	0.190641	0.345081	0.332705	0.466254
ENO4	-0.15504	6.97772e-58	1.28582e-55	0.22883	0.383871	0.289467	0.393701
SEPT7	-0.155584	4.74126e-66	1.04613e-63	0.844788	1.00037	0.774007	0.845238
RPL37A	-0.15628	4.46207e-109	2.04998e-106	0.191973	0.348253	0.496481	0.592238
FGF1	-0.156905	1.05423e-58	2.0089e-56	0.114893	0.271797	0.164279	0.285339
AC016642.1	-0.158685	1.2948e-51	2.06785e-49	0.193323	0.352008	0.238939	0.342238
AC069437.1	-0.160759	1.37765e-49	2.06265e-47	0.276827	0.437586	0.324409	0.417979
AC073167.1	-0.160799	1.7656e-62	3.67793e-60	0.226731	0.38753	0.296129	0.402512
CALM2	-0.160887	1.90496e-173	3.75815e-170	0.141953	0.30284	0.567622	0.721035
NETO2	-0.161061	7.54918e-41	8.7607e-39	0.848962	1.01002	0.658245	0.710724
AP002518.2	-0.161363	9.65992e-43	1.20886e-40	0.226983	0.388347	0.274635	0.362017
CHRM3-AS2	-0.161706	3.12404e-47	4.36558e-45	0.181398	0.343105	0.213047	0.316085
PDXDC1	-0.162585	1.59742e-58	2.99297e-56	0.673105	0.835691	0.632102	0.709693
VIP	-0.162922	4.68203e-21	2.34717e-19	0.177798	0.34072	0.15636	0.227597
ABCB1	-0.16339	8.43859e-62	1.73628e-59	0.209447	0.372837	0.270613	0.380765
ADAMTS19	-0.163804	4.64325e-34	4.2432e-32	0.557162	0.720966	0.42999	0.506187
AC119868.2	-0.164372	5.38069e-52	8.76007e-50	0.190228	0.3546	0.232403	0.337739
ANKRD55	-0.16553	1.32762e-58	2.50144e-56	0.465242	0.630772	0.426345	0.542838
BCL2L14	-0.166141	1.33455e-66	3.0039e-64	0.181924	0.348064	0.249246	0.366704
SYNPR-AS1	-0.167833	4.776e-47	6.64636e-45	0.191891	0.359724	0.210407	0.314773
CDH9	-0.170242	4.17043e-25	2.59015e-23	1.29424	1.46448	0.689291	0.728065
ST7-AS2	-0.17097	2.07647e-73	5.3985e-71	0.178191	0.349161	0.239065	0.365017
TTN	-0.171469	2.31347e-51	3.65986e-49	0.34073	0.5122	0.325792	0.426697
AC073525.1	-0.173361	7.17985e-69	1.75765e-66	0.183246	0.356607	0.237808	0.358736
AL138828.1	-0.173723	1.71617e-40	1.95772e-38	0.223204	0.396927	0.229261	0.323022
GRM5-AS1	-0.174056	1.15332e-70	2.90827e-68	0.185759	0.359815	0.238688	0.364079
SLC8A1-AS1	-0.174331	1.8226e-43	2.3242e-41	0.297318	0.471649	0.307692	0.396888
RPL13	-0.175062	1.88674e-164	2.5311e-161	0.0927398	0.267802	0.466063	0.584177
CAMK2N1	-0.175303	6.69977e-151	7.48989e-148	0.236503	0.411806	0.531171	0.648388
ENTPD3-AS1	-0.177707	3.95486e-64	8.44829e-62	0.32032	0.498027	0.369407	0.471972
AC009554.1	-0.180671	9.31586e-77	2.62551e-74	0.210547	0.391217	0.268477	0.393701
CRLF3	-0.181101	2.06044e-70	5.15695e-68	0.650298	0.831399	0.610106	0.693476
DLX6-AS1	-0.181476	2.90167e-35	2.8045e-33	1.32543	1.50691	0.770236	0.799681
LANCL1-AS1	-0.183945	1.03402e-67	2.39165e-65	0.247332	0.431277	0.289718	0.405043
SHC3	-0.185699	6.57861e-70	1.63432e-67	0.782235	0.967934	0.646179	0.740345
AP001011.1	-0.18939	1.61346e-86	5.01039e-84	0.220006	0.409396	0.289341	0.417135
METAP1D	-0.189879	1.02868e-68	2.49998e-66	0.354116	0.543995	0.393037	0.497094
FXYD6	-0.191119	4.82351e-66	1.05733e-63	0.45401	0.645129	0.491076	0.578084
AC004039.1	-0.191131	2.75126e-87	8.70488e-85	0.203765	0.394896	0.268602	0.4012
GNG12-AS1	-0.191448	8.01599e-52	1.29875e-49	0.401027	0.592475	0.382856	0.469629
RPS27	-0.192518	9.23261e-153	1.10587e-149	0.0653494	0.257867	0.319507	0.460817
AL035427.1	-0.193619	2.48602e-89	8.09477e-87	0.221911	0.41553	0.27451	0.412261
LINC00599	-0.195034	1.29869e-83	3.92391e-81	0.926518	1.12155	0.742961	0.795838
SEC62	-0.195613	8.05759e-122	4.82564e-119	0.456042	0.651656	0.576797	0.68204
RPS28	-0.195792	8.43561e-187	2.17626e-183	0.0863572	0.282149	0.342509	0.500375
PTGR1	-0.200273	1.70441e-104	7.62166e-102	0.316972	0.517245	0.411639	0.536933
FTL	-0.201476	2.44318e-259	2.04848e-255	0.0565059	0.257982	0.443942	0.578084
CCK	-0.202798	1.55173e-41	1.83894e-39	0.44857	0.651367	0.397185	0.501969
STRADB	-0.204588	1.46337e-93	5.11233e-91	0.329763	0.534351	0.393288	0.511061
MIR181A1HG	-0.206154	7.69151e-59	1.47404e-56	0.677863	0.884017	0.539844	0.605831
RPL6	-0.207014	1.50243e-171	2.79935e-168	0.124412	0.331426	0.40548	0.528965
AC091885.2	-0.208192	2.1152e-69	5.21615e-67	0.19564	0.403832	0.215561	0.343176
ZPBP	-0.208332	2.42057e-81	7.24831e-79	0.235254	0.443586	0.274761	0.402325
SPRED2	-0.209153	2.37184e-104	1.04667e-101	0.489135	0.698288	0.491076	0.624109
LRP8	-0.213867	1.09957e-80	3.26349e-78	0.4707	0.684568	0.478004	0.573678
SPRED1	-0.214316	2.16255e-120	1.22928e-117	0.391169	0.605485	0.451609	0.58802
SCG2	-0.214332	2.42434e-100	9.56559e-98	0.27805	0.492381	0.385872	0.529434
AP003086.2	-0.214953	4.66112e-76	1.28135e-73	0.32949	0.544443	0.360106	0.466348
AL139294.1	-0.215409	4.13592e-104	1.77834e-101	0.236523	0.451933	0.290724	0.436727
AC010127.1	-0.21737	1.05243e-61	2.15223e-59	0.775614	0.992985	0.549522	0.657012
AC084361.1	-0.217493	3.40187e-93	1.1762e-90	0.227743	0.445237	0.26634	0.407949
ANKUB1	-0.219162	3.23204e-104	1.40774e-101	0.321865	0.541027	0.365008	0.501781
AC098617.1	-0.222171	9.35587e-94	3.30292e-91	0.198722	0.420893	0.234791	0.382358
AC058822.1	-0.223561	1.57219e-117	7.86988e-115	0.3157	0.539262	0.372298	0.516685
LINC00513	-0.230816	5.21214e-104	2.21272e-101	0.498187	0.729003	0.496104	0.610236
PCDH9-AS2	-0.231045	6.99999e-55	1.2164e-52	0.415351	0.646397	0.362368	0.454349
FGF12-AS1	-0.231874	2.3783e-103	9.84732e-101	0.287395	0.519269	0.316742	0.460817
C12orf40	-0.23525	7.61398e-96	2.77563e-93	0.292853	0.528103	0.319382	0.455287
RAB11A	-0.237608	5.55055e-123	3.38463e-120	0.507829	0.745438	0.532428	0.653637
AC098864.1	-0.240723	1.84373e-75	4.98669e-73	0.35136	0.592083	0.339367	0.45763
ARL4C	-0.241824	4.62508e-118	2.35024e-115	0.508248	0.750072	0.538336	0.646982
MALAT1	-0.242547	1.44809e-249	8.09433e-246	5.70426	5.94681	0.999749	0.999906
MT-ATP6	-0.243697	1.27738e-187	3.57007e-184	0.604711	0.848408	0.923077	0.88114
AC015923.1	-0.245469	3.30859e-129	2.31174e-126	0.297129	0.542599	0.348668	0.500562
AP002370.2	-0.254127	2.26483e-119	1.16858e-116	0.333308	0.587435	0.352187	0.502531
RASA1	-0.254178	3.34534e-98	1.27496e-95	1.31799	1.57217	0.821644	0.877297
AP001831.1	-0.256756	5.81915e-124	3.68231e-121	0.409117	0.665872	0.425088	0.561492
AP001825.1	-0.257142	2.1447e-124	1.38325e-121	0.410881	0.668023	0.430744	0.567492
EYS	-0.258585	2.71814e-61	5.52491e-59	0.417164	0.675749	0.344268	0.452193
AC104827.1	-0.259925	3.55599e-136	2.71047e-133	0.31622	0.576145	0.3591	0.511342
THSD7A	-0.261335	8.38426e-52	1.35188e-49	1.57015	1.83149	0.761187	0.824616
AP000311.1	-0.262036	1.72209e-137	1.37513e-134	0.38017	0.642206	0.41365	0.55793
ATP1B1	-0.2706	1.5084e-161	1.94572e-158	1.12642	1.39702	0.822021	0.900169
JPX	-0.271014	1.08658e-132	7.92213e-130	0.88386	1.15487	0.70098	0.794994
AC124312.2	-0.286481	3.47969e-167	5.55722e-164	0.32414	0.610621	0.359477	0.535621
AC069228.1	-0.293638	6.47597e-152	7.48935e-149	0.291113	0.58475	0.32642	0.496157
DLGAP1-AS4	-0.294439	1.16793e-137	9.55364e-135	0.325844	0.620283	0.360734	0.508061
FILIP1L	-0.298727	1.20209e-157	1.49317e-154	0.372819	0.671547	0.391528	0.555962
AC068051.1	-0.298978	2.88695e-76	8.00187e-74	0.395659	0.694637	0.337607	0.450131
CXCL14	-0.302945	1.89709e-36	1.88797e-34	0.760356	1.0633	0.437783	0.507593
SPRY4-AS1	-0.311732	2.1087e-165	3.07485e-162	0.53686	0.848591	0.434515	0.64192
AC093879.1	-0.312133	1.70669e-179	3.81592e-176	0.376397	0.688529	0.392785	0.568523
AC090709.1	-0.317619	8.81987e-146	9.54196e-143	0.358067	0.675686	0.362368	0.519591
DLGAP1-AS5	-0.328084	1.96018e-171	3.46003e-168	0.335654	0.663739	0.344143	0.52306
AC001226.2	-0.330437	1.06451e-209	3.96683e-206	0.371496	0.701933	0.397562	0.58249
AC027288.3	-0.339921	4.34002e-141	4.28105e-138	0.61254	0.952461	0.49359	0.630109
CDH12	-0.343752	1.16019e-53	1.96517e-51	1.21156	1.55532	0.553419	0.629734
AC023590.1	-0.352105	9.00799e-203	2.74645e-199	0.462402	0.814506	0.439794	0.618766
SNAP25-AS1	-0.35644	1.67257e-210	7.01184e-207	0.667	1.02344	0.573655	0.72769
BACH1	-0.365237	2.42188e-141	2.46136e-138	0.89101	1.25625	0.658371	0.750937
AC008056.1	-0.367064	1.55518e-206	5.21577e-203	0.460011	0.827075	0.433384	0.615861
AC139720.1	-0.385167	6.53242e-139	5.9212e-136	0.487967	0.873134	0.399447	0.549775
PDE5A	-0.385766	2.41471e-250	1.61969e-246	0.514124	0.899889	0.479764	0.670979
CTNNA3	-0.39313	1.50471e-168	2.52325e-165	0.769941	1.16307	0.57994	0.705099
CALM1	-0.401074	0	0	0.755485	1.15656	0.82906	0.903356
KCNMB2-AS1	-0.408638	1.19805e-92	4.0586e-90	0.823683	1.23232	0.515334	0.594769
UBE3A	-0.446119	9.5876e-290	1.07183e-285	1.25839	1.70451	0.785068	0.881046
AC090579.1	-0.457553	4.43696e-232	2.12581e-228	0.580032	1.03758	0.473731	0.652512

## Sheet: SuppTable16c_InhCTEvCtrl
Gene	Log2_FC	Pvalue	FDR	group1MeanExp	group2MeanExp	group1ExprPerc	group2ExprPerc
NRG1	0.413649	2.54e-169	3.78e-167	1.72744	1.31379	0.743516	0.628678
CLSTN2	0.408421	2.24e-285	7.99e-283	1.41007	1.00164	0.82044	0.668121
SNTG1	0.382353	0	0	2.7038	2.32145	0.983736	0.963858
PTPRT	0.372096	1.22e-205	2.36e-203	1.60881	1.23671	0.825348	0.721007
KAZN	0.313651	1.63e-221	3.75e-219	2.46177	2.14812	0.970989	0.953364
SPOCK1	0.301492	2.31e-207	4.52e-205	1.30013	0.998643	0.825421	0.709746
DCC	0.279433	4.67e-88	2.62e-86	1.12871	0.849272	0.535018	0.407287
ANKRD30BL	0.275047	2.22e-228	5.36e-226	1.40858	1.13353	0.911136	0.825128
RIT2	0.274018	1.23e-176	1.99e-174	0.843313	0.569295	0.601832	0.444549
FMN1	0.261277	2.06e-174	3.27e-172	1.52131	1.26004	0.837802	0.760274
SPARCL1	0.257063	0	0	0.843045	0.585982	0.882491	0.876776
SOX5	0.256717	1.36e-156	1.77e-154	1.66431	1.40759	0.859048	0.79842
TFDP2	0.254384	2.19e-283	7.65e-281	1.23237	0.977988	0.894872	0.831732
RORA	0.252924	4.66e-182	7.73e-180	2.1155	1.86258	0.951648	0.949413
LRP1B	0.250575	1.71e-208	3.4e-206	3.01648	2.7659	0.988498	0.9898
KCNQ3	0.243963	7.03e-232	1.75e-229	1.94811	1.70415	0.950916	0.935617
KLHL29	0.241051	3.44e-246	9.37e-244	1.13582	0.894765	0.870916	0.780143
INPP4B	0.233378	1.69e-124	1.58e-122	1.0475	0.814119	0.719707	0.617652
HSPA12A	0.229898	1.2e-289	4.36e-287	1.51672	1.28683	0.92967	0.905312
RBFOX3	0.225535	5.36e-254	1.58e-251	1.83384	1.6083	0.959121	0.946878
POU6F2	0.225305	3.01e-75	1.31e-73	1.04736	0.822056	0.578168	0.46489
TENM4	0.22364	2.64e-153	3.34e-151	1.64471	1.42107	0.940073	0.89187
SLC35F1	0.223216	9.82e-119	8.47e-117	0.971233	0.748017	0.691209	0.554213
SLC24A2	0.222985	4.01e-143	4.64e-141	1.57285	1.34986	0.924322	0.874005
ZEB1	0.222712	8.73e-136	9.39e-134	1.0129	0.790192	0.710403	0.594364
MYRIP	0.222557	1.38e-153	1.75e-151	1.30344	1.08089	0.846227	0.78256
HIVEP3	0.220743	5.71e-214	1.24e-211	1.39604	1.1753	0.921392	0.871352
SRRM3	0.21984	2.94e-261	8.97e-259	1.1925	0.972656	0.906227	0.842403
AC092691.1	0.215837	3.71e-158	4.95e-156	2.02737	1.81153	0.94381	0.926007
AC006148.1	0.215685	2.58e-165	3.74e-163	0.976806	0.761121	0.795604	0.692884
MIR2052HG	0.21524	9.15e-161	1.26e-158	0.752143	0.536903	0.659267	0.527563
PDZRN4	0.212553	1.77e-87	9.83e-86	0.800679	0.588126	0.529084	0.40658
CACNA1B	0.211566	1.87850601635e-313	7.9748525033876e-311	2.12981	1.91825	0.97956	0.97341
RAP1GAP2	0.211531	2.57e-200	4.82e-198	1.0528	0.841272	0.867766	0.771476
CNTN5	0.210125	2.07e-54	5.85e-53	1.51232	1.3022	0.744982	0.654855
PRUNE2	0.209365	1.9e-192	3.35e-190	0.791706	0.582341	0.763736	0.6229
ANKRD36	0.208999	1.97e-239	5.09e-237	1.43933	1.23033	0.95033	0.903956
CACNA1A	0.208866	3.95e-263	1.23e-260	1.9026	1.69373	0.945568	0.950298
SLIT1	0.207871	1.96e-179	3.24e-177	0.96723	0.759359	0.843736	0.720948
SNRPN	0.207529	6.91e-196	1.25e-193	0.939372	0.731843	0.81663	0.733919
MACROD2	0.206431	3.82e-264	1.2e-261	2.28321	2.07678	0.973919	0.975001
AC120193.1	0.205903	7.58e-134	8.02e-132	0.674753	0.46885	0.582784	0.444608
TOX	0.204243	4.11e-107	3.02e-105	0.699618	0.495375	0.510256	0.365839
SNED1	0.204027	5.26e-170	7.95e-168	0.914712	0.710685	0.795824	0.697306
LHFPL6	0.201871	1.73e-129	1.72e-127	0.734021	0.532149	0.607985	0.481104
PRKAG2	0.201538	1.02e-193	1.83e-191	1.34813	1.14659	0.914432	0.862921
GRIN1	0.200089	4.02e-214	8.76e-212	0.978116	0.778027	0.900073	0.800012
SCAPER	0.199834	2.87e-204	5.48e-202	1.209	1.00917	0.905421	0.841165
AC024901.1	0.198605	9.89e-157	1.3e-154	0.796185	0.597579	0.718315	0.592182
CLIP2	0.198592	1.09e-235	2.75e-233	0.673316	0.474724	0.762198	0.582749
PTPRN2	0.198046	0	0	2.28518	2.08714	0.978901	0.980072
ARL15	0.198004	5.92e-145	6.92e-143	1.63766	1.43965	0.929963	0.894759
ANKRD36C	0.197682	1.24e-172	1.94e-170	1.2636	1.06592	0.93326	0.866399
SGSM1	0.197593	3.17e-212	6.65e-210	0.949754	0.752162	0.852527	0.753552
AFF3	0.196904	2.26e-255	6.72e-253	2.01592	1.81902	0.963077	0.965391
OPCML	0.192394	0	0	3.52709	3.3347	0.995604	0.998585
DYNC1I1	0.189454	4.31e-223	1.01e-220	1.70399	1.51453	0.941392	0.924945
SNAP91	0.189014	1.64e-213	3.5e-211	1.59863	1.40962	0.951502	0.929544
TSHZ2	0.188287	8.8e-71	3.53e-69	0.551332	0.363046	0.326081	0.205236
LRRC4C	0.188028	7.31e-99	4.85e-97	2.31268	2.12465	0.96967	0.961913
PTPRK	0.187839	4.18e-114	3.33e-112	2.01507	1.82723	0.910696	0.905135
CADM1	0.186629	4.97e-152	6.22e-150	1.39137	1.20474	0.910256	0.866635
DPP10	0.186324	6.14e-101	4.25e-99	2.97553	2.7892	0.990403	0.98809
GRIP1	0.185778	3e-80	1.44e-78	1.13729	0.951515	0.813919	0.725724
MCF2L2	0.184981	8.58e-196	1.55e-193	1.25634	1.07135	0.902198	0.85561
AC109466.1	0.184942	1.8e-44	3.89e-43	0.564463	0.379521	0.294212	0.202464
DNAH14	0.182713	7.59e-169	1.13e-166	0.489141	0.306428	0.515751	0.337067
CCDC3	0.182172	1.27e-137	1.39e-135	0.985033	0.802861	0.823736	0.745416
SYNPR	0.181641	4.98e-87	2.74e-85	0.590009	0.408368	0.511429	0.408231
KCNQ1OT1	0.181463	1.52e-116	1.25e-114	0.749609	0.568145	0.718242	0.582395
LSAMP	0.18045	8.02e-146	9.43e-144	3.15486	2.97441	0.989963	0.992041
CELF4	0.180189	1.73e-118	1.48e-116	1.35311	1.17292	0.923663	0.882495
CAMK2D	0.179122	1.96e-111	1.52e-109	0.818389	0.639267	0.698974	0.573846
RORB	0.178111	3.26e-56	9.57e-55	0.77595	0.59784	0.493993	0.403219
ELAVL3	0.177864	6.43e-242	1.67e-239	0.59345	0.415586	0.753333	0.578504
VPS53	0.177494	1.7e-182	2.85e-180	1.00827	0.830776	0.887619	0.801309
CERS4	0.176545	1.06e-193	1.89e-191	0.601992	0.425447	0.718828	0.535759
AGAP1	0.175514	2.71e-243	7.16e-241	1.7757	1.60018	0.950696	0.951418
SLC35F3	0.175016	1.78e-89	1.02e-87	1.81226	1.63724	0.939267	0.921172
RYR2	0.174303	6.36e-197	1.17e-194	2.64114	2.46684	0.985934	0.988267
GNAS	0.173543	2.87e-71	1.16e-69	0.245866	0.0723226	0.82044	0.806674
CCND3	0.172057	1.29e-245	3.47e-243	0.379368	0.207311	0.533773	0.329167
MCTP1	0.171843	2.4e-109	1.82e-107	1.75521	1.58337	0.925568	0.90602
AC103855.3	0.170227	1.97e-186	3.43e-184	0.462061	0.291834	0.559927	0.373209
AC016831.7	0.170034	2.28e-262	7e-260	2.34104	2.17101	0.970989	0.981605
AC025159.1	0.170015	1.83e-96	1.18e-94	0.853155	0.68314	0.739194	0.6512
ADCY9	0.169945	1.08e-148	1.32e-146	0.931937	0.761992	0.840293	0.752727
KCNB2	0.169676	3.7e-83	1.9e-81	1.55949	1.38982	0.885714	0.839455
FAM189A1	0.169585	6.16e-117	5.1e-115	0.898541	0.728957	0.799414	0.683038
CACNA1C	0.169365	7.88e-258	2.38e-255	2.41652	2.24716	0.978388	0.984022
MARCH1	0.16804	2.88e-47	6.78e-46	1.80976	1.64172	0.866007	0.807794
SPOCK3	0.167634	5.79e-64	2.02e-62	0.571587	0.403954	0.511429	0.43317
KCNH5	0.167403	4.86e-85	2.59e-83	0.915866	0.748463	0.703663	0.6002
ASTN2	0.164882	2.41e-86	1.31e-84	1.07406	0.909176	0.842418	0.765344
DNAH6	0.164783	8.47e-118	7.18e-116	0.751797	0.587014	0.739707	0.613525
MACF1	0.164173	3.36e-168	4.96e-166	1.55051	1.38634	0.955897	0.934202
SYN3	0.163379	2.11e-107	1.56e-105	1.97882	1.81544	0.912161	0.918637
TNRC6A	0.163371	1.57e-242	4.11e-240	1.97028	1.80691	0.968791	0.971759
MAPK10	0.163326	0	0	2.6423	2.47897	0.98989	0.992984
AP001347.1	0.163251	5.85e-164	8.25e-162	0.623254	0.460003	0.725641	0.564766
AEBP2	0.163146	4.4e-159	5.97e-157	1.55967	1.39652	0.930989	0.917635
CADPS	0.163036	1.19e-142	1.37e-140	2.14286	1.97982	0.971282	0.966865
ZFYVE28	0.162336	2e-130	2.01e-128	1.10144	0.9391	0.890696	0.821532
MYT1L	0.162206	2.25e-244	5.98e-242	2.30917	2.14696	0.981245	0.984081
CAMK2G	0.16203	7.67e-190	1.35e-187	0.573663	0.411633	0.708278	0.551795
GRM3	0.161822	3.69e-65	1.32e-63	0.955876	0.794053	0.674359	0.598432
RHBDL3	0.161351	6.15e-167	8.97e-165	0.450971	0.289619	0.55304	0.385473
UBE4B	0.161197	5.83e-167	8.53e-165	0.799203	0.638006	0.816703	0.705678
KSR2	0.159949	9.09e-210	1.87e-207	1.77254	1.61259	0.952234	0.951182
HS3ST4	0.159851	2.45e-34	3.88e-33	1.14995	0.990096	0.67956	0.646483
TTC7B	0.156739	2.88e-141	3.26e-139	0.949757	0.793019	0.860733	0.777784
CCDC88A	0.156174	1.68e-121	1.5e-119	1.42621	1.27004	0.948425	0.915925
MKLN1	0.155618	2.72e-165	3.94e-163	1.52892	1.3733	0.934945	0.920995
RAD9A	0.154657	5.91e-136	6.38e-134	0.788175	0.633518	0.82044	0.694299
CDH10	0.154522	5.44e-89	3.1e-87	1.53355	1.37903	0.910916	0.874889
SPAG16	0.15437	1.04e-89	5.98e-88	0.910257	0.755887	0.805055	0.714875
SEMA3A	0.153569	2.49e-79	1.18e-77	0.387729	0.234159	0.358462	0.244915
UBA6-AS1	0.153435	2.76e-87	1.53e-85	0.928787	0.775352	0.792381	0.688108
MROH1	0.153398	1.53e-157	2.02e-155	0.685627	0.532229	0.780147	0.635163
CASTOR3	0.153309	1.3e-164	1.85e-162	0.633739	0.48043	0.767326	0.611403
BNIP3L	0.153048	7.95e-133	8.29e-131	0.754558	0.60151	0.787399	0.692589
BICD1	0.151563	2.28e-101	1.58e-99	1.14819	0.99663	0.878681	0.814398
GRK3	0.151553	6.26e-110	4.77e-108	1.02585	0.874293	0.863443	0.797241
CNTNAP2	0.151466	6.95e-135	7.42e-133	3.5376	3.38614	0.99641	0.998408
NEK1	0.15143	1.74e-129	1.73e-127	0.773253	0.621823	0.801685	0.682861
GRM8	0.151412	6.94e-91	4.06e-89	0.499412	0.348	0.442564	0.308354
CTIF	0.150539	6.03e-129	5.86e-127	0.97552	0.824981	0.865934	0.789635
MAGI3	0.150474	1.27e-84	6.71e-83	1.06408	0.913609	0.858462	0.783798
C9orf84	-0.151942	3.47e-129	3.4e-127	0.147802	0.299744	0.259853	0.385237
GALNT13	-0.15204	4.33e-62	1.44e-60	1.09759	1.24963	0.785495	0.824657
AL590006.1	-0.15248	1.83e-98	1.21e-96	0.220905	0.373385	0.309597	0.415895
SLF1	-0.152709	1.25e-144	1.45e-142	0.672808	0.825517	0.765934	0.792288
FLRT2	-0.152878	2.3e-89	1.31e-87	1.90113	2.05401	0.938681	0.960733
AC011824.2	-0.15294	3.33e-146	3.93e-144	0.14852	0.30146	0.258608	0.395437
AC010275.1	-0.153077	2.02e-158	2.71e-156	0.0937039	0.24678	0.184322	0.337008
P4HA3	-0.153303	3.12e-152	3.92e-150	0.135656	0.288959	0.255971	0.392724
RHD	-0.155163	1.4e-208	2.8e-206	0.0346234	0.189787	0.090696	0.280526
AC012358.3	-0.155297	1.32e-156	1.74e-154	0.191577	0.346874	0.334505	0.462001
AC026316.5	-0.156459	1.1e-122	1e-120	0.173665	0.330123	0.346813	0.444137
AC131571.1	-0.15734	4.12e-151	5.1e-149	0.142056	0.299396	0.25641	0.392783
CREG2	-0.157385	9.71e-165	1.39e-162	0.569184	0.726569	0.724469	0.77124
OPRM1	-0.158312	5.62e-95	3.56e-93	0.467706	0.626018	0.541026	0.613525
TOMM20	-0.158959	8.01e-218	1.77e-215	0.333302	0.492261	0.606007	0.683509
MAN1A1	-0.159507	9.35e-80	4.47e-78	0.98535	1.14486	0.770403	0.823065
KCND2	-0.159944	2.01e-74	8.66e-73	2.14923	2.30917	0.951648	0.977773
AL138799.4	-0.160225	6.22e-161	8.58e-159	0.121078	0.281303	0.216337	0.367549
NLK	-0.160701	6.51e-138	7.16e-136	1.51124	1.67194	0.920952	0.945876
AC011287.2	-0.162292	6.32e-172	9.86e-170	0.0844943	0.246786	0.153626	0.320382
ETV5	-0.162619	9.25e-142	1.06e-139	0.332304	0.494924	0.468205	0.572608
PCDH7	-0.162735	2.86e-63	9.78e-62	2.16359	2.32633	0.931941	0.955427
SDK1	-0.162848	1.47e-40	2.84e-39	0.933136	1.09598	0.637216	0.673191
AP002518.2	-0.163739	1.21e-152	1.52e-150	0.146261	0.31	0.290183	0.414127
AC107068.2	-0.163912	1.96e-175	3.14e-173	0.150374	0.314286	0.264615	0.415659
DOCK2	-0.164401	1.04e-138	1.16e-136	0.134183	0.298583	0.23685	0.369848
AL162426.1	-0.16491	1.67e-171	2.59e-169	0.144909	0.309819	0.270183	0.414244
IGSF10	-0.165183	8.15e-174	1.29e-171	0.132407	0.29759	0.260293	0.404575
RFTN1	-0.165266	1.13e-140	1.27e-138	0.884933	1.0502	0.811648	0.838571
AP003086.2	-0.165973	7.86e-129	7.6e-127	0.157687	0.323659	0.276557	0.394198
RFX4	-0.166342	1.33e-114	1.06e-112	0.161448	0.32779	0.28359	0.391722
SRSF7	-0.167984	4.59e-182	7.66e-180	0.306352	0.474336	0.507326	0.597665
CCDC65	-0.168704	8.37e-171	1.28e-168	0.256516	0.42522	0.425788	0.536112
MT-ATP6	-0.169864	1.697329022582e-311	0	0.264582	0.434446	0.934945	0.881375
ZNF451-AS1	-0.170293	1.63e-184	2.77e-182	0.158477	0.32877	0.280293	0.430812
OLFM1	-0.171058	6.4e-202	1.21e-199	0.786918	0.957977	0.840293	0.885325
ATP2B1	-0.171462	1.38e-204	2.64e-202	1.81261	1.98407	0.965128	0.980544
AL158840.1	-0.171884	5.15e-220	1.17e-217	0.132179	0.304063	0.230916	0.411002
AC011900.1	-0.172365	1.35e-154	1.73e-152	0.196514	0.368879	0.300879	0.436236
AC011369.1	-0.172903	2.31e-150	2.83e-148	0.152628	0.325531	0.269451	0.40145
AC009554.1	-0.173283	5.49e-200	1.02e-197	0.159983	0.333266	0.286667	0.443193
NOVA1	-0.173581	1.67e-154	2.13e-152	1.48724	1.66082	0.928132	0.953128
AC103853.1	-0.173839	9.66e-190	1.69e-187	0.0979364	0.271775	0.179927	0.350274
GALNTL6	-0.176692	1.7e-62	5.68e-61	1.75394	1.93064	0.862857	0.898886
IPO9-AS1	-0.177379	1.81e-183	3.05e-181	0.194921	0.3723	0.35304	0.478097
AC098617.1	-0.177446	1.92e-167	2.83e-165	0.179605	0.35705	0.283077	0.427864
MTCP1	-0.177527	2.95e-199	5.46e-197	0.142747	0.320274	0.258388	0.417841
ZFPM2	-0.17753	9.9e-102	6.9e-100	1.5406	1.71813	0.890183	0.927068
CAMK2N1	-0.177874	1.23e-200	2.32e-198	0.629946	0.80782	0.784249	0.834562
CDH9	-0.180064	6.45e-68	2.42e-66	1.35908	1.53915	0.802344	0.853782
RERG	-0.180163	3.4e-165	4.9e-163	0.211658	0.391821	0.327912	0.464654
PPP2R3A	-0.181388	7.87e-137	8.54e-135	0.482802	0.66419	0.609231	0.667708
RSRP1	-0.18449	1.93e-215	4.23e-213	0.819174	1.00366	0.833407	0.850245
MAML3	-0.18489	9.28e-101	6.42e-99	0.381854	0.566744	0.463223	0.539945
AC024145.1	-0.186702	1.38e-147	1.67e-145	0.162092	0.348794	0.237802	0.380815
PDXDC1	-0.186708	1.3e-185	2.23e-183	0.727563	0.914271	0.790989	0.819881
WSB1	-0.187792	2.99e-227	7.16e-225	0.679203	0.866996	0.775385	0.819881
GPSM2	-0.188144	6.99e-212	1.46e-209	0.172442	0.360586	0.350403	0.48417
LINC00508	-0.188473	2.35e-193	4.18e-191	0.100635	0.289109	0.182711	0.351984
AL450384.2	-0.188799	4.59e-186	7.93e-184	0.306378	0.495178	0.474432	0.579919
TESPA1	-0.189119	2.9e-126	2.75e-124	0.910769	1.09989	0.736777	0.799245
OTOGL	-0.189263	2.17e-121	1.93e-119	0.403523	0.592786	0.465495	0.555687
AC104365.1	-0.189778	3.33e-221	7.61e-219	0.168482	0.358261	0.27304	0.447615
KLHL28	-0.190628	1.66e-219	3.75e-217	0.317267	0.507895	0.516264	0.61323
LCA5	-0.191499	5.83e-184	9.88e-182	0.332956	0.524455	0.51956	0.600554
THSD7A	-0.193008	8.42e-98	5.51e-96	0.493442	0.68645	0.472601	0.568009
SPRED2	-0.193039	2.19e-197	4.04e-195	0.639459	0.832498	0.719487	0.776959
RTN4	-0.19367	1.98e-273	6.65e-271	1.18439	1.37806	0.925861	0.956842
P2RY12	-0.19409	1.58e-218	3.5e-216	0.136441	0.330531	0.246593	0.415836
HS6ST3	-0.196025	1.02e-71	4.2e-70	2.72899	2.92502	0.947619	0.968693
MLIP	-0.197825	4.08e-148	4.94e-146	1.37574	1.57357	0.895531	0.927481
AC006059.1	-0.199908	1.08e-251	3.13e-249	0.212216	0.412124	0.379194	0.528389
AL078459.1	-0.200642	9.87e-214	2.12e-211	0.184244	0.384886	0.31304	0.465539
PRSS51	-0.200953	7.87e-223	1.82e-220	0.282869	0.483822	0.39619	0.553859
SLC22A24	-0.201815	3.78e-178	6.16e-176	0.155113	0.356929	0.235311	0.391251
CALM2	-0.208477	0	0	0.604057	0.812534	0.778535	0.864866
MAK	-0.208547	4.98e-223	1.16e-220	0.334723	0.54327	0.484322	0.604799
PTGR1	-0.208648	8.41e-281	2.91e-278	0.346495	0.555143	0.572894	0.680384
CDH12	-0.210705	3e-93	1.81e-91	2.05543	2.26614	0.891648	0.928424
TIMP3	-0.21129	7.14e-208	1.41e-205	0.30292	0.51421	0.427766	0.561523
BCL2L14	-0.21223	1.34e-264	4.25e-262	0.218663	0.430893	0.336777	0.515595
CGGBP1	-0.214154	7.04e-280	2.41e-277	0.270744	0.484898	0.468059	0.598373
SLC22A25	-0.215281	2.09e-212	4.43e-210	0.135154	0.350434	0.214286	0.388479
BAALC-AS1	-0.216212	8.78e-226	2.09e-223	0.267816	0.484028	0.429817	0.554331
AC117944.1	-0.217803	2.38e-257	7.12e-255	0.16942	0.387223	0.274212	0.458051
FGF12-AS1	-0.217945	2.73e-265	8.81e-263	0.181148	0.399093	0.307179	0.480396
LINC00507	-0.218746	1.77e-161	2.47e-159	0.51505	0.733796	0.530403	0.634397
KIAA1217	-0.220259	1.24e-91	7.31e-90	1.29184	1.5121	0.769084	0.833736
SPRED1	-0.222055	7.36e-254	2.15e-251	0.743856	0.96591	0.778974	0.830317
AL359706.1	-0.22622	1.17e-296	4.41e-294	0.220348	0.446568	0.348938	0.53228
AP001011.1	-0.226449	2.02e-307	8.15e-305	0.186299	0.412748	0.323736	0.50852
DLGAP1-AS4	-0.226587	1.7e-237	4.32e-235	0.71452	0.941107	0.738168	0.809622
LRTM1	-0.22916	4.57e-248	1.27e-245	0.260976	0.490137	0.392088	0.544072
AC130650.1	-0.230618	5.36e-300	2.04e-297	0.207211	0.437829	0.334505	0.518012
AC002429.2	-0.234779	1.64e-301	6.31e-299	0.206868	0.441646	0.344835	0.527151
AC103770.1	-0.236061	3.16e-285	1.12e-282	0.170967	0.407028	0.278095	0.467897
AC084361.1	-0.236436	2.87e-286	1.03e-283	0.175075	0.411511	0.286007	0.474088
BASP1	-0.238819	6.13e-304	2.39e-301	1.28974	1.52856	0.906374	0.938624
DIAPH2-AS1	-0.241642	1.25e-245	3.37e-243	0.181423	0.423065	0.269158	0.44791
AL596451.1	-0.242249	6.53e-250	1.85e-247	0.302589	0.544837	0.390256	0.552798
ARPP19	-0.245637	0	0	0.563609	0.809246	0.732747	0.808738
RAPH1	-0.247999	1.435660696923e-311	0	0.80831	1.05631	0.798974	0.864336
AC009041.2	-0.248543	2.8e-209	5.69e-207	0.850431	1.09897	0.719121	0.812098
AC027018.1	-0.250153	3.7386e-320	1.649807e-317	0.276937	0.527089	0.396337	0.579565
ABCB1	-0.250257	0	0	0.220911	0.471168	0.340293	0.545487
CHST9	-0.250559	9.99e-229	2.45e-226	0.236178	0.486737	0.328938	0.486705
AP000787.1	-0.254625	0	0	0.262104	0.516729	0.397363	0.580685
LINC00599	-0.255093	0	0	0.738118	0.993211	0.791282	0.836861
CRLF3	-0.25625	0	1.5e-323	0.608205	0.864455	0.712308	0.791345
DPYD-AS1	-0.256719	1.53e-267	5e-265	0.265571	0.522291	0.354579	0.529922
AC011287.1	-0.262214	2.86e-123	2.63e-121	1.78481	2.04702	0.863077	0.896999
AC119868.2	-0.266122	3.55e-305	1.4e-302	0.225843	0.491965	0.310916	0.509286
ST7-AS2	-0.2663	0	0	0.238144	0.504444	0.358022	0.560167
AL138828.1	-0.275365	1.22e-277	4.14e-275	0.210936	0.486302	0.295824	0.477979
IL7	-0.275912	0	0	0.277436	0.553348	0.371648	0.579388
GRM5-AS1	-0.27749	0	0	0.228634	0.506124	0.350842	0.568658
DLGAP1-AS5	-0.279201	0	0	0.240726	0.519926	0.32696	0.542598
AL035427.1	-0.279467	0	0	0.221474	0.500941	0.323223	0.548494
GPC6	-0.281526	8.15e-126	7.7e-124	1.39588	1.6774	0.764322	0.814928
AP000311.1	-0.281915	0	0	0.319937	0.601852	0.453553	0.632982
AP001831.1	-0.283734	0	0	0.32166	0.605394	0.450623	0.629031
AC073167.1	-0.283998	0	0	0.30078	0.584779	0.404469	0.616414
PCDH9-AS4	-0.285205	0	0	0.222459	0.507664	0.321538	0.550793
AC091885.2	-0.290993	3.124e-319	1.3606759e-316	0.344958	0.635951	0.413407	0.594187
AL354771.1	-0.293403	5.66632e-318	2.436372565e-315	0.184934	0.478337	0.260293	0.466423
AC019197.1	-0.294009	0	0	0.376238	0.670247	0.448059	0.635399
AL592043.1	-0.294537	0	0	0.224975	0.519512	0.309524	0.524851
AC097537.1	-0.299712	0	0	0.218857	0.51857	0.315092	0.563528
ENC1	-0.303145	0	0	0.885176	1.18832	0.803956	0.880667
JPX	-0.303834	0	0	0.912633	1.21647	0.819634	0.8845
STRADB	-0.305438	0	0	0.385084	0.690521	0.537802	0.689818
AL139294.1	-0.307034	0	0	0.240174	0.547208	0.356923	0.584871
LINC00513	-0.308043	8.41980531977e-313	3.52979288517716e-310	0.669002	0.977046	0.652234	0.76729
AC004039.1	-0.308257	0	0	0.255847	0.564104	0.349744	0.599552
AP003049.2	-0.308923	0	0	0.229463	0.538386	0.340806	0.547138
MT-ND3	-0.309313	0	0	0.508379	0.817692	0.942857	0.89411
KCNMA1-AS1	-0.309713	0	0	0.272097	0.58181	0.37663	0.598903
AC124312.2	-0.333991	0	0	0.290201	0.624192	0.391722	0.626083
AC099788.1	-0.341419	0	0	0.289345	0.630763	0.371795	0.610813
CHRM3-AS2	-0.350695	0	0	0.271343	0.622039	0.379927	0.614763
AC004594.1	-0.357118	4.49e-306	1.79e-303	0.386014	0.743133	0.41707	0.583338
ANKUB1	-0.371719	0	0	0.392731	0.76445	0.481099	0.697424
MALAT1	-0.372997	0	0	5.70057	6.07357	1	1
MGST1	-0.375957	0	0	0.428115	0.804072	0.507912	0.707034
C12orf40	-0.381524	0	0	0.40033	0.781854	0.453187	0.672307
CALM1	-0.402541	0	0	1.17743	1.57997	0.929817	0.96545
AC058822.1	-0.409464	0	0	0.465146	0.874611	0.53033	0.736926
AC010127.1	-0.410996	0	0	0.526612	0.937607	0.526813	0.742881
AC001226.2	-0.422219	0	0	0.394671	0.816891	0.458755	0.711161
AC079117.1	-0.424344	0	0	0.296025	0.72037	0.37033	0.635988
AC008056.1	-0.424838	0	0	0.37541	0.800248	0.427473	0.664878
P2RY14	-0.43183	0	0	0.397419	0.829249	0.454799	0.688462
FILIP1L	-0.432597	0	0	0.479921	0.912518	0.560147	0.748482
LINC02306	-0.443448	5.78e-270	1.9e-267	0.832912	1.27636	0.522491	0.685868
CELF2-AS2	-0.443483	0	0	0.357789	0.801273	0.439194	0.698072
RAB11A	-0.459857	0	0	0.656504	1.11636	0.681612	0.830022
AC104827.1	-0.461685	0	0	0.501598	0.963283	0.522857	0.745829
SLC8A1-AS1	-0.463019	0	0	0.532033	0.995052	0.555751	0.761394
AP002370.2	-0.474847	0	0	0.464819	0.939666	0.496703	0.72708
AC069437.1	-0.479261	0	0	0.516299	0.99556	0.566886	0.772478
PPFIA2-AS1	-0.496571	0	0	0.337776	0.834348	0.392234	0.688992
UBE3A	-0.498287	0	0	1.16316	1.66145	0.870183	0.927893
AC023590.1	-0.508829	0	0	0.514036	1.02287	0.529158	0.768999
AC093879.1	-0.5427	0	0	0.432392	0.975092	0.477436	0.747656
AC090579.1	-0.553457	0	0	0.625618	1.17907	0.5663	0.773716
AC015923.1	-0.558635	0	0	0.499838	1.05847	0.5	0.755616
PDE5A	-0.571201	0	0	0.57313	1.14433	0.561612	0.789635
KCNMB2-AS1	-0.577746	0	0	0.706864	1.28461	0.563736	0.737574
AC090709.1	-0.579569	0	0	0.565306	1.14488	0.551648	0.77914
AC027288.3	-0.580041	0	0	0.729824	1.30986	0.608278	0.801898
AP001825.1	-0.609791	0	0	0.554394	1.16419	0.550696	0.784565
AC096576.3	-0.63385	0	0	0.5109	1.14475	0.492747	0.770473
SNAP25-AS1	-0.671586	0	0	0.931534	1.60312	0.742637	0.879076
CTNNA3	-0.689277	0	0	0.849004	1.53828	0.729817	0.863392
AC069228.1	-0.703788	0	0	0.590401	1.29419	0.534505	0.795
PCDH9-AS2	-0.794164	0	0	0.827924	1.62209	0.617289	0.836271
AC096576.2	-0.803175	0	0	0.665863	1.46904	0.528938	0.804257

## Sheet: SuppTable16d_InhCTEvRHI
Gene	Log2_FC	Pvalue	FDR	group1MeanExp	group2MeanExp	group1ExprPerc	group2ExprPerc
THSD7A	0.172475	1.3989e-21	1.80448e-18	1.74263	1.57015	0.807575	0.761187
RPL37A	0.159052	4.3002e-58	4.80734e-54	0.351025	0.191973	0.548191	0.496481
MUC20-OT1	0.155079	3.9513e-57	3.31297e-53	1.07358	0.9185	0.819073	0.75641
ARL17B	-0.152194	4.93326e-56	3.30903e-52	0.238394	0.390588	0.281479	0.401332
MT-ND3	-0.164287	1.57845e-26	2.52086e-23	0.750303	0.91459	0.914666	0.918929
MT-ND4	-0.185782	0.000268937	0.0105124	0.343313	0.529095	0.829332	0.842132
MT-CO2	-0.196853	9.66643e-05	0.00456609	0.342366	0.539219	0.921655	0.920814
ANKRD36B	-0.203196	2.42236e-90	8.12411e-86	0.716427	0.919623	0.688085	0.772876
MT-CO1	-0.284385	2.75458e-05	0.00165261	0.464228	0.748613	0.935971	0.936149

## Sheet: SuppTable16e_InhCTERHIvCtrl
Gene	Log2_FC	Pvalue	FDR	group1MeanExp	group2MeanExp	group1ExprPerc	group2ExprPerc
SYN3	0.350916	6.53631e-209	6.64287e-206	1.54016	1.18925	0.808225	0.735377
ADARB2	0.314503	1.6729e-66	2.16624e-64	2.5053	2.1908	0.625007	0.571147
ERBB4	0.272976	6.18637e-43	4.40506e-41	3.8519	3.57892	0.91888	0.883015
CNTN5	0.249661	2.06164e-48	1.69885e-46	2.8518	2.60214	0.874487	0.82799
ANKRD30BL	0.245489	2.68984e-118	8.75843e-116	1.39928	1.15379	0.814168	0.734908
MYO16	0.243694	1.98359e-66	2.54887e-64	1.21387	0.970176	0.582278	0.490626
AP001347.1	0.241573	3.87369e-148	1.77967e-145	0.808326	0.566753	0.649254	0.503843
GRIA4	0.239031	2.92325e-65	3.64461e-63	1.92936	1.69033	0.807512	0.762936
CACNA1B	0.23327	6.57748e-166	3.80337e-163	1.92298	1.68971	0.95632	0.923135
DSCAM	0.229112	6.44768e-45	4.84848e-43	1.7502	1.52109	0.70577	0.628328
WWOX	0.227353	1.31278e-110	3.79551e-108	1.83481	1.60746	0.896714	0.855831
MACROD2	0.225708	5.28196e-105	1.4286e-102	2.63649	2.41078	0.972722	0.955849
STXBP5L	0.22485	5.13103e-200	4.09725e-197	2.13299	1.90814	0.971356	0.953131
CSMD3	0.219068	3.645e-72	5.26922e-70	2.29532	2.07625	0.906282	0.872985
GALNT17	0.208202	4.54657e-83	8.61486e-81	1.85263	1.64443	0.898021	0.862861
PCDH9	0.20763	3.59424e-36	2.07476e-34	2.47222	2.26459	0.904796	0.855737
GABRG3	0.207059	1.75244e-64	2.16078e-62	1.94999	1.74293	0.865276	0.810367
GALNTL6	0.205909	1.64592e-25	6.18152e-24	2.27078	2.06487	0.759969	0.700694
ADAMTS9-AS2	0.205305	6.56601e-48	5.35793e-46	1.17692	0.971616	0.607714	0.572647
KAZN	0.192803	8.33118e-205	7.35292e-202	3.7343	3.5415	0.99792	0.996344
ENSA	0.192618	1.15039e-116	3.67444e-114	0.939432	0.746814	0.78172	0.692913
GTF2IRD1	0.191821	6.01217e-132	2.45898e-129	0.64335	0.451529	0.615618	0.463723
AC007563.2	0.191005	8.44039e-69	1.14605e-66	0.50565	0.314644	0.364711	0.249531
SHISA9	0.188915	1.17037e-42	8.26353e-41	1.5815	1.39258	0.74428	0.675009
PKNOX2	0.188722	2.15252e-82	3.98846e-80	1.21898	1.03026	0.776728	0.720472
LRRC4C	0.188383	1.76088e-51	1.58753e-49	2.43392	2.24553	0.894396	0.867454
RGS12	0.187671	1.6371e-46	1.28583e-44	1.31694	1.12927	0.699649	0.615861
ANKRD36C	0.187324	6.15802e-102	1.57655e-99	1.4352	1.24787	0.911571	0.851987
MICAL3	0.187054	1.66248e-118	5.46629e-116	1.48786	1.3008	0.9127	0.864736
MYT1L	0.185388	1.4349e-165	8.15653e-163	2.5435	2.35811	0.987817	0.98219
ASIC2	0.185353	6.76545e-47	5.38954e-45	1.81745	1.6321	0.747192	0.736877
CELF4	0.184222	9.10668e-94	2.10634e-91	1.58496	1.40074	0.918346	0.870266
AFF3	0.18355	4.40984e-93	9.99305e-91	1.58353	1.39998	0.904439	0.862205
UNC5D	0.178037	2.64249e-36	1.53064e-34	1.74988	1.57185	0.76609	0.730877
SLIT2	0.175462	1.28306e-29	5.79934e-28	1.08798	0.912517	0.526475	0.466817
COBL	0.166969	2.40645e-55	2.4383e-53	0.801991	0.635022	0.566411	0.482471
ANKRD36B	0.166276	1.16679e-91	2.60878e-89	0.812501	0.646224	0.728175	0.607612
RPS6KA2	0.165889	1.21651e-62	1.44168e-60	2.17529	2.0094	0.958222	0.93607
MSI2	0.16578	8.61349e-79	1.4301e-76	1.20833	1.04255	0.824211	0.762936
ALK	0.1651	2.7038e-31	1.29358e-29	1.20748	1.04238	0.637428	0.592238
PNISR	0.164999	1.10881e-81	1.99931e-79	1.20189	1.03689	0.875319	0.799025
CASTOR3	0.16477	1.06079e-97	2.52318e-95	0.719827	0.555057	0.683307	0.555399
CACNA1A	0.164764	1.17544e-75	1.84214e-73	1.93173	1.76697	0.941047	0.915073
SLC35F4	0.163845	8.88885e-52	8.07898e-50	0.91658	0.752735	0.612468	0.523435
SRRM3	0.163156	1.95969e-84	3.79908e-82	1.10735	0.944199	0.823082	0.748594
RNF130	0.160302	3.04087e-81	5.33952e-79	1.0742	0.913894	0.810305	0.736127
SCAPER	0.158609	1.27553e-78	2.10732e-76	1.31715	1.15854	0.881203	0.825459
SYNE1	0.158264	6.43856e-111	1.87771e-108	2.01222	1.85396	0.962679	0.950787
PHACTR1	0.157113	4.03623e-69	5.52519e-67	2.02775	1.87063	0.938432	0.928009
RORA	0.156949	7.89558e-65	9.77129e-63	2.58827	2.43132	0.975575	0.966254
GNAL	0.156245	5.29118e-70	7.39398e-68	0.908048	0.751803	0.697035	0.612486
HIVEP3	0.155439	6.09578e-78	9.92428e-76	1.71848	1.56304	0.92518	0.896607
FRMD4A	0.155345	8.6792e-124	3.09663e-121	3.22199	3.06665	0.99168	0.991376
MCF2L2	0.154672	2.07562e-80	3.58825e-78	1.11682	0.962151	0.827301	0.755999
CCDC88A	0.153201	8.17911e-73	1.20312e-70	1.51816	1.36495	0.929043	0.887514
PRKCA	0.152675	1.22637e-49	1.03341e-47	1.52507	1.3724	0.831758	0.795182
CDR2	0.151961	2.00514e-63	2.41901e-61	0.830411	0.67845	0.690022	0.598331
MACF1	0.15134	2.47465e-100	6.19365e-98	1.75837	1.60703	0.949367	0.926134
GARNL3	0.150951	5.33548e-71	7.55027e-69	1.33069	1.17973	0.880074	0.825647
SLCO3A1	0.150857	5.03719e-58	5.31249e-56	1.0567	0.905841	0.763594	0.68682
GRIA1	0.150617	1.73714e-65	2.17389e-63	2.22538	2.07476	0.962857	0.952193
ELAVL3	0.150219	1.47467e-86	2.94391e-84	0.672409	0.52219	0.667974	0.550712
CRH	-0.150694	2.902e-46	2.25295e-44	0.11909	0.269784	0.136566	0.229659
GPSM2	-0.150947	8.96037e-83	1.67884e-80	0.29356	0.444507	0.371724	0.465411
AC008591.1	-0.151533	1.5765e-49	1.32513e-47	0.415734	0.567267	0.342426	0.431759
FGF1	-0.151778	5.43881e-79	9.21247e-77	0.12002	0.271797	0.166815	0.285339
PDXDC1	-0.153474	1.29761e-75	2.02415e-73	0.682216	0.835691	0.651512	0.709693
IFNGR2	-0.15377	7.62215e-85	1.48623e-82	0.364653	0.518423	0.44387	0.525122
RORA-AS1	-0.154141	5.36715e-74	8.18197e-72	0.21035	0.364492	0.261485	0.366423
SEPT7	-0.154813	2.04968e-100	5.1686e-98	0.845559	1.00037	0.782433	0.845238
AC096576.2	-0.155691	7.81706e-43	5.53099e-41	0.156449	0.31214	0.165567	0.251594
CGGBP1	-0.156509	2.85628e-91	6.30223e-89	0.273794	0.430303	0.354787	0.458286
AL591686.2	-0.156535	4.16221e-55	4.17941e-53	0.214106	0.370641	0.237059	0.327522
CAMK2N1	-0.157208	2.28848e-179	1.44814e-176	0.254598	0.411806	0.540084	0.648388
DLX6-AS1	-0.159238	3.56736e-39	2.2789e-37	1.34767	1.50691	0.780888	0.799681
AC016642.1	-0.16056	1.73487e-79	2.96669e-77	0.191448	0.352008	0.229037	0.342238
IL7	-0.161086	2.73835e-91	6.08203e-89	0.179367	0.340453	0.232602	0.352831
MAK	-0.161783	1.3588e-81	2.41119e-79	0.329099	0.490882	0.38569	0.476659
WSB1	-0.162835	1.39104e-87	2.82743e-85	0.908283	1.07112	0.73596	0.793495
NETO2	-0.162879	1.39939e-58	1.50425e-56	0.847144	1.01002	0.663874	0.710724
AC012404.1	-0.16317	1.11503e-81	1.99978e-79	0.240874	0.404045	0.290367	0.397825
PDE1A	-0.163598	4.33196e-19	1.20369e-17	0.327841	0.491439	0.23492	0.285902
MT-ND1	-0.164356	7.79393e-218	1.00536e-214	0.201253	0.365609	0.828252	0.769685
AC027018.1	-0.165155	2.72746e-88	5.57765e-86	0.251749	0.416905	0.305461	0.414604
ENO4	-0.166115	1.13993e-96	2.69232e-94	0.217756	0.383871	0.276282	0.393701
TTN	-0.166335	1.50235e-72	2.18121e-70	0.345865	0.5122	0.322815	0.426697
HMGN1	-0.167883	7.19525e-106	1.9619e-103	0.345679	0.513561	0.427705	0.527372
CHRM3-AS2	-0.168037	1.96545e-76	3.0947e-74	0.175068	0.343105	0.201878	0.316085
ADAMTS19	-0.168222	9.02577e-51	7.94505e-49	0.552743	0.720966	0.426279	0.506187
BCL2L14	-0.168378	7.13365e-103	1.86913e-100	0.179686	0.348064	0.237773	0.366704
AC073167.1	-0.168852	1.92912e-103	5.09438e-101	0.218678	0.38753	0.279372	0.402512
MT-CO2	-0.169021	2.0949563594e-313	5.8550538650599e-310	0.43544	0.604461	0.921258	0.86961
RPS28	-0.169468	1.49849e-215	1.79487e-212	0.112682	0.282149	0.350211	0.500375
AP002518.2	-0.16977	6.88399e-72	9.9088e-70	0.218576	0.388347	0.260712	0.362017
AC119868.2	-0.170204	1.65914e-83	3.1616e-81	0.184396	0.3546	0.220954	0.337739
THSD7A	-0.170408	4.13745e-32	2.04362e-30	1.66108	1.83149	0.785642	0.824616
SYNPR-AS1	-0.170979	2.39596e-71	3.41939e-69	0.188745	0.359724	0.204552	0.314773
CDH9	-0.171277	1.42395e-35	8.06698e-34	1.29321	1.46448	0.695014	0.728065
AC069437.1	-0.171742	4.76682e-85	9.3491e-83	0.265844	0.437586	0.308968	0.417979
ST7-AS2	-0.175751	1.65509e-114	5.04621e-112	0.17341	0.349161	0.228205	0.365017
SLC8A1-AS1	-0.176385	7.86712e-68	1.04288e-65	0.295263	0.471649	0.297439	0.396888
RPL6	-0.17741	1.60881e-202	1.3489e-199	0.154016	0.331426	0.39912	0.528965
THY1	-0.178064	1.58464e-235	2.53074e-232	0.256957	0.435021	0.470078	0.615017
ABCB1	-0.180892	3.46012e-115	1.08454e-112	0.191945	0.372837	0.245795	0.380765
AL138828.1	-0.18107	1.4886e-67	1.95018e-65	0.215857	0.396927	0.2162	0.323022
RPS27	-0.18277	1.35316e-210	1.4182e-207	0.0750971	0.257867	0.314316	0.460817
GRM5-AS1	-0.183568	1.39875e-115	4.4256e-113	0.176247	0.359815	0.225649	0.364079
ENTPD3-AS1	-0.185069	1.76002e-102	4.57579e-100	0.312958	0.498027	0.358353	0.471972
AC009554.1	-0.185402	7.06296e-118	2.27767e-115	0.205815	0.391217	0.259107	0.393701
FTL	-0.185598	0	0	0.0723837	0.257982	0.418732	0.578084
SPRED1	-0.186288	1.13279e-128	4.36685e-126	0.419196	0.605485	0.475486	0.58802
SPRED2	-0.18652	2.10776e-119	7.069e-117	0.511768	0.698288	0.512688	0.624109
MIR181A1HG	-0.187186	2.03919e-68	2.7466e-66	0.696831	0.884017	0.549236	0.605831
LRP8	-0.187312	2.02562e-87	4.06797e-85	0.497256	0.684568	0.499851	0.573678
AC073525.1	-0.187553	4.67324e-120	1.58314e-117	0.169054	0.356607	0.218102	0.358736
MT-CYB	-0.187759	1.24408e-130	5.027e-128	0.351308	0.539067	0.808522	0.734346
METAP1D	-0.191364	3.85384e-99	9.50367e-97	0.352631	0.543995	0.392227	0.497094
AP001011.1	-0.191365	1.2703e-130	5.07181e-128	0.218031	0.409396	0.278659	0.417135
LINC00599	-0.192117	3.14827e-119	1.04541e-116	0.929435	1.12155	0.752422	0.795838
LANCL1-AS1	-0.193622	7.49131e-110	2.11129e-107	0.237655	0.431277	0.276758	0.405043
AC004039.1	-0.196021	9.65061e-138	4.09699e-135	0.198875	0.394896	0.252689	0.4012
GNG12-AS1	-0.199937	2.08769e-85	4.14301e-83	0.392538	0.592475	0.365187	0.469629
AL035427.1	-0.200694	1.00345e-141	4.37062e-139	0.214836	0.41553	0.259702	0.412261
SCG2	-0.203236	1.41078e-125	5.25719e-123	0.289145	0.492381	0.399418	0.529434
AC091885.2	-0.203565	3.78307e-98	9.12782e-96	0.200267	0.403832	0.212872	0.343176
SEC62	-0.204556	1.53162e-189	1.09292e-186	0.447099	0.651656	0.575979	0.68204
PTGR1	-0.204841	2.65458e-157	1.32879e-154	0.312405	0.517245	0.404885	0.536933
CRLF3	-0.207987	4.68325e-133	1.9391e-130	0.623413	0.831399	0.601533	0.693476
ZPBP	-0.208601	1.86631e-120	6.38698e-118	0.234985	0.443586	0.26612	0.402325
MT-ND3	-0.209137	6.02206e-125	2.1953e-122	0.82798	1.03712	0.916682	0.882077
MT-ATP6	-0.211738	2.02225e-205	1.83303e-202	0.63667	0.848408	0.916741	0.88114
FXYD6	-0.212265	1.47151e-110	4.21808e-108	0.432864	0.645129	0.482736	0.578084
AC098617.1	-0.213362	1.81129e-129	7.0636e-127	0.207531	0.420893	0.232721	0.382358
STRADB	-0.215275	5.90353e-149	2.78863e-146	0.319077	0.534351	0.383966	0.511061
AC010127.1	-0.220199	1.80431e-88	3.71246e-86	0.772785	0.992985	0.541689	0.657012
CCK	-0.220205	1.79408e-68	2.42621e-66	0.431163	0.651367	0.39086	0.501969
AL139294.1	-0.223142	7.33e-163	3.90212e-160	0.228791	0.451933	0.278719	0.436727
AC084361.1	-0.227033	6.85835e-148	3.10832e-145	0.218203	0.445237	0.254234	0.407949
ANKUB1	-0.228555	7.62384e-162	3.93367e-159	0.312472	0.541027	0.356154	0.501781
ARL4C	-0.23093	5.63113e-153	2.77731e-150	0.519142	0.750072	0.543472	0.646982
AC058822.1	-0.232337	1.44916e-182	9.34651e-180	0.306925	0.539262	0.361086	0.516685
C12orf40	-0.237353	4.18719e-142	1.84776e-139	0.29075	0.528103	0.312474	0.455287
AP003086.2	-0.23833	5.45808e-140	2.34684e-137	0.306113	0.544443	0.33369	0.466348
FGF12-AS1	-0.243254	1.00601e-164	5.53107e-162	0.276015	0.519269	0.304154	0.460817
AC098864.1	-0.24357	1.69431e-110	4.81558e-108	0.348513	0.592083	0.337196	0.45763
LINC00513	-0.248942	6.25501e-173	3.74608e-170	0.480061	0.729003	0.478933	0.610236
AC015923.1	-0.251485	2.89568e-197	2.20717e-194	0.291114	0.542599	0.335829	0.500562
EYS	-0.251686	3.11005e-85	6.13558e-83	0.424063	0.675749	0.342961	0.452193
RASA1	-0.251992	2.04734e-142	9.15517e-140	1.32017	1.57217	0.830451	0.877297
RAB11A	-0.257269	8.71736e-207	8.35322e-204	0.488169	0.745438	0.51869	0.653637
ATP1B1	-0.262349	4.61699e-221	6.45186e-218	1.13468	1.39702	0.828965	0.900169
AC104827.1	-0.264594	1.774e-204	1.52555e-201	0.311551	0.576145	0.346942	0.511342
PCDH9-AS2	-0.267133	1.36642e-108	3.81893e-106	0.379264	0.646397	0.338325	0.454349
MT-CO1	-0.270631	9.826e-302	2.35389e-298	0.598689	0.86932	0.936055	0.894919
AP002370.2	-0.27166	1.28359e-197	1.00114e-194	0.315775	0.587435	0.332739	0.502531
AP000311.1	-0.273477	4.1779e-215	4.83167e-212	0.368729	0.642206	0.395376	0.55793
AP001825.1	-0.275367	1.77422e-205	1.65288e-202	0.392656	0.668023	0.413859	0.567492
SPRY4-AS1	-0.2754	9.01489e-186	6.17023e-183	0.573191	0.848591	0.457717	0.64192
AP001831.1	-0.27662	7.31959e-207	7.22013e-204	0.389252	0.665872	0.405717	0.561492
JPX	-0.283588	1.96575e-211	2.12669e-208	0.871286	1.15487	0.705592	0.794994
AC124312.2	-0.292911	1.11469e-250	2.07691e-247	0.31771	0.610621	0.350152	0.535621
AC069228.1	-0.295932	7.67926e-223	1.11977e-219	0.288818	0.58475	0.31812	0.496157
CXCL14	-0.301249	4.45782e-50	3.80424e-48	0.762052	1.0633	0.441433	0.507593
MALAT1	-0.30419	0	0	5.64262	5.94681	0.999881	0.999906
AC068051.1	-0.305555	7.92925e-121	2.74156e-118	0.389082	0.694637	0.324003	0.450131
DLGAP1-AS4	-0.306934	1.28185e-219	1.71962e-216	0.313349	0.620283	0.34201	0.508061
FILIP1L	-0.311242	4.57822e-248	8.08128e-245	0.360305	0.671547	0.373329	0.555962
CDH12	-0.314313	9.48874e-63	1.12849e-60	1.241	1.55532	0.563677	0.629734
AC090709.1	-0.32856	9.46195e-226	1.44243e-222	0.347126	0.675686	0.348666	0.519591
AC001226.2	-0.331112	2.51871e-302	6.49788e-299	0.370821	0.701933	0.384442	0.58249
AC093879.1	-0.331916	9.63845e-292	2.15503e-288	0.356614	0.688529	0.371665	0.568523
DLGAP1-AS5	-0.337085	2.11656e-262	4.43657e-259	0.326654	0.663739	0.329946	0.52306
BACH1	-0.351083	2.09e-189	1.4603e-186	0.905164	1.25625	0.663458	0.750937
AC027288.3	-0.353437	2.31056e-216	2.87006e-213	0.599024	0.952461	0.482558	0.630109
CALM1	-0.368187	0	0	0.788371	1.15656	0.826053	0.903356
AC023590.1	-0.373237	2.5e-323	8.667e-320	0.441269	0.814506	0.422773	0.618766
AC008056.1	-0.378993	3.514548e-317	1.07155372298e-313	0.448082	0.827075	0.414691	0.615861
SNAP25-AS1	-0.38012	0	0	0.64332	1.02344	0.563796	0.72769
AC139720.1	-0.393623	5.25332e-214	5.87286e-211	0.479511	0.873134	0.383194	0.549775
PDE5A	-0.397507	0	0	0.502383	0.899889	0.471504	0.670979
CTNNA3	-0.41691	3.29284e-262	6.4962e-259	0.746161	1.16307	0.573305	0.705099
KCNMB2-AS1	-0.438847	3.68827e-151	1.7671e-148	0.793474	1.23232	0.503061	0.594769
AC090579.1	-0.480512	0	0	0.557072	1.03758	0.456172	0.652512
UBE3A	-0.496971	0	0	1.20754	1.70451	0.776609	0.881046

## Sheet: SuppTable16f_CALB2ADARB2
Gene	Log2_FC	Pvalue	FDR	group1MeanExp	group2MeanExp	group1ExprPerc	group2ExprPerc
SYN3	0.404531	1.04223e-95	5.73021e-93	1.67077	1.26624	0.832457	0.744575
ANKRD30BL	0.284069	2.23009e-80	8.40369e-78	1.67776	1.39369	0.922366	0.859608
RPS6KA2	0.273363	1.7235e-100	1.03219e-97	2.02378	1.75042	0.964132	0.935425
PCDH9	0.266988	4.59297e-28	4.45199e-26	2.33199	2.065	0.913917	0.854118
AC007563.2	0.261855	3.52284e-43	5.7354e-41	0.870039	0.608184	0.568149	0.43817
MACROD2	0.257591	6.39425e-89	2.85934e-86	2.78377	2.52618	0.988363	0.976993
MICAL3	0.22662	8.80429e-66	2.42031e-63	1.51376	1.28714	0.915511	0.860392
ANKRD36C	0.224852	1.82034e-57	4.23962e-55	1.41294	1.18809	0.904193	0.832418
AP001347.1	0.221755	6.97207e-49	1.36742e-46	0.710995	0.489241	0.593337	0.455163
ENSA	0.220077	4.5309e-56	1.03372e-53	0.958132	0.738055	0.778415	0.679216
GTF2IRD1	0.214423	4.08936e-53	8.7356e-51	0.757319	0.542896	0.660131	0.511895
CACNA1B	0.210378	3.06921e-60	7.3525e-58	2.01316	1.80279	0.969074	0.942745
WWOX	0.210033	2.54752e-38	3.6827e-36	1.76888	1.55884	0.887295	0.855948
GALNT17	0.207056	1.74614e-26	1.58276e-24	2.16581	1.95875	0.935597	0.911373
TMEM232	0.19929	6.16516e-32	7.0569e-30	1.31742	1.11813	0.817631	0.755294
CELF4	0.198942	2.47332e-44	4.16835e-42	1.44429	1.24534	0.895425	0.83634
L3MBTL4	0.197852	3.69323e-44	6.13186e-42	2.03985	1.842	0.929699	0.912418
ASIC2	0.19448	1.10415e-35	1.45791e-33	2.57547	2.38098	0.922366	0.916863
ADARB2	0.191958	1.91041e-88	8.43046e-86	4.26088	4.06892	0.999362	0.999216
DSCAML1	0.191459	3.67767e-30	3.92808e-28	1.28772	1.09626	0.775227	0.712418
STXBP5L	0.191376	4.12874e-48	7.82315e-46	2.04369	1.85232	0.9729	0.951634
LRRTM4	0.190345	2.76179e-20	1.8378e-18	2.59195	2.4016	0.947075	0.925752
SLC24A2	0.188577	3.08296e-25	2.60444e-23	0.894547	0.70597	0.631277	0.543791
PDZRN3	0.188545	2.59219e-19	1.64342e-17	0.925163	0.736618	0.567033	0.486797
CASTOR3	0.188322	2.25985e-42	3.66139e-40	0.858382	0.67006	0.736968	0.622222
CACNA1A	0.185285	8.90117e-37	1.21848e-34	1.60172	1.41643	0.911844	0.87268
ARHGAP28	0.184222	2.48842e-31	2.78189e-29	0.78597	0.601748	0.613582	0.513464
PHACTR1	0.183351	4.23204e-32	4.87746e-30	2.12474	1.94139	0.949625	0.932026
GRIA1	0.18125	3.50439e-30	3.767e-28	2.07139	1.89014	0.941974	0.925752
ARHGAP26	0.180807	1.11442e-27	1.05879e-25	1.27734	1.09654	0.814762	0.760523
FRMD4A	0.179939	1.99109e-73	6.42087e-71	3.49332	3.31338	0.998087	0.999216
RORA	0.179037	6.05097e-30	6.36167e-28	2.442	2.26296	0.972262	0.960261
PTPRN2	0.178989	2.43097e-46	4.43097e-44	2.06624	1.88725	0.972421	0.951111
HIVEP3	0.178672	6.09999e-40	9.09251e-38	1.76194	1.58327	0.938307	0.905882
PLCB1	0.177677	2.32779e-54	5.17015e-52	3.06773	2.89005	0.989798	0.990327
AC106795.3	0.176811	5.59848e-32	6.4302e-30	0.454946	0.278135	0.397258	0.26719
GRID2	0.175165	1.0855e-11	3.93146e-10	2.33727	2.1621	0.857644	0.820392
KAZN	0.173804	2.64106e-73	8.4358e-71	3.56833	3.39453	0.998725	0.99817
BASP1-AS1	0.173451	4.60257e-33	5.5726e-31	0.638842	0.46539	0.563207	0.441307
KCNQ5	0.172882	3.41203e-13	1.42329e-11	2.40885	2.23596	0.814124	0.785098
AL445250.1	0.172717	1.19966e-17	6.94894e-16	0.865632	0.692916	0.568627	0.499869
PNPLA7	0.171829	5.81801e-53	1.23496e-50	0.362218	0.190389	0.399649	0.226144
ANKRD36	0.171163	5.77675e-35	7.42301e-33	1.37013	1.19897	0.89686	0.832418
SYNE1	0.169243	4.6153e-45	7.97876e-43	2.17216	2.00291	0.977842	0.964183
LINC01322	0.168621	3.06054e-15	1.49846e-13	1.33928	1.17066	0.715607	0.666667
LRP1B	0.168474	1.05022e-12	4.18813e-11	3.36395	3.19547	0.964929	0.949542
CACNG2	0.167624	4.62062e-31	5.09758e-29	0.838269	0.670645	0.69281	0.589804
GARNL3	0.167513	8.11187e-33	9.71629e-31	1.22337	1.05586	0.854296	0.785882
ST8SIA5	0.167178	1.60106e-26	1.45519e-24	0.854577	0.687399	0.650885	0.568366
CDR2	0.16695	5.47405e-26	4.79344e-24	0.900093	0.733143	0.689144	0.611242
ANKRD36B	0.166601	1.70114e-35	2.22862e-33	0.765226	0.598625	0.691057	0.573072
NRXN3	0.165326	6.67727e-87	2.90834e-84	4.25035	4.08503	0.999681	0.999739
PRKN	0.165161	2.20444e-30	2.37725e-28	1.75216	1.587	0.922366	0.894902
CACNA1C	0.163678	1.38363e-57	3.24504e-55	2.37083	2.20716	0.982465	0.978824
NAV3	0.163242	1.32632e-21	9.4643e-20	1.75262	1.58938	0.91583	0.873987
TPST1	0.163122	5.86709e-30	6.20727e-28	1.07558	0.91246	0.799458	0.728366
GRIA4	0.162972	7.42908e-12	2.726e-10	1.48652	1.32355	0.743982	0.699869
SRRM3	0.162378	3.09857e-31	3.45249e-29	0.955166	0.792789	0.769169	0.678431
CHST15	0.161921	1.54798e-23	1.1853e-21	0.750607	0.588686	0.600351	0.511373
DENND2A	0.159841	3.71595e-34	4.61576e-32	0.452049	0.292208	0.4403	0.308497
PNISR	0.158942	3.5324e-29	3.58999e-27	1.20625	1.04731	0.875498	0.801569
CCDC88A	0.157685	8.327e-28	7.97917e-26	1.47323	1.31555	0.920134	0.871373
KCNJ3	0.157208	7.14358e-31	7.85513e-29	1.97686	1.81965	0.95122	0.93098
RNF130	0.156929	1.66131e-27	1.5607e-25	1.11167	0.954739	0.818428	0.745882
SPIDR	0.156833	1.75857e-32	2.07672e-30	1.37488	1.21805	0.878527	0.835556
SYN2	0.15647	1.75787e-29	1.80292e-27	1.58138	1.42491	0.89957	0.875556
ELAVL3	0.15556	5.29265e-33	6.38507e-31	0.672783	0.517223	0.651044	0.530719
MACF1	0.155059	5.70204e-36	7.5887e-34	1.64141	1.48635	0.944205	0.91085
FTO	0.154425	1.05336e-31	1.18549e-29	1.36373	1.20931	0.884425	0.840523
AGAP1	0.153895	3.90029e-32	4.52622e-30	1.64922	1.49533	0.932728	0.904052
AFF3	0.153891	9.33192e-28	8.8913e-26	1.50905	1.35516	0.893193	0.857778
MAGI1	0.15345	5.56317e-28	5.37688e-26	1.99731	1.84386	0.962219	0.943007
MYT1L	0.152584	1.16222e-67	3.36023e-65	2.68196	2.52937	0.99187	0.991111
CSMD1	0.152474	7.10803e-12	2.61678e-10	3.73609	3.58362	0.932887	0.903791
KCNQ1OT1	0.152362	1.72375e-15	8.64734e-14	1.25523	1.10287	0.804719	0.750588
TNRC6A	0.152037	3.16759e-56	7.27635e-54	2.42384	2.27181	0.984059	0.984052
NEAT1	0.151653	6.9842e-12	2.57402e-10	0.990147	0.838493	0.628248	0.579346
ABLIM1	0.150807	1.21692e-26	1.11207e-24	1.3965	1.2457	0.877092	0.827974
SCAPER	0.150589	7.30675e-29	7.33694e-27	1.43723	1.28664	0.900845	0.854379
RGS12	0.150035	9.39447e-50	1.87543e-47	2.40268	2.25265	0.978479	0.982222
LINC01572	-0.150061	9.48293e-25	7.73817e-23	0.291453	0.441514	0.306392	0.406013
HOOK2	-0.150809	1.27407e-28	1.26795e-26	0.427342	0.578152	0.467241	0.544837
AC104365.1	-0.152023	1.60661e-30	1.74377e-28	0.147693	0.299716	0.187151	0.306405
BTG1	-0.152129	3.54658e-30	3.80017e-28	0.206041	0.358169	0.268133	0.374641
FBXL13	-0.152266	3.4655e-26	3.07476e-24	0.32035	0.472616	0.358999	0.444706
RPL34	-0.152404	3.26307e-135	3.4199e-132	0.0603086	0.212712	0.397258	0.564183
RPL21	-0.152918	1.72567e-133	1.70222e-130	0.0660089	0.218927	0.355332	0.549542
CC2D2A	-0.153179	3.95231e-28	3.85327e-26	0.355699	0.508878	0.400128	0.483399
RPSA	-0.153583	1.9288e-61	4.75648e-59	0.13419	0.287772	0.300175	0.436863
SELENOW	-0.153587	3.73e-110	2.77992e-107	0.123999	0.277586	0.365216	0.55634
MT-ND1	-0.153611	2.18068e-97	1.21893e-94	0.0450248	0.198636	0.804878	0.735425
SGCE	-0.154827	1.68254e-32	1.99396e-30	0.541624	0.696452	0.557947	0.63817
AC125613.1	-0.154851	4.66019e-18	2.76137e-16	0.311868	0.466719	0.293958	0.375425
SEZ6L2	-0.155366	1.36285e-51	2.82143e-49	0.405277	0.560643	0.518253	0.631895
RPL18	-0.155551	9.32497e-74	3.03632e-71	0.13466	0.290212	0.380201	0.520261
REEP5	-0.155713	7.79098e-46	1.38986e-43	0.418049	0.573762	0.514108	0.623268
KLHL28	-0.156522	1.53986e-34	1.94883e-32	0.29686	0.453381	0.363303	0.468235
KAZN-AS1	-0.157955	8.25423e-33	9.85162e-31	0.188393	0.346347	0.235772	0.353725
AL158840.1	-0.15871	5.4775e-37	7.59108e-35	0.123617	0.282327	0.156863	0.294118
SPRY4-AS1	-0.158871	1.02699e-29	1.073e-27	0.419759	0.57863	0.363941	0.49098
AL359706.1	-0.159121	2.22359e-34	2.79306e-32	0.189543	0.348664	0.236888	0.35817
KCNMA1-AS1	-0.161375	8.5783e-32	9.71956e-30	0.164071	0.325445	0.199267	0.320523
NORAD	-0.161417	5.05176e-45	8.68851e-43	0.423849	0.585266	0.530368	0.617255
FAM3C	-0.161562	5.42918e-47	1.00046e-44	0.339803	0.501365	0.444285	0.557386
AC107068.2	-0.162084	6.08164e-35	7.78497e-33	0.158319	0.320403	0.197513	0.324706
PPFIA2-AS1	-0.162664	1.14221e-36	1.55722e-34	0.138717	0.301381	0.174239	0.30902
RPL30	-0.164703	7.44641e-91	3.56768e-88	0.122993	0.287696	0.330464	0.500131
AC097537.1	-0.165501	6.89683e-41	1.07086e-38	0.12553	0.291031	0.160529	0.304837
RPS23	-0.166552	1.85205e-94	9.27077e-92	0.102348	0.2689	0.354695	0.516863
RPL13A	-0.166606	9.27367e-91	4.38057e-88	0.133448	0.300054	0.39136	0.536471
AP1S2	-0.166617	1.27553e-32	1.51698e-30	0.597152	0.763769	0.565917	0.64732
AC012358.3	-0.16746	1.98155e-40	3.02079e-38	0.192666	0.360126	0.242946	0.376732
PTMA	-0.169256	5.25883e-66	1.46976e-63	0.346472	0.515727	0.514586	0.644706
CCNI	-0.169314	2.70364e-36	3.61254e-34	0.619244	0.788558	0.618205	0.682353
AC006059.1	-0.170126	5.04812e-40	7.5582e-38	0.260276	0.430402	0.319146	0.439739
AC008591.1	-0.170491	3.95314e-22	2.90746e-20	0.469936	0.640427	0.35326	0.453595
TMLHE-AS1	-0.170745	1.33803e-33	1.64981e-31	0.185358	0.356104	0.216962	0.339346
CCDC141	-0.172078	6.1746e-33	7.42235e-31	0.115316	0.287393	0.13056	0.262484
RPL28	-0.172721	3.52867e-85	1.42584e-82	0.1921	0.364822	0.423242	0.569412
BEX3	-0.173287	3.59156e-104	2.27271e-101	0.169674	0.342962	0.348159	0.542745
AC016642.1	-0.174108	2.96455e-35	3.8388e-33	0.175059	0.349167	0.202455	0.330196
BEX4	-0.17453	6.34592e-70	1.91738e-67	0.196053	0.370583	0.316754	0.479477
ATP6V0E2	-0.174614	2.21082e-48	4.21288e-46	0.240301	0.414916	0.347362	0.46719
AC012404.1	-0.175265	1.76687e-37	2.47939e-35	0.218657	0.393922	0.255858	0.383791
WSB1	-0.175945	4.10364e-40	6.17165e-38	0.797106	0.973051	0.688825	0.770196
TTN	-0.176392	2.35273e-31	2.63899e-29	0.397281	0.573673	0.338116	0.458562
MTCP1	-0.178185	1.55648e-41	2.45076e-39	0.153716	0.331901	0.194325	0.333333
GABRA1	-0.178551	2.10867e-38	3.07481e-36	0.965962	1.14451	0.756416	0.831634
AC002429.2	-0.17954	1.02692e-40	1.57265e-38	0.199643	0.379182	0.252511	0.382222
AC011990.1	-0.182155	1.70364e-25	1.4613e-23	0.118928	0.301083	0.10585	0.224314
AC009554.1	-0.18239	2.68685e-42	4.29103e-40	0.185593	0.367982	0.226845	0.363399
RPL18A	-0.182998	5.37476e-95	2.77321e-92	0.081668	0.264666	0.267974	0.445229
GPSM2	-0.183423	1.99676e-44	3.38219e-42	0.328715	0.512138	0.381795	0.501438
ATP2B1	-0.18394	2.64132e-43	4.3212e-41	1.08764	1.27158	0.845847	0.896209
AC244517.11	-0.18403	2.94334e-38	4.23663e-36	0.151826	0.335856	0.182847	0.317386
AC027018.1	-0.184731	2.71437e-41	4.25394e-39	0.245169	0.4299	0.281683	0.412288
ZPBP	-0.185128	3.6646e-40	5.53618e-38	0.188357	0.373484	0.213773	0.351111
RORA-AS1	-0.185665	8.45477e-41	1.30671e-38	0.197963	0.383628	0.234338	0.369412
AL136298.1	-0.187555	1.00756e-45	1.7785e-43	0.169488	0.357043	0.206759	0.353464
CAMK2N1	-0.189617	4.39995e-99	2.54423e-96	0.326483	0.516099	0.580583	0.719739
HSP90AB1	-0.190416	2.78886e-302	9.35329e-298	0.107463	0.297879	0.654232	0.831111
AC026316.5	-0.19148	2.93195e-40	4.44939e-38	0.287716	0.479196	0.322653	0.442614
TAC3	-0.192337	1.27559e-24	1.02838e-22	0.237172	0.429508	0.225251	0.326013
RPS25	-0.192538	4.85027e-102	2.9576e-99	0.124814	0.317352	0.38052	0.539085
C9orf84	-0.19322	2.64908e-42	4.25094e-40	0.208321	0.401542	0.237845	0.374641
LYRM2	-0.196635	5.94492e-52	1.24613e-49	0.332585	0.52922	0.38052	0.516863
IFNGR2	-0.197161	9.8705e-51	2.00628e-48	0.36916	0.566321	0.426431	0.542484
AC019197.1	-0.197424	8.14444e-46	1.44523e-43	0.41426	0.611684	0.362347	0.508497
IL7	-0.198171	9.96755e-51	2.0138e-48	0.177138	0.375309	0.217121	0.370196
AC119868.2	-0.198486	2.5217e-42	4.066e-40	0.197716	0.396202	0.214889	0.35817
ST7-AS2	-0.199822	1.1521e-51	2.39994e-49	0.16911	0.368932	0.209788	0.365229
RPL15	-0.199862	2.05357e-113	1.63983e-110	0.148849	0.348711	0.360274	0.535948
SARAF	-0.199906	5.48769e-80	2.0005e-77	0.441115	0.641021	0.557469	0.694379
BCL2L14	-0.200469	2.27791e-51	4.68691e-49	0.189905	0.390374	0.233222	0.384837
ENO4	-0.202924	1.0731e-52	2.26351e-50	0.2274	0.430324	0.270046	0.417778
MAK	-0.202989	6.21953e-48	1.17186e-45	0.335077	0.538066	0.367767	0.494902
LINC00599	-0.205217	2.54128e-51	5.19692e-49	0.903505	1.10872	0.738562	0.799477
AC073167.1	-0.205708	4.61792e-54	1.00569e-51	0.236851	0.442559	0.280568	0.430065
LINC00290	-0.210493	3.76187e-38	5.36874e-36	0.361121	0.571615	0.352622	0.468758
AC096576.3	-0.212539	1.9558e-33	2.40269e-31	0.201528	0.414068	0.196078	0.321569
HMGN1	-0.212817	3.27346e-62	8.13224e-60	0.384634	0.597451	0.436793	0.572026
AC011900.1	-0.213917	2.75413e-53	5.92103e-51	0.190619	0.404536	0.215208	0.374118
CGGBP1	-0.220122	6.67572e-65	1.73558e-62	0.322452	0.542573	0.3751	0.528105
HDAC2-AS2	-0.22202	1.31921e-36	1.78402e-34	0.626587	0.848607	0.522876	0.617255
THY1	-0.22425	9.15055e-140	1.09604e-136	0.236591	0.460841	0.456719	0.642353
CNTN4-AS2	-0.224936	1.4996e-58	3.54181e-56	0.196231	0.421168	0.216802	0.386928
AP001011.1	-0.226474	3.09172e-66	8.71346e-64	0.246797	0.473271	0.287582	0.453595
MT-CYB	-0.227475	1.51123e-65	4.08739e-63	0.118847	0.346321	0.779531	0.689935
CNR1	-0.233061	8.13754e-25	6.67278e-23	1.45598	1.68904	0.761677	0.810196
RPL6	-0.233132	3.60704e-123	3.02432e-120	0.212808	0.445941	0.430416	0.601307
ABCB1	-0.233862	1.15833e-65	3.15837e-63	0.228878	0.46274	0.263989	0.433725
PDXDC1	-0.240228	2.23807e-65	5.91027e-63	0.720847	0.961075	0.65216	0.76366
LANCL1-AS1	-0.242964	3.58147e-63	9.03123e-61	0.240084	0.483048	0.263989	0.431895
CALM2	-0.245175	1.85708e-177	5.66208e-174	0.188386	0.433561	0.575323	0.773856
RPL10	-0.245872	4.50261e-132	4.31453e-129	0.164029	0.409901	0.376375	0.566013
AC004039.1	-0.246561	6.60377e-77	2.28327e-74	0.21488	0.461441	0.251395	0.439739
AC098617.1	-0.252897	6.79785e-63	1.70139e-60	0.281809	0.534706	0.27977	0.450719
CRH	-0.253564	1.52958e-49	3.03546e-47	0.182818	0.436382	0.182369	0.340654
AC009264.1	-0.25668	1.18847e-41	1.88014e-39	0.229267	0.485947	0.209629	0.348758
METAP1D	-0.257135	2.23618e-65	5.91027e-63	0.429232	0.686368	0.431851	0.574118
SEC62	-0.258958	2.36126e-109	1.68494e-106	0.510304	0.769262	0.601945	0.739608
AC090709.1	-0.259257	4.58325e-61	1.11386e-58	0.252503	0.51176	0.264626	0.427974
ENTPD3-AS1	-0.259876	6.50692e-67	1.86521e-64	0.390008	0.649884	0.392954	0.545359
PCDH9-AS2	-0.260475	1.7396e-45	3.05459e-43	0.346428	0.606903	0.310697	0.44366
MT-ATP6	-0.261675	3.33653e-151	4.47602e-148	0.298806	0.56048	0.897975	0.852288
AL035427.1	-0.263545	8.2212e-85	3.28241e-82	0.237913	0.501458	0.263351	0.463268
DLGAP1-AS4	-0.26491	6.61779e-71	2.05507e-68	0.246483	0.511393	0.280727	0.45098
AC084361.1	-0.265878	2.49043e-74	8.26971e-72	0.259013	0.524891	0.275466	0.457778
AC104827.1	-0.266283	1.61305e-74	5.40985e-72	0.286028	0.552311	0.309421	0.481569
STRADB	-0.266527	1.25817e-82	4.79505e-80	0.330764	0.597291	0.377172	0.542745
ANKUB1	-0.26924	3.03211e-85	1.24013e-82	0.323284	0.592524	0.349593	0.534118
AC058822.1	-0.269254	1.41025e-89	6.47906e-87	0.319935	0.589189	0.352941	0.545882
RPL13	-0.269456	5.74507e-167	1.0141e-163	0.198124	0.467579	0.507891	0.68
CRLF3	-0.270189	4.17232e-79	1.48863e-76	0.65096	0.921149	0.593018	0.729412
AL139294.1	-0.272642	8.9591e-86	3.70951e-83	0.2646	0.537243	0.292524	0.484967
AP001021.2	-0.275258	1.43699e-69	4.26495e-67	0.332119	0.607377	0.329029	0.495425
RPS28	-0.276342	8.41376e-175	2.01558e-171	0.165019	0.441361	0.38578	0.595033
ADARB2-AS1	-0.276982	6.04196e-79	2.133e-76	0.467406	0.744388	0.451937	0.607059
LINC00513	-0.27708	8.61815e-80	3.10791e-77	0.449337	0.726416	0.445879	0.604967
BACH1	-0.281472	1.37983e-47	2.57093e-45	0.793335	1.07481	0.602104	0.686275
AC015923.1	-0.284127	3.62035e-90	1.68638e-87	0.299023	0.58315	0.324247	0.516601
AP001831.1	-0.284708	3.37051e-86	1.413e-83	0.361839	0.646546	0.373505	0.554248
AC096576.2	-0.290237	1.69533e-46	3.107e-44	0.263802	0.554039	0.223338	0.369935
DLGAP1-AS5	-0.291751	3.02195e-86	1.28292e-83	0.267459	0.55921	0.282799	0.477647
PTGR1	-0.292902	4.01009e-110	2.92371e-107	0.357814	0.650715	0.411446	0.608105
CHRM3-AS2	-0.296967	3.53463e-89	1.60195e-86	0.291809	0.588776	0.311813	0.501699
AC069437.1	-0.297252	4.73677e-80	1.74573e-77	0.395532	0.692784	0.386737	0.557124
CTNNA3	-0.298139	9.92495e-60	2.36073e-57	0.654505	0.952644	0.520803	0.645229
AL591686.2	-0.30239	1.67509e-83	6.53244e-81	0.334245	0.636635	0.326797	0.513464
AP003086.2	-0.303257	5.04552e-84	1.99078e-81	0.34227	0.645527	0.347681	0.522353
DLX6-AS1	-0.304104	1.18161e-69	3.53828e-67	1.80304	2.10714	0.895106	0.944314
AC027288.3	-0.304446	4.73398e-68	1.38059e-65	0.352149	0.656595	0.327435	0.488627
MT-ND3	-0.305639	3.05839e-109	2.13692e-106	0.520443	0.826083	0.898932	0.848627
RPS27	-0.306687	1.12239e-175	2.89559e-172	0.120546	0.427233	0.370158	0.570719
AP000311.1	-0.307741	1.26925e-106	8.51359e-104	0.339248	0.646989	0.363941	0.567059
AC010127.1	-0.313899	2.34264e-98	1.33165e-95	0.350272	0.664171	0.353419	0.54902
AP002518.2	-0.314023	4.03839e-100	2.37613e-97	0.338053	0.652076	0.355651	0.54719
MT-CO1	-0.3176	5.1202e-189	1.90802e-185	0.359291	0.676891	0.931771	0.893595
C12orf40	-0.321779	1.98754e-94	9.80268e-92	0.338828	0.660607	0.333174	0.529935
AL138828.1	-0.325046	8.72623e-74	2.86922e-71	0.390914	0.71596	0.336522	0.507712
FGF12-AS1	-0.325134	1.01424e-103	6.29919e-101	0.306254	0.631388	0.30703	0.521569
AP001825.1	-0.330457	1.64493e-104	1.06092e-101	0.45381	0.784267	0.433923	0.621699
SYNPR-AS1	-0.338959	1.13606e-105	7.4708e-103	0.347193	0.686152	0.344492	0.548235
FXYD6	-0.339746	2.34036e-125	2.01259e-122	0.627616	0.967362	0.602742	0.746405
AC069228.1	-0.339837	7.63091e-113	5.95175e-110	0.284925	0.624762	0.299538	0.519477
ARL4C	-0.344391	3.98741e-127	3.5192e-124	0.683793	1.02818	0.629205	0.772288
JPX	-0.352612	1.97822e-113	1.61818e-110	0.912183	1.2648	0.704766	0.832941
MALAT1	-0.358482	2.29442e-214	1.539e-210	5.53805	5.89654	1	1
RAB11A	-0.358516	8.6247e-137	9.33082e-134	0.564504	0.92302	0.543759	0.730458
AC012409.2	-0.359305	1.43273e-95	7.62714e-93	0.471912	0.831216	0.39949	0.585882
AC124312.2	-0.371426	3.04938e-138	3.52655e-135	0.360912	0.732339	0.3641	0.598954
ATP1B1	-0.378633	1.1987e-167	2.23345e-164	1.20513	1.58376	0.83708	0.938039
AC001226.2	-0.390161	1.46899e-155	2.05279e-152	0.402282	0.792442	0.388331	0.63817
AP002370.2	-0.392399	5.84075e-138	6.52957e-135	0.394425	0.786824	0.370955	0.60732
AC091885.2	-0.396548	1.97741e-134	2.00964e-131	0.37275	0.769298	0.355651	0.585621
AC098864.1	-0.404768	1.32309e-94	6.72328e-92	0.390807	0.795575	0.332377	0.522876
FILIP1L	-0.419666	1.91921e-150	2.47564e-147	0.460576	0.880242	0.422605	0.655163
VIP	-0.429009	7.20367e-87	3.09739e-84	0.510811	0.93982	0.406185	0.568366
AC093879.1	-0.435158	8.4703e-171	1.77548e-167	0.40355	0.838708	0.382751	0.64
SNAP25-AS1	-0.437649	1.16801e-169	2.30427e-166	0.630492	1.06814	0.55157	0.762353
SCG2	-0.441153	5.47375e-181	1.83579e-177	0.499788	0.940941	0.532441	0.731242
AC023590.1	-0.456246	1.03734e-176	2.8992e-173	0.457557	0.913803	0.419098	0.670588
CALM1	-0.470078	7.64523e-283	8.54686e-279	0.936422	1.4065	0.841224	0.941438
AC008056.1	-0.47563	1.77727e-171	3.97375e-168	0.527974	1.0036	0.439981	0.692026
CCK	-0.481526	6.69196e-83	2.57971e-80	0.786024	1.26755	0.533397	0.672157
PDE5A	-0.488783	5.407e-204	2.59057e-200	0.533051	1.02183	0.469632	0.732026
RASA1	-0.510333	7.4061e-201	3.10482e-197	1.40617	1.9165	0.838833	0.93281
AC139720.1	-0.560253	1.16376e-155	1.69697e-152	0.622232	1.18248	0.443966	0.678431
AC068051.1	-0.576825	3.08842e-157	4.70816e-154	0.641181	1.21801	0.452096	0.68
KCNMB2-AS1	-0.592238	1.00221e-106	6.85963e-104	0.863123	1.45536	0.520644	0.662484
AC090579.1	-0.600618	2.9846e-206	1.66829e-202	0.640807	1.24142	0.483979	0.734379
UBE3A	-0.628494	1.10298e-272	9.24795e-269	1.27929	1.90778	0.787183	0.933072
CXCL14	-0.700011	2.80914e-165	4.71065e-162	1.22666	1.92667	0.680217	0.851242

## Sheet: SuppTable16g_PVALB
Gene	Log2_FC	Pvalue	FDR	group1MeanExp	group2MeanExp	group1ExprPerc	group2ExprPerc
SYN3	0.405939	3.71685e-67	2.14923e-64	1.23808	0.832145	0.786144	0.667963
ADAMTS9-AS2	0.381833	2.72155e-74	2.12268e-71	1.74858	1.36675	0.882622	0.85124
ASIC2	0.379137	3.59542e-81	3.25901e-78	2.45484	2.07571	0.981105	0.952358
PKNOX2	0.288558	1.84641e-58	8.48286e-56	1.42528	1.13672	0.912396	0.846378
LRRC4C	0.278768	3.06579e-50	1.04919e-47	3.03494	2.75617	0.977956	0.957705
MYT1L	0.272773	4.52332e-92	5.05678e-89	2.39549	2.12272	0.993988	0.986874
EPHA6	0.26307	2.42095e-38	5.23831e-36	2.80703	2.54396	0.941597	0.933884
STXBP5L	0.262484	3.46935e-79	2.83792e-76	2.30946	2.04697	0.991984	0.979096
MYO16	0.26224	1.596e-42	4.18178e-40	2.02354	1.7613	0.943029	0.886242
CACNA1C	0.261433	1.6371e-72	1.16819e-69	2.24254	1.98111	0.987403	0.971317
SLIT2	0.259451	5.75791e-46	1.70893e-43	2.58397	2.32452	0.972516	0.95333
PTPRN2	0.258645	4.22594e-106	7.08647e-103	2.42367	2.16502	0.993702	0.988819
GABRG3	0.258265	4.18752e-47	1.28845e-44	2.35279	2.09452	0.972803	0.955275
XYLT1	0.257385	4.66157e-38	9.89492e-36	1.2284	0.971014	0.870885	0.762275
GNAL	0.25559	2.42082e-56	1.01487e-53	1.23224	0.976652	0.889207	0.803597
AC073050.1	0.254994	1.52537e-41	3.7071e-39	1.60456	1.34957	0.925279	0.879436
LDLRAD4	0.254775	1.93814e-44	5.46231e-42	1.65619	1.40141	0.93988	0.882839
HECW1	0.248033	1.42837e-47	4.47708e-45	1.59448	1.34645	0.939307	0.903743
PCDH7	0.247365	4.88153e-19	3.55906e-17	1.77347	1.52611	0.846837	0.800194
CSMD3	0.241863	2.60479e-44	7.27996e-42	1.9451	1.70324	0.962496	0.936801
LDB2	0.232369	4.42719e-18	2.99353e-16	1.32826	1.09589	0.742914	0.681575
LRRN2	0.228528	2.06293e-48	6.58918e-46	0.654334	0.425806	0.691955	0.488576
TRERF1	0.219337	2.14078e-38	4.69264e-36	1.20969	0.990352	0.903521	0.811376
CELF4	0.218009	6.8712e-35	1.23233e-32	1.46262	1.24461	0.951045	0.886242
GALNTL6	0.21517	2.53678e-09	6.81174e-08	1.31351	1.09834	0.61838	0.534273
FRMD4A	0.215142	2.05663e-81	1.97072e-78	3.19595	2.98081	0.997996	0.995139
CSMD2	0.212924	6.01278e-34	1.03414e-31	1.02752	0.8146	0.848841	0.737968
AGBL4	0.212522	1.79905e-59	8.49809e-57	2.70018	2.48766	0.995419	0.990763
EPB41	0.211981	1.63137e-35	3.0396e-33	0.849386	0.637405	0.761809	0.626641
DPP10	0.211656	5.26796e-23	4.93511e-21	4.48066	4.26901	0.946178	0.932912
GARNL3	0.211393	5.08343e-42	1.28187e-39	1.38555	1.17416	0.940739	0.88527
MICAL3	0.210069	3.83912e-42	9.7665e-40	1.48829	1.27822	0.951045	0.908119
ANKRD36B	0.209685	8.22437e-42	2.04318e-39	0.778341	0.568656	0.801603	0.630044
KSR2	0.20916	5.24382e-51	1.81307e-48	1.68322	1.47406	0.962783	0.940204
CACNA1A	0.207587	8.47225e-45	2.40799e-42	2.24797	2.04038	0.992843	0.981526
RBFOX3	0.206388	1.12758e-33	1.90993e-31	0.984743	0.778355	0.844833	0.736509
MACROD2	0.205347	6.80696e-22	5.96062e-20	1.83553	1.63018	0.946178	0.910063
PCDH9	0.203448	2.29608e-08	5.51619e-07	2.64026	2.43682	0.933009	0.896451
NKAIN2	0.203135	5.94884e-12	2.24929e-10	1.58501	1.38187	0.751217	0.715119
TFDP2	0.20181	2.32513e-34	4.06147e-32	1.23075	1.02894	0.91211	0.838114
CLEC16A	0.200917	4.09684e-36	7.94219e-34	1.38085	1.17993	0.933581	0.878464
IGSF21	0.200617	6.90484e-36	1.30833e-33	0.493795	0.293178	0.541368	0.373845
MCF2L2	0.200433	1.96645e-35	3.64368e-33	1.04923	0.848796	0.877756	0.771512
CACNA1B	0.200424	5.31293e-36	1.0182e-33	1.57654	1.37611	0.961351	0.922703
CUX1	0.197628	4.46196e-31	6.89609e-29	1.34318	1.14555	0.940166	0.872144
RORA	0.19756	1.03031e-36	2.04465e-34	2.58167	2.38411	0.989407	0.983471
ZNF536	0.195724	1.19747e-38	2.67738e-36	2.19171	1.99598	0.978815	0.95965
DIP2C	0.195591	1.12626e-48	3.63199e-46	1.65719	1.4616	0.963642	0.942149
ATP8A2	0.193133	2.85684e-57	1.24432e-54	2.31381	2.12068	0.989121	0.98104
ERC2	0.192826	1.95461e-37	3.94902e-35	2.49225	2.29942	0.989694	0.978123
WWOX	0.192555	2.78951e-21	2.32146e-19	1.92508	1.73252	0.954194	0.915897
CADM1	0.191935	2.53585e-21	2.11561e-19	1.32436	1.13242	0.892929	0.821585
IGF1R	0.191746	4.81812e-31	7.41239e-29	1.28148	1.08973	0.900945	0.842489
KIAA1211	0.191625	2.10511e-24	2.15906e-22	1.0779	0.886272	0.841683	0.742829
RPS6KA2	0.191237	3.84393e-42	9.7665e-40	2.69563	2.50439	0.994274	0.986874
SPIDR	0.190581	7.81105e-28	1.01933e-25	1.34487	1.15428	0.932436	0.86631
ZMYND8	0.188725	3.95717e-35	7.25222e-33	0.988526	0.799801	0.86659	0.771998
DLGAP2	0.188501	8.83147e-52	3.15096e-49	2.83135	2.64285	0.99771	0.995139
OPRD1	0.187723	1.93156e-29	2.79227e-27	0.717017	0.529295	0.721443	0.583374
ANKRD30BL	0.186464	2.22676e-18	1.5494e-16	0.846678	0.660214	0.654738	0.533787
EHBP1	0.185625	7.23893e-32	1.16162e-29	1.4201	1.23447	0.938735	0.890131
GRIA1	0.185084	1.28507e-25	1.43185e-23	2.14539	1.9603	0.984541	0.972776
ITPR1	0.185079	2.95186e-25	3.21427e-23	1.01373	0.82865	0.800744	0.722411
SSBP2	0.184906	2.59691e-26	3.12169e-24	1.37231	1.1874	0.92442	0.863879
ANKRD36C	0.184611	2.48352e-28	3.34507e-26	1.39161	1.207	0.952476	0.893048
AP001347.1	0.184457	6.46316e-34	1.10031e-31	0.593247	0.40879	0.646722	0.480797
CTIF	0.183497	5.44361e-31	8.33643e-29	1.00138	0.817884	0.866877	0.759358
ADCY8	0.183423	1.22058e-22	1.12461e-20	1.35052	1.16709	0.893215	0.830822
PKP4	0.182938	5.99761e-27	7.47762e-25	1.34701	1.16407	0.902949	0.847837
DSCAM	0.182607	1.56171e-20	1.2441e-18	0.589838	0.407231	0.493559	0.347594
RYR2	0.180854	1.01367e-19	7.69154e-18	2.16822	1.98736	0.970799	0.951872
MACF1	0.179586	2.40739e-45	6.96027e-43	1.903	1.72341	0.984827	0.969373
STXBP5	0.179437	5.14662e-33	8.58743e-31	1.56533	1.38589	0.958488	0.92562
DOK6	0.179344	7.93134e-20	6.08698e-18	1.61426	1.43492	0.924993	0.890617
FLRT2	0.178857	2.42216e-21	2.0258e-19	0.876484	0.697627	0.747781	0.617404
SLIT1	0.17839	3.13942e-29	4.49957e-27	0.782012	0.603622	0.777841	0.633933
PTPN13	0.178231	1.50464e-25	1.65996e-23	0.657663	0.479431	0.655024	0.537676
PLCB1	0.178213	9.14879e-49	2.97895e-46	2.98775	2.80954	0.997996	0.995625
SRRM3	0.178034	1.35196e-30	2.05167e-28	1.31583	1.1378	0.927856	0.873602
ZFPM2	0.176653	1.26184e-14	6.23262e-13	0.957403	0.780749	0.679645	0.584346
TSPAN9	0.175202	3.76161e-29	5.32307e-27	0.788122	0.61292	0.767821	0.631502
KIF9-AS1	0.174937	3.86719e-24	3.89483e-22	1.04008	0.865147	0.871457	0.774429
UNC5D	0.173368	1.05866e-18	7.50643e-17	2.3868	2.21344	0.968795	0.954789
DOCK3	0.173186	1.18685e-63	6.12379e-61	2.6312	2.45801	0.997137	0.994652
MSI2	0.173152	1.37201e-25	1.52365e-23	1.18203	1.00888	0.885772	0.812834
NEBL	0.172899	1.42387e-34	2.52665e-32	1.76047	1.58757	0.971944	0.947496
VPS13D	0.172093	2.35624e-30	3.52784e-28	1.18258	1.01049	0.904094	0.844434
HIVEP3	0.171752	2.31267e-24	2.36471e-22	1.65998	1.48823	0.954767	0.919786
ATP2B2	0.171422	6.06965e-38	1.27227e-35	1.78185	1.61042	0.973948	0.961595
KCNQ3	0.171087	1.79605e-18	1.25491e-16	1.89522	1.72413	0.94761	0.926106
ADAMTS17	0.170406	6.61711e-14	3.07375e-12	1.65826	1.48785	0.900372	0.840058
ADGRL3	0.170003	8.24953e-36	1.54566e-33	2.89128	2.72127	0.996278	0.993194
GALNT17	0.169363	8.10308e-29	1.10923e-26	1.99231	1.82295	0.978528	0.963539
CSGALNACT1	0.168982	3.10063e-18	2.12656e-16	0.662359	0.493377	0.583739	0.467671
CDK14	0.168844	1.07374e-20	8.63574e-19	1.34338	1.17454	0.914973	0.858532
ABR	0.168839	4.5797e-29	6.45353e-27	0.786111	0.617271	0.804466	0.68352
GRIN1	0.168479	5.94803e-31	9.06751e-29	0.798532	0.630052	0.838248	0.718522
CASTOR3	0.168436	6.25565e-36	1.19206e-33	0.559163	0.390727	0.68852	0.498785
KIAA1217	0.167288	2.82643e-73	2.06071e-70	3.44066	3.27337	0.999427	0.998542
GTF2IRD1	0.167262	1.18179e-27	1.52441e-25	0.632609	0.465347	0.696822	0.53719
PTPRG	0.16667	4.51604e-22	4.02817e-20	2.24454	2.07787	0.971371	0.95965
ADCY9	0.166568	1.30984e-26	1.59744e-24	0.695607	0.529039	0.719725	0.575109
NRXN3	0.166321	6.9414e-91	7.5097e-88	4.04212	3.8758	0.999714	1
GRID1	0.166165	2.95453e-27	3.75338e-25	1.73175	1.56559	0.954194	0.933884
SCAPER	0.166037	5.26252e-24	5.23722e-22	1.16843	1.00239	0.913828	0.836655
FRY	0.165972	2.281e-23	2.20461e-21	1.02941	0.863441	0.848841	0.765192
DYNC2H1	0.165891	9.37642e-25	9.85788e-23	0.7673	0.601409	0.770971	0.642684
CNTN4	0.165827	1.77378e-21	1.50987e-19	2.31308	2.14725	0.961638	0.954789
MTSS1	0.165738	6.22474e-28	8.21911e-26	1.37715	1.21142	0.93215	0.891104
RPTOR	0.164735	1.61795e-26	1.96604e-24	0.854287	0.689552	0.820498	0.701507
KCNH1	0.163874	5.41718e-19	3.9325e-17	0.905275	0.741401	0.765245	0.676714
SYNE1	0.163644	3.075e-34	5.34349e-32	1.92106	1.75742	0.985972	0.971317
ANKS1B	0.163629	1.50098e-47	4.6611e-45	2.99068	2.82705	0.998855	0.997569
GRIK2	0.16255	9.82256e-12	3.60032e-10	2.37455	2.212	0.983682	0.96597
ASTN2	0.162426	1.23861e-33	2.08747e-31	2.73105	2.56862	0.993415	0.989791
KLHL29	0.161566	1.14893e-14	5.73406e-13	0.968078	0.806512	0.79874	0.694701
NMNAT2	0.160869	1.2343e-26	1.51634e-24	1.64757	1.4867	0.959061	0.932912
SFMBT2	0.160619	2.63501e-15	1.39389e-13	1.07598	0.915365	0.769825	0.696646
SPTBN4	0.160601	2.68082e-25	2.92864e-23	1.4288	1.2682	0.953335	0.910063
LRFN5	0.160599	1.2761e-18	8.97229e-17	2.00665	1.84605	0.969367	0.942149
AGPAT4	0.159208	7.05356e-22	6.11272e-20	0.867169	0.707961	0.809047	0.684006
STARD9	0.159161	5.0813e-30	7.50734e-28	0.46649	0.30733	0.563985	0.390374
ELAVL3	0.159027	1.89398e-27	2.43373e-25	0.667986	0.50896	0.750072	0.613029
KAZN	0.158915	4.15767e-65	2.2859e-62	3.9192	3.76028	1	1
PACRG	0.158303	8.53067e-14	3.89784e-12	1.4434	1.2851	0.911824	0.862907
ZFYVE28	0.158126	2.6627e-24	2.71434e-22	0.869275	0.711149	0.814486	0.710258
PLPPR1	0.158126	2.84808e-17	1.82288e-15	0.720145	0.562019	0.634125	0.511911
CAMK1D	0.158057	5.39733e-28	7.15477e-26	1.6367	1.47864	0.965646	0.944093
CAMTA1	0.157614	5.86538e-45	1.68131e-42	2.20069	2.04307	0.986831	0.982499
AC233296.1	0.15738	3.66315e-13	1.56703e-11	0.834278	0.676898	0.654738	0.556636
GABRB1	0.157378	9.1016e-26	1.04537e-23	1.8235	1.66613	0.970226	0.955275
ABLIM2	0.157208	1.74319e-24	1.81e-22	0.842205	0.684997	0.817635	0.705882
RAP1GAP2	0.156471	3.97852e-24	3.98304e-22	0.717478	0.561007	0.745491	0.608653
GALNT13	0.156381	7.41822e-15	3.78679e-13	0.913646	0.757265	0.733753	0.623724
CCDC88A	0.156277	6.61818e-22	5.82573e-20	1.61316	1.45688	0.975379	0.942149
AFF3	0.156101	1.17857e-18	8.32144e-17	1.42987	1.27377	0.935013	0.887701
CNTN5	0.155916	8.73104e-20	6.65504e-18	3.00285	2.84693	0.949327	0.943607
SNAP91	0.155544	7.31806e-21	5.94269e-19	1.4697	1.31416	0.943315	0.906174
RAD9A	0.155521	5.6365e-25	6.00117e-23	0.657913	0.502392	0.732322	0.578026
ERC1	0.154737	7.83822e-38	1.62271e-35	2.03277	1.87803	0.979101	0.97472
NFASC	0.154631	7.17308e-26	8.26703e-24	1.21448	1.05985	0.905812	0.85756
EDIL3	0.154483	2.32985e-15	1.23833e-13	1.23435	1.07987	0.861723	0.805542
SLC35F4	0.154147	5.58861e-13	2.34289e-11	1.0332	0.879055	0.74864	0.656296
RPS6KA5	0.153964	9.03245e-38	1.84714e-35	0.316987	0.163023	0.44718	0.250365
LINC02210-CRHR1	0.153917	2.95321e-26	3.52472e-24	0.602618	0.4487	0.6931	0.540107
CCDC85A	0.153909	8.78159e-16	4.91681e-14	0.471083	0.317175	0.448898	0.338843
DAPK1	0.153653	1.3961e-20	1.12015e-18	1.38467	1.23101	0.916404	0.875061
TNRC6B	0.153301	1.71402e-31	2.70002e-29	1.82326	1.66996	0.980246	0.965484
DOCK9	0.153	2.43134e-23	2.34317e-21	1.1629	1.0099	0.897796	0.838114
CNTNAP2	0.152267	3.12166e-66	1.74491e-63	4.79487	4.6426	1	1
RALGPS1	0.15078	6.39275e-21	5.20389e-19	1.30321	1.15243	0.924134	0.869227
SMYD3	0.150716	2.67723e-25	2.92864e-23	2.13914	1.98842	0.983682	0.975207
SHISA9	0.150316	7.88339e-14	3.61193e-12	2.1781	2.02779	0.973662	0.949927
ANKRD36	0.150243	8.76746e-21	7.08537e-19	1.30048	1.15024	0.934154	0.877005
FSIP2	-0.150545	3.35843e-20	2.62552e-18	0.156087	0.306632	0.244775	0.360233
P2RY14	-0.150552	3.90012e-21	3.23768e-19	0.13199	0.282541	0.233896	0.352455
DDX5	-0.150848	1.1239e-25	1.26913e-23	0.653155	0.804004	0.747209	0.802625
CNTN4-AS2	-0.150967	2.51939e-22	2.2775e-20	0.12728	0.278247	0.208703	0.339815
RPA3	-0.151133	1.88079e-22	1.71874e-20	0.155594	0.306727	0.266819	0.385999
PRSS51	-0.151556	4.6956e-21	3.85039e-19	0.148916	0.300472	0.23905	0.360233
AL138752.2	-0.151766	1.26199e-23	1.22325e-21	0.338298	0.490064	0.48497	0.571706
AC011369.1	-0.151874	4.1457e-19	3.04909e-17	0.199865	0.351739	0.295448	0.40107
SLC3A1	-0.15202	4.64967e-29	6.52471e-27	0.163329	0.31535	0.282851	0.423918
PDE10A	-0.152034	2.41475e-17	1.55443e-15	1.23357	1.38561	0.876038	0.897423
MT-CO1	-0.152675	6.34942e-26	7.343e-24	0.814215	0.96689	0.957057	0.931454
LINC01572	-0.154319	1.29065e-17	8.47082e-16	0.183026	0.337345	0.274835	0.377735
HOOK2	-0.154395	3.433e-22	3.08676e-20	0.549489	0.703883	0.651303	0.698104
KLHL28	-0.154527	6.08422e-24	6.01925e-22	0.318333	0.47286	0.471228	0.552261
AL122019.1	-0.154643	1.22505e-14	6.06599e-13	0.244208	0.398851	0.227884	0.344191
MT-CO3	-0.154833	1.11428e-25	1.26252e-23	0.997074	1.15191	0.971371	0.947982
TMPRSS11D	-0.155606	3.58968e-24	3.64821e-22	0.13081	0.286416	0.208989	0.34808
FAM227B	-0.156724	3.12992e-27	3.96118e-25	0.144727	0.301451	0.251646	0.39086
AL136298.1	-0.157273	4.35879e-25	4.67214e-23	0.146824	0.304097	0.239908	0.37579
CPED1	-0.157308	1.19257e-10	3.80918e-09	0.216383	0.373691	0.25909	0.335926
RAB3IP	-0.157969	7.75075e-28	1.01541e-25	0.764489	0.922458	0.762382	0.784638
AC002429.2	-0.158229	9.83552e-27	1.21721e-24	0.188992	0.347221	0.298883	0.433641
CPQ	-0.1588	9.64285e-21	7.77408e-19	0.304243	0.463043	0.40939	0.50948
MAGI1-AS1	-0.158845	3.12165e-26	3.69944e-24	0.160722	0.319566	0.249642	0.391347
ANGPT2	-0.159831	1.22825e-24	1.28327e-22	0.170115	0.329946	0.266819	0.395722
SOX5	-0.160723	2.67801e-31	4.17744e-29	2.66005	2.82077	0.984541	0.992222
GPSM2	-0.163654	3.92126e-26	4.5983e-24	0.356313	0.519967	0.501288	0.593097
TCHP	-0.164179	3.72718e-26	4.38604e-24	0.326255	0.490434	0.47953	0.569762
ARL4C	-0.164223	1.07749e-31	1.7208e-29	0.305112	0.469335	0.476381	0.580457
AL391807.1	-0.165252	1.8971e-24	1.95169e-22	0.556284	0.721536	0.662468	0.714147
RASGRF2	-0.167038	4.92782e-28	6.55831e-26	1.90769	2.07473	0.975952	0.982013
RDX	-0.167058	2.78272e-27	3.54855e-25	0.684067	0.851125	0.742628	0.77297
PITPNC1	-0.168116	7.04829e-22	6.11272e-20	1.24318	1.4113	0.884626	0.912008
RORA-AS1	-0.168138	1.84937e-24	1.91433e-22	0.205065	0.373204	0.314916	0.433641
ADCY2	-0.168318	4.30019e-23	4.05112e-21	1.52438	1.69269	0.924707	0.946524
SEPT7	-0.169551	2.34377e-36	4.62384e-34	0.828631	0.998182	0.849986	0.896451
ARGLU1	-0.169896	4.07405e-30	6.07269e-28	0.735192	0.905088	0.773547	0.816237
CTSL	-0.171485	1.09824e-37	2.2323e-35	0.178021	0.349506	0.325508	0.474964
AC107068.2	-0.172559	7.29403e-29	1.0067e-26	0.136303	0.308863	0.226453	0.373845
ETV5	-0.173489	4.93779e-36	9.51744e-34	0.175849	0.349338	0.258803	0.438989
HUNK	-0.175849	2.30604e-27	2.9519e-25	0.808753	0.984602	0.770684	0.824502
CAMK2N1	-0.176216	1.61859e-67	9.52357e-65	0.215559	0.391775	0.594618	0.698104
AL359706.1	-0.176825	1.7124e-30	2.58696e-28	0.208336	0.385161	0.31692	0.45649
AC012358.3	-0.177065	4.59109e-32	7.40268e-30	0.201705	0.378771	0.316633	0.459893
HMGN1	-0.177185	4.02719e-31	6.25296e-29	0.310228	0.487413	0.473232	0.570248
TMLHE-AS1	-0.17808	1.37121e-28	1.86942e-26	0.198164	0.376243	0.292299	0.431697
CGGBP1	-0.178331	5.80791e-35	1.0529e-32	0.223584	0.401915	0.364729	0.502188
ATP1B1	-0.178637	3.09373e-34	5.34833e-32	1.24749	1.42613	0.916404	0.955761
CDH7	-0.178913	3.09028e-18	2.12381e-16	0.724557	0.90347	0.658746	0.708313
CELF2-AS2	-0.179089	1.3983e-34	2.49447e-32	0.154587	0.333676	0.256227	0.414195
AC125613.1	-0.181979	3.89414e-18	2.63842e-16	0.266561	0.44854	0.354423	0.444823
GRM3	-0.182275	2.02324e-39	4.58483e-37	0.141473	0.323748	0.296021	0.457462
SHISA6	-0.182599	8.1286e-19	5.83762e-17	0.351615	0.534213	0.373891	0.476422
ZNF451-AS1	-0.18336	2.9222e-32	4.7575e-30	0.154445	0.337805	0.258231	0.406903
AC016642.1	-0.183371	1.67173e-28	2.2699e-26	0.179325	0.362696	0.264243	0.405931
PTGR1	-0.183904	2.44935e-40	5.74451e-38	0.287493	0.471398	0.470369	0.596986
KCNMA1-AS1	-0.186767	1.87394e-31	2.93683e-29	0.187759	0.374526	0.275694	0.426349
AL499616.1	-0.187028	2.84635e-28	3.80322e-26	0.134877	0.321905	0.199828	0.351969
AL138828.1	-0.187549	1.05397e-23	1.02756e-21	0.152824	0.340374	0.212997	0.34808
AC098617.1	-0.189513	1.07661e-26	1.32747e-24	0.13878	0.328292	0.203264	0.350024
AC027698.1	-0.189515	1.94855e-34	3.43949e-32	0.126617	0.316132	0.210135	0.376762
ZNF385D-AS1	-0.192837	2.07493e-34	3.64339e-32	0.149455	0.342292	0.24363	0.400097
HSD17B12	-0.193315	1.29404e-33	2.16997e-31	0.648437	0.841752	0.676496	0.771998
DMD	-0.19366	1.13944e-15	6.30603e-14	1.55679	1.75045	0.910392	0.921245
PAPPA	-0.19536	2.08299e-28	2.8169e-26	0.203044	0.398404	0.276839	0.418571
CCNI	-0.196389	5.63284e-43	1.48751e-40	0.495223	0.691612	0.654738	0.748663
AL355390.2	-0.197072	4.00012e-27	5.04345e-25	0.131513	0.328585	0.170341	0.327662
MAK	-0.19738	6.26765e-29	8.72217e-27	0.387849	0.585229	0.496994	0.593097
AC006059.1	-0.198462	2.16701e-38	4.71931e-36	0.29001	0.488472	0.433725	0.565386
BCL2L14	-0.198565	3.12547e-38	6.71936e-36	0.175246	0.373811	0.275408	0.442878
MTCP1	-0.199574	1.52308e-38	3.38286e-36	0.183079	0.382653	0.277985	0.444823
AC006355.2	-0.200559	1.33712e-40	3.18044e-38	0.220302	0.420862	0.330089	0.494409
AC026316.5	-0.201071	1.71479e-31	2.70002e-29	0.293426	0.494497	0.43716	0.547885
SEC62	-0.201852	2.61951e-58	1.1872e-55	0.376569	0.578421	0.614372	0.735051
AP000787.1	-0.203161	6.66294e-35	1.20141e-32	0.257252	0.460413	0.349843	0.499271
AC012404.1	-0.205458	3.50545e-38	7.48827e-36	0.254241	0.459699	0.367306	0.5158
ASTN2-AS1	-0.210101	1.60222e-29	2.33632e-27	0.20668	0.416782	0.279702	0.421974
IFNGR2	-0.210958	2.2836e-42	5.89133e-40	0.378373	0.589331	0.52505	0.643656
TCIM	-0.212044	1.85009e-38	4.08213e-36	0.230499	0.442543	0.341254	0.490034
AHR	-0.21402	1.10989e-22	1.02544e-20	0.186338	0.400358	0.255082	0.375304
SRSF7	-0.219039	1.4191e-43	3.90113e-41	0.399629	0.618669	0.543372	0.655323
IPO9-AS1	-0.22115	1.80579e-40	4.26498e-38	0.350314	0.571464	0.453478	0.593097
KAZN-AS1	-0.224222	3.61962e-43	9.71158e-41	0.266055	0.490277	0.36931	0.530384
PPFIA2-AS1	-0.224505	1.02525e-45	3.01622e-43	0.174778	0.399284	0.270255	0.453573
SPRED1	-0.22451	4.15886e-51	1.45292e-48	0.414935	0.639446	0.525623	0.679631
LINC00402	-0.225344	4.09728e-43	1.09059e-40	0.199265	0.424609	0.293158	0.464754
ROBO2	-0.226933	3.72349e-08	8.70841e-07	2.83479	3.06173	0.862296	0.871658
RBMS3-AS2	-0.227154	1.80583e-39	4.14821e-37	0.207298	0.434452	0.300029	0.458435
AC073167.1	-0.22843	4.04154e-46	1.22113e-43	0.261508	0.489938	0.365588	0.533787
MIR181A1HG	-0.229549	1.45136e-41	3.55297e-39	1.02713	1.25667	0.83195	0.878464
AC099788.1	-0.233946	2.09107e-42	5.43646e-40	0.225149	0.459095	0.311766	0.479825
MYRFL	-0.234483	9.07433e-42	2.23776e-39	0.166641	0.401124	0.232465	0.415168
CRLF3	-0.236912	5.32502e-46	1.59456e-43	0.621781	0.858693	0.687088	0.77686
FTL	-0.237302	1.03861e-162	8.70821e-159	0.0570568	0.294359	0.463498	0.679144
ENTPD3-AS1	-0.242346	9.18571e-54	3.54104e-51	0.308635	0.550982	0.424277	0.601361
BACH1	-0.242987	5.74037e-29	8.02168e-27	0.759471	1.00246	0.713999	0.771998
FGF1	-0.243013	3.26882e-52	1.23179e-49	0.167384	0.410397	0.252791	0.456004
C12orf40	-0.243261	3.13528e-40	7.30215e-38	0.253789	0.49705	0.332379	0.493923
WSB1	-0.244008	5.42364e-52	1.97715e-49	1.03855	1.28256	0.85428	0.911035
ABCB1	-0.244731	1.86563e-53	7.11016e-51	0.225393	0.470123	0.322932	0.514341
SHC3	-0.246295	5.23025e-44	1.44969e-41	0.850908	1.0972	0.742056	0.855129
ST7-AS2	-0.250422	7.44783e-52	2.68586e-49	0.248355	0.498776	0.336387	0.52455
AC119868.2	-0.250488	2.12278e-41	5.12185e-39	0.252062	0.50255	0.327512	0.487117
AP001011.1	-0.25072	2.9301e-54	1.14267e-51	0.235305	0.486025	0.346407	0.529412
AL035427.1	-0.254756	8.61538e-55	3.39932e-52	0.216572	0.471328	0.308904	0.504618
ENO4	-0.258582	1.50731e-55	6.16488e-53	0.300086	0.558667	0.403951	0.578026
AC027018.1	-0.261177	7.19487e-50	2.41302e-47	0.350051	0.611228	0.438878	0.596986
SPRED2	-0.263655	5.12369e-58	2.29118e-55	0.50735	0.771005	0.561981	0.73019
AC004039.1	-0.268189	2.56728e-63	1.2851e-60	0.217438	0.485627	0.314629	0.526981
SCN9A	-0.271	5.95472e-38	1.25603e-35	0.684548	0.955547	0.630404	0.712202
LINC02231	-0.276748	4.33946e-52	1.61708e-49	0.315703	0.592451	0.38477	0.564414
RAB11A	-0.276758	2.00827e-64	1.0691e-61	0.486197	0.762955	0.601775	0.742343
AP002370.2	-0.281163	8.74236e-58	3.85791e-55	0.307239	0.588402	0.388205	0.576082
IL7	-0.285127	1.60911e-63	8.17673e-61	0.266709	0.551836	0.35156	0.557122
CDH12	-0.292507	2.23179e-14	1.06321e-12	1.32688	1.61939	0.624105	0.688867
AL139294.1	-0.293866	3.88453e-68	2.36871e-65	0.243117	0.536983	0.34154	0.555177
TTN	-0.293902	2.04635e-45	5.96786e-43	0.465195	0.759098	0.442886	0.60282
CCNH	-0.294788	7.30056e-64	3.82572e-61	0.905755	1.20054	0.791583	0.874088
AC009554.1	-0.297053	6.36573e-67	3.61854e-64	0.266577	0.56363	0.352419	0.563442
TAC1	-0.299158	9.98052e-56	4.13243e-53	0.455808	0.754966	0.542227	0.669421
ANKUB1	-0.299246	3.74573e-63	1.84742e-60	0.355135	0.654381	0.445462	0.623724
AC058822.1	-0.301159	2.03461e-72	1.4216e-69	0.334453	0.635612	0.43716	0.632961
FILIP1L	-0.303224	1.53402e-64	8.29807e-62	0.296344	0.599568	0.386487	0.581429
LINC00599	-0.304503	2.44855e-73	1.82487e-70	0.990462	1.29497	0.842256	0.907632
STRADB	-0.304711	4.27693e-70	2.81254e-67	0.367318	0.672029	0.486401	0.65192
HS6ST3	-0.305412	7.85439e-42	1.96583e-39	2.04324	2.34865	0.905812	0.937773
LRP8	-0.306347	4.8724e-70	3.14251e-67	0.730229	1.03658	0.701117	0.833252
AC079117.1	-0.320351	2.16035e-81	2.01261e-78	0.216538	0.536888	0.298883	0.544482
JPX	-0.322545	4.2483e-69	2.63851e-66	0.899952	1.2225	0.794732	0.869713
GRM5-AS1	-0.324549	1.79663e-87	1.82592e-84	0.246286	0.570835	0.350988	0.585805
FGF12-AS1	-0.329162	7.28702e-74	5.55436e-71	0.306994	0.636156	0.398225	0.5965
LANCL1-AS1	-0.331986	3.44216e-72	2.35599e-69	0.379688	0.711674	0.431434	0.63685
LINC00513	-0.339897	3.40615e-69	2.15539e-66	0.606123	0.94602	0.612654	0.7579
AP001825.1	-0.343752	5.85656e-72	3.92835e-69	0.419888	0.763639	0.493272	0.666991
CALM1	-0.356529	6.00225e-135	1.67753e-131	0.548529	0.905058	0.855998	0.933884
AC015923.1	-0.360767	9.69451e-90	1.01604e-86	0.36007	0.720837	0.43716	0.660185
AC073525.1	-0.36842	5.44016e-97	6.75749e-94	0.267718	0.636138	0.33925	0.598444
AC124312.2	-0.375956	4.66939e-95	5.59293e-92	0.35351	0.729466	0.423991	0.655323
AC068051.1	-0.377514	7.40608e-57	3.14411e-54	0.423224	0.800738	0.421414	0.592611
AP003086.2	-0.378083	2.94831e-80	2.47201e-77	0.446239	0.824322	0.495563	0.679631
DPP10-AS1	-0.37811	5.20737e-68	3.11866e-65	0.405052	0.783162	0.448612	0.619835
SPRY4-AS1	-0.38577	6.0653e-81	5.21585e-78	0.642385	1.02815	0.547953	0.807
PCDH9-AS2	-0.387116	2.26526e-51	7.9971e-49	0.455013	0.842129	0.425136	0.587749
AC093879.1	-0.389535	7.21389e-103	1.09972e-99	0.372676	0.76221	0.448039	0.684978
AC084361.1	-0.401881	1.30869e-94	1.51347e-91	0.309248	0.711128	0.363871	0.616918
AC104827.1	-0.404401	2.83177e-104	4.52247e-101	0.385725	0.790126	0.458918	0.68352
AP000311.1	-0.415543	2.37044e-100	3.17999e-97	0.501954	0.917496	0.529058	0.741857
AC139720.1	-0.416857	5.43071e-81	4.79303e-78	0.420853	0.83771	0.441741	0.6456
ZPBP	-0.417872	8.62787e-101	1.25809e-97	0.401585	0.819457	0.447753	0.68352
GNG12-AS1	-0.419371	7.31447e-78	5.84078e-75	0.372131	0.791502	0.398798	0.610112
MALAT1	-0.43133	4.10094e-158	1.96482e-154	5.7361	6.16743	1	1
AC008056.1	-0.43305	1.18733e-100	1.65919e-97	0.433711	0.866761	0.47266	0.69227
AC023590.1	-0.433165	3.52628e-106	6.22443e-103	0.464119	0.897284	0.506155	0.721439
AP001831.1	-0.439318	3.48028e-110	6.48453e-107	0.518806	0.958124	0.544804	0.753525
AC001226.2	-0.464191	1.78005e-126	4.26425e-123	0.411331	0.875522	0.468079	0.71755
AC069228.1	-0.495372	2.21344e-125	4.63965e-122	0.41954	0.914912	0.458918	0.717064
SNAP25-AS1	-0.501698	1.08744e-126	2.80543e-123	0.777002	1.2787	0.685943	0.847837
DPP10-AS3	-0.51578	5.7465e-86	5.66842e-83	0.629552	1.14533	0.543086	0.70491
PDE5A	-0.53133	3.37984e-141	1.1375e-137	0.548806	1.08014	0.548812	0.783666
AC090709.1	-0.540199	1.3139e-135	4.00595e-132	0.479548	1.01975	0.502433	0.743802
DLGAP1-AS4	-0.55283	3.39167e-141	1.1375e-137	0.512125	1.06495	0.517893	0.760817
AC027288.3	-0.558264	1.05723e-119	2.08572e-116	0.757986	1.31625	0.640137	0.811862
EYS	-0.583953	8.07387e-100	1.04147e-96	0.935596	1.51955	0.671343	0.835683
DLGAP1-AS5	-0.606552	8.1952e-160	4.58084e-156	0.543996	1.15055	0.504151	0.780263
UBE3A	-0.615333	6.32169e-166	7.06723e-162	1.30064	1.91597	0.852562	0.938746
AC090579.1	-0.701184	4.16151e-162	2.79138e-158	0.812057	1.51324	0.643287	0.841517
KCNMB2-AS1	-0.781269	1.66717e-154	6.98917e-151	1.25713	2.0384	0.766962	0.882353
CTNNA3	-0.78898	2.14524e-198	3.59735e-194	0.830383	1.61936	0.690524	0.883325

## Sheet: SuppTable16h_ADARB2LAMP5
Gene	Log2_FC	Pvalue	FDR	group1MeanExp	group2MeanExp	group1ExprPerc	group2ExprPerc
AP001347.1	0.413347	1.35752e-56	4.13895e-53	1.28385	0.870502	0.866411	0.698959
SYN3	0.389538	7.71082e-53	1.98927e-49	2.06853	1.67899	0.962015	0.908727
ADAMTS9-AS2	0.372972	1.06838e-41	1.37813e-38	1.71844	1.34546	0.890312	0.814251
KIRREL3	0.36809	3.74424e-29	1.9621e-26	2.07822	1.71013	0.868118	0.804644
OPCML	0.317818	1.98789e-30	1.13e-27	1.97455	1.65673	0.948784	0.88791
AC007563.2	0.3113	1.72361e-24	6.0849e-22	0.759424	0.448125	0.559539	0.393114
GRIK1	0.307356	5.58298e-27	2.56496e-24	3.23819	2.93083	0.97994	0.951161
PRELID2	0.293528	1.22692e-14	1.77364e-12	2.34327	2.04974	0.883483	0.830264
RPS6KA2	0.281037	3.14215e-25	1.15804e-22	1.73308	1.45204	0.925736	0.860689
ANKRD30BL	0.275567	1.68786e-26	7.07594e-24	1.71486	1.43929	0.941955	0.883907
ALK	0.268326	4.72269e-36	3.77118e-33	2.45201	2.18368	0.970124	0.945556
STXBP5L	0.267535	4.86385e-44	7.7678e-41	2.21668	1.94915	0.977379	0.958367
ANKRD36C	0.26247	3.70355e-29	1.9621e-26	1.33888	1.07641	0.904396	0.808647
AFF3	0.262144	3.01799e-25	1.12464e-22	1.73584	1.47369	0.940674	0.871898
TENM2	0.260993	9.16571e-14	1.21984e-11	1.41585	1.15486	0.746906	0.663731
CELF2	0.25678	1.52757e-26	6.48501e-24	1.73841	1.48163	0.951344	0.897518
COBL	0.252193	7.15054e-27	3.24074e-24	1.57571	1.32351	0.922749	0.86229
NLGN1	0.249853	8.87039e-12	8.98777e-10	2.48806	2.2382	0.944516	0.902322
PNPLA7	0.241434	4.48197e-30	2.4642e-27	0.634495	0.393061	0.647461	0.435548
KAZN	0.240482	7.23878e-69	1.21387e-64	4.17013	3.92965	0.997439	0.992794
ENSA	0.239243	2.61778e-25	9.86461e-23	1.0067	0.767459	0.821596	0.710168
FAM155A	0.237937	3.01125e-29	1.62889e-26	2.68475	2.44681	0.986769	0.967974
MSRA	0.23643	9.90836e-27	4.31567e-24	2.1591	1.92267	0.96927	0.93755
AC137770.1	0.234905	9.98352e-15	1.45577e-12	0.974508	0.739603	0.67563	0.556445
NRXN3	0.234685	4.28434e-41	5.32178e-38	3.27722	3.04253	0.996159	0.989592
RORA	0.234494	1.0616e-15	1.73678e-13	2.69984	2.46535	0.981647	0.952762
RYR2	0.233369	5.05607e-24	1.66245e-21	1.34	1.10663	0.89586	0.827862
CACNA1A	0.227762	4.65453e-25	1.66068e-22	1.99523	1.76747	0.966709	0.935949
UNC13C	0.227225	3.0743e-09	2.1347e-07	1.65558	1.42836	0.641485	0.583667
CASTOR3	0.22623	1.52299e-25	5.93932e-23	0.795167	0.568937	0.734528	0.572458
KCNIP4	0.225316	3.93655e-21	1.11885e-18	3.09424	2.86892	0.983355	0.971978
CACNG3	0.223559	5.90053e-20	1.58314e-17	0.881926	0.658367	0.728553	0.582066
ZBTB20	0.220589	5.09198e-11	4.67876e-09	1.18427	0.963685	0.734528	0.622898
KCNQ1OT1	0.21977	1.03276e-14	1.49943e-12	1.05825	0.838485	0.772514	0.667734
DSCAM	0.21699	2.47556e-09	1.73693e-07	1.67587	1.45888	0.829706	0.775821
MICAL3	0.216967	1.97896e-20	5.44019e-18	1.37588	1.15891	0.909091	0.829464
PRKN	0.216071	3.13334e-18	7.1004e-16	1.66279	1.44672	0.923175	0.869496
TENM4	0.21537	1.31284e-17	2.68476e-15	1.93303	1.71766	0.942808	0.907126
CNTNAP5	0.212457	1.88596e-10	1.61356e-08	2.48005	2.2676	0.9586	0.927942
PDZRN3	0.211593	6.43769e-15	9.55342e-13	1.65838	1.44679	0.9172	0.86229
NRG3	0.210143	6.16047e-31	3.62473e-28	3.30903	3.09889	0.994452	0.983187
ARL17B	0.207983	6.06566e-26	2.45096e-23	0.360027	0.152044	0.393086	0.18735
MYT1L	0.20732	1.73756e-22	5.29767e-20	2.34532	2.138	0.983355	0.964772
ADAMTSL3	0.20481	1.05166e-12	1.21204e-10	1.28129	1.07648	0.809646	0.732586
PHACTR1	0.204784	9.46202e-18	2.00846e-15	2.51029	2.3055	0.984208	0.956765
LARGE1	0.204097	1.70312e-13	2.18847e-11	1.29023	1.08613	0.857448	0.77502
CDH18	0.203746	8.73508e-15	1.2849e-12	1.05622	0.852477	0.774221	0.68775
ANKRD36	0.202298	2.37897e-17	4.6119e-15	1.3212	1.1189	0.902262	0.815853
RBFOX1	0.201995	7.10101e-34	4.86028e-31	3.86143	3.65944	0.997012	0.989592
MSI2	0.201138	1.25797e-20	3.48676e-18	1.77641	1.57527	0.94793	0.905524
SLC8A1	0.201	1.78863e-18	4.22444e-16	2.42977	2.22877	0.974392	0.954363
ADARB2	0.198717	8.46475e-39	8.34973e-36	4.46006	4.26135	0.997012	0.993595
TNRC6B	0.198646	5.76545e-22	1.71116e-19	1.84174	1.64309	0.959454	0.927942
CCDC88A	0.198086	1.58862e-15	2.50121e-13	1.46392	1.26583	0.935126	0.867894
CSMD2	0.196064	4.69398e-16	7.99119e-14	1.40951	1.21344	0.89458	0.830264
CACNA1B	0.193774	2.55059e-15	3.94201e-13	2.24515	2.05138	0.980794	0.947958
LINC00298	0.193762	1.46082e-14	2.08481e-12	1.30466	1.1109	0.858301	0.790232
CACNA2D3	0.19371	3.01376e-12	3.27105e-10	0.925597	0.731887	0.684166	0.563651
NTM	0.193577	1.59598e-15	2.50121e-13	2.52235	2.32877	0.980794	0.959968
RBMS3	0.193096	1.72007e-13	2.20182e-11	1.18627	0.993176	0.830559	0.727782
GARNL3	0.191974	2.73037e-18	6.22932e-16	1.38373	1.19176	0.903969	0.842274
SYN2	0.190823	4.81691e-16	8.15906e-14	2.23687	2.04604	0.964575	0.943155
MYRIP	0.190095	1.04571e-13	1.38075e-11	1.91748	1.72739	0.954332	0.909528
CAMK1D	0.189312	7.57747e-17	1.43578e-14	1.35204	1.16273	0.897994	0.829464
NFIA	0.184965	8.30607e-10	6.33111e-08	0.811335	0.62637	0.596671	0.485188
NALCN	0.184654	1.26249e-15	2.02591e-13	1.1701	0.985443	0.859155	0.774219
DSCAML1	0.184193	5.19215e-15	7.80872e-13	2.21317	2.02898	0.970124	0.946357
TIAM1	0.18372	1.88148e-14	2.65131e-12	1.66855	1.48483	0.915493	0.879904
AGPAT4	0.183548	2.8855e-16	5.14754e-14	1.07445	0.8909	0.841656	0.738991
PPFIBP1	0.18081	6.19102e-14	8.33873e-12	0.972766	0.791957	0.768246	0.679744
CSMD1	0.18031	1.52046e-17	3.07188e-15	3.34356	3.16325	0.994878	0.983987
RALGPS1	0.180244	7.96404e-15	1.17664e-12	1.23038	1.05014	0.876654	0.801441
MMD2	0.178741	5.53123e-16	9.27532e-14	0.564288	0.385546	0.57149	0.422738
FRMD4A	0.178644	7.22709e-12	7.43503e-10	2.7183	2.53965	0.976099	0.968775
PCSK2	0.178457	3.83605e-11	3.60374e-09	1.50956	1.3311	0.88519	0.834267
ANKRD36B	0.178381	1.00307e-18	2.42021e-16	0.752226	0.573846	0.732394	0.586069
CACNG2	0.177989	3.26297e-15	4.99696e-13	0.803512	0.625523	0.716176	0.598078
ARID1B	0.177054	4.30219e-16	7.43747e-14	1.89034	1.71328	0.951771	0.918335
GALNT17	0.176693	1.77404e-12	2.0033e-10	1.77482	1.59813	0.943235	0.904724
ELAVL3	0.175043	1.24866e-15	2.01335e-13	0.767933	0.59289	0.722578	0.609287
DCLK1	0.173722	1.12741e-15	1.8355e-13	1.44786	1.27414	0.916773	0.867094
AC092683.1	0.173699	1.98111e-19	5.07194e-17	0.384497	0.210798	0.439607	0.258607
JAKMIP2	0.172779	5.07664e-14	6.92116e-12	1.38421	1.21143	0.906103	0.847078
CDR2	0.172568	1.18506e-12	1.35647e-10	1.00364	0.831071	0.810926	0.714171
CELF4	0.172254	9.33795e-17	1.75942e-14	1.89878	1.72653	0.961161	0.935148
FMN2	0.17223	2.36909e-16	4.27175e-14	1.40366	1.23143	0.907384	0.857486
ANKS1B	0.171577	2.42135e-24	8.45908e-22	2.71207	2.54049	0.989757	0.979984
LRRN2	0.171094	6.35178e-15	9.46782e-13	0.750968	0.579874	0.706786	0.566853
AF279873.3	0.17063	3.22913e-13	3.89563e-11	0.41203	0.2414	0.387537	0.246597
GTF2IRD1	0.169931	2.69158e-15	4.14083e-13	0.646272	0.476342	0.647034	0.497198
RGS7	0.169023	9.86418e-19	2.41478e-16	3.11054	2.94152	0.993598	0.978383
DLG2	0.168822	4.43219e-15	6.7261e-13	2.89757	2.72875	0.991464	0.979984
SLCO3A1	0.168584	1.31911e-12	1.50477e-10	1.43031	1.26173	0.911225	0.855084
SRRM3	0.168555	1.05732e-13	1.39061e-11	1.02951	0.860951	0.829706	0.733387
MACROD2	0.168386	1.80988e-12	2.02594e-10	3.38868	3.22029	0.992744	0.980785
SPIDR	0.168267	5.57217e-13	6.48887e-11	1.22856	1.06029	0.867691	0.797438
FTO	0.167677	2.49978e-13	3.08227e-11	1.43522	1.26755	0.913359	0.861489
MTUS2	0.167099	1.60055e-17	3.21433e-15	2.78618	2.61908	0.986769	0.97518
SLC24A2	0.166948	2.19645e-09	1.56142e-07	0.66686	0.499912	0.548442	0.449159
ZMYND8	0.166851	1.6641e-14	2.36485e-12	1.06985	0.902997	0.840802	0.771017
SYNE1	0.166652	9.90615e-18	2.07645e-15	1.99795	1.8313	0.966709	0.948759
KCNQ3	0.165359	2.59302e-14	3.59358e-12	2.25025	2.0849	0.966283	0.953563
C20orf194	0.165107	2.93621e-13	3.55504e-11	1.2203	1.05519	0.872386	0.803042
LTBP1	0.164767	1.90285e-12	2.11662e-10	0.491363	0.326596	0.473325	0.347478
DLGAP1	0.163448	2.72464e-26	1.12814e-23	3.35877	3.19532	0.995305	0.986389
GRID2	0.163304	1.07943e-06	4.83339e-05	1.40978	1.24647	0.807512	0.734988
MACF1	0.163147	2.97033e-16	5.27085e-14	1.633	1.46985	0.944089	0.91193
GRIA1	0.163138	1.43415e-15	2.26904e-13	2.09239	1.92925	0.969697	0.95036
MKL1	0.16144	5.393e-14	7.32269e-12	0.945695	0.784254	0.803671	0.696557
LSAMP	0.160737	6.45131e-34	4.50758e-31	3.92744	3.7667	0.998293	0.994396
DLGAP2	0.160693	1.8745e-10	1.60786e-08	1.40975	1.24905	0.897567	0.854283
RFX7	0.15994	1.09555e-12	1.25831e-10	0.988638	0.828697	0.806231	0.716573
PLCB1	0.159202	1.22321e-19	3.205e-17	3.30165	3.14245	0.992318	0.98799
SCAPER	0.159133	3.92574e-12	4.16926e-10	1.3256	1.16647	0.89586	0.834267
TIAM2	0.159065	1.19144e-09	8.95933e-08	1.08841	0.929342	0.798549	0.716573
RNF130	0.158035	2.09486e-11	2.02471e-09	1.24509	1.08705	0.880495	0.811049
FMN1	0.157472	2.62873e-09	1.83846e-07	1.23225	1.07478	0.851046	0.761409
MCF2L2	0.157461	1.94214e-12	2.14968e-10	1.07412	0.91666	0.827998	0.752602
PRKCA	0.156741	1.28156e-11	1.27163e-09	1.8785	1.72176	0.94921	0.917534
OTUD7A	0.156042	3.75764e-11	3.53999e-09	1.21586	1.05982	0.871532	0.794235
PBX1	0.154962	2.24064e-09	1.58204e-07	2.32394	2.16898	0.967563	0.939952
KSR2	0.154509	1.38887e-11	1.37404e-09	1.29383	1.13932	0.889885	0.833467
ATXN1	0.15447	9.60357e-14	1.27306e-11	2.18197	2.0275	0.971831	0.945556
CLIP2	0.154242	6.8234e-14	9.15373e-12	0.568855	0.414613	0.61545	0.469175
OPHN1	0.154156	5.06046e-11	4.66258e-09	0.860895	0.706739	0.741784	0.631705
NR3C2	0.154007	1.85012e-11	1.80376e-09	1.52539	1.37138	0.90781	0.870296
FOXP1	0.153138	2.59446e-12	2.8343e-10	0.958059	0.804921	0.787452	0.711769
SLC25A48	0.152649	2.63122e-09	1.83846e-07	1.24763	1.09498	0.812633	0.767814
DTNB	0.151911	4.71255e-13	5.50695e-11	1.20956	1.05765	0.872813	0.819055
TNRC6A	0.151654	2.18015e-17	4.2759e-15	2.31356	2.16191	0.982501	0.967974
LINGO2	0.151524	1.73854e-09	1.25934e-07	2.57127	2.41975	0.972258	0.958367
CASC4	0.151418	1.84249e-10	1.58445e-08	1.06933	0.917909	0.844217	0.766213
EHBP1	0.151209	1.70799e-10	1.48017e-08	1.34021	1.189	0.897567	0.835869
CDHR3	0.151023	2.43856e-10	2.03951e-08	0.995668	0.844644	0.777636	0.688551
PKNOX2	0.150951	3.77269e-09	2.55613e-07	1.69247	1.54152	0.932565	0.891113
ANKRD44	0.150191	2.08864e-11	2.02453e-09	1.0351	0.884912	0.817328	0.735789
DHRSX	0.150102	2.45542e-13	3.03874e-11	0.528683	0.378581	0.564661	0.423539
AC098850.3	0.150022	4.47341e-13	5.26419e-11	0.553709	0.403687	0.585147	0.447558
AL353784.1	-0.150201	1.11726e-09	8.45839e-08	0.131065	0.281266	0.162612	0.27542
P2RY14	-0.150579	4.58744e-12	4.81858e-10	0.172403	0.322983	0.244131	0.358687
MYO16-AS1	-0.150926	1.64781e-11	1.61121e-09	0.170231	0.321157	0.224072	0.342674
LSAMP-AS1	-0.151838	9.45159e-12	9.54781e-10	0.172583	0.324421	0.232181	0.350681
H3F3B	-0.152163	9.50167e-17	1.78026e-14	0.207271	0.359434	0.34443	0.471577
RPL28	-0.15448	3.23075e-25	1.17775e-22	0.173074	0.327554	0.419974	0.554043
KAZN-AS1	-0.154555	8.03245e-11	7.22231e-09	0.269745	0.424299	0.339735	0.431545
STMN2	-0.154915	9.89316e-15	1.44889e-12	0.445266	0.600181	0.573624	0.665332
FGF1	-0.155022	4.52009e-11	4.21097e-09	0.116749	0.27177	0.164746	0.283427
SPRY4-AS1	-0.155119	8.6109e-11	7.66027e-09	0.632448	0.787567	0.518993	0.663731
AC027312.1	-0.156329	4.59761e-12	4.81858e-10	0.211522	0.36785	0.276995	0.390713
AC012404.1	-0.157009	7.84333e-11	7.07123e-09	0.26716	0.424169	0.32437	0.422738
KIAA1109	-0.1572	8.62186e-16	1.41745e-13	1.60174	1.75894	0.924456	0.936749
SLC6A1-AS1	-0.15782	8.47604e-11	7.56036e-09	0.233792	0.391612	0.310713	0.407526
B3GALT2	-0.158095	3.66189e-13	4.37055e-11	0.32506	0.483155	0.408878	0.502802
ZPBP	-0.159176	3.03563e-12	3.28416e-10	0.221463	0.380639	0.2723	0.393114
AP002370.2	-0.159563	2.14974e-11	2.07178e-09	0.178326	0.337889	0.223645	0.340272
GOLIM4	-0.160072	1.75679e-09	1.26981e-07	0.777416	0.937488	0.632949	0.682946
AC084361.1	-0.161246	3.92834e-12	4.16926e-10	0.166502	0.327747	0.221938	0.341873
ITM2B	-0.161373	3.17307e-19	8.00138e-17	0.559083	0.720457	0.660691	0.776621
HDDC2	-0.161563	4.27477e-16	7.42835e-14	0.239255	0.400817	0.340589	0.465973
AL136298.1	-0.162597	5.89636e-14	7.97387e-12	0.162644	0.325241	0.219804	0.353883
RPL15	-0.162763	3.57319e-25	1.28858e-22	0.114801	0.277564	0.327785	0.466773
TCIM	-0.164615	4.81968e-12	5.03559e-10	0.230801	0.395416	0.276569	0.393915
TTN	-0.166669	7.76221e-12	7.96113e-10	0.223485	0.390154	0.262484	0.379504
AL158840.1	-0.167075	1.4343e-15	2.26904e-13	0.156593	0.323668	0.210414	0.355484
RPL10	-0.167741	2.10471e-25	8.02132e-23	0.114186	0.281927	0.349125	0.485188
ANKRD55	-0.16787	4.83568e-10	3.87062e-08	0.835184	1.00305	0.637644	0.752602
GABRA1	-0.168596	1.79637e-13	2.28207e-11	0.997589	1.16618	0.798122	0.855885
LINC00599	-0.168947	2.38743e-16	4.2818e-14	1.17217	1.34111	0.855314	0.869496
GAD1	-0.170725	5.77022e-15	8.63936e-13	1.26457	1.43529	0.856594	0.900721
AC027698.1	-0.1715	3.72962e-13	4.4356e-11	0.240686	0.412186	0.287665	0.406725
CALM2	-0.175802	3.85237e-24	1.30506e-21	0.262293	0.438094	0.579172	0.7502
SEMA6A-AS1	-0.176034	1.63929e-12	1.86368e-10	0.192839	0.368873	0.241997	0.364291
AC096576.2	-0.177083	1.97522e-15	3.08116e-13	0.195086	0.372169	0.255228	0.390713
AC073167.1	-0.177178	1.97611e-17	3.92159e-15	0.221678	0.398856	0.285105	0.433947
BEX3	-0.179592	3.45604e-27	1.60984e-24	0.259168	0.43876	0.44729	0.605284
FBXL13	-0.179811	9.70748e-17	1.80872e-14	0.24008	0.419891	0.314127	0.444355
NORAD	-0.182069	1.92479e-18	4.51423e-16	0.458933	0.641002	0.561673	0.661329
NXPH2	-0.182314	6.289e-10	4.87114e-08	1.0657	1.24802	0.720871	0.772618
RPS28	-0.182953	8.39615e-33	5.31302e-30	0.13909	0.322042	0.351686	0.514812
AC098617.1	-0.184228	2.66173e-13	3.258e-11	0.174744	0.358972	0.217243	0.346677
RPL6	-0.184825	2.62435e-27	1.23966e-24	0.153296	0.338121	0.384977	0.516413
ST7-AS2	-0.185132	1.41147e-19	3.6696e-17	0.162789	0.347921	0.222364	0.381906
KIT	-0.186933	6.13899e-09	4.08511e-07	1.32505	1.51198	0.745625	0.779824
DLGAP1-AS4	-0.18706	4.6846e-13	5.49343e-11	0.21588	0.40294	0.293641	0.40032
CHRM3-AS2	-0.190587	2.13124e-13	2.66708e-11	0.218956	0.409543	0.254375	0.377902
AC069228.1	-0.190731	7.48839e-16	1.23717e-13	0.235399	0.42613	0.292787	0.429143
AL035427.1	-0.19164	1.63456e-17	3.26309e-15	0.239895	0.431536	0.283824	0.432346
HMGN1	-0.192343	8.63567e-19	2.12958e-16	0.42987	0.622213	0.502347	0.617294
ENTPD3-AS1	-0.192599	1.69562e-14	2.39948e-12	0.324246	0.516845	0.384123	0.492394
BEX4	-0.194678	7.95906e-26	3.17775e-23	0.263907	0.458585	0.391379	0.554043
AP001825.1	-0.195095	1.31532e-16	2.38451e-14	0.320125	0.51522	0.373026	0.502002
MT-ND3	-0.195325	4.55091e-16	7.78717e-14	0.843137	1.03846	0.938114	0.895116
AP1S2	-0.195872	3.55361e-17	6.84948e-15	0.855903	1.05178	0.728126	0.804644
HSP90AA1	-0.195914	1.34576e-52	3.22386e-49	0.209797	0.405711	0.746479	0.88791
AC009554.1	-0.197322	2.11112e-18	4.91685e-16	0.231567	0.428889	0.291933	0.436349
FTL	-0.198508	1.68868e-39	1.76984e-36	0.120156	0.318664	0.46735	0.614091
PDXDC1	-0.199916	5.01921e-18	1.09308e-15	0.687555	0.887471	0.66752	0.738991
GPSM2	-0.200611	2.05712e-19	5.22665e-17	0.232855	0.433466	0.314554	0.456365
DLGAP1-AS5	-0.200983	2.01641e-17	3.97802e-15	0.220388	0.421371	0.273154	0.416333
STRADB	-0.201799	2.31591e-18	5.35662e-16	0.359373	0.561171	0.424242	0.542834
SELENOW	-0.20334	8.80016e-42	1.18056e-38	0.169399	0.372739	0.411438	0.60048
MIR181A1HG	-0.204328	1.42734e-15	2.26904e-13	0.913481	1.11781	0.710201	0.765412
METAP1D	-0.205313	1.144e-15	1.85351e-13	0.378974	0.584287	0.431925	0.542834
WSB1	-0.205482	1.03459e-17	2.15516e-15	1.07548	1.28096	0.799402	0.870296
RAB11A	-0.206433	1.56373e-18	3.71946e-16	0.464343	0.670776	0.512164	0.626101
AC090579.1	-0.207861	3.76718e-16	6.61485e-14	0.214653	0.422513	0.26035	0.397918
AC004039.1	-0.21089	1.955e-21	5.604e-19	0.232534	0.443424	0.288946	0.450761
FGF14-AS1	-0.21092	1.84218e-23	5.82858e-21	0.200769	0.411689	0.258643	0.432346
AC058822.1	-0.212785	1.83938e-21	5.31804e-19	0.316651	0.529436	0.384977	0.530825
RORA-AS1	-0.213707	1.90327e-19	4.91015e-17	0.270621	0.484328	0.335041	0.473979
AP000311.1	-0.21406	3.00508e-20	8.19385e-18	0.357001	0.571061	0.403756	0.542034
SARAF	-0.215801	5.86613e-29	2.98088e-26	0.534584	0.750385	0.618865	0.744596
AP001011.1	-0.217209	9.45397e-24	3.04872e-21	0.213699	0.430908	0.279556	0.44996
PTGR1	-0.218407	3.10403e-22	9.37865e-20	0.370953	0.58936	0.460521	0.592474
PTMA	-0.222245	1.24549e-32	7.7354e-30	0.467312	0.689557	0.591549	0.739792
RPS27	-0.223888	9.32234e-37	7.81631e-34	0.0901426	0.31403	0.322663	0.485188
CBLN4	-0.228246	3.22848e-22	9.66755e-20	0.427036	0.655282	0.45924	0.598879
AL139294.1	-0.228613	1.09529e-22	3.37008e-20	0.260257	0.48887	0.305164	0.472378
AC125613.1	-0.228714	1.29435e-16	2.35924e-14	0.496738	0.725452	0.452838	0.576461
RBMS3-AS2	-0.229885	9.13434e-21	2.5529e-18	0.289561	0.519446	0.323517	0.477982
MT-CYB	-0.232728	3.16858e-30	1.77113e-27	0.338347	0.571074	0.845497	0.761409
AC073525.1	-0.237479	3.48551e-24	1.19283e-21	0.240966	0.478445	0.292787	0.463571
MT-ATP6	-0.237756	4.70013e-31	2.81487e-28	0.578787	0.816543	0.933845	0.900721
BCL2L14	-0.238132	6.02245e-24	1.96098e-21	0.253448	0.49158	0.310286	0.478783
CRH	-0.240714	1.09933e-19	2.9031e-17	0.181945	0.422659	0.231754	0.389111
C12orf40	-0.240817	5.7837e-20	1.5643e-17	0.328187	0.569004	0.354673	0.498799
SEPT7	-0.24401	1.0983e-23	3.50807e-21	1.17586	1.41987	0.850619	0.916733
LYRM2	-0.246035	2.36416e-27	1.1327e-24	0.369372	0.615407	0.446436	0.590873
AC015923.1	-0.247928	2.09632e-25	8.02132e-23	0.300456	0.548384	0.351259	0.514011
CRLF3	-0.250921	8.13746e-27	3.63885e-24	0.685942	0.936863	0.645753	0.759808
AC008056.1	-0.254402	2.69821e-24	9.32914e-22	0.308222	0.562624	0.329065	0.502002
MT-ND1	-0.255007	3.13308e-42	4.37822e-39	0.210722	0.465729	0.864277	0.779023
AC016642.1	-0.255262	8.00094e-22	2.35382e-19	0.357606	0.612868	0.352539	0.509207
ATP1B1	-0.259628	1.69976e-32	1.03648e-29	1.04622	1.30585	0.820743	0.893515
HSP90AB1	-0.262319	4.70277e-55	1.31435e-51	0.225098	0.487417	0.683739	0.832666
MT-CO2	-0.263453	2.96866e-74	9.95629e-70	0.307255	0.570708	0.924883	0.871097
FRAS1	-0.264048	2.2347e-13	2.77583e-11	1.83741	2.10146	0.846778	0.903122
LINC00513	-0.270811	2.7781e-28	1.37018e-25	0.447703	0.718515	0.476312	0.626902
SEC62	-0.273613	3.54992e-37	3.21776e-34	0.495481	0.769095	0.59283	0.721377
RELN	-0.275556	2.05069e-07	1.05647e-05	2.47318	2.74873	0.745625	0.784628
ARL4C	-0.275886	2.06633e-33	1.3327e-30	0.686994	0.96288	0.661972	0.761409
ANKUB1	-0.278835	7.77656e-31	4.49673e-28	0.328177	0.607012	0.369612	0.554043
AC119868.2	-0.279794	1.00646e-28	5.03801e-26	0.262315	0.542109	0.306018	0.489191
TRPC3	-0.281376	7.0634e-21	1.99069e-18	1.15162	1.433	0.746052	0.805444
AC104827.1	-0.283563	9.03566e-34	5.94192e-31	0.323049	0.606612	0.359795	0.560448
GNG12-AS1	-0.288945	3.7445e-26	1.5315e-23	0.492599	0.781544	0.46863	0.618094
PCDH9-AS2	-0.293407	7.07269e-20	1.88257e-17	0.399548	0.692955	0.36321	0.502802
SLC8A1-AS1	-0.294062	1.3106e-27	6.37029e-25	0.492634	0.786696	0.469484	0.629303
AC008591.1	-0.295306	1.23033e-21	3.58806e-19	0.810416	1.10572	0.59411	0.723779
SCG2	-0.296144	5.31247e-39	5.39908e-36	0.398487	0.694631	0.515578	0.682146
FXYD6	-0.30102	1.72441e-37	1.60648e-34	0.720439	1.02146	0.681178	0.800641
FGF12-AS1	-0.301089	4.55175e-29	2.34856e-26	0.385862	0.68695	0.379428	0.560448
AP001831.1	-0.304843	2.77236e-36	2.26779e-33	0.408787	0.713629	0.433632	0.623699
AC124312.2	-0.312546	6.40886e-40	6.93356e-37	0.261325	0.573871	0.315408	0.531625
AC001226.2	-0.313941	1.69958e-35	1.26668e-32	0.397673	0.711614	0.413146	0.60048
MALAT1	-0.31678	7.7465e-68	8.66007e-64	5.61706	5.93384	0.999146	0.999199
JPX	-0.322517	6.18061e-36	4.82059e-33	0.887424	1.20994	0.716603	0.821457
AC093879.1	-0.326771	7.0463e-41	8.43996e-38	0.369933	0.696703	0.383269	0.606085
PDE5A	-0.328696	9.93256e-36	7.57087e-33	0.489157	0.817853	0.478873	0.658927
GAD2	-0.328745	1.16766e-47	2.3036e-44	1.90531	2.23405	0.938967	0.967174
ADARB2-AS1	-0.330471	6.00018e-40	6.7078e-37	0.516981	0.847453	0.507469	0.690953
AP002518.2	-0.33978	7.26057e-37	6.24372e-34	0.380622	0.720402	0.411012	0.593275
FILIP1L	-0.363571	1.95028e-42	2.84385e-39	0.398751	0.762322	0.400341	0.615693
GRM5-AS1	-0.373986	3.53901e-49	7.4182e-46	0.351872	0.725858	0.369612	0.611689
SNAP25-AS1	-0.374725	3.14097e-47	5.85233e-44	0.664974	1.0397	0.58344	0.752602
RASA1	-0.39105	5.60679e-44	8.54729e-41	1.29782	1.68886	0.8344	0.904724
BACH1	-0.396279	4.72824e-35	3.4473e-32	1.27208	1.66836	0.777209	0.856685
MT-CO1	-0.404602	4.55687e-61	1.91035e-57	0.542781	0.947383	0.947503	0.898319
AC090709.1	-0.412311	1.78822e-40	2.06804e-37	0.399674	0.811985	0.372599	0.585268
CCK	-0.414278	1.02168e-44	1.71325e-41	0.561663	0.975941	0.571063	0.738191
CALM1	-0.422009	5.80265e-65	3.89218e-61	0.955469	1.37748	0.847204	0.935148
AC027288.3	-0.424778	4.17618e-37	3.68581e-34	0.59243	1.01721	0.4793	0.66293
CTNNA3	-0.440725	4.16982e-38	3.99564e-35	1.10603	1.54675	0.712335	0.822258
AC010127.1	-0.464567	1.01441e-58	3.40214e-55	0.524237	0.988804	0.46991	0.709367
UBE3A	-0.475003	1.77458e-64	9.91931e-61	1.20775	1.68275	0.793	0.903122
AC005064.1	-0.479116	8.42063e-34	5.64822e-31	0.444351	0.923468	0.322236	0.522018
DLX6-AS1	-0.482864	1.28456e-62	6.15451e-59	1.91958	2.40245	0.903969	0.969576
AC023590.1	-0.507004	3.86741e-66	3.24263e-62	0.607239	1.11424	0.516005	0.755004
HDAC2-AS2	-0.510185	8.04762e-47	1.42053e-43	1.00837	1.51855	0.665386	0.815052
AC139720.1	-0.650891	7.7566e-51	1.73427e-47	0.689688	1.34058	0.474178	0.686149
CXCL14	-0.736719	1.27258e-59	4.74221e-56	1.62588	2.3626	0.812207	0.91193

## Sheet: SuppTable16i_SST
Gene	Log2_FC	Pvalue	FDR	group1MeanExp	group2MeanExp	group1ExprPerc	group2ExprPerc
GALNTL6	0.330625	1.00802e-11	1.68194e-09	1.08682	0.756197	0.413051	0.322581
CNTN5	0.282667	1.35297e-10	2.00778e-08	1.92717	1.6445	0.681965	0.60637
WWOX	0.282378	2.37972e-28	2.49044e-25	1.69348	1.41111	0.803872	0.76276
ZMAT4	0.281491	6.78682e-16	2.10756e-13	0.904271	0.62278	0.448189	0.346672
TRHDE	0.279962	1.20121e-12	2.31531e-10	1.3463	1.06633	0.609179	0.563904
L3MBTL4	0.266979	9.16988e-17	3.10646e-14	1.02713	0.760149	0.529939	0.434055
GABRG3	0.258255	2.95506e-12	5.44544e-10	0.954912	0.696657	0.458229	0.380972
ALCAM	0.256166	9.46992e-16	2.88729e-13	0.728406	0.47224	0.409466	0.305839
ENOX1	0.253573	5.2632e-20	2.48616e-17	1.8794	1.62582	0.814629	0.768477
PRKG1	0.253456	2.07158e-15	6.09444e-13	1.37921	1.12576	0.647902	0.589628
CACNA1B	0.248681	7.9959e-41	1.91548e-37	1.81757	1.56889	0.887773	0.871784
PNISR	0.240203	3.76149e-28	3.71038e-25	1.18746	0.947256	0.770169	0.706002
AP001347.1	0.237787	3.24636e-19	1.41398e-16	0.959766	0.721979	0.619935	0.524704
CNTNAP2	0.223791	7.76349e-31	9.299e-28	4.33591	4.11212	0.995697	0.995508
AC006115.3	0.219867	7.75421e-21	3.8815e-18	0.701595	0.481728	0.518107	0.41078
STXBP5L	0.217566	3.27397e-37	5.49012e-34	2.15226	1.93469	0.934385	0.932217
RGS6	0.212577	1.16223e-11	1.92964e-09	1.41335	1.20078	0.643958	0.566762
ASTN2	0.212563	1.06847e-25	8.95858e-23	2.58269	2.37013	0.922553	0.930584
DCC	0.209798	4.59721e-10	6.04632e-08	0.899431	0.689632	0.412693	0.306247
LINC01322	0.207357	4.17434e-16	1.32075e-13	1.63075	1.42339	0.786303	0.753369
SPHKAP	0.201649	3.32949e-10	4.52083e-08	0.493164	0.291515	0.286841	0.19559
SNTG1	0.199888	3.92614e-15	1.09729e-12	2.38036	2.18048	0.886339	0.871376
CDH13	0.194416	1.5889e-06	0.000101309	1.78143	1.58701	0.660452	0.609228
SAMD5	0.191044	4.03223e-10	5.3514e-08	0.655727	0.464683	0.369308	0.279706
ANKRD36B	0.190582	6.26086e-18	2.3861e-15	1.05533	0.864748	0.704554	0.660269
MYT1L	0.189544	3.92291e-41	1.01205e-37	2.72969	2.54015	0.974543	0.974275
FRMD4A	0.188474	7.42437e-51	3.55712e-47	3.40759	3.21912	0.987451	0.993058
STARD9	0.188093	1.00598e-17	3.74872e-15	0.500402	0.312309	0.41843	0.300531
CCDC88A	0.185151	4.33723e-23	2.64476e-20	1.6172	1.43205	0.877375	0.862393
STXBP5-AS1	0.184793	2.29348e-10	3.28029e-08	0.6862	0.501407	0.424166	0.343405
SLIT2	0.183531	6.11207e-07	4.26168e-05	0.747242	0.563711	0.384009	0.320947
SLC24A2	0.182309	4.73692e-20	2.30242e-17	2.06103	1.87873	0.887773	0.882401
ANKRD30BL	0.178418	7.0079e-12	1.21778e-09	1.34191	1.1635	0.739333	0.699469
CACNB2	0.177964	7.63997e-12	1.314e-09	1.35929	1.18133	0.701327	0.699878
ENSA	0.175185	2.05465e-15	6.09444e-13	1.00591	0.830726	0.702044	0.663536
MPHOSPH8	0.173274	1.01178e-13	2.32418e-11	0.888091	0.714818	0.664754	0.608412
CNTN3	0.170664	8.5171e-09	9.01093e-07	0.819939	0.649275	0.484044	0.418947
DPP6	0.169655	2.06206e-07	1.61955e-05	2.25954	2.08988	0.807458	0.79706
ANKRD36C	0.168333	1.30667e-22	7.30387e-20	1.69169	1.52336	0.8763	0.877909
CELF4	0.166022	7.60958e-18	2.86753e-15	1.78363	1.6176	0.875224	0.864026
LDLRAD4	0.165902	2.29411e-09	2.69021e-07	0.973519	0.807616	0.576909	0.531646
GALNT14	0.164516	2.60324e-09	3.02102e-07	0.813048	0.648532	0.519183	0.470396
SMYD3	0.162417	2.12504e-18	8.79869e-16	2.29268	2.13027	0.923629	0.918334
ADAMTSL3	0.161939	4.42184e-08	3.97586e-06	0.803882	0.641943	0.484044	0.422621
AC092683.1	0.161349	5.20678e-09	5.7632e-07	0.553651	0.392302	0.420581	0.348714
RAD9A	0.161252	6.03702e-13	1.2197e-10	0.720787	0.559535	0.567946	0.499388
RNPC3	0.160015	3.09309e-12	5.66864e-10	0.910686	0.750671	0.655791	0.592487
NKTR	0.158822	1.41905e-10	2.09656e-08	1.09851	0.939692	0.732162	0.705594
AL592183.1	0.156968	4.2477e-12	7.70051e-10	0.544684	0.387715	0.451775	0.35933
C3orf67-AS1	0.154921	2.89571e-10	3.98017e-08	0.561536	0.406615	0.412334	0.328297
CACNA1A	0.152275	4.79711e-18	1.87076e-15	2.31723	2.16495	0.951596	0.944875
SERINC5	0.150217	4.76558e-12	8.53425e-10	0.621271	0.471054	0.504123	0.421805
CDH10	-0.150071	1.59658e-08	1.57488e-06	1.33803	1.4881	0.761205	0.824418
AC001226.2	-0.15099	2.25492e-14	5.77295e-12	0.187564	0.338554	0.204016	0.312781
FTL	-0.151178	6.13958e-33	7.62627e-30	0.0377947	0.188973	0.283973	0.39608
LRFN5	-0.151803	3.58416e-08	3.30235e-06	1.81295	1.96476	0.834708	0.885259
JPX	-0.154469	4.78812e-13	9.85178e-11	0.672039	0.826508	0.538903	0.625153
SEPT7	-0.15457	1.245e-18	5.3532e-16	0.799606	0.954176	0.684833	0.772152
MT-ATP6	-0.156123	6.08172e-14	1.46279e-11	0.981996	1.13812	0.887415	0.866476
KCNQ5	-0.157005	7.66518e-08	6.65997e-06	2.15273	2.30973	0.838652	0.863209
RAB11A	-0.157585	2.43063e-17	8.76542e-15	0.306158	0.463743	0.318394	0.436913
FAM110B	-0.158892	9.11119e-11	1.38267e-08	1.00346	1.16235	0.650771	0.739894
KCNMB2-AS1	-0.159971	9.58142e-05	0.0038438	0.677312	0.837283	0.425601	0.461004
FILIP1L	-0.160176	2.97725e-17	1.05106e-14	0.176256	0.336432	0.199355	0.321356
LINC00513	-0.160359	2.21196e-16	7.27302e-14	0.338038	0.498397	0.320545	0.436913
SIPA1L1	-0.160617	2.95454e-11	4.74111e-09	1.44232	1.60293	0.793474	0.853001
ETV5	-0.161428	3.04872e-20	1.50365e-17	0.162759	0.324187	0.179993	0.318497
PEX5L	-0.161574	1.85346e-09	2.20431e-07	1.04765	1.20922	0.651847	0.702327
BCL11A	-0.161635	1.78583e-08	1.75126e-06	1.39657	1.55821	0.774471	0.857085
SHC3	-0.161893	1.92262e-14	4.96005e-12	0.63532	0.797213	0.481176	0.596978
FXYD6	-0.162595	1.01622e-19	4.60568e-17	0.213975	0.37657	0.371101	0.456105
ANKRD55	-0.162881	1.66083e-14	4.35163e-12	0.609783	0.772664	0.453926	0.572887
HDAC4	-0.162978	2.73724e-14	6.95466e-12	0.798135	0.961114	0.585515	0.678236
IMMP2L	-0.163522	6.82767e-09	7.41056e-07	1.16849	1.33201	0.675869	0.771335
DTNA	-0.164447	1.03306e-13	2.341e-11	1.9822	2.14665	0.894944	0.942017
FBN2	-0.164607	1.70823e-11	2.8222e-09	0.641671	0.806278	0.376479	0.498163
MT-ND1	-0.164676	1.88281e-36	2.87026e-33	0.309484	0.474161	0.776264	0.744385
MCUB	-0.164704	6.55546e-13	1.30867e-10	0.5627	0.727403	0.408749	0.519396
TMEM132D	-0.164991	6.9968e-09	7.5453e-07	0.968482	1.13347	0.559699	0.646386
NR2F1-AS1	-0.165652	2.2428e-12	4.17883e-10	0.853036	1.01869	0.587666	0.672111
CDH8	-0.167153	2.30498e-08	2.20869e-06	1.65531	1.82246	0.810685	0.884443
NOS1AP	-0.168491	1.15264e-12	2.23452e-10	1.01016	1.17866	0.665471	0.744794
PDE4D	-0.168853	5.85633e-13	1.19036e-10	2.43182	2.60067	0.9455	0.976317
LPAR1	-0.168893	3.0791e-16	9.86684e-14	0.330062	0.498955	0.291861	0.41078
FAM19A2	-0.16912	9.22026e-07	6.22191e-05	1.18139	1.35051	0.546791	0.630461
RASGRF2	-0.169221	1.37464e-09	1.65838e-07	2.04668	2.2159	0.889566	0.939567
AP000311.1	-0.169676	4.87206e-18	1.87815e-15	0.213561	0.383238	0.22266	0.346264
PARD3	-0.170864	2.41122e-13	5.08602e-11	0.698778	0.869643	0.492291	0.596978
EXT1	-0.170948	4.248e-10	5.60904e-08	1.11683	1.28778	0.66081	0.76521
KHDRBS3	-0.171139	1.85693e-13	4.04401e-11	0.94884	1.11998	0.649695	0.745202
SLC24A4	-0.171934	2.69688e-12	4.99713e-10	0.712236	0.884171	0.441377	0.570845
CHRM3	-0.172409	9.70578e-10	1.19235e-07	2.19964	2.37205	0.907494	0.951817
EYA4	-0.172428	1.21074e-12	2.32033e-10	0.235021	0.407449	0.163141	0.276439
RCAN2	-0.173522	3.83674e-14	9.60272e-12	1.13079	1.30431	0.719971	0.798693
PRKCE	-0.174836	1.5946e-13	3.5184e-11	1.98062	2.15546	0.902833	0.94855
OSBPL3	-0.174998	9.98707e-14	2.30998e-11	0.842651	1.01765	0.576909	0.685178
AC008591.1	-0.175125	3.08909e-16	9.86684e-14	0.304418	0.479543	0.272141	0.387505
RAB3IP	-0.177074	4.42956e-18	1.76569e-15	0.542054	0.719128	0.462173	0.576562
NXPH2	-0.178597	9.60282e-14	2.23652e-11	0.708237	0.886834	0.436357	0.57207
GRIP1	-0.179195	5.63061e-25	4.1052e-22	3.31414	3.49334	0.980997	0.995508
ELL2	-0.180144	4.30307e-18	1.73875e-15	0.549853	0.729998	0.451058	0.569212
LINC00599	-0.182524	3.42498e-18	1.40082e-15	0.627731	0.810255	0.518107	0.621886
GRID2	-0.183515	1.195e-13	2.68979e-11	3.11454	3.29805	0.957691	0.975092
CUX2	-0.184093	7.66769e-09	8.16378e-07	0.973054	1.15715	0.508426	0.631686
AC023590.1	-0.184498	6.28439e-23	3.76368e-20	0.168778	0.353276	0.185013	0.329931
NEGR1	-0.18616	2.07878e-11	3.38438e-09	2.45731	2.64347	0.907135	0.924459
ADAMTSL1	-0.186651	2.81456e-07	2.12203e-05	0.365497	0.552148	0.208318	0.282973
KCTD8	-0.186967	1.61858e-10	2.37048e-08	1.00396	1.19093	0.56185	0.650878
AC098617.1	-0.187096	2.01374e-21	1.03903e-18	0.149204	0.3363	0.156687	0.298898
PDZRN4	-0.189578	1.54449e-13	3.4304e-11	0.572226	0.761804	0.357117	0.476521
RASAL2	-0.190463	1.52213e-13	3.40329e-11	1.29886	1.48932	0.749373	0.84361
AP001825.1	-0.190596	5.82009e-20	2.71103e-17	0.267685	0.458281	0.272499	0.398122
CAMK2N1	-0.192631	2.89167e-45	8.81645e-42	0.239002	0.431633	0.447472	0.572479
DGKG	-0.193232	1.89111e-13	4.09188e-11	0.860468	1.0537	0.536034	0.636178
ATP1B1	-0.197063	1.3518e-26	1.22531e-23	0.800602	0.997665	0.664754	0.772969
AC090709.1	-0.19951	6.70745e-21	3.4084e-18	0.194745	0.394255	0.207601	0.339322
TMSB4X	-0.200132	6.91884e-46	2.32044e-42	0.177073	0.377204	0.422732	0.541037
ADAMTS19	-0.201211	1.7121e-13	3.75298e-11	1.03497	1.23618	0.597705	0.719477
ATP2B1	-0.202446	1.553e-25	1.24011e-22	0.806552	1.009	0.674077	0.773377
RPH3A	-0.206871	2.49999e-15	7.16622e-13	1.11641	1.32328	0.69308	0.813802
PDE5A	-0.207536	8.28431e-23	4.79033e-20	0.299514	0.50705	0.294729	0.425888
SMARCA2	-0.208556	1.94447e-13	4.18036e-11	1.51327	1.72183	0.798136	0.870968
AHR	-0.209447	5.37386e-24	3.60457e-21	0.255866	0.465312	0.246325	0.390772
ADCY2	-0.209815	8.92859e-15	2.39558e-12	2.08452	2.29434	0.885622	0.945692
LRRTM3	-0.21084	1.84316e-14	4.79193e-12	1.59194	1.80278	0.790965	0.861984
ZNF536	-0.211913	2.48531e-11	4.00732e-09	1.01824	1.23015	0.523485	0.641486
SNAP25-AS1	-0.212546	1.21316e-23	7.97783e-21	0.413709	0.626254	0.366798	0.503062
MT-CO2	-0.212959	1.45159e-48	5.40928e-45	0.647057	0.860016	0.885981	0.849326
SLC8A1-AS1	-0.213288	1.52838e-23	9.85747e-21	0.334491	0.547779	0.302259	0.443038
PTPRO	-0.214783	6.21942e-14	1.47934e-11	1.41794	1.63273	0.755109	0.834626
DLGAP1-AS4	-0.214815	2.97698e-26	2.62742e-23	0.215605	0.43042	0.228039	0.376889
VWC2	-0.217536	4.64136e-14	1.14457e-11	0.806239	1.02377	0.449265	0.57452
LINC01122	-0.217965	4.30002e-17	1.48674e-14	1.72594	1.94391	0.842596	0.905676
CALM1	-0.218471	1.30019e-40	2.90706e-37	0.541113	0.759584	0.706346	0.781543
CNTNAP5	-0.22042	2.86182e-10	3.94978e-08	1.77041	1.99083	0.796343	0.887709
AC098864.1	-0.220675	2.08403e-22	1.1458e-19	0.337577	0.558252	0.297598	0.431196
GNG12-AS1	-0.225898	1.59573e-23	1.00977e-20	0.347148	0.573046	0.302976	0.440588
NETO2	-0.22649	6.04565e-20	2.77752e-17	1.26168	1.48817	0.74005	0.83136
DMD	-0.22665	9.39795e-22	5.00299e-19	2.74747	2.97412	0.955181	0.978359
NKAIN2	-0.227453	5.35509e-09	5.89524e-07	1.91143	2.13888	0.72284	0.75786
DLGAP1-AS5	-0.227823	6.60849e-29	7.14953e-26	0.19873	0.426553	0.200072	0.362597
PCSK5	-0.228088	1.17019e-15	3.53565e-13	1.08446	1.31255	0.612047	0.738261
CDH9	-0.23051	2.29167e-15	6.62569e-13	2.07655	2.30706	0.879168	0.937934
HDAC9	-0.231165	6.88291e-16	2.11779e-13	1.38955	1.62072	0.730011	0.79706
EYS	-0.231205	3.81403e-15	1.07491e-12	0.53724	0.768446	0.325565	0.441405
MT-CO3	-0.231504	4.85774e-38	8.57468e-35	1.00142	1.23292	0.933668	0.897509
SPRED2	-0.232419	5.06185e-29	5.65881e-26	0.586173	0.818592	0.453209	0.619028
PIP5K1B	-0.233749	2.39271e-19	1.05588e-16	1.30552	1.53927	0.736823	0.844018
EPHA6	-0.23585	9.32621e-10	1.14994e-07	2.10658	2.34243	0.795984	0.862801
AC008056.1	-0.240898	7.67589e-27	7.35526e-24	0.317894	0.558792	0.287917	0.435688
PITPNC1	-0.249581	1.77085e-21	9.27982e-19	1.46711	1.71669	0.786303	0.880768
PDE1A	-0.258825	1.30958e-18	5.55958e-16	1.54859	1.80741	0.761563	0.823193
COL25A1	-0.25932	3.02089e-17	1.05536e-14	1.32412	1.58345	0.669057	0.771744
FSTL5	-0.259479	1.12587e-17	4.14939e-15	1.6945	1.95398	0.742202	0.808085
ZNF385D	-0.269001	4.0993e-12	7.47186e-10	2.38066	2.64966	0.835425	0.896284
SPRED1	-0.273238	1.68161e-40	3.52487e-37	0.478943	0.752181	0.429186	0.598203
SOX5	-0.274527	7.67878e-15	2.09375e-12	1.15719	1.43171	0.569021	0.631278
DAB1	-0.279713	8.42608e-26	7.246e-23	2.94125	3.22096	0.954105	0.980808
ITPR2	-0.284607	1.22095e-26	1.13745e-23	0.348742	0.633349	0.266045	0.415272
TMEFF2	-0.288386	2.45049e-28	2.49044e-25	1.94608	2.23447	0.881319	0.937934
NRXN1	-0.296157	1.23458e-50	5.17565e-47	2.9518	3.24796	0.976336	0.993875
UBE3A	-0.29935	3.01231e-35	4.39247e-32	0.835068	1.13442	0.588024	0.710494
AC090579.1	-0.300203	3.64519e-33	4.70201e-30	0.441447	0.74165	0.360703	0.514087
MIR181A1HG	-0.305219	2.24243e-38	4.17814e-35	1.07052	1.37574	0.68806	0.807268
MAN1A1	-0.313447	9.28834e-35	1.29797e-31	0.915217	1.22866	0.613123	0.742752
NCAM2	-0.316172	7.11285e-14	1.67993e-11	1.8664	2.18257	0.684833	0.744385
NLGN1	-0.323093	1.61766e-34	2.17012e-31	2.60268	2.92577	0.922194	0.966925
PDE4B	-0.341854	1.09706e-25	8.97398e-23	1.54171	1.88356	0.691646	0.769294
KIRREL3	-0.344587	9.80314e-11	1.48098e-08	1.88465	2.22923	0.622804	0.726419
SPRY4-AS1	-0.345246	2.24763e-39	4.43418e-36	0.832707	1.17795	0.505558	0.719477
LRP8	-0.360124	3.37001e-53	2.26047e-49	0.852997	1.21312	0.590534	0.778685
THSD7A	-0.36165	1.39998e-24	9.98991e-22	1.67638	2.03803	0.704554	0.819518
CTNNA3	-0.384014	5.75013e-52	3.21413e-48	0.458317	0.842331	0.38867	0.573295
SST	-0.389625	3.21341e-81	1.07771e-76	0.297463	0.687088	0.305844	0.561862
GRM7	-0.392138	2.40647e-42	6.72568e-39	1.64356	2.0357	0.786303	0.887301
LINGO2	-0.396107	2.18557e-23	1.3574e-20	1.17267	1.56878	0.518465	0.63087
ZBTB20	-0.418061	5.27176e-37	8.41924e-34	1.06287	1.48093	0.587307	0.722744
CDH12	-0.455064	1.83059e-25	1.42778e-22	2.25506	2.71013	0.727142	0.817068
BACH1	-0.520861	1.98934e-67	3.33592e-63	1.04888	1.56974	0.609537	0.766027
SGCZ	-0.546565	1.26432e-22	7.18693e-20	1.99338	2.53995	0.564719	0.653736

## Sheet: SuppTable16j_RELNCNR1
Gene	Log2_FC	Pvalue	FDR	group1MeanExp	group2MeanExp	group1ExprPerc	group2ExprPerc
SYN3	0.423339	3.95577e-14	2.60135e-11	2.22466	1.80132	0.986355	0.922509
MACROD2	0.378684	5.48298e-16	6.12961e-13	2.90917	2.53048	0.998051	0.99262
AC006305.1	0.329569	5.66295e-07	8.01367e-05	0.871537	0.541968	0.565302	0.409594
KCNIP4	0.326237	0.000355612	0.0164456	2.6076	2.28136	0.94152	0.900369
RPS6KA2	0.325591	1.91132e-09	5.4788e-07	1.16987	0.844274	0.849903	0.701107
ANKRD30BL	0.317984	6.33201e-10	2.12363e-07	1.99628	1.6783	0.990253	0.922509
MAML3	0.311555	2.30326e-07	3.71379e-05	1.96497	1.65342	0.962963	0.892989
SLC35F4	0.296993	3.9527e-10	1.39543e-07	2.08089	1.78389	0.982456	0.937269
AP001347.1	0.283937	5.04592e-09	1.35299e-06	0.781789	0.497852	0.709552	0.516605
DENND2A	0.280435	3.56864e-10	1.31522e-07	0.842228	0.561792	0.779727	0.557196
GABRB1	0.269075	1.89001e-08	4.31205e-06	1.88923	1.62016	0.980507	0.918819
CNTNAP5	0.267112	7.31518e-07	9.97302e-05	1.46979	1.20268	0.900585	0.830258
PARD3	0.267092	4.16783e-07	6.13074e-05	1.37121	1.10412	0.906433	0.793358
DNM3	0.266646	1.61807e-06	0.000195204	1.5727	1.30605	0.968811	0.856089
PTPRT	0.262829	6.3103e-07	8.83955e-05	0.817506	0.554677	0.680312	0.501845
CELF2	0.258369	3.32692e-06	0.000364634	1.29042	1.03206	0.894737	0.778598
AC073050.1	0.255422	4.56027e-07	6.56405e-05	2.7244	2.46897	0.992203	0.98524
HS3ST5	0.25505	1.75088e-07	2.98076e-05	1.67021	1.41516	0.947368	0.878229
ROBO1	0.254159	1.70698e-09	5.06626e-07	2.82286	2.5687	0.994152	0.98524
DMD	0.253919	8.25147e-06	0.00080447	2.02976	1.77584	0.945419	0.922509
GRID2	0.251488	0.000561523	0.0226896	2.64142	2.38993	0.97076	0.944649
ABLIM1	0.251408	4.09036e-09	1.12445e-06	1.53017	1.27876	0.961014	0.904059
WWOX	0.250398	2.22145e-06	0.000259593	2.03638	1.78598	0.964912	0.929889
FGF13	0.249373	5.1465e-05	0.0035959	1.72745	1.47808	0.947368	0.867159
TRERF1	0.248542	5.98445e-09	1.55587e-06	0.806276	0.557734	0.783626	0.575646
TENM3	0.248156	0.000486283	0.0205144	1.45263	1.20447	0.867446	0.738007
RAB37	0.242038	3.04853e-06	0.000337431	0.888907	0.646869	0.766082	0.594096
ERC1	0.239879	3.25684e-05	0.00251098	1.28694	1.04706	0.898635	0.756458
ANKRD36C	0.239595	3.42501e-06	0.000374163	1.41507	1.17547	0.951267	0.833948
NRG3	0.237813	7.02343e-16	7.13793e-13	3.64433	3.40652	1	0.99631
SGCD	0.236205	5.53482e-05	0.00381948	2.33578	2.09957	0.982456	0.937269
CNKSR2	0.236115	3.80085e-07	5.71628e-05	0.977494	0.741379	0.867446	0.697417
JAKMIP2	0.235252	4.76827e-08	9.80023e-06	1.30585	1.07059	0.923977	0.841328
PPP2R2B	0.234742	2.65922e-07	4.18708e-05	1.93105	1.69631	0.984405	0.95203
KIRREL3	0.234471	8.29493e-09	2.09169e-06	2.98165	2.74718	0.994152	0.98893
DPP6	0.233191	1.59199e-09	4.81539e-07	2.82773	2.59453	0.996101	1
UBE3D	0.232039	5.01225e-08	1.01266e-05	0.761896	0.529857	0.744639	0.538745
KCNIP1	0.22991	1.32347e-05	0.00120361	1.81562	1.58571	0.97076	0.904059
SRRM3	0.229567	1.3767e-05	0.00122797	1.20239	0.972826	0.920078	0.771218
AFDN	0.229097	2.28254e-07	3.69816e-05	1.09142	0.862326	0.906433	0.760148
AC106795.3	0.229052	6.31559e-11	2.61497e-08	0.55772	0.328669	0.631579	0.361624
SH3D19	0.228389	4.06341e-06	0.000438195	1.03556	0.807175	0.822612	0.693727
GREB1L	0.227524	5.92737e-06	0.000602401	1.68751	1.45999	0.966862	0.911439
NAV3	0.226215	9.00655e-08	1.65061e-05	2.07711	1.8509	0.996101	0.96679
CLIP2	0.225763	3.56916e-08	7.52846e-06	0.706861	0.481097	0.744639	0.535055
ARL15	0.225728	0.000185247	0.00976858	1.38646	1.16073	0.908382	0.789668
CCDC3	0.224816	1.72962e-07	2.95959e-05	0.708108	0.483292	0.719298	0.549815
ZEB2	0.222811	4.69198e-05	0.00334507	1.18299	0.960175	0.832359	0.726937
TTTY14	0.221789	1.90016e-07	3.18639e-05	1.604	1.38222	0.955166	0.907749
DOCK9	0.221261	9.09521e-06	0.000866577	1.49976	1.2785	0.939571	0.859779
ASIC2	0.220478	3.86616e-05	0.00286233	1.99846	1.77798	0.968811	0.926199
CADM1	0.220456	2.66064e-06	0.000304548	1.65342	1.43297	0.953216	0.900369
PRR16	0.220426	5.82631e-05	0.0039716	1.9553	1.73488	0.97076	0.907749
KCNH7	0.21987	9.32985e-05	0.00575192	1.12883	0.908959	0.789474	0.693727
SYNE1	0.219583	1.02999e-08	2.52146e-06	2.3053	2.08572	0.996101	0.97417
DHRSX	0.218776	4.21586e-06	0.000448862	1.0158	0.797023	0.869396	0.715867
MIR646HG	0.218207	0.000388691	0.0176161	0.583856	0.365648	0.34308	0.225092
FUT8	0.217602	6.32564e-07	8.83955e-05	0.957852	0.74025	0.846004	0.697417
AGPAT4	0.216789	1.33898e-06	0.000167694	1.09071	0.873917	0.88499	0.778598
PRKCA	0.216039	9.03298e-10	2.87523e-07	2.32633	2.11029	0.994152	0.97786
CDHR3	0.215177	5.02144e-05	0.00354329	1.47578	1.2606	0.927875	0.848708
ZNF704	0.214087	7.08287e-05	0.00460359	1.51218	1.29809	0.953216	0.863469
DLC1	0.213945	7.57374e-07	0.000101839	0.697585	0.48364	0.672515	0.494465
AL445623.2	0.213745	1.86825e-05	0.00159029	0.912717	0.698972	0.783626	0.619926
MAML2	0.212296	7.72201e-05	0.00493297	1.50453	1.29223	0.927875	0.852399
LRRC4C	0.210687	1.02545e-07	1.83911e-05	2.63846	2.42777	0.996101	0.98524
PPFIBP1	0.210066	6.99999e-06	0.000694573	1.20133	0.991269	0.923977	0.808118
RORA	0.210062	8.02039e-05	0.00505617	1.98665	1.77659	0.976608	0.940959
ZNF385D	0.206959	2.24371e-08	4.95062e-06	3.76106	3.5541	1	0.99262
PNPLA7	0.206715	5.00287e-08	1.01266e-05	0.624604	0.417889	0.684211	0.457565
TENM4	0.206439	3.21093e-05	0.00249857	1.39391	1.18747	0.927875	0.841328
CNTN5	0.206342	2.1189e-05	0.00177506	3.50948	3.30313	0.959064	0.940959
CNTNAP2	0.205968	4.95715e-10	1.71395e-07	4.81188	4.60591	1	1
FAM155A	0.205702	8.36263e-10	2.69679e-07	3.12193	2.91623	0.996101	0.99631
ANKRD36B	0.205036	2.19203e-06	0.00025705	0.84942	0.644384	0.807018	0.653137
SLC44A5	0.204811	0.000498385	0.0208414	1.09779	0.892975	0.797271	0.645756
FRMD4A	0.204412	6.80531e-10	2.25977e-07	3.13351	2.92909	0.998051	0.99631
TRHDE	0.20415	1.59995e-09	4.81539e-07	0.440579	0.236429	0.516569	0.287823
NLGN1	0.201895	4.525e-06	0.000472771	2.51612	2.31423	0.986355	0.97786
CELF4	0.20145	1.15925e-05	0.00106811	1.63213	1.43068	0.961014	0.911439
NPAS2	0.201118	3.24662e-05	0.00250907	0.972658	0.77154	0.836257	0.701107
ANKRD36	0.20094	7.93502e-05	0.00501176	1.38723	1.18629	0.94152	0.837638
NR3C2	0.200874	5.61825e-05	0.00385327	2.1323	1.93143	0.988304	0.944649
HIVEP3	0.200312	3.35853e-05	0.00257278	1.95272	1.75241	0.984405	0.944649
SDK2	0.20009	4.44054e-06	0.000468323	1.6675	1.4674	0.955166	0.915129
DTNA	0.199897	2.13209e-05	0.00177875	1.68243	1.48253	0.966862	0.907749
CTNNA2	0.199612	0.00216649	0.0594596	1.8738	1.67419	0.949318	0.904059
PLCB1	0.199604	2.72592e-06	0.000308251	3.19714	2.99753	1	0.98893
COBL	0.199511	2.83068e-06	0.00031751	1.47136	1.27185	0.945419	0.892989
FTO	0.199194	6.61492e-06	0.000662243	1.3466	1.14741	0.94152	0.870849
ST6GALNAC3	0.19871	1.12093e-05	0.00103564	0.709824	0.511114	0.693957	0.501845
UNC5C	0.19847	0.000208886	0.0107448	1.51036	1.31189	0.88499	0.852399
PLPPR1	0.198427	0.000121074	0.00711137	1.06465	0.866226	0.834308	0.704797
ANKS1B	0.198339	2.63649e-07	4.17088e-05	2.46427	2.26593	0.992203	0.98893
EPHA5	0.198134	0.00131484	0.041601	1.58598	1.38784	0.925926	0.856089
HECW1	0.198108	2.976e-05	0.00234294	1.43901	1.2409	0.951267	0.881919
DYNC2H1	0.198046	8.86039e-07	0.000116992	0.704497	0.506451	0.71345	0.531365
L3MBTL4	0.197238	2.44779e-06	0.000283083	2.25673	2.05949	0.97271	0.95572
CDKAL1	0.197229	7.85506e-05	0.00498002	1.10502	0.907791	0.902534	0.763838
SSH2	0.197002	2.92177e-05	0.00231109	1.47745	1.28045	0.97076	0.896679
ARL17B	0.196932	1.86033e-09	5.37861e-07	0.353609	0.156677	0.421053	0.210332
KCND2	0.196709	0.000551116	0.022404	2.61563	2.41892	0.994152	0.97048
NEGR1	0.195994	0.000145966	0.0082138	2.04863	1.85263	0.986355	0.948339
RFX7	0.195415	4.53998e-05	0.00327445	1.00076	0.805343	0.849903	0.723247
GMDS	0.195178	0.000427079	0.018643	1.15704	0.961864	0.88499	0.752768
ATP8A1	0.19376	1.3814e-05	0.00122889	0.920629	0.726869	0.808967	0.686347
DLG2	0.193643	5.59259e-09	1.46535e-06	3.23795	3.04431	1	1
MEF2C-AS1	0.193141	0.000552355	0.0224267	1.19255	0.999407	0.853801	0.738007
CASTOR3	0.19225	1.38282e-06	0.000172405	0.708829	0.51658	0.736842	0.553506
SMARCA2	0.191588	7.84975e-05	0.00498002	1.34117	1.14958	0.939571	0.845018
SNTG1	0.191563	3.44773e-05	0.00261606	2.48767	2.29611	0.988304	0.96679
CACNB2	0.191044	0.000176847	0.00945185	1.71285	1.52181	0.966862	0.911439
XKR6	0.19092	7.71879e-05	0.00493297	1.64096	1.45004	0.937622	0.889299
RERE	0.190816	7.02686e-08	1.35441e-05	1.91902	1.72821	0.990253	0.9631
ST6GALNAC5	0.190706	5.05842e-05	0.00354915	0.724184	0.533479	0.647173	0.494465
ARHGEF12	0.190277	1.49691e-05	0.00131079	1.21915	1.02888	0.920078	0.819188
EPHA6	0.189079	3.35887e-05	0.00257278	2.51916	2.33008	0.978558	0.97048
ENSA	0.188145	6.61228e-05	0.00439134	1.03857	0.85043	0.881092	0.782288
FRY	0.187809	0.000115443	0.0068405	1.15952	0.971707	0.888889	0.774908
CACNA1C	0.187432	3.11146e-07	4.78679e-05	2.32689	2.13946	0.994152	0.97786
PLCB4	0.187332	0.000284301	0.0137987	1.0997	0.912369	0.859649	0.741697
MSRA	0.186919	1.46598e-05	0.00129384	1.85331	1.66639	0.976608	0.948339
SNX29	0.186749	6.60592e-07	9.19292e-05	0.592086	0.405337	0.684211	0.483395
ELAVL3	0.186414	1.5517e-05	0.00134497	0.770468	0.584054	0.779727	0.619926
MAGI2	0.186096	1.29608e-08	3.08282e-06	2.84867	2.66257	0.996101	1
JAZF1	0.185755	0.000579344	0.0231766	1.50643	1.32068	0.953216	0.867159
MAPK10	0.185405	0.00148433	0.0455126	1.89869	1.71328	0.992203	0.944649
UBE2E2	0.185363	0.000228959	0.0114438	0.897206	0.711843	0.783626	0.623616
NRXN3	0.184976	3.11015e-15	2.67457e-12	4.46824	4.28326	1	1
VWC2	0.18445	0.00158549	0.0475194	1.21384	1.02939	0.881092	0.756458
MIR99AHG	0.183951	0.000319193	0.0150142	1.97053	1.78658	0.982456	0.95572
PLCXD3	0.183861	0.00786776	0.137693	0.904237	0.720376	0.623782	0.531365
AC016831.7	0.183817	2.401e-05	0.00194504	2.21328	2.02946	0.992203	0.96679
AF279873.3	0.183261	8.43813e-06	0.000820284	0.466929	0.283668	0.448343	0.280443
ASCC3	0.183249	6.16691e-05	0.00418305	0.888828	0.705579	0.816764	0.630996
MCF2L2	0.183085	0.000376708	0.0172126	1.22339	1.04031	0.908382	0.800738
TNRC6B	0.18301	5.30644e-08	1.05933e-05	1.84382	1.66081	0.982456	0.97417
CREBBP	0.181527	4.17262e-06	0.000445673	0.733398	0.551871	0.775828	0.594096
TMEM132C	0.181403	0.000906211	0.0315623	0.968046	0.786643	0.793372	0.667897
NTM	0.181231	3.03218e-05	0.00237047	2.47152	2.29029	0.986355	0.95941
CASK	0.180877	0.000425203	0.0186148	1.12982	0.94894	0.904483	0.771218
TULP4	0.180704	0.00014666	0.00822523	1.00832	0.827612	0.865497	0.730627
CADM2	0.180559	1.40992e-06	0.000173846	3.35847	3.17791	0.998051	0.99631
VPS13D	0.180142	4.58785e-05	0.00330187	1.09207	0.911929	0.881092	0.760148
ATP8A2	0.179367	1.04051e-07	1.8562e-05	2.2618	2.08244	0.992203	0.98893
ABLIM2	0.179336	0.000368068	0.0168868	1.04102	0.861688	0.875244	0.741697
ARID1B	0.178882	1.60491e-05	0.00138726	2.05455	1.87567	0.990253	0.97048
CMIP	0.178632	1.33992e-05	0.00120932	1.16721	0.988579	0.890838	0.819188
CDK14	0.178482	0.00029834	0.0143056	1.32882	1.15033	0.916179	0.830258
OSBP2	0.178456	0.000110628	0.00662544	0.978199	0.799743	0.847953	0.701107
CHRNA7	0.178445	0.00319607	0.0763459	1.56753	1.38908	0.935673	0.856089
SLIT3	0.17821	0.000256228	0.0126188	0.835844	0.657634	0.752437	0.623616
PCDH7	0.177971	0.00184715	0.053313	0.99051	0.812539	0.721248	0.664207
STXBP1	0.177835	1.11918e-05	0.00103564	1.0789	0.901061	0.923977	0.826568
CORO2B	0.177335	8.75867e-06	0.000841686	0.631874	0.454538	0.68616	0.546125
CAMK2A	0.177252	1.35802e-07	2.35985e-05	0.548876	0.371624	0.707602	0.516605
DSCAML1	0.177207	4.69774e-05	0.00334507	1.90995	1.73274	0.968811	0.940959
LRFN5	0.177185	6.80646e-05	0.00450247	1.72664	1.54946	0.976608	0.929889
MIPOL1	0.177184	0.000160215	0.00876554	0.906255	0.729071	0.80117	0.653137
SCAPER	0.177102	0.000467979	0.0198923	1.51024	1.33314	0.949318	0.878229
CDR2	0.176689	0.000108129	0.00651067	0.846104	0.669415	0.777778	0.653137
NBEA	0.176431	0.000396318	0.0178412	1.96955	1.79311	0.982456	0.940959
CERS6	0.176265	0.000613544	0.0240106	1.42534	1.24907	0.953216	0.863469
SLC9A9	0.176165	0.000174259	0.00934643	0.819739	0.643575	0.740741	0.619926
CACNA1D	0.17612	0.000556841	0.0225547	1.58689	1.41077	0.953216	0.892989
GTF2IRD1	0.175935	0.000100409	0.00610056	0.743278	0.567343	0.748538	0.564576
ADGRB3	0.175737	6.58762e-08	1.29202e-05	3.29544	3.11971	1	0.99631
KIAA1211	0.175543	0.000495385	0.0207678	1.84195	1.66641	0.974659	0.926199
STOX2	0.175507	0.000216951	0.0110244	1.19676	1.02126	0.892788	0.811808
DSCAM	0.175439	3.14707e-08	6.72271e-06	2.79741	2.62197	1	0.99631
SYN2	0.175439	0.000408483	0.0182663	1.91624	1.74081	0.982456	0.95572
BCL11B	0.175261	0.000938289	0.0323107	1.04202	0.866756	0.847953	0.723247
BASP1-AS1	0.174767	9.54849e-05	0.00585443	0.612724	0.437957	0.617934	0.483395
SPTBN4	0.173999	0.000275109	0.0134303	1.31895	1.14495	0.951267	0.852399
GRIA3	0.173854	0.00118114	0.0383848	1.21684	1.04298	0.894737	0.819188
UBAC2	0.173655	7.65795e-05	0.00491075	0.923654	0.749999	0.820663	0.690037
CDH18	0.173437	0.000136296	0.00780048	1.7555	1.58206	0.959064	0.929889
MYO16	0.173369	6.10378e-07	8.6012e-05	2.47577	2.3024	0.996101	0.98893
CHD6	0.17328	7.53608e-05	0.00485115	1.04608	0.872796	0.879142	0.767528
CTIF	0.173027	0.000148051	0.00822539	1.00559	0.832562	0.863548	0.726937
MIR137HG	0.172802	3.37603e-05	0.00257916	0.680446	0.507644	0.709552	0.490775
ZEB1	0.172771	0.00059137	0.023422	1.20034	1.02757	0.894737	0.800738
KCNQ5	0.17227	1.04949e-06	0.000134858	3.18302	3.01075	1	0.99631
OPCML	0.172215	6.4126e-05	0.00429524	2.48622	2.314	0.992203	0.98524
TMOD1	0.172068	9.51152e-06	0.00089606	0.661072	0.489004	0.727096	0.523985
PHACTR1	0.171703	8.31685e-05	0.00523316	2.49365	2.32195	0.994152	0.97786
PDZRN3	0.171599	0.00207686	0.0577691	1.05653	0.884933	0.769981	0.678967
HPSE2	0.171563	0.000649576	0.0248977	0.482064	0.3105	0.384016	0.265683
INSR	0.171441	0.000306956	0.0146024	0.891537	0.720096	0.840156	0.686347
LRFN2	0.171413	0.000248357	0.0122852	1.16161	0.990195	0.871345	0.789668
TBC1D32	0.171174	0.000652166	0.0249116	0.952087	0.780913	0.820663	0.690037
NHS	0.171003	0.00312773	0.0750879	1.25584	1.08484	0.896686	0.771218
DLGAP1	0.170913	8.47957e-06	0.00082193	2.90688	2.73597	0.998051	1
AL139260.1	0.170849	0.000138243	0.00787165	0.862246	0.691397	0.781676	0.660517
PTPRO	0.170471	0.0159454	0.215702	1.35597	1.1855	0.888889	0.800738
MAPK1	0.170445	8.88062e-06	0.000850966	0.690631	0.520186	0.769981	0.612546
KAZN	0.170158	4.65175e-12	2.47636e-09	4.00294	3.83278	1	1
RNF130	0.169835	0.00197206	0.0557665	1.45228	1.28245	0.959064	0.867159
DOCK4	0.169598	0.00163968	0.0487513	1.05344	0.883847	0.875244	0.749077
FBXO42	0.169591	4.38742e-05	0.00317809	0.744863	0.575272	0.793372	0.590406
FYN	0.169438	0.000526312	0.0216848	1.20996	1.04052	0.927875	0.819188
LINGO2	0.169354	0.000125757	0.00736061	2.70271	2.53336	0.980507	0.97417
PRKD1	0.169042	0.00107639	0.035613	1.25323	1.08419	0.844055	0.763838
TCF4	0.168778	5.58704e-09	1.46535e-06	2.63744	2.46866	0.998051	0.99631
MDGA2	0.168687	0.00609103	0.115413	1.7327	1.56401	0.959064	0.892989
MBP	0.168546	1.21436e-09	3.77103e-07	0.27712	0.108574	0.444444	0.243542
ARFGEF3	0.168303	4.07659e-05	0.0029917	0.701826	0.533523	0.734893	0.568266
DCHS2	0.168296	5.14319e-05	0.0035959	0.606118	0.437822	0.631579	0.479705
TMTC1	0.168147	3.68554e-05	0.00276523	0.559389	0.391242	0.573099	0.402214
ABLIM3	0.16789	1.65818e-06	0.000199326	0.562845	0.394955	0.654971	0.435424
MACF1	0.167237	3.22982e-05	0.00250745	1.72149	1.55425	0.984405	0.95203
PKNOX2	0.167195	0.00069504	0.0260159	1.2892	1.122	0.906433	0.830258
TRAF3IP2-AS1	0.166988	0.00481394	0.0991098	1.34695	1.17996	0.916179	0.826568
SORBS2	0.166341	0.000480084	0.020304	0.962955	0.796614	0.847953	0.693727
LRBA	0.165977	0.00262411	0.0669592	1.07529	0.909314	0.877193	0.741697
RUNX1T1	0.165869	0.000540919	0.0221777	0.853689	0.68782	0.785575	0.627306
CACNG2	0.164726	0.000620847	0.0242398	0.852751	0.688025	0.803119	0.638376
PDSS2	0.164665	4.45891e-06	0.000468787	0.504868	0.340204	0.575049	0.398524
GARNL3	0.164088	0.000563968	0.0227609	1.20564	1.04155	0.910331	0.819188
SIPA1L3	0.163832	0.000104516	0.00631579	0.712322	0.54849	0.738791	0.549815
KCND3	0.163705	0.000659084	0.0251472	1.64194	1.47824	0.966862	0.918819
LINC01197	0.163263	5.27528e-05	0.00367059	0.636923	0.473659	0.666667	0.498155
AC092683.1	0.162571	7.19175e-07	9.88512e-05	0.43035	0.267779	0.524366	0.317343
GLIS1	0.162558	1.20653e-08	2.91113e-06	0.309944	0.147386	0.384016	0.180812
CCDC171	0.162054	0.000195104	0.0101291	0.720296	0.558241	0.688109	0.564576
ZMYND11	0.161914	0.000132283	0.00766239	0.803911	0.641997	0.789474	0.642066
MICAL3	0.161906	0.000162552	0.00886449	1.42747	1.26556	0.955166	0.904059
TAF3	0.161894	2.56855e-05	0.00207077	0.548909	0.387014	0.62963	0.453875
RPTOR	0.161557	1.21334e-05	0.00111053	0.661505	0.499948	0.730994	0.523985
SHTN1	0.161128	8.84612e-05	0.00548394	0.681435	0.520308	0.732943	0.568266
RAB11FIP3	0.160656	2.99453e-05	0.00234996	0.60728	0.446624	0.697856	0.501845
DTNB	0.160319	0.000912054	0.0316979	1.24495	1.08463	0.912281	0.833948
GALNT17	0.160227	0.00126195	0.0403084	2.0786	1.91837	0.986355	0.948339
NUTM2A-AS1	0.160148	1.18035e-05	0.00108457	0.534344	0.374196	0.62768	0.453875
ZNF609	0.160021	0.000587412	0.023422	0.868091	0.70807	0.808967	0.660517
ZHX3	0.159929	0.00123192	0.0397271	0.942924	0.782995	0.853801	0.719557
SMYD3	0.159519	0.00528661	0.10551	1.49755	1.33803	0.935673	0.867159
RICTOR	0.159413	0.000130503	0.00758545	0.873929	0.714517	0.820663	0.686347
SLC41A2	0.159315	0.000598721	0.0236791	1.00193	0.842611	0.863548	0.730627
PHF21A	0.159181	0.00250665	0.0651691	0.866282	0.707101	0.797271	0.623616
HTR1E	0.159165	8.56095e-05	0.00532685	0.490789	0.331624	0.493177	0.339483
AUH	0.159033	0.000146415	0.00822522	0.810033	0.651	0.783626	0.653137
CUX1	0.158707	3.53481e-05	0.00267006	0.61091	0.452203	0.684211	0.509225
MAGI1	0.158211	0.000938357	0.0323107	2.01482	1.8566	0.988304	0.948339
LINC01122	0.157447	0.000665959	0.0252818	0.650736	0.493289	0.582846	0.439114
TNR	0.156634	0.00684916	0.126484	1.42964	1.27301	0.933723	0.845018
KSR2	0.156613	0.00117346	0.0381721	1.57498	1.41837	0.966862	0.911439
AC022639.1	0.156254	0.00179367	0.052219	0.683935	0.527681	0.596491	0.487085
NTRK3	0.156032	0.00263439	0.0669592	1.29243	1.1364	0.900585	0.830258
ADGRL3	0.155847	0.00246451	0.0643729	2.31036	2.15452	0.986355	0.98155
DCC	0.155053	0.0236991	0.272548	2.06172	1.90667	0.959064	0.933579
CCDC92	0.154996	5.93511e-05	0.00403756	0.702287	0.547291	0.723197	0.583026
CDH13	0.154878	0.0248992	0.281073	1.69435	1.53948	0.883041	0.819188
HDAC8	0.154796	0.00100331	0.0338521	1.09939	0.944589	0.88499	0.782288
CDH20	0.154729	0.0091551	0.151328	1.0796	0.924874	0.781676	0.678967
TANC2	0.154273	0.00446057	0.094265	1.35206	1.19779	0.94152	0.841328
KIZ	0.154159	9.11375e-08	1.6522e-05	0.356524	0.202365	0.483431	0.273063
PPP2R5C	0.154104	0.00042756	0.018643	0.723035	0.568931	0.764133	0.583026
HCN1	0.15393	0.0129801	0.190265	1.37575	1.22182	0.8577	0.800738
OTUD7A	0.15391	0.0015587	0.0470892	1.58115	1.42724	0.966862	0.907749
CADPS	0.15363	5.42422e-05	0.00375863	2.28965	2.13602	0.992203	0.97417
HECTD4	0.153366	0.00148859	0.0455515	1.33655	1.18319	0.937622	0.856089
TPTEP2-CSNK1E	0.153216	3.95881e-06	0.000431073	0.497693	0.344477	0.604288	0.383764
DIP2C	0.153021	0.000747223	0.0276139	1.5138	1.36078	0.962963	0.911439
FAM120B	0.152964	0.000686873	0.025841	0.85344	0.700476	0.826511	0.671587
PELI2	0.152858	0.00171631	0.0505371	0.92906	0.776202	0.814815	0.682657
UBE4B	0.152728	0.000490972	0.0206344	0.867521	0.714792	0.832359	0.675277
MARCH1	0.152615	0.0164395	0.219974	1.2669	1.11428	0.865497	0.763838
LRRC7	0.152345	1.3702e-05	0.0012258	2.6825	2.53015	0.994152	0.99262
LHFPL3	0.151895	0.00259165	0.0666205	0.657885	0.505989	0.538012	0.420664
FBXO16	0.151866	2.99893e-05	0.00234996	0.509504	0.357637	0.594542	0.435424
NFASC	0.151267	0.00137986	0.04321	0.919093	0.767826	0.861598	0.723247
FTX	0.151257	1.08576e-08	2.63872e-06	2.99609	2.84483	1	1
STXBP5	0.151006	0.00144991	0.0447327	1.14904	0.998037	0.922027	0.826568
SNCA	0.150909	0.000984441	0.033451	1.11036	0.959451	0.863548	0.826568
ABR	0.15087	0.000370859	0.0169916	0.919246	0.768377	0.826511	0.741697
SLC25A48	0.150824	0.00450534	0.094793	1.15519	1.00436	0.836257	0.763838
SHISA6	0.150027	0.00898035	0.149842	1.96837	1.81834	0.966862	0.926199
SCAMP1	-0.150495	0.000176986	0.00945185	0.55155	0.702045	0.670565	0.712177
SYNC	-0.151908	7.27481e-07	9.95848e-05	0.125125	0.277033	0.245614	0.376384
RPS25	-0.152275	5.08311e-09	1.35299e-06	0.110372	0.262647	0.387914	0.527675
AC027018.1	-0.152416	0.000147983	0.00822539	0.259778	0.412195	0.346979	0.446494
AC002429.2	-0.152807	0.000118465	0.00698185	0.213521	0.366327	0.302144	0.402214
DHX36	-0.152885	0.000163867	0.00890726	0.467848	0.620733	0.621832	0.660517
WSB1	-0.152944	0.000279315	0.0135763	1.07617	1.22912	0.859649	0.867159
KIF2A	-0.153809	0.00032526	0.0152781	0.536441	0.69025	0.666667	0.704797
AC008056.2	-0.154577	2.69925e-05	0.00215012	0.172933	0.32751	0.239766	0.354244
ARL6IP5	-0.155424	9.97357e-08	1.79835e-05	0.22645	0.381874	0.446394	0.575646
RPL18A	-0.155462	4.83022e-11	2.07687e-08	0.0753376	0.2308	0.280702	0.464945
RPS19	-0.156641	8.64647e-09	2.14804e-06	0.0772944	0.233935	0.380117	0.505535
FSIP2	-0.156849	1.11292e-05	0.00103394	0.16714	0.323988	0.230019	0.354244
SYNPR-AS1	-0.15707	2.97376e-05	0.00234294	0.155289	0.312359	0.210526	0.328413
SON	-0.157211	2.20003e-05	0.00181807	0.584474	0.741684	0.732943	0.763838
AC119868.2	-0.157358	9.10205e-07	0.000119712	0.137834	0.295192	0.191033	0.332103
PPFIA2-AS1	-0.15834	2.51831e-06	0.000290237	0.166246	0.324585	0.239766	0.376384
UBE2G2	-0.158518	4.66839e-05	0.00333835	0.411466	0.569985	0.557505	0.608856
OCIAD1	-0.159368	2.2009e-05	0.00181807	0.558067	0.717435	0.697856	0.774908
PNOC	-0.159999	0.000210746	0.0107986	0.342921	0.50292	0.448343	0.531365
RPL15	-0.160182	5.85701e-10	1.98417e-07	0.163548	0.32373	0.430799	0.575646
AC011092.2	-0.16027	0.000105539	0.00636615	0.18067	0.34094	0.269006	0.372694
BTG1	-0.160885	1.66257e-05	0.00142606	0.262607	0.423492	0.403509	0.505535
MGST3	-0.161428	6.95885e-05	0.00457804	0.59904	0.760467	0.719298	0.789668
FAM227B	-0.161935	3.83485e-07	5.74136e-05	0.138922	0.300857	0.220273	0.365314
EIF1B	-0.162313	4.20066e-07	6.15205e-05	0.171885	0.334197	0.341131	0.472325
TIMP3	-0.162418	0.000423389	0.0185787	0.406796	0.569213	0.500975	0.560886
AC125613.1	-0.162685	0.00140753	0.0436685	0.31372	0.476405	0.389864	0.453875
AC098617.1	-0.162711	0.000114618	0.00680364	0.217613	0.380325	0.263158	0.376384
RPSA	-0.163801	5.40237e-08	1.0721e-05	0.129036	0.292837	0.337232	0.464945
SHC3	-0.165238	0.000513033	0.0212947	0.663776	0.829014	0.666667	0.719557
AC008522.1	-0.165915	3.45204e-07	5.21507e-05	0.0931455	0.259061	0.169591	0.298893
KLHL28	-0.166143	0.000113912	0.00677784	0.382394	0.548537	0.510721	0.583026
ITM2B	-0.166852	1.88604e-06	0.000223512	0.548279	0.715131	0.725146	0.778598
PRSS51	-0.167348	6.91209e-06	0.000689934	0.176579	0.343927	0.261209	0.380074
AC008780.2	-0.167777	3.27041e-06	0.000359617	0.256066	0.423842	0.37037	0.505535
DLGAP1-AS4	-0.168452	0.000111243	0.00665041	0.180013	0.348466	0.269006	0.361624
LINC00599	-0.168539	7.05843e-05	0.00460359	0.843568	1.01211	0.805068	0.793358
ARGLU1	-0.168684	1.3874e-05	0.00123097	1.007	1.17568	0.865497	0.867159
DYNC1H1	-0.169533	1.60537e-06	0.000194372	0.668135	0.837668	0.779727	0.785978
PGRMC1	-0.172116	2.70837e-06	0.00030791	0.333262	0.505378	0.475634	0.583026
FGF14-AS1	-0.17227	2.33585e-07	3.74832e-05	0.142049	0.314319	0.210526	0.354244
MCFD2	-0.17345	1.72334e-06	0.000206414	0.192909	0.366359	0.331384	0.453875
AL138760.1	-0.173527	9.30521e-07	0.000121905	0.178312	0.351838	0.237817	0.383764
AP000462.1	-0.173746	2.43673e-06	0.000282779	0.218201	0.391947	0.302144	0.435424
ARL6IP1	-0.174552	4.40264e-06	0.000465791	0.372306	0.546858	0.547758	0.638376
ZNF302	-0.17487	0.000183782	0.00972191	0.265134	0.440004	0.411306	0.476015
STMN2	-0.174915	1.2811e-06	0.000161525	0.54161	0.716525	0.707602	0.785978
AL359706.1	-0.175656	7.20692e-06	0.000712996	0.232372	0.408028	0.307992	0.439114
AC078993.1	-0.175706	9.66529e-09	2.38349e-06	0.11176	0.287465	0.17154	0.335793
C1orf61	-0.176397	1.05181e-05	0.000979877	0.664992	0.841389	0.748538	0.804428
PRKCA-AS1	-0.176458	0.000157738	0.0086725	0.265523	0.441981	0.356725	0.442804
SCG5	-0.178328	1.92929e-07	3.21913e-05	0.425429	0.603756	0.631579	0.745387
ZNF451-AS1	-0.17905	3.35113e-07	5.08553e-05	0.190061	0.369112	0.274854	0.424354
AC079117.1	-0.181351	1.34003e-06	0.000167694	0.138853	0.320204	0.208577	0.339483
IFNGR2	-0.181569	8.36037e-05	0.00524094	0.435794	0.617362	0.551657	0.601476
AL157938.2	-0.181846	7.00661e-08	1.35441e-05	0.106941	0.288787	0.167641	0.313653
AC009554.1	-0.182398	4.29059e-08	8.93776e-06	0.16866	0.351058	0.230019	0.398524
HCRTR2	-0.182437	0.000518786	0.0214538	0.51357	0.696007	0.48538	0.583026
PCDH9-AS4	-0.182469	1.25623e-07	2.20583e-05	0.201619	0.384089	0.282651	0.435424
TOMM20	-0.183703	1.56501e-08	3.67044e-06	0.278974	0.462677	0.526316	0.638376
GABPB1-AS1	-0.18513	2.08586e-05	0.001754	0.615062	0.800192	0.68616	0.715867
CD81	-0.185433	1.026e-10	4.04824e-08	0.0967461	0.282179	0.292398	0.453875
RPL13A	-0.187045	2.65959e-13	1.62177e-10	0.128607	0.315652	0.39961	0.605166
ERLEC1	-0.187085	8.38159e-09	2.09777e-06	0.179521	0.366605	0.364522	0.516605
RBMS3-AS3	-0.187086	2.72975e-06	0.000308251	0.21505	0.402135	0.306043	0.424354
BEX3	-0.187528	1.11058e-10	4.33099e-08	0.184826	0.372354	0.421053	0.590406
ATP6V0E2	-0.187639	4.79229e-08	9.80023e-06	0.207918	0.395556	0.360624	0.490775
TTN	-0.191187	7.56434e-05	0.00486001	0.283992	0.475179	0.341131	0.442804
AC096576.2	-0.19122	8.64803e-06	0.000833441	0.1865	0.37772	0.216374	0.343173
RPL6	-0.191778	3.7206e-10	1.34173e-07	0.188322	0.380101	0.45809	0.601476
AC019197.1	-0.192744	2.45897e-07	3.92709e-05	0.215877	0.408621	0.2846	0.439114
MYO16-AS1	-0.196832	4.42123e-07	6.44692e-05	0.204672	0.401504	0.270955	0.409594
AC006059.1	-0.19755	7.51581e-07	0.000101639	0.24287	0.440421	0.356725	0.479705
AP1S2	-0.197821	4.15509e-06	0.000445219	1.03691	1.23473	0.847953	0.885609
KIF3A	-0.198566	2.82627e-07	4.40872e-05	0.892909	1.09147	0.861598	0.900369
NORAD	-0.199178	2.02171e-08	4.55062e-06	0.513023	0.712202	0.662768	0.738007
RPL13	-0.200102	6.15228e-11	2.57919e-08	0.166071	0.366173	0.547758	0.704797
AC016650.1	-0.200806	3.97751e-06	0.000431708	0.214778	0.415584	0.278752	0.402214
LYRM2	-0.201072	1.59298e-07	2.75388e-05	0.337898	0.53897	0.469786	0.597786
LINC02231	-0.201269	1.96545e-07	3.26323e-05	0.193285	0.394554	0.267057	0.413284
C1QTNF7	-0.201318	6.96326e-10	2.28955e-07	0.123688	0.325006	0.169591	0.343173
SERINC1	-0.201953	2.6959e-09	7.53458e-07	0.528379	0.730332	0.707602	0.800738
SPRED2	-0.20273	1.45765e-06	0.000179072	0.468706	0.671435	0.538012	0.664207
GABRA1	-0.204044	1.11489e-07	1.97838e-05	1.40106	1.60511	0.923977	0.933579
AP001825.1	-0.204431	4.98782e-05	0.00353661	0.343587	0.548018	0.434698	0.523985
BEX2	-0.204684	3.28002e-10	1.22228e-07	0.175242	0.379926	0.356725	0.531365
AC091946.1	-0.206078	1.65115e-08	3.79289e-06	0.192791	0.398869	0.251462	0.428044
MAP1LC3B	-0.206992	2.6642e-08	5.76465e-06	0.235015	0.442007	0.421053	0.538745
ST7-AS2	-0.209409	2.98689e-08	6.42144e-06	0.209601	0.41901	0.292398	0.450185
LSAMP-AS1	-0.209884	5.11112e-08	1.02645e-05	0.205425	0.415309	0.267057	0.428044
MT-ND2	-0.211216	5.61877e-07	7.98485e-05	0.135104	0.34632	0.834308	0.749077
CABP1	-0.211421	1.95608e-06	0.000230997	0.664032	0.875453	0.730994	0.767528
PTMA	-0.21178	1.77115e-09	5.16529e-07	0.342832	0.554612	0.575049	0.715867
AC073167.1	-0.211867	2.89393e-07	4.49336e-05	0.271828	0.483695	0.354776	0.494465
MAK	-0.212157	3.99547e-06	0.000432258	0.364179	0.576336	0.438596	0.557196
DLGAP1-AS5	-0.212575	8.40592e-08	1.57496e-05	0.206849	0.419424	0.272904	0.428044
MT-CYB	-0.212979	7.19798e-08	1.37568e-05	0.27218	0.485159	0.88694	0.782288
CGGBP1	-0.213564	6.40522e-06	0.000644944	0.35367	0.567234	0.48538	0.557196
RCN2	-0.213693	2.27907e-08	4.99579e-06	0.412059	0.625752	0.563353	0.675277
AC015923.1	-0.214357	2.86377e-06	0.000320151	0.315872	0.53023	0.39961	0.509225
GAD1	-0.215364	8.34074e-07	0.000110566	0.919717	1.13508	0.807018	0.878229
BCL2L14	-0.216423	8.84791e-08	1.63045e-05	0.204018	0.420441	0.288499	0.431734
DLX6-AS1	-0.219456	1.32832e-05	0.00120403	1.60538	1.82484	0.916179	0.948339
SELENOW	-0.221185	5.76938e-14	3.72103e-11	0.169021	0.390205	0.481481	0.634686
MT-CO2	-0.223989	3.20668e-23	1.53636e-19	0.332917	0.556906	0.964912	0.918819
AC131571.1	-0.225439	2.72238e-07	4.2665e-05	0.264333	0.489772	0.31384	0.461255
LINC00513	-0.225982	1.47205e-05	0.00129579	0.706001	0.931983	0.633528	0.734317
H3F3B	-0.226869	2.97144e-12	1.63371e-09	0.204346	0.431215	0.385965	0.571956
MTCP1	-0.229431	8.32103e-10	2.69679e-07	0.158873	0.388303	0.233918	0.405904
RPL28	-0.229549	1.2448e-12	7.19796e-10	0.195268	0.424817	0.495127	0.634686
AP001011.1	-0.229672	3.30612e-08	7.01777e-06	0.262477	0.492148	0.34308	0.501845
BEX4	-0.236095	6.09254e-12	3.04973e-09	0.248865	0.48496	0.436647	0.612546
HOOK2	-0.23633	6.7726e-08	1.32058e-05	0.440036	0.676366	0.532164	0.656827
CNR1	-0.237434	2.13745e-05	0.0017788	1.85026	2.08769	0.945419	0.95941
AC104827.1	-0.241202	1.5009e-09	4.6181e-07	0.294389	0.535591	0.37232	0.546125
GRM5-AS1	-0.247362	1.95853e-10	7.46421e-08	0.19577	0.443132	0.290448	0.468635
AL139294.1	-0.248234	3.93063e-08	8.2391e-06	0.286222	0.534456	0.362573	0.509225
GPSM2	-0.249236	8.22925e-09	2.09085e-06	0.333359	0.582595	0.450292	0.579336
ZPBP	-0.250946	3.94497e-10	1.39543e-07	0.230787	0.481734	0.306043	0.483395
AC073525.1	-0.251515	1.31531e-12	7.47678e-10	0.137141	0.388656	0.210526	0.416974
MT-ND1	-0.252468	7.49185e-13	4.4081e-10	0.214662	0.46713	0.900585	0.848708
AC004039.1	-0.253234	6.85963e-09	1.75617e-06	0.285372	0.538605	0.346979	0.509225
ADAMTS19	-0.256008	2.62308e-07	4.16934e-05	0.230807	0.486815	0.253411	0.402214
MT-ATP6	-0.259416	2.75003e-14	1.84461e-11	0.429393	0.68881	0.951267	0.904059
RPL10	-0.264594	2.20969e-14	1.58874e-11	0.191368	0.455963	0.448343	0.630996
AC098864.1	-0.265193	5.01206e-05	0.00354329	0.366629	0.631822	0.331384	0.446494
AC098829.1	-0.267072	1.88045e-06	0.000223512	0.778769	1.04584	0.645224	0.723247
KAZN-AS1	-0.268638	4.28193e-10	1.49591e-07	0.277058	0.545696	0.358674	0.538745
AC027698.1	-0.268763	9.08743e-10	2.87523e-07	0.283469	0.552232	0.352827	0.523985
AL035427.1	-0.270273	3.51057e-11	1.59105e-08	0.299734	0.570008	0.34308	0.560886
RASA1	-0.271537	1.86936e-07	3.15048e-05	1.26722	1.53876	0.890838	0.922509
AC023590.1	-0.271975	1.25907e-08	3.0162e-06	0.340409	0.612384	0.423002	0.557196
AP000311.1	-0.274605	2.3793e-09	6.76245e-07	0.391858	0.666463	0.452242	0.608856
AC084361.1	-0.27643	7.0397e-11	2.84455e-08	0.243329	0.51976	0.306043	0.498155
AC016642.1	-0.278743	1.72324e-09	5.06966e-07	0.311369	0.590112	0.362573	0.535055
ABCB5	-0.281009	2.17603e-11	1.01361e-08	0.240285	0.521294	0.302144	0.505535
ENTPD3-AS1	-0.286462	3.81784e-09	1.05821e-06	0.507274	0.793736	0.512671	0.686347
AC091885.2	-0.28908	6.05553e-11	2.57077e-08	0.310488	0.599568	0.346979	0.553506
AP002518.2	-0.28915	1.30467e-11	6.25087e-09	0.277198	0.566349	0.358674	0.557196
STRADB	-0.291394	1.81596e-11	8.578e-09	0.340827	0.632222	0.452242	0.608856
AP002370.2	-0.29352	1.62412e-08	3.75653e-06	0.36621	0.65973	0.39961	0.549815
MT-ND3	-0.293675	4.58896e-09	1.25126e-06	0.639681	0.933356	0.957115	0.896679
CRLF3	-0.295927	1.0762e-09	3.37325e-07	0.670104	0.966031	0.684211	0.793358
AC058822.1	-0.297313	1.19657e-10	4.6127e-08	0.328493	0.625806	0.424951	0.579336
AP000787.1	-0.298047	3.21066e-13	1.92284e-10	0.253569	0.551616	0.339181	0.549815
RPS28	-0.298163	3.3453e-15	2.80486e-12	0.177224	0.475387	0.48538	0.638376
THY1	-0.29843	5.03717e-19	8.44683e-16	0.27688	0.57531	0.545809	0.741697
CC2D2A	-0.302086	3.6142e-10	1.31753e-07	0.428677	0.730763	0.504873	0.638376
AP001021.2	-0.302448	4.92504e-09	1.33206e-06	0.430084	0.732532	0.450292	0.612546
AP001831.1	-0.307436	5.58137e-10	1.91008e-07	0.528576	0.836012	0.54386	0.690037
SCG2	-0.308736	7.94433e-12	3.91819e-09	0.526023	0.83476	0.653021	0.771218
RAB11A	-0.309	6.54634e-11	2.67746e-08	0.556855	0.865855	0.602339	0.749077
RPS27	-0.312501	3.21627e-20	7.7048e-17	0.0980383	0.41054	0.360624	0.583026
FGF12-AS1	-0.313817	8.21968e-12	3.99524e-09	0.316787	0.630604	0.366472	0.568266
SARAF	-0.318007	5.32302e-17	6.86629e-14	0.534805	0.852812	0.68616	0.815498
AC026316.5	-0.32738	8.40925e-11	3.35749e-08	0.434673	0.762052	0.518519	0.660517
AC124312.2	-0.328854	1.86021e-13	1.15533e-10	0.344628	0.673482	0.415205	0.623616
ANKUB1	-0.334091	3.78438e-12	2.04711e-09	0.380368	0.71446	0.426901	0.616236
ARL4C	-0.348544	9.32128e-14	5.89843e-11	0.57917	0.927714	0.649123	0.760148
FTL	-0.35497	1.62543e-26	1.81712e-22	0.0562654	0.411235	0.518519	0.704797
RBMS3-AS2	-0.357316	4.76916e-12	2.49919e-09	0.462229	0.819546	0.471735	0.649446
SEC62	-0.370948	3.62132e-18	5.78342e-15	0.540628	0.911576	0.676413	0.833948
HSP90AA1	-0.373788	5.09694e-24	3.41882e-20	0.0657851	0.439573	0.807018	0.878229
MALAT1	-0.376918	2.59813e-22	8.71361e-19	5.97554	6.35246	1	1
HDAC2-AS2	-0.377071	2.12482e-10	8.00698e-08	0.921939	1.29901	0.723197	0.822878
ATP1B1	-0.378584	7.82534e-18	1.19294e-14	1.12319	1.50177	0.883041	0.915129
FXYD6	-0.383203	1.15335e-15	1.10517e-12	0.68377	1.06697	0.695906	0.822878
PTGR1	-0.393522	8.87921e-17	1.06354e-13	0.429243	0.822764	0.532164	0.726937
FILIP1L	-0.393667	2.31697e-15	2.10761e-12	0.389934	0.783601	0.42885	0.656827
CHRM3-AS2	-0.398061	4.75614e-19	8.39534e-16	0.327251	0.725311	0.374269	0.653137
BACH1	-0.39983	4.13575e-11	1.82507e-08	0.97169	1.37152	0.748538	0.830258
HSP90AB1	-0.402668	1.94119e-22	7.23372e-19	0.150063	0.552731	0.760234	0.856089
ADARB2-AS1	-0.40272	7.28942e-16	7.19037e-13	0.599182	1.0019	0.584795	0.774908
SNAP25-AS1	-0.407782	1.49218e-14	1.11211e-11	0.607758	1.01554	0.602339	0.771218
AC010127.1	-0.412058	5.49924e-12	2.79445e-09	0.550478	0.962536	0.497076	0.675277
JPX	-0.414043	2.78344e-15	2.4566e-12	1.0586	1.47264	0.82846	0.881919
AC001226.2	-0.414408	5.8013e-17	7.20608e-14	0.430288	0.844696	0.45614	0.693727
AL591686.2	-0.414633	1.38797e-16	1.60516e-13	0.425578	0.840211	0.450292	0.686347
AC069228.1	-0.423383	6.44088e-16	6.75045e-13	0.361601	0.784984	0.39961	0.634686
PDE5A	-0.441414	6.38445e-16	6.75045e-13	0.686625	1.12804	0.606238	0.797048
AC090579.1	-0.442662	5.98328e-15	4.77779e-12	0.52124	0.963902	0.495127	0.704797
MT-CO1	-0.447106	1.33651e-20	3.73533e-17	0.523939	0.971045	0.976608	0.929889
AC090709.1	-0.45124	2.28611e-14	1.59732e-11	0.553627	1.00487	0.528265	0.708487
AC009264.1	-0.457947	2.72856e-14	1.84461e-11	0.504415	0.962362	0.45614	0.664207
C12orf40	-0.465232	3.56736e-15	2.9181e-12	0.575475	1.04071	0.51462	0.723247
AC139720.1	-0.476354	2.32517e-15	2.10761e-12	0.547179	1.02353	0.461988	0.712177
GNG12-AS1	-0.478702	4.64786e-17	6.2352e-14	0.640171	1.11887	0.578947	0.774908
AC012409.2	-0.490289	3.61315e-17	5.2686e-14	0.665713	1.156	0.584795	0.774908
UBE3A	-0.491142	2.12079e-19	4.18394e-16	1.35825	1.84939	0.888889	0.933579
ZNF385D-AS2	-0.511704	4.09783e-17	5.72638e-14	0.645954	1.15766	0.526316	0.763838
AC093879.1	-0.521937	9.50474e-21	2.89791e-17	0.571485	1.09342	0.534113	0.756458
CALM1	-0.527291	8.71612e-27	1.46161e-22	0.983318	1.51061	0.910331	0.948339
AC027288.3	-0.552041	8.65516e-15	6.75062e-12	0.740003	1.29204	0.588694	0.745387
AC008056.1	-0.580211	1.42157e-19	2.9798e-16	0.711779	1.29199	0.584795	0.793358
CRH	-0.615865	9.32921e-26	7.82208e-22	0.336375	0.95224	0.356725	0.660517
SLC8A1-AS1	-0.628956	6.83103e-24	3.81832e-20	0.782425	1.41138	0.619883	0.870849
AC005064.1	-0.674949	3.135e-20	7.7048e-17	0.77442	1.44937	0.563353	0.782288
PCDH9-AS2	-0.693441	1.24305e-22	5.21117e-19	0.801358	1.4948	0.596491	0.815498
CCK	-0.807676	8.17604e-20	1.82805e-16	1.28211	2.08979	0.754386	0.867159
CXCL14	-0.900575	1.76024e-32	5.9035e-28	2.30091	3.20149	0.949318	0.9631

[truncated: 2 more sheets: SuppTable16k_PVALBSCUBEPTPRK, SuppTable16l_NOS1TOX]
