# Supplementary material for: Repetitive head impacts induce neuronal loss and neuroinflammation in young athletes
Source: bioRxiv. 2025 Feb 10:2024.03.26.586815. Originally published 2024 Mar 28. Preprint. [Version 2] doi: 10.1101/2024.03.26.586815 (PMC10996668; doi:10.1101/2024.03.26.586815)
Supplement: Supplement 27 — Supplementary Table 17. Microglia Celda Modules and LME statistics. a. List of genes identified in each Celda module. b. Linear mixed effects model statistical output. [file media-27.xlsx]

## Sheet: SuppTable17a_microModules
L1	L2	L3	L4	L5	L6	L7	L8	L9	L10	L11	L12	L13	L14	L15	L16	L17	L18	L19	L20	L21	L22	L23	L24	L25	L26	L27	L28	L29	L30	L31	L32	L33	L34	L35	L36	L37	L38	L39	L40	L41	L42	L43	L44	L45	L46	L47	L48	L49	L50
KCNIP4	SYT1	GRID2	NAV2	CX3CR1	SYNDIG1	P2RY12	HS3ST4	ITPR2	LRMDA	ANKRD44	ST6GALNAC3	ST6GAL1	SFMBT2	FRMD4A	USP53	CD83	HSP90AA1	HSPA1A	KANK1	SPP1	C9orf84	GOLGA4	RGS1	SRGN	HIF1A	SLC2A3	CSGALNACT1	FKBP5	SLC1A3	TCF4	SLC8A1	TBC1D22A	MALAT1	SAT1	SSH2	KCNMA1	ADAM28	EPB41L3	TLR2	MT-CO3	ZEB2	PAG1	LYN	DLEU2	PRKCB	FMNL2	IPCEF1	PREX1	FAM49B
PCDH9	ADGRB3		PDE4D	MED12L	RASGEF1C	CPED1	DSCAM	MEF2A	ELMO1	MAP4K4	DIP2B	SRGAP2	HDAC9	SORL1	IL6ST	NR4A2	HIST1H2AC	HSPA1B	ZNF385D		CEBPB	HAMP	PADI2	BTG2	GLUL	ACSL1	SDK1	ZBTB16	SPTLC2	PDE4B	CELF2	OXR1	TAF1D	MSR1	PTPRC	RPS6KA2	AUTS2	CTSB	CHSY1	MT-ND3	ARHGAP15	IKZF1	SBF2	SAMSN1	FNDC3B	NCK2	PTK2	DDX5	GNAQ
CADM2	CNTNAP2		NLRP1	P2RY13	LINC01141	KHDRBS3	GLDN	MEF2C	ATP8B4	RERE	MAP3K5	FOXN3	A2M	CYFIP1	MAF	CD69	UBC	HIST2H2BF	CHI3L1		FCGR3A	FCGBP	MIR4300HG	FOS	CEBPD	CEMIP2	PDE3B	PLA2G7	DTNA	ATF6	PICALM	RAPGEF1	H3F3B	ETS2	RB1	SRGAP3	CTTNBP2	PFKFB3	RBPJ	MT-CO1	SPIDR	BIRC6	RBM47	LYST	TLE4	CAMK2D	BIN1	CCNY	PTPRE
RBFOX1	NRXN1		SNAP25	LINC00996	XACT	P3H2	CDH13	DOCK8	MERTK	CAPZB	BNC2	APBB1IP	TBC1D4	ARHGAP22	APPL2	CCL3	HSPH1	HSPA6	LINC02397		FCGR2A	RNF175	MYOCOS	DUSP1	TFRC	MIR181A1HG	NHSL1		TBC1D16	SH3BGRL	TBXAS1	SUMF1	MAT2A	IL10RA	USP15	RASSF4	IL18	FAM13A	PLSCR1	MT-ATP6	RNF130	COP1	ATXN1	MYO1F	EXT1	SND1	GAREM1	WSB1	FYB1
NRXN3	LRP1B		RPS6KA5	PLAT	PRDM11	LPAR1	SLIT2	INPP5D	SYK	SNX29	LRRK1	ABR	SOCS6	RASAL2	TIAM1	EGR1	GPR183	TNF	ADAMTS2		GRIK1	PPA1		IL1B	CDKN1A	DDIT4	CCND3		RASGRP3	DTNB	FGD4	PELI1	OGFR	ABCA1	PHF21A	CEP85L	HEATR5B	SLC25A37	MS4A6A	MT-CO2	NCOA1	RAB10	RAB31	IRAK3	COTL1	SCFD2	IRF8	HNRNPA2B1	ZFAND3
CSMD1	GPM6A		KIF26B	DHRS9	EML1	TANC1	LINC01909	ZFHX3	KANSL1	TNRC18	SHTN1	SRGAP2B	RTTN	FMNL3	ITM2B	INSIG1	HSPD1		NPFFR1		ZFP36	IL21R		JUNB	TRIM9	SLC7A5	NOS1AP		AVEN	SETBP1	AFF1	MYO9B	EIF3D	HLA-DRA	SEC14L1	CC2D2B	GOLGB1	ZNF292	UGCG	MT-ND1	MTSS1	PTEN	DENND1A	CSF3R	ACTB	IL17RA	HSP90AB1	HNRNPDL	EIF4G3
LSAMP	NPAS3		SMIM35	HCG22	CTNNA3	C12orf75	FGF20	ATM	FER	CTBP2	MIR99AHG	DOCK10	NAALADL2	ATP2C1	IFNGR1	NR4A1	HSPB1				CD14	VPS9D1		IER2	GLYATL1	RGS16	WDR91		UBTD2	ST8SIA4	MKLN1	CD86	PPIL2	HLA-DPB1	PCNX1	PRKCQ	MAPK10	ELL2	DSE	MT-ND4	ATG7	EPS15	NUMB	CPQ	LCP2	GMDS	FSCN1	PARP14	LPP
PTPRD	ATRNL1		WLS	LTC4S	PLCXD3	NXN	LINC02008	CSF1R	CDK13	PIK3R5	TTC28	SRGAP2C	SPARCL1	GNG7	ZFP36L2	EGR3	HIST1H2BD				DDX21	ARG2		RHOB		BCL2A1	NSUN7		SLC25A43	RPS6KA3	N4BP2L2	NEDD4L	DTX3L	HLA-DRB1	NAIP	ANKDD1A	PLAG1	MAN2A1	TNFAIP8	MT-ND2	GRK3	DYM	KDM4C	GPCPD1	MSN	ANK2	MIR222HG	RBM39	WDFY3
LRRTM4	GRIA2		KLF12	TRPM3	PTPN14	ADAMTSL2	APCDD1	SLC4A7	NFIA	DIP2A	NRIP1	ZNF710	PGM5	HTRA1	RGS10	NR4A3	BCAS2				TYMP	RPL36A-HNRNPH2		JUN		SOCS3	RBMS3			VOPP1	RIN3	PRKAG2		BTG1	HCLS1	DSC2	SLC25A36	P4HA1	GPR155	MT-CYB	RNF13	TRIP12	KDM2A	PSAP	MAP4	ADGRG1	VDAC1	CD74	TBL1XR1
DPP10	ANK3		AZIN2	LINC02456	UNC5C	GUCY1A1		PKN2	FBXL17	RIN2	ZNRF2	BLNK	CARD11	TMEM156	ITGB5	ATF3	DNAJB1				ZFAS1	C1QTNF7		NFKBID		VEGFA	BDNF-AS			CARMIL1	DENND4A	SSH1		MX1	AGTPBP1	MLLT3	CD226	ARHGEF7	HIVEP2	MT-ND5	SAMHD1	ELF1	DOCK11	VSIR	STT3B	E2F3	RCL1	ARGLU1	SP100
NRG3	RORA		ASTN1	MUSK	BCO2	CYSLTR1		ENTPD1	RFX3	FOXO3	ZDHHC14	CAMK1D	ANKH	CACNA1D	OTULINL	PTGS2	OTUD1				ID2			C5AR1		THBD	COL14A1			CIITA	NPL	MIR29B2CHG		MX2	TSPAN14	CD96	WDR60	REL	TRERF1	SLC43A2	VPS8	ATP2B1	WNK1	S100Z	TPM3	NEK6	LYL1	HNRNPH1	TAOK3
MAGI2	SLC1A2		IGF1	SLC18A1	PBX1	HVCN1		UVRAG	ATRN	ADAP2	KBTBD12	MCF2L	DAAM1	STRBP	LINC01268	CCL4	PPP1R15A				SLC16A3			GADD45B		COL27A1	IGF2BP3			RNF145	ZMYM2	SWAP70		JUND	HIPK3		DPYS	GNA13	TMEM176B	TSC22D1	LCORL	SIK3	TET2	RAP1GAP2	PTK2B	DDX10	FCGR1B	LRP1	SUSD6
DLGAP1	NEGR1		TFDP2	MIR3142HG	LINC02057	SALL1		ZNF609	IL13RA1	ARHGAP32	PLD1	LY86	NR3C2	KIAA1147	PIP5K1B	CCL3L1	HIST2H2BE				TG					OSM	LINC02306			GPRIN3	BRWD1	HAVCR2		MCUB	HIPK2		FANCL	GBE1	YBX3	INSR	MAN1A1	ROCK1	HCK	TCF7L2	LCP1	DNAJC3	CALR	HNRNPA3	IFI16
IL1RAPL1	KAZN		ENC1	MUC22	MORC1	CLEC9A		ARHGAP21	OSBPL3	SGK3	AIG1	DST	EEPD1	CACNB4	GLCCI1	CCL4L2	HIST1H2BC				XBP1									CCSER2	CCDC91	DENND5A		CRIM1	CPVL		SNX7	KDM4B	TPRG1	MT-ND4L	TANK	FBXW7	RAB1A	STK10	FOXN2	EIF3H	APOOL	BTAF1	PIK3R1
PLCB1	NCAM2		MGLL		C12orf42	CDHR3		GMDS-DT	MAP2K5	SPIN1	ZEB1	SPECC1	LINC01091	ZNF846	SLC39A10	CCL8	EIF4A3				SBNO2									EPSTI1	SRRM2	XRN1		TNFAIP3	RLF		SATB2	PPP1CB	ROR2	MT-ATP8	OSBPL8	RSRC1	MBP	NIN	VWA8	TUBA1B	PARK7	SPG11	STK3
ROBO2	NKAIN2		MAP2K6		WIPF3	PITPNM2		LRBA	HERC2	ITGAX	BCAR3	RYR1	PER3	CECR2	DEPTOR		HIST1H2BG				SLC25A19									SP110	LRMP	MAP3K3		DOK6	DICER1		LINC00907	BNIP3L	PPP1R3B	ARRDC5	FNBP1	SCLT1	ELF2	RASSF3	RYBP	C1QB	ZNRF3	TRIM22	CCNH
ANKS1B	AKAP6		TSPAN5			LIPG		GNB4	GALNT1	ZNF652	C6orf62	USP6NL	SYT6	GARNL3	MARCKS		BAG3				GPR65									LARGE1	RALGAPA2	TMCC3		HLA-DQA1	BASP1		ENPP2	HK2	GIPC2	EAPP	LINC00278	STK4	PPP1R12A	PITPNC1	OGDH	STAB1	BATF3	VRK2	FAM168A
FGF14	MAP2		PRUNE2			ABCG2		LPIN2	ACYP2	GAK	ZMYND11	PPP6R2	STPG2	KCNIP1	ULK2		CCL2				C1orf162									SOAT1	VPS13D	P2RX7		CDH26	VAPA		GRAMD2B	EGLN1	KIFC3		SNX9	RAB7A	USP32	PSEN1	SH3BP2	UBE2G2	SCN1B	RANBP2	RAPGEF2
FAM155A	AGBL4		OAS1			ERVMER61-1		MACROD2	MAP4K3	GRAMD1B	PHACTR1	AP1B1	ZMAT1	MRC2	GPR34		CKS2				FCER1G									MAX	TAOK1	GLIS3		TOX	RALGPS2		EYS	JDP2	SNHG12		KIAA1551	PABPC1	UBR5	KIF1B	FAM126A	VSIG4	SLC25A33	HOOK3	BABAM2
OPCML	ARL17B		CALCR			UPP2		ATF7IP	CHKA	RAPH1	GCNT2	MSI2	RNF125	SPNS2	PMEPA1		HIST1H2BJ				SNHG8									INTS10	AKAP10	ST3GAL1		NUAK2	GOLPH3		BTN3A1	RNMT	DUSP10		REV3L	ARPC2	IFNGR2	ZNF438	SNX10	PUM3	RCAN1	MLXIP	CAB39
CTNND2	NRCAM		BRINP2					TBC1D12	CAMSAP2	DNMT3A	ETV5	GSN	ZC3H12C	PDE9A	CDH23						CD93									APMAP	ETNK1	IRS2		IER5	COPA		C11orf80	CREM	SAP30		PTPN12	ZFC3H1	FNDC3A	PPM1L	MTPN	HSP90B1	MIPOL1	DNAJB6	CSNK1A1
ERBB4	KHDRBS2		PLXDC1					OSBPL1A	CACNA1A	IL6R	ANXA4	SEMA4D	GLIPR1	WNT2B	LPXN						FPR1									AIDA	TAF15	TIMP2		FANCI	PARVG		NKD1	SYTL3	PGM1		UBE2R2	USP3	BBX	PIK3CB	CYBB	GRAMD1A	CRY1	ASXL1	PACSIN2
MEG3	NTRK2		SORCS1					PSD3	CAMTA1	ARRB1	OSBPL6	ATF7IP2	STON2	C4orf19	LPAR5						MYO10									BRWD3	CHD2	TRIM38		LINC02240	NABP1		STX16-NPEPL1	TMEM51	GBP2		CACUL1	UBR2	INPP4A	SLC44A1	FBXO38	YWHAG	SFXN4	SLC38A2	SUCLG2
PPP2R2B	LRRC4C		TNFRSF21					ARHGEF6	PHACTR4	BICRAL	CLSTN1	HECTD2	NAV1	EPHB2	SLC29A3						PLAC8									TLR5	USP9X	ARID3A			NSMAF		LINC01468	GNA12	SDC2		GSAP	UBASH3B	CHD1	MICU1	MCU	LARS	ADGRG5	ABHD3	TRPM2
ADGRL3	NCAM1		DOCK6					NBEA	METTL15	ARHGAP17	SAMD12	NUAK1	SUSD3	CASS4	PTAFR						SNHG15									IFI44L	SRSF11	NPEPPS			RASSF2			ESYT2			APP	KIAA0232	HNRNPU	IGF1R	KLF6	ARHGAP20	RPIA	CNOT1	PRRC2C
CTNNA2	RIMS2		PAQR5					SOX5	MICU3	BIN2	MFSD11	PACS2	ELAVL4	MXD4	MTURN						PLK3									DOCK3	NEK7	CLK1			YEATS2			PAPOLG			TUT7	MAP2K1	SMCHD1	FGD3	ARPC5	SEC24D	CLEC19A	TNPO1	DNAJC13
KCNQ5	GABRB2		ADHFE1					APBA1	ATG4C	OSBPL11	CYTH3	TAL1	TPM1	SLC25A29	LILRB4						SERPINA1									PITPNA	PDE8A	MDM2			LILRB1			MB21D2			WDR26	ATG10	LRRFIP1	KLF7	ACTG1	LAIR1	SKA2	DHX9	ASCC3
IQCJ-SCHIP1	RYR2		VWC2					RGS12	RCBTB2	HMGB1	TM6SF1	NCK1	PIK3C2B	GAL3ST4	ANKAR						RARRES1									CYLD	FEZ2	SARAF			C9orf72			PDK1			FCHO2	APLP2	RAP1B	DIRC2	MRPL1	SPATA13	TBPL1	RDX	LARP4B
RALYL	PPFIA2		DUSP27					CCDC50	DENND4C	WDPCP	MTA3	PLPP1	JAM2	AK9	IGSF6						SLC5A9									FIG4	RIC1	TRAF3IP3			UBXN2B			ERO1A			ASAH1	PARP4	DNAJC5	ITPK1	FAF2	WDR43	ME3	SEC63	ZMYM4
STXBP5L	KIRREL3		BANK1					RASA3	CMKLR1	SLC15A2	PARD3B	SP140	PRIMPOL	SMAD6	C12orf76						P4HA3									IFNAR1	AGO4	DHRS3			PDK3			LGALS8			AP2A2	RABGAP1	NT5C2	ARHGEF1	PDLIM5	LMO2	GOLGA6L7	PLCB2	UBE2D3
NLGN1	DMD		CNGA1					C2CD5	CALM2	FOXO1	NCOA5	ELK3	CATSPER2	RNF19B	NCK1-DT						TSPO									SFT2D2	TOP1	RCC2			TCAIM			CYREN			PHTF2	KIDINS220	FNIP2	KIF13A	MFSD14B	NDUFAF2		PDXDC1	ZNF407
GRIK2	MDGA2		ITIH5					ALG13	SLC38A9	SESN3	ICA1	ARL5A	PCBP3	NEO1	SLC35G2						ANGPTL1									STX6	NSD3	N4BP2L1			CBWD5			DDX3Y			ARAP2	COL4A3BP	ATP13A3	RC3H2	TMEM170B	IPO7		ZMAT3	CAMKMT
CCSER1	ADARB2		LINC02476					TPTEP2-CSNK1E	DPH6	TPCN1	LRIG1	DNAJC10	LINC01266	RNF170	ECHDC2						ATF5									HSD17B4	TRPC4AP	ATG16L2			CD300A			WDR45B			GNG2	TPP2	ERICH1	MOB3A	ITGAL	PSMD14		MTCH1	TTTY14
DPP6	OTUD7A		MYOZ2					ABHD12	YLPM1	SREBF2	CA8	MIRLET7BHG	TSPAN15	PRTFDC1	SELPLG						HLX									PLXND1	PLEKHA2	HSD17B11			ATP2B4			INSIG2			ZMIZ1	APAF1	TMEM131L	ATP8A1	PPARG	SRFBP1		MNDA	GTDC1
NTM	MAP7		GNGT1					CHD6	PIGN	ARHGAP35	C1orf112	EFCAB13	KIF21B	PIWIL4	POLB						TACR1									AGPAT5	USP9Y	MLLT6			SIRPB2			FAM162A			MS4A7	SOS2	ACSL4	CD47	ACTN4	IARS		TMC8	CLTC
FGF12	GRIP1							NPC1	NEK1	CLCN5	MGST3	ST5	LGR4	PLEKHG1	GSTM2						DEUP1									DDI2	PSPC1	DERA			SLC36A4			FAM210A			CBLB	SPAG9	ALCAM	VCL	MIR4435-2HG	PREP		ZNF654	RANBP9
LRRC7	CNKSR2							KIAA1328	RNASEH2B	AGAP1	LIN52	GNPTAB	MSH2	LINC00958	CACNB2															CPM	TAX1BP1	PNRC1			SUPT6H			GPAT4			MITF	FAR1	RCOR1	WIPI2	ACSS2	PMM2		SUGP2	ANKRD10
CNTN1	CADM1							CRADD	MAGI3	KDM2B	TPD52	RBM19	CPNE4	CDS1	METTL7A															GOLGA8A	TCF25	PLB1			NUP58			PDE4A			WBP1L	SETD3	TRA2B	TPST1	AAGAB	HSPA5		DDX46	NRDC
SLC24A2	LIMCH1							DAGLB	HNMT	HPGDS	ZNF608	RAB39A	GTF2IRD2B	NCMAP	NR1D2															KDM3A	CTNNB1	PABPN1			TRIM14			GRAMD4			TBL1X	SNX1	BCAT1	PRKX	SSFA2	RPSA		PAXBP1	NUFIP2
RGS7	FSTL5							TRANK1	SPIRE1	NOL4L	STEAP1B	MAST3	HHAT	FGF2	KIF20B															STOM	ATP6V0A1	KLHL6			UTP18			MRPL33			SCARB2	KIF13B	ZC3HAV1	XYLT1	FGL2	SPCS3		PCBP2	TFEC
GRIA4	EDIL3							CD84	TTC7B	GLCE	RFC3	LMO7	SGSM1	BRIP1	ADA2															CHD4	OSBPL9	SNX25			ABI3			CYCS			ZCCHC2	SHOC2	MAPK14	SLC9A8	CFL1	PDIA3		HERPUD1	TLR1
GRM5	NRG1							LINC02391	GANC	HSPBAP1	CCDC171	MILR1	ENPP1		ACSM5															KIAA0586	THOC2	ENTPD4			NDEL1			MXI1			IPMK	NDFIP1	BAZ1A	PKN1	COX10	EHD4		TTC19	H2AFY
DCLK1	UNC79							SOGA1	CPLANE1	KAT6B	RFWD3	CLYBL	SPESP1		SEMA6D															OLFML2B	LMBRD1	HBP1			VPS37A			SYAP1			PCGF5	NUP98	CLEC7A	FAM117B	TMED5	EIPR1		ARHGAP4	PRPF4B
CNTN5	FAM19A1							SCARB1	LINC01004	CLIP2	MMRN1	SCAI	MEI4		CARF															SREBF1	PPM1B	CCNL2			ARID5A			AMZ1			AGO2	DNAJB14	ASPH	PCMT1	NCF2	MRPS27		TBK1	ATAD2B
SPOCK3	OSBP2							MCCC1	INPP5F	SNX18	GPR137C	IVD	CPA6		SLC7A8															STAT1	NAP1L1	GPR137B			LACTB			PFKP			MOB3B	DDX60L	ATP11B	KIAA0513	FRMD3	CHCHD7		CAPN7	GAB3
CSMD3	CACNA1C							LUC7L	NIPSNAP2	PLEKHA5	RAB11FIP3	MYO18A			GPN3															IKBIP	PRKACB	ZBTB46			HPS5			TMEM140			NBPF19	SRSF4	NFKB1	BCLAF3	EZR	MAP3K20		SAFB	POU2F2
RIMS1	PTPRG							S100PBP	LMF1	ITPKB	DPH6-DT	SHLD1			LINC01736															C3orf70	CTDSPL2	ZNF331			TRABD			RGS2			DUSP22	PPP1R21	CERS6	SUSD1	LRPAP1	EPRS		DDX3X	RPS6KC1
ENOX1	ST18							KANTR	RBBP4	CABLES1	PIP4K2B	MPHOSPH9			LRRC37A3															IFI44	SPG7	LRSAM1			GPR160			MT2A			RFTN1	PPP4R2	PPFIA1	PDK4	AFG1L	PRR5		CSNK1D	TMEM165
NEBL	GPC5							PPM1K	ZNF736	ANKRD36	ZNF507	METTL21A			TK2															RELL1	RCOR3	ADAMTS10			LPCAT1			RBKS			ABCC1	SPI1	STAT5B	HIP1	TTLL11	EIF2A		PDXK	CMSS1
CNTN4	PDE1A							MACO1	RUFY2	KIAA0355	DZIP3	PTGS1			TAGAP															HLA-DPA1	PIAS2	NR2C1			NARF			DACT3			CYBRD1	STAU1	RAB8B	CD99L2	MCOLN1	CEP83		DDX24	ATR
LRRTM3	GABRB1							TNIK	ZNF160	METTL9	EFCAB11	TEP1			EXPH5															MARCH2	DENND6A	AMN1			MTMR6			ARL4C			UACA	RSBN1L	XPO6	RMC1	RALB	PDIA6		FGFR1OP2	ATP11C
MTUS2	TENM3							MED14	CPEB2	P2RX4	MEIS1	CAMK2G			LINC01374															EBI3	HNRNPH3	ABCG1			GSTK1			SPRY1			SUN1	MBD2	UBAP1	SH2D3C	NLRC4	IDH1		TRIM13	CAPZA1
ADGRV1	PTPRT							NUP160	MROH1	MYO15B	RPP38	HMG20A			ATL1															NCF4	DEK	ATG2B			ATG3			GPNMB			SLC17A5	ANAPC16	HK1	RNF220	NFXL1	FCGR1A		PRPF8	PPP2R2A
DGKI	DCLK2							TERF2IP	C3orf58	ZNF618	TCAF1	CNPY3			KCTD7															PSMD5	TOP2B	HELB			SCPEP1						DENND1B	SLC12A6	KSR1	NQO2	PPP2R1A	C1QC		TFEB	RNGTT
CDH20	TNR							CREG1	TRIM37	DGLUCY	QDPR	PRAG1			MRNIP															AGBL3	DRAM2	SHMT1			HLA-A						PARP11	UBXN4	PLEK	PNPLA6	FAM219A	C1QA		APPL1	SLTM
RBFOX3	PPM1H							TCF20	EPB41L5	TMOD2	CNOT7	TP53BP2			IGSF10															SPATA7	ZKSCAN1	ZCCHC14			GALC						ZCCHC17	GLB1	GNAI3	FAM107B	MAPK6	LTBR		USP37	SH3TC1
ANO4	DANT2							MAPK9	TOPBP1	ARMCX4	ANTXR1	ARHGEF40			LINC01375															ALKBH5	CMC1	WIPI1			HLA-C						FBRSL1	MFSD1	SNX27	REST	RPN1	TAF1B		SMARCA1	HNRNPM
FBXL7	INPP4B							NEXMIF	CRBN	GIMAP8	ZNF263	P2RY6			HADH															BACE1	DELE1	PGPEP1			DYNLT1						SWT1	ZNF516	ZBTB1	GCLC	TMEM33	FARSB		TLR10	FAM208B
NKAIN3	ZNF704							SUCLA2	MTFMT	PRELID2	RMND5A	ACVR1			CXCL12															TBC1D31	ARNT	LINC02256			SEH1L						KLHDC4	KHDRBS1	ARL8B	VAV2	RP2	ALOX5AP		TLE3	DCTN4
SHROOM3	PDE1C							HMGN3	SH3YL1	CUEDC1	TNFRSF11A	CD276			OLMALINC															TPMT	CD46	PIK3R6			JOSD1						BARD1	SEC62	HLA-E	VPS37C	ELF4	SELENOT		HNRNPK	INTS6
	ZNF536							AHCYL1	RPE	DIP2C	BLMH	MTMR2			LINC00987															MPP1	UBE2B	RRM2B			HEG1						TESK2	LRRFIP2	EFR3A	ZFYVE1	KLF13	PISD		CRYBG3	ABL2
	KIAA1211							ANKRD26	UEVLD	SMIM14	EML5	SIAH1			NMNAT3															PIK3IP1	SECISBP2L	PRDM1			EMC10						EIF4EBP2	FAM126B	UBR4	INPP5A	UCP2	RCC1		FAM19A2	EIF4A2
	UNC13C							FBXO33	SAP130	ATXN3	CNRIP1	ZFYVE9			MTCL1															FHAD1	RAB5A	ZNF641			OSCAR						ZNF25	UGP2	FMNL1	SLC44A2	MRPS35	RHOBTB3		MIA3	OLA1
	NRG2							MTERF1	CEP68	SSBP3	ZCCHC24	IDH2			PXDNL															SLC12A8	LRRC28	KDM5B			FEM1C						TEC	NUP214	NGLY1	GLT1D1	ADCY9	UCK2		SIGLEC10	ERP44
	WDR49							TCP11L1	PTS	ABCC5	TRAF3IP1	PLXNA2			LINC00504															LINC01258	ZNF326	SLC27A1			PCTP						BCL2L2	CUL4A	CEPT1	TMEM154	ERN1	C5orf15		DHX29	GDI2
								GATM	EPM2A	PHLPP1	CYP4V2	ERCC1																			HADHB	KRR1			RAB38						SLC25A24	MYSM1	TGOLN2	NXPE3	HIST1H1E	FIRRE		ERO1B	R3HCC1L
								UBAC1	PDPR	FCGRT	LINC00886	KRBOX4																			EED	TRNAU1AP									IFIH1	WTAP	PTP4A2	LMLN	CRACR2A	UBE2J1		ERCC6	PIKFYVE
								ANGEL2	STX17	LIPC	PRRG4	TUBGCP5																			ORMDL1	RILPL1									LANCL2	VPS36	ZHX2	AGPAT4	CLHC1	MAGT1		POLR2B	PHYKPL
								QRICH1	ARL6IP6	DHTKD1	CD274	RCN2																			SNW1	EFCAB2									BRCA2	CHM	OXSR1	LATS2	DGKG	CARS		EIF2S3	PSMD1
								ZFP14	DCAF17	SCRN1	ALDH7A1	GTF2IRD1																			RBM17	ARRDC3									PALLD	ATP6V0E1	MYO1E	CASC15	SFI1	UCHL3		PTPN11	PPHLN1
								CAPS2	ZNF302	LOXL3	JADE3	DIS3L																			RGS18	TTC38									RTN4RL1	USP22	EHBP1L1	LINC00862	GALNT8	AARS		GTF2B	FUT8
								TMEM62	LINC01376	CNNM2	C11orf74	ACAD10																			CCDC84	LINC00649									CASC2	WDR11	MALT1	LNX2	SLC9A7	TMEM39A		SLIRP	ECPAS
								PIGG	MTMR8	ARHGEF9	LINC01301	PPP1R13B																			CERK	IFT74										BTBD10	CLINT1	PGAP1	FAM151B	ZNF195		NINJ1	MAD1L1
								EXD3	SDHA	NLRP3	BACH2	RGL2																			LAMP2	ALPK3										STAT6	POLA1	SLC35G1		NETO2		ZNF141	TRAPPC10
								TLR7	ELP1	COPG2	CMPK2	GPALPP1																			KBTBD2	CAPN1										PTAR1	TTLL5	C6orf10		ANP32B		UBE4A	VGLL4
								PCMTD2	RMDN2	MPPE1		GPD1L																			CIR1	PHF10										ITGB1	SLC30A7	LINC02211		XPOT		ZNF81	FUBP1
								CTPS2	TMEM106B	TANGO2		EIF2B1																			TBC1D23	SAMD9										TMX3	ERGIC1			TARS		PPIA	ACACA
								OXCT1	SLC35D1	LINC02328		ACO1																			PPP1R2	ZFYVE28										ANKRD13D	CMTM6			DOK3		IFRD1	FKBP15
								HELQ	ESD	KIFAP3		UNC5B																			RRAGB	MYLIP										PRKAR1A	ATP1A1			XPNPEP1		PPME1	IQCB1
								POLI	GSDME	NDRG3		NMT2																			CSE1L	RAB2B										SREK1	EAF2			SELENOH		ELK4	ATG5
								POLN	IFT43	RALGPS1		KCNMB1																			ERAP1	HERC5										DENND4B	TENT4A			DDX31		CTSH	KLF3
								ATXN7	DCUN1D2	SLC4A8		NIPAL3																			CD37	NKIRAS1										SUCO	VPS35			P4HB		IQCG	PRPF40A
								FRG1-DT	DCTD	TMEM273		PPP2R3A																			ENY2	TBX19										TAF2	PPP4R1			CHUK		ZNF655	GPD2
								YPEL5	GATB	UTP6		PLVAP																			BRCC3	USP49										RAB11FIP2	RIOK3			CALU		MCMBP	FLOT1
								NAPEPLD	ZNF496	WDSUB1		BCL7C																			SNRNP200	SLC30A4										C11orf58	DHX32			WDR36		STAT2	MED27
								TXNDC15	UBE2Q2	ZNF397		CEP44																			HEXB	PLS1										PEX14	HPCAL1			STRAP		PPWD1	TCERG1
								LINC01572	TCEANC2	N4BP2		TAF7																			ACBD5											SNX3	DGKD			NDC1		CDV3	DNM1L
								TMEM220	SEPT10	CDKL5		CDK18																			CXorf21											EIF5	CCDC6			MPC2		SNAPC3	SACM1L
								ZNF420	EEF1AKMT1	CADPS2		JAM3																			MED28											MARS	ANXA11			FAM20C		LNPK	STX12
								ZNF66	L2HGDH	KCNMB4		EBLN3P																			ZNF445											FAM168B	SLC6A6			KNOP1		BRD2	KPNA4
								FMO5	HPSE	ABAT		KATNAL2																			LMBR1L											CNBP	LIMD1			NAT10		CCNC	KPNB1
								CCDC73	CALCB	PIGX		EFHC1																			NUB1											EIF4G2	PSMB7			NUDCD1		TTTY15	PITPNB
								PCAT1	PTH2R	ZNF69		CROT																			CEP135											TLN1	KYAT3			PDIA5		PGP	HACE1
										TOM1L2		C20orf197																			APIP											DDX42	SRSF3			DNAJA3		DDX18	LRPPRC
										DNASE1		C1orf159																			MYEF2											SUPT20H	TMEM87B			LRP8		XPA	DHX15
										PRPSAP1		ZGRF1																			TMEM232											LTN1	PXK			HSPE1		CHMP4B	ENOX2
										KIZ		KYAT1																			PLEKHM1											PLXNB2	MINDY3			SURF4		GTF3C2	PCNX4
										C2CD2		MSH4																			GNA15											SAFB2	USP36			POLR3B		TRIT1	STX18
										PLA2G15		SPTY2D1																			TNFSF10											C18orf25	MRPS5			TMED3		GNPAT	COLGALT1
										FAM78A		LEKR1																			DYNLRB1											MTMR1	RAI1			HNRNPAB		RARS	XRCC4
										SP4																					WHAMM											ABHD2	ZFAND5			TFDP1		CSNK1G2	ZNF277
										SKP2																					TMCO3											ANKLE2	M6PR			WDR4		TEFM	TNPO3
										SIGLEC8																					ATPAF1											RAB21	SLC45A4			METAP1D		ABCE1	HM13
										CERS4																					CLDND1											TBC1D32	GGA1			CTPS1		ZNF565	SLC20A2
										NOD1																					ZNF266											RAB22A	CEBPZ			MRPL14		ZC3H8	EDEM3
										PPARA																					EIF4E2											SPART	DHX34			PDPN		PATL1	TNFRSF1A
										HS6ST1																					KLF9											TAPBP	EFHD2			TIFA		CDC37	TIGAR
										FAM111A																					SPG21											KCTD20	ARL13B			WARS2		LSM8	RSU1
										HDAC5																					ERV3-1											CD164	RILPL2			PLXNA4		LEPROTL1	TMEM87A
										RGL3																					TMEM263											ARHGAP30	SERINC3			CYTOR		CCDC47	SS18
										PRCP																					ETFDH											G2E3	GRIPAP1			SLC39A14		HSDL2	KLHL8
										TARSL2																					NUP188											MAPK1IP1L	C1RL					LINC00623	SMARCAD1
										IL3RA																					TMEM104											SUPT16H	RASSF5					BTN2A1	EIF3E
										IL16																					TSHZ1											HDAC7	ZNFX1					RABEP2	ADAR
										SLC1A4																					NCF1											CYSTM1	STK40					UPF3B	SPOP
										ZFP90																					LINC01503											SELENOO	TTYH3					TTLL4	PARG
										ARRDC2																																SASH3	SART3					HOMER1	SCYL2
										RBM45																																MAPKAPK2	EIF1AX					NDUFB2	ZNF100
										RAB35																																LDAH	GSTO1					CCDC144A	NUPL2
										ADARB1																																TKT	PAPSS1					NDUFS2	CABIN1
										PAXIP1																																ZBTB7A	SLC12A7					IMPA2	CAPRIN1
										SLC40A1																																ANXA5	ACOT9					ZNF143	YME1L1
										GABPB2																																VPS26C	UBA1					RAB29	EIF4B
										BCL2L11																																CASP8	SLC25A6					DHX57	HS2ST1
										CASTOR3																																MITD1	NFAM1					ITGB3BP	AMD1
										PTPN13																																ZNF330	WRNIP1					NFKBIA	CLASRP
										TMEM255B																																RNF146	TNIP1					ATXN7L3B	NOL10
										TAF8																																ZFY	GMFG					WDR73	TMEM181
										SHC3																																RNFT1	ACLY					MR1	SRSF10
										TSNARE1																																CDC5L	GYS1					CUTC	ICE1
										APLF																																EMC3	PFKL					STAT5A	ANAPC10
										CDKL3																																SRPK1	MTF1					CNOT8	SH3GLB1
										RPH3AL																																LMBRD2	CACYBP					SNRNP40	SCAF4
										MAP3K7CL																																SSU72	NUP210					LMAN1	EIF5B
										LINC00476																																DAPP1	SEC22B					DOT1L	RFC1
										IFT52																																NSFL1C	OARD1					SCARF1	GSPT1
										ZBTB10																																DDX52	MS4A14					COPS4	CLTA
										RCC1L																																EIF3M	NANS					LRRC41	HNRNPF
										HABP4																																PSMD11	SLC5A3					MPHOSPH6	SYNCRIP
										GPAT3																																RNPEP	DPF2					GMCL1	SEC11A
										TMEM236																																AREL1	WWC3					PTDSS1	IMMT
										PALB2																																BAG4	AZI2					MUS81	DNAJC15
										LRRC1																																MPC1	INIP					NMNAT1	GLUD1
										PPP5D1																																EEF2	CNIH4					CTNS	G3BP1
										LINC01473																																PIP5K1C	GABARAPL1					INTS2	KIAA0100
																																										CMC2	PRPF18					DGKE	NSUN6
																																										ATF4	LINC01505					IRAK1BP1	OS9
																																										AP2A1	CDCP1					LIAS	FAM114A1
																																										GTF3C1						CLN8	MBD4
																																										MLKL						DUS2	TRIM27
																																										HDHD5						LINC01480	NOP58
																																										B3GLCT						NEDD1	ATAD1
																																										FAM177A1						CDK7	CA5B
																																										AGAP3						SGF29	CNDP2
																																										RMND1							OTUD4
																																										B4GALT4							USP14
																																										LIMD2							UBP1
																																										ZNF37A							TFG
																																										PSMD13							HSPA4
																																										ACADSB							PQLC1
																																										RAD18							BNIP2
																																										TDP1							NUP93
																																										HAUS6							CYBC1
																																										SNRPB2							C12orf4
																																										SMIM12							TXNDC11
																																										ZNF273							PNPLA8
																																										SCCPDH							PIGF
																																										SLC26A2							ZC3H15
																																										FSD1L							LRRC69
																																										CALD1							RPS4Y1
																																										NEDD4							FBXO22
																																										CP							BTF3L4
																																																	CCT8
																																																	CLPB
																																																	DNAJA1
																																																	LRRC8B
																																																	ILF3
																																																	SIN3A
																																																	RAB18
																																																	PDCD10
																																																	AZIN1
																																																	SERBP1
																																																	DBNL
																																																	CEBPZOS
																																																	TMED10
																																																	CPSF2
																																																	METAP2
																																																	NCL
																																																	RBX1
																																																	MARCH5
																																																	AP3D1
																																																	DDX39B
																																																	ZNHIT6
																																																	NUP205
																																																	ZNF146
																																																	CTDSP2
																																																	PLEKHB2
																																																	TXNL1
																																																	PANK3
																																																	HCG17
																																																	ARPC1B
																																																	HPRT1
																																																	ACPP
																																																	POLR2A
																																																	COX20
																																																	SARS
																																																	NCEH1
																																																	CFAP97
																																																	RRP1B
																																																	PUS7L
																																																	KHDC4
																																																	ZBTB11
																																																	PSMA7
																																																	TRNT1
																																																	SRP19
																																																	CSK
																																																	NOL7
																																																	MAFG
																																																	HCG18
																																																	MMS19
																																																	MLLT1
																																																	PRKACA
																																																	COPS2
																																																	HPS1
																																																	ARF4
																																																	PLAA
																																																	STARD7
																																																	PRRC2A
																																																	ETF1
																																																	SEC24A
																																																	TRMT11
																																																	NBN
																																																	OSTM1
																																																	UBE2I
																																																	GPATCH11
																																																	PRKRA
																																																	CTR9
																																																	HKR1
																																																	MESD
																																																	KMT5A
																																																	TDG
																																																	SEC16A
																																																	ATL3
																																																	ZC3H7B
																																																	COQ2
																																																	CCNT1
																																																	GOLGA5
																																																	GAN
																																																	CDK5RAP1
																																																	GTF3C3
																																																	TMEM267
																																																	ARL14EP
																																																	WDR12
																																																	C7orf50
																																																	GARS
																																																	PRMT9
																																																	MAPKBP1
																																																	HMGXB4
																																																	YIPF1
																																																	SRA1
																																																	TPI1
																																																	VEZF1
																																																	PIK3R4
																																																	SLC25A17
																																																	QSOX1
																																																	GCN1
																																																	GTPBP4
																																																	ABHD13
																																																	SUMF2
																																																	ELOC
																																																	TTC23
																																																	TESC
																																																	AGAP6
																																																	UBE2W
																																																	SNRPA1
																																																	COG2
																																																	RRP15
																																																	MRPS6
																																																	C3orf38
																																																	FAM160B1
																																																	CCDC32
																																																	CEP164
																																																	WDR61
																																																	EXOSC7
																																																	PPP5C
																																																	NFYA
																																																	SLC25A40
																																																	PDCD11
																																																	MOGS
																																																	UBTD1
																																																	SCO1
																																																	ATAD5
																																																	SDHAF3
																																																	STX3
																																																	RTRAF
																																																	IL15RA
																																																	WNK3
																																																	PCGF6
																																																	GPR85
																																																	ADAM32
																																																	CDKL1
																																																	ECM2
																																																	LINC01478
[truncated: 40 more columns]

## Sheet: SuppTable17b_microLME_stats
	Module	(Intercept) Estimate	CellSubtypeRHIM1 Estimate	CellSubtypeRHIM2 Estimate	CellSubtypeRHIM3 Estimate	(Intercept) Std. Error	CellSubtypeRHIM1 Std. Error	CellSubtypeRHIM2 Std. Error	CellSubtypeRHIM3 Std. Error	(Intercept) z value	CellSubtypeRHIM1 z value	CellSubtypeRHIM2 z value	CellSubtypeRHIM3 z value	(Intercept) Pr(>|z|)	CellSubtypeRHIM1 Pr(>|z|)	CellSubtypeRHIM2 Pr(>|z|)	CellSubtypeRHIM3 Pr(>|z|)	(Intercept) FDR	CellSubtypeRHIM1 FDR	CellSubtypeRHIM2 FDR	CellSubtypeRHIM3 FDR
1	L1	5.78673	0.682333	-0.887703	-0.740579	0.128065	0.0666713	0.0635923	0.0995827	45.1858	10.2343	-13.9593	-7.43682	0	1.39222e-24	2.76166e-44	1.03136e-13	0	1.25299e-22	1.24275e-42	3.5701e-13
2	L2	5.59255	0.398322	-0.719279	-0.558703	0.0888568	0.0658834	0.0617529	0.0974748	62.939	6.04586	-11.6477	-5.73177	0	1.48616e-09	2.35784e-31	9.93901e-09	0	6.68772e-08	7.07352e-30	2.63091e-08
3	L3	2.28706	0.0538766	-0.130338	-0.696415	0.22672	0.146425	0.140958	0.220683	10.0876	0.367946	-0.924659	-3.15573	6.26731e-24	0.712913	0.355144	0.00160099	7.42182e-24	0.822592	0.380511	0.00248429
4	L4	4.91055	0.189669	-0.201776	-0.323659	0.1963	0.076907	0.0751098	0.116294	25.0155	2.46621	-2.68641	-2.78311	4.14489e-138	0.0136551	0.00722236	0.00538398	6.43173e-138	0.136551	0.0103177	0.0076914
5	L5	3.38728	0.0459864	0.24176	-0.273823	0.247354	0.0999303	0.0975423	0.151148	13.6941	0.460185	2.47852	-1.81163	1.10128e-42	0.645384	0.013193	0.0700441	1.43645e-42	0.795679	0.0182672	0.0829469
6	L6	5.54521	0.117823	-0.232107	-0.0818284	0.178774	0.0733777	0.0716235	0.110968	31.018	1.60571	-3.24066	-0.737404	3.08703e-211	0.108338	0.00119254	0.460877	5.44769e-211	0.375016	0.00206402	0.471351
7	L7	5.19359	0.0805961	0.237568	-0.59387	0.25313	0.0704847	0.0688019	0.106535	20.5175	1.14346	3.45292	-5.57442	1.5035e-93	0.25285	0.000554556	2.4836e-08	2.21828e-93	0.554684	0.00101857	6.20899e-08
8	L8	5.20751	-0.0179313	-0.508369	-0.323442	0.145078	0.0898279	0.0875067	0.136128	35.8945	-0.199619	-5.80949	-2.37602	3.72048e-282	0.841779	6.26645e-09	0.0175003	6.83354e-282	0.892453	2.01422e-08	0.0225004
9	L9	8.34943	-0.0197632	-0.0740274	-0.180672	0.0457098	0.0176482	0.0171986	0.0266575	182.662	-1.11984	-4.30428	-6.77754	0	0.262781	1.67529e-05	1.22236e-11	0	0.554684	3.5899e-05	3.79354e-11
10	L10	7.88871	0.0278894	-0.0530442	-0.306404	0.0484528	0.0213891	0.0207562	0.0323542	162.812	1.30391	-2.55559	-9.47032	0	0.192266	0.0106009	2.78991e-21	0	0.554684	0.0149075	1.67394e-20
11	L11	7.91934	-0.034596	-0.164231	-0.314618	0.0766801	0.0201825	0.0196324	0.0304339	103.278	-1.71416	-8.36529	-10.3377	0	0.0865	5.99673e-17	4.75587e-25	0	0.3114	4.49755e-16	3.29253e-24
12	L12	7.2676	0.0208015	-0.0147325	-0.330302	0.0758184	0.0268839	0.0262675	0.0407285	95.8553	0.773752	-0.560866	-8.10986	0	0.439078	0.574889	5.06795e-16	0	0.737078	0.601628	2.17198e-15
13	L13	8.19488	-0.0341848	-0.0354072	-0.233924	0.0593137	0.0190991	0.0186596	0.0288899	138.162	-1.78986	-1.89754	-8.09706	0	0.0734763	0.0577573	5.63014e-16	0	0.3114	0.0712076	2.30324e-15
14	L14	6.58338	-0.0448293	-0.0126961	-0.345955	0.138663	0.0407409	0.039756	0.0615742	47.4777	-1.10035	-0.319352	-5.6185	0	0.271179	0.74946	1.92619e-08	0	0.554684	0.775303	4.95306e-08
15	L15	7.52746	0.00811806	-0.187448	-0.178579	0.0953347	0.0293623	0.0285784	0.0443121	78.9583	0.276479	-6.55909	-4.03003	0	0.78218	5.41356e-11	5.57692e-05	0	0.85849	2.21464e-10	0.000102433
16	L16	6.68845	-0.0219628	-0.0639941	-0.724858	0.104525	0.0333404	0.0324626	0.0503056	63.9891	-0.658744	-1.97132	-14.4091	0	0.51006	0.0486877	4.53626e-47	0	0.765091	0.0608596	5.83234e-46
17	L17	0.376971	0.0148554	0.165769	1.14058	0.0563594	0.0678837	0.0613439	0.101027	6.6887	0.218836	2.70229	11.2899	2.25158e-11	0.826778	0.00688641	1.47273e-29	2.56509e-11	0.892453	0.00999641	1.32546e-28
18	L18	3.10995	0.205211	0.134379	0.92482	0.144811	0.10711	0.101971	0.161138	21.4759	1.91589	1.31782	5.73932	2.61608e-102	0.0553788	0.187564	9.50567e-09	3.92411e-102	0.267157	0.213681	2.59246e-08
19	L19	1.38708	0.190864	0.774868	0.634174	0.200922	0.110389	0.106083	0.166193	6.9036	1.72901	7.30438	3.81589	5.07019e-12	0.0838064	2.78551e-13	0.000135695	5.85022e-12	0.3114	1.39275e-12	0.000244251
20	L20	0.468532	0.146969	0.177046	0.463193	0.161429	0.0616376	0.0594358	0.0926972	2.9024	2.38441	2.97878	4.99683	0.00370315	0.0171067	0.00289395	5.82792e-07	0.00374476	0.15396	0.004651	1.30051e-06
21	L21	1.15065	-0.0725554	1.02356	2.84334	0.282425	0.102927	0.100175	0.155701	4.07418	-0.704923	10.2177	18.2615	4.61761e-05	0.480858	1.65196e-24	1.6756e-74	4.88923e-05	0.738805	2.12395e-23	3.7701e-73
22	L22	3.16101	-0.0979391	0.954984	0.748657	0.227792	0.103419	0.100746	0.157161	13.8767	-0.947017	9.47915	4.76363	8.76334e-44	0.34363	2.56358e-21	1.90143e-06	1.15985e-43	0.658015	2.30722e-20	3.88929e-06
23	L23	2.26967	-0.225822	0.816116	0.346739	0.202441	0.107611	0.106771	0.164808	11.2115	-2.0985	7.64361	2.10389	3.57959e-29	0.0358608	2.11216e-14	0.035388	4.4132e-29	0.248267	1.35782e-13	0.0436291
24	L24	0.875983	0.162452	0.361245	2.29725	0.132211	0.092756	0.088647	0.139704	6.62565	1.75139	4.07509	16.4437	3.45713e-11	0.0798791	4.59956e-05	9.30541e-61	3.88927e-11	0.3114	8.99915e-05	1.39581e-59
25	L25	1.73269	0.0688915	1.10864	1.52073	0.149776	0.11098	0.106314	0.167484	11.5685	0.620756	10.428	9.07987	5.94916e-31	0.53476	1.84734e-25	1.08706e-19	7.64892e-31	0.774494	3.32521e-24	6.11472e-19
26	L26	1.99063	0.214078	0.659497	1.32072	0.172233	0.106341	0.104118	0.162026	11.5577	2.01313	6.33414	8.15126	6.74568e-31	0.0441006	2.38666e-10	3.60153e-16	8.55086e-31	0.257503	8.94996e-10	1.62069e-15
27	L27	1.08763	0.114905	1.16183	2.57288	0.240528	0.0843062	0.0826469	0.127916	4.52184	1.36295	14.0578	20.1138	6.1303e-06	0.172898	6.90446e-45	5.5866e-90	6.64731e-06	0.536579	6.21401e-43	2.51397e-88
28	L28	4.78377	0.188636	0.00849888	0.724119	0.156714	0.0873004	0.0844792	0.131848	30.5255	2.16078	0.100603	5.49208	1.19699e-204	0.0307127	0.919865	3.97222e-08	2.07171e-204	0.230345	0.940771	9.66216e-08
29	L29	2.00083	-0.117328	0.536679	0.655692	0.244821	0.100385	0.096997	0.151159	8.17261	-1.16879	5.53295	4.33777	3.01787e-16	0.242489	3.14897e-08	1.43933e-05	3.52738e-16	0.554684	8.3355e-08	2.81608e-05
30	L30	4.15899	-0.198135	0.481308	0.464958	0.158969	0.0966774	0.0931456	0.145734	26.1624	-2.04944	5.16727	3.19044	7.13082e-151	0.0404189	2.37543e-07	0.00142054	1.12592e-150	0.257503	6.10826e-07	0.00228301
31	L31	6.51333	-0.0427276	0.0996093	0.1139	0.0690339	0.0324963	0.0318603	0.0493961	94.3497	-1.31485	3.12644	2.30584	0	0.188562	0.00176935	0.0211194	0	0.554684	0.00300456	0.0267711
32	L32	7.94897	0.0105753	-0.0167934	0.0248433	0.0259974	0.0192219	0.0183442	0.0289638	305.76	0.550169	-0.915461	0.857734	0	0.582204	0.359949	0.391039	0	0.774494	0.381123	0.404523
33	L33	6.99698	-0.00325786	-0.0813392	0.417683	0.0386519	0.0273179	0.0261089	0.0411217	181.025	-0.119257	-3.11538	10.1572	0	0.905071	0.00183709	3.07711e-24	0	0.925641	0.00306182	1.97814e-23
34	L34	8.19968	-0.0116309	0.139709	0.378042	0.125289	0.0293183	0.0283394	0.0440648	65.4461	-0.396713	4.92985	8.57924	0	0.691579	8.22941e-07	9.54983e-18	0	0.818975	1.94907e-06	4.77492e-17
35	L35	4.07944	0.00932144	0.427702	0.347991	0.115493	0.0887745	0.0849668	0.134097	35.3219	0.105001	5.03375	2.59506	2.70963e-273	0.916375	4.80979e-07	0.00945741	4.87733e-273	0.926671	1.16995e-06	0.0130949
36	L36	6.62203	-0.062436	0.103186	0.200855	0.0638271	0.0312581	0.0307502	0.0475069	103.75	-1.99743	3.35562	4.22791	0	0.0457784	0.000791859	2.35873e-05	0	0.257503	0.00142535	4.51672e-05
37	L37	3.69864	0.261849	0.488814	0.50003	0.136088	0.10165	0.0997948	0.15552	27.1783	2.57598	4.89819	3.21522	1.17241e-162	0.00999557	9.67258e-07	0.00130346	1.9185e-162	0.11245	2.23213e-06	0.00213293
38	L38	5.46922	0.0567703	0.0762214	0.132216	0.0638103	0.0572346	0.0540913	0.0861443	85.7106	0.991889	1.40912	1.53481	0	0.321252	0.158799	0.124829	0	0.628536	0.185609	0.145904
39	L39	5.92938	-0.021897	0.117244	1.19286	0.052043	0.0410254	0.0409925	0.0632162	113.932	-0.533743	2.86013	18.8695	0	0.593519	0.00423465	2.03368e-79	0	0.774494	0.00657101	6.10105e-78
40	L40	3.73249	0.119773	0.687542	0.976531	0.185692	0.097306	0.0966347	0.149019	20.1004	1.23089	7.11485	6.55308	7.31746e-90	0.218365	1.12034e-12	5.63624e-11	1.01319e-89	0.554684	5.30685e-12	1.58519e-10
41	L41	6.24307	-0.0740936	-0.635554	-0.223332	0.1441	0.0647152	0.0623388	0.0973733	43.3244	-1.14492	-10.1952	-2.29357	0	0.252243	2.08395e-24	0.0218153	0	0.554684	2.34444e-23	0.0272691
42	L42	6.92821	0.0361785	0.0260181	0.0121103	0.0342254	0.0281066	0.0266466	0.0422851	202.429	1.28719	0.976415	0.286398	0	0.198028	0.328859	0.774574	0	0.554684	0.365399	0.774574
43	L43	7.74178	-0.0357952	0.0430235	-0.0873437	0.0170398	0.0187612	0.0184722	0.0287415	454.335	-1.90793	2.32909	-3.03895	0	0.0563997	0.0198543	0.00237407	0	0.267157	0.0270741	0.00356111
44	L44	7.743	0.0026508	0.0733102	0.386392	0.0311046	0.0195059	0.0193102	0.0297598	248.934	0.135897	3.79645	12.9837	0	0.891902	0.000146782	1.51401e-38	0	0.922658	0.000275215	1.51401e-37
45	L45	6.6737	-0.0346396	-0.187115	-0.115554	0.0365529	0.0288976	0.0289859	0.0447189	182.577	-1.1987	-6.45535	-2.58401	0	0.230643	1.07967e-10	0.00976595	0	0.554684	4.22478e-10	0.0133172
46	L46	5.79696	-0.0501671	0.133235	-0.283337	0.0459471	0.0429168	0.0404282	0.0644955	126.166	-1.16894	3.29559	-4.39312	0	0.242428	0.000982169	1.11734e-05	0	0.554684	0.00173324	2.23467e-05
47	L47	6.56665	-0.0131025	0.228873	-0.117127	0.0684049	0.0319143	0.0309608	0.0481255	95.9968	-0.410553	7.39235	-2.43379	0	0.6814	1.44259e-13	0.0149418	0	0.818975	7.63725e-13	0.019776
48	L48	5.10005	0.0734657	0.190099	-0.307601	0.0899625	0.0664755	0.0633052	0.100061	56.6909	1.10515	3.00289	-3.07412	0	0.269093	0.0026743	0.00211127	0	0.554684	0.00437613	0.00322058
49	L49	7.41731	-0.0417697	0.0859393	0.0489382	0.0336658	0.0215383	0.0206654	0.0324688	220.322	-1.93932	4.15861	1.50724	0	0.0524619	3.20188e-05	0.13175	0	0.267157	6.40376e-05	0.152019
50	L50	8.74583	0.00467816	0.083921	-0.0627623	0.0334189	0.0139381	0.0136139	0.0210815	261.703	0.335637	6.16435	-2.97713	0	0.737145	7.07744e-10	0.00290962	0	0.822845	2.54788e-09	0.00429288
51	L51	8.35045	-0.0206257	0.0677929	-0.353016	0.0332787	0.0168724	0.0162336	0.0254059	250.925	-1.22245	4.17608	-13.895	0	0.221536	2.96582e-05	6.78828e-44	0	0.554684	6.06644e-05	7.63682e-43
52	L52	7.22945	-0.0742428	0.130415	-0.240145	0.0463716	0.0239529	0.0230335	0.0360557	155.903	-3.09953	5.66198	-6.66039	0	0.00193828	1.49637e-08	2.73103e-11	0	0.0249208	4.48912e-08	7.9288e-11
53	L53	7.59588	-0.0198751	-0.0376062	-0.0221871	0.0229548	0.0222151	0.0209092	0.033455	330.905	-0.894665	-1.79855	-0.663193	0	0.370966	0.0720904	0.507207	0	0.695562	0.0876775	0.512906
54	L54	10.1365	-0.0346933	-0.0355414	-0.233371	0.0327368	0.00864016	0.00843235	0.0130586	309.636	-4.01535	-4.21488	-17.8711	0	5.93579e-05	2.4991e-05	1.98092e-71	0	0.00178074	5.23068e-05	3.56565e-70
55	L55	10.5189	-0.0115088	0.0123084	-0.124159	0.00829722	0.0074844	0.00706082	0.0112624	1267.76	-1.53771	1.7432	-11.0241	0	0.12412	0.0812983	2.92273e-28	0	0.398957	0.0975579	2.39132e-27
56	L56	7.7473	-0.0252139	0.0547907	-0.167627	0.02269	0.021242	0.0199526	0.0318617	341.441	-1.18698	2.74604	-5.2611	0	0.235234	0.00603199	1.43196e-07	0	0.554684	0.00889966	3.39148e-07
57	L57	7.31393	0.0243286	0.0794522	0.055791	0.0525722	0.0301526	0.0289193	0.04535	139.122	0.806849	2.74737	1.23023	0	0.419753	0.00600747	0.21861	0	0.737078	0.00889966	0.234225
58	L58	7.28806	-0.00441762	0.0535689	-0.0746321	0.0293254	0.0258723	0.0247318	0.0389717	248.524	-0.170747	2.166	-1.91504	0	0.864423	0.0303116	0.0554879	0	0.904628	0.0395368	0.0665854
59	L59	6.4229	0.052075	-0.00230917	-0.0869068	0.0602039	0.0436502	0.0421718	0.0660565	106.686	1.19301	-0.0547562	-1.31564	0	0.232866	0.956333	0.188294	0	0.554684	0.956333	0.204174
60	L60	6.48015	-0.00680533	-0.0318384	-0.174274	0.0492314	0.0343322	0.0329242	0.0517223	131.626	-0.19822	-0.967021	-3.36942	0	0.842873	0.333533	0.000753263	0	0.892453	0.366073	0.00127913
61	L61	6.11248	0.0381638	0.0719154	0.631782	0.0825634	0.0541541	0.0534256	0.0825839	74.0337	0.704726	1.34608	7.65018	0	0.480981	0.178275	2.00705e-14	0	0.738805	0.205702	7.52643e-14
62	L62	6.20851	-0.0256088	-0.34818	-0.141859	0.0707683	0.0450432	0.0437964	0.0681553	87.7301	-0.568539	-7.94996	-2.0814	0	0.569669	1.86567e-15	0.037397	0	0.774494	1.29162e-14	0.0454828
63	L63	6.97924	-0.0238192	-0.193257	-0.126696	0.0738129	0.0302782	0.0293367	0.0456253	94.5531	-0.786677	-6.58755	-2.77688	0	0.431471	4.47136e-11	0.00548843	0	0.737078	2.01211e-10	0.0077181
64	L64	2.87538	0.204305	0.223942	0.539572	0.122223	0.113174	0.108131	0.170653	23.5257	1.80523	2.07103	3.16181	2.22739e-122	0.071038	0.0383561	0.00156792	3.39772e-122	0.3114	0.0486204	0.00247567
65	L65	5.04779	-0.0508652	0.754266	-0.150659	0.17526	0.0864639	0.0831969	0.130095	28.8017	-0.588282	9.06603	-1.15807	2.04265e-182	0.556343	1.23433e-19	0.246834	3.40442e-182	0.774494	1.0099e-18	0.261354
66	L66	5.12231	-0.106117	-0.227155	-0.447632	0.106152	0.0608144	0.0584018	0.0914329	48.2544	-1.74494	-3.88953	-4.89574	0	0.0809954	0.00010044	9.7937e-07	0	0.3114	0.000192333	2.09865e-06
67	L67	5.22911	-0.0407895	-0.081146	-0.289125	0.115273	0.0530833	0.0509498	0.0796017	45.3628	-0.768405	-1.59266	-3.63215	0	0.442247	0.111235	0.000281068	0	0.737078	0.131726	0.000486465
68	L68	1.82185	0.0960468	0.508818	0.410173	0.0889325	0.111968	0.106983	0.169921	20.4858	0.857804	4.75606	2.4139	2.88413e-93	0.391001	1.97411e-06	0.0157827	4.18664e-93	0.703802	4.33342e-06	0.0205861
69	L69	1.26653	0.0423606	0.231381	1.09816	0.120278	0.106106	0.104006	0.162429	10.53	0.39923	2.22469	6.76089	6.28305e-26	0.689724	0.0261019	1.37148e-11	7.53966e-26	0.818975	0.0345466	4.11443e-11
70	L70	0.51708	-0.0354123	0.657522	-0.424814	0.150916	0.0691614	0.0677278	0.104822	3.42627	-0.512024	9.7083	-4.05271	0.000611922	0.608634	2.77934e-22	5.06271e-05	0.000625829	0.774494	2.77934e-21	9.49258e-05
71	L71	6.77212	0.0337799	0.24149	0.0673058	0.0948479	0.0329889	0.0320661	0.049744	71.3998	1.02398	7.53101	1.35304	0	0.305847	5.03511e-14	0.176042	0	0.611694	3.02106e-13	0.193216
72	L72	6.25333	0.0195036	0.227747	0.285585	0.0956902	0.0396501	0.0387111	0.0599423	65.3498	0.491893	5.88325	4.76434	0	0.622795	4.02284e-09	1.89474e-06	0	0.778494	1.39252e-08	3.88929e-06
73	L73	4.26477	0.0767885	0.642804	0.342288	0.209689	0.088239	0.0866229	0.133836	20.3385	0.870233	7.42071	2.55751	5.86562e-92	0.384173	1.16493e-13	0.0105425	8.37945e-92	0.703802	6.55275e-13	0.0141616
74	L74	5.49057	0.0317636	0.279655	0.636202	0.105194	0.0560624	0.055433	0.0853841	52.1946	0.566575	5.04491	7.45106	0	0.571003	4.53726e-07	9.25909e-14	0	0.774494	1.13431e-06	3.33327e-13
75	L75	0.984798	-0.00639649	0.597194	-0.84112	0.153692	0.11034	0.10791	0.16758	6.40759	-0.0579708	5.53419	-5.01923	1.47835e-10	0.953772	3.12673e-08	5.18801e-07	1.64262e-10	0.953772	8.3355e-08	1.19723e-06
76	L76	1.42436	0.135636	0.955113	-0.428716	0.338388	0.0862299	0.0840779	0.130245	4.20926	1.57296	11.3599	-3.29162	2.56204e-05	0.115728	6.62455e-30	0.000996118	2.74504e-05	0.38576	1.49052e-28	0.0016602
77	L77	0.136822	0.0279628	0.34603	-0.656473	0.100587	0.0542857	0.0526402	0.0824906	1.36024	0.515104	6.5735	-7.95816	0.173755	0.60648	4.91458e-11	1.74619e-15	0.173755	0.774494	2.10625e-10	6.83291e-15
78	L78	0.465666	0.220468	0.114271	0.10408	0.0413939	0.0675337	0.0545006	0.0997021	11.2496	3.26456	2.09668	1.04391	2.3256e-29	0.00109636	0.0360215	0.296528	2.907e-29	0.0197345	0.0463134	0.31032
79	L79	2.39044	0.262236	-0.258397	-0.658959	0.117721	0.116874	0.114166	0.177977	20.3059	2.24375	-2.26335	-3.7025	1.13989e-91	0.0248487	0.023614	0.000213486	1.60296e-91	0.203308	0.0317203	0.00037674
80	L80	6.00824	0.0233901	0.0482954	-0.486254	0.0438129	0.0459837	0.0455986	0.0709357	137.134	0.508661	1.05914	-6.85485	0	0.61099	0.289535	7.13862e-12	0	0.774494	0.325727	2.29456e-11
81	L81	2.42396	0.0380043	0.595028	-0.246971	0.12182	0.113006	0.107402	0.170354	19.8978	0.336304	5.54018	-1.44975	4.25098e-88	0.736641	3.02162e-08	0.147129	5.7968e-88	0.822845	8.3355e-08	0.163477
82	L82	0.835739	0.327183	0.233985	0.920198	0.0784183	0.0887531	0.0797837	0.133478	10.6574	3.68644	2.93274	6.89402	1.60953e-26	0.000227413	0.00335982	5.42361e-12	1.95753e-26	0.00511679	0.00530499	1.80787e-11
83	L83	0.0823193	-0.0148927	0.00158222	0.0685289	0.0149231	0.0282728	0.0270434	0.0460036	5.51625	-0.526751	0.0585068	1.48964	3.46312e-08	0.598366	0.953345	0.136318	3.80098e-08	0.774494	0.956333	0.155299
84	L84	0.973249	0.28859	-0.218593	-0.193891	0.0553863	0.0916617	0.0779427	0.131903	17.572	3.14842	-2.80453	-1.46995	4.035e-69	0.00164155	0.00503898	0.141574	5.42015e-69	0.0246233	0.00768659	0.159271
85	L85	3.99692	0.0363578	0.556021	1.34365	0.152626	0.0974883	0.0951974	0.148118	26.1876	0.372946	5.84072	9.07145	3.68049e-151	0.709189	5.19747e-09	1.17448e-19	5.91508e-151	0.822592	1.73249e-08	6.21782e-19
86	L86	3.55428	0.072272	0.560127	1.57378	0.117165	0.0974361	0.0976376	0.15044	30.3358	0.741738	5.7368	10.4612	3.86941e-202	0.458246	9.64833e-09	1.3019e-25	6.5707e-202	0.738805	2.99431e-08	9.76425e-25
87	L87	1.53903	0.0544702	0.78766	0.977673	0.382704	0.0778859	0.0758283	0.117473	4.02147	0.699359	10.3874	8.32254	5.78354e-05	0.484328	2.82938e-25	8.60986e-17	6.05254e-05	0.738805	4.24406e-24	4.07835e-16
88	L88	0.287231	-0.0455422	0.336807	2.5707	0.0741565	0.0625171	0.0608324	0.0955015	3.8733	-0.728477	5.53664	26.9179	0.00010737	0.466322	3.08328e-08	1.35512e-159	0.000111072	0.738805	8.3355e-08	1.21961e-157
89	L89	4.89202	0.0399192	0.0550544	0.290316	0.0442844	0.0661626	0.0593736	0.0996027	110.468	0.60335	0.927253	2.91474	0	0.546276	0.353795	0.00355983	0	0.774494	0.380511	0.00516749
90	L90	4.9102	-0.0222848	0.331578	0.519898	0.0899559	0.067303	0.0679552	0.104112	54.5845	-0.331111	4.87936	4.99366	0	0.74056	1.06432e-06	5.92455e-07	0	0.822845	2.39473e-06	1.30051e-06
