# Supplementary material for: Repetitive head impacts induce neuronal loss and neuroinflammation in young athletes
Source: bioRxiv. 2025 Feb 10:2024.03.26.586815. Originally published 2024 Mar 28. Preprint. [Version 2] doi: 10.1101/2024.03.26.586815 (PMC10996668; doi:10.1101/2024.03.26.586815)
Supplement: Supplement 29 — Supplementary Table 19. Astrocyte Celda Modules and LME statistics. a. List of genes identified in each Celda module. b. Linear mixed effects model statistical output. [file media-29.xlsx]

## Sheet: SuppTable19a_AstroModules
L1	L2	L3	L4	L5	L6	L7	L8	L9	L10	L11	L12	L13	L14	L15	L16	L17	L18	L19	L20	L21	L22	L23	L24	L25	L26	L27	L28	L29	L30	L31	L32	L33	L34	L35	L36	L37	L38	L39	L40	L41	L42	L43	L44	L45	L46	L47	L48	L49	L50
GFAP	DCLK1	DLGAP1	DPP10	KAZN	MARCH3	CHI3L1	MAPRE2	RNF19A	ARHGEF4	NAV2	ADGRV1	PRKG1	NEAT1	EGLN3	FTH1	MT3	MALAT1	SORBS1	OPHN1	FAM189A2	RFX4	MACF1	MAP3K5	GNA14	PHACTR3	DST	LRRTM4	KCNIP4	NRXN3	SYNE1	ATP1A2	SFXN5	SLC1A2	NRXN1	TRPM3	HPSE2	DLC1	CTNNA2	CAMK2G	PPP1R9A	DGKG	NTM	FHIT	WWOX	ZHX2	FTX	NHSL1	CDH20	CTNND2
MAN1C1	NLGN1	DPP6	GPC6	SNED1	PCLO	ELL2	KCNQ3	PLXDC2	BICD1	DCLK2	AHCYL2	PHYHIPL	IQCJ-SCHIP1	MRAS	RAB11A	MT2A	TAF1D	FAT3	REV3L	TPST1	DPYSL2	RGS20	ASPH	NEO1	SAMD4A	C4orf19	RBFOX1	SYT1	CTNNA3	EPHB1	TENM2	C1orf61	GRM3	NKAIN3	SGCD	ZNF98	LRRC7	LINC00499	PNISR	CLYBL	DDX17	PAMR1	TNRC6A	RPS6KA2	C20orf194	LIFR	ZSWIM6	NCAM2	MSI2
HSPB8	SLC38A1	LINC00609	TNC	WDR49	TXNIP	ARHGEF3	NRP1	SHISA6	MIR4300HG	LRIG1	ZNRF3	AKAP6	COL27A1	STK17B	P2RY14	RPS24	HMGN1	LDLRAD4	TRIO	ANGPTL4	ITPKB	DIP2C	TMTC2	CACHD1	CMIP	ST3GAL1	GRIK2	CSMD1	CNTN5	SLC6A1	MACROD2	COL5A3	GABRA2	LRRC4C	PIK3C2A	WIF1	GRIA4	ST6GALNAC5	ACOT11	TMEM241	LINC00511	PTGDS	CAMTA1	SMYD3	ASH1L	TTC28	PHLPP1	PARD3	FAM155A
JUN	GRID2	S100B	SYNPO2	PLCE1	CCSER1	CD44	COLEC12	PLEKHA5	INPP4B	AQP4	GPM6B	PTPRD	MT1M	PLCL1	LINC00513	MT1E	KNOP1	TENM4	LHFPL6	OSMR	BAALC	CDHR3	ARHGEF12	MRVI1	SCARA3	EVA1C	KCND2	CNTNAP2	MARCH1	FRMD4A	SLCO1C1	ACSS1	FAM171B	NCKAP5	PDE3B	CALN1	PDE5A	ILDR2	MMD2	RDX	LINC00299	ABR	CRB1	SLC39A11	SCAPER	DOCK7	CHD9	CNTN1	NAV3
JUNB	GRIA1	DGKB	ADAMTS18	CFAP47	ITPR1	PLSCR1	CPNE8	USP54	DAAM2	BMPR1A	KANK1	CASTOR3	NFATC2	ADARB2	RPS27	FXYD1	CEMIP	ARHGAP42	MAPK4	CLIC4	PLSCR4	MSRA	FGFR2	RGL1	PLOD2	TANC1	CELF4	ROBO2	SYN3	OLFM2	LINC01748	ACSBG1	TMEM108	ATP13A4	RIMS1	XYLT1	PLD5	MYBPC1	ANKDD1A	SAT1	PRDM16	LUC7L3	NAALADL2	ASTN2	BPTF	SPTBN1	ARHGAP5	GRAMD2B	FMNL2
HSPA1A	STXBP5L	CERS6		VCAN	PRAG1	HILPDA	KCND3	TMTC1	ST6GALNAC3	CAMK1D	LGI1	PACRG	PCAT1	PDZRN4	RPS25	RPL23A		CACNA1C	RHOBTB3	NDRG1	ALDH1L1	BMPR2	JARID2	UNC5C	ETV6	TBC1D15	GRM5	OPCML	GRIK1	GRIN2C	ACSL6	NDRG2	VAV3	GRIA2	HS3ST5	NT5E	ANKUB1	DIAPH3	TMEM132B	FTL	GNAO1	IQCA1	DOCK1	GPR75-ASB3	KCNN3	DENND1A	MERTK	FGD4	NCAM1
ST6GAL1	SEMA5A	SEMA6A		CRYAB	SLC8A1	SLC39A14	PAM	AHNAK	GRIK4	NAV1	ARAP2	RGS12	CDH23	SDK1	GLRX	RPL41		MKL2	IMMP2L	MAP3K14	FGF2	PFKFB3	RALGAPA2	DENND4A	ANO5	SEPT9	ARSF	IL1RAPL1	GALNTL6	GNG7	KCNIP1	TPCN1	CDH10	FAM171A1	SSX2IP	SLC13A5	BCL2L14	LINC00500	PSD2	CC2D2A	ASAP2	RNPC3	TBC1D5	EYA2	RBM6	PRKD1	GLI3	FUT8	KCNMA1
GYG2	LINC01411	PFKFB2		DPYSL3	RTN1	SOD2	MAP1B	SNTB1	SLC16A9	PPFIA1	ARNT2	KREMEN1	DUBR	VSIR	CHST9	UQCRB		MAP2	RUFY3	YBX3	BCL6	ABCA1	ANKRD12	TMEM164	GLI2	TEX2	PAK3	ATRNL1	KHDRBS3	APBA2	GDAP1	SLC24A3	BRINP2	ALCAM	TBC1D4	WFDC1	C9orf84	TRIM29	GABBR1	HEPN1	SORCS2	SREBF2	MUC20-OT1	CDH4	ATP2B2	DANT2	MCC	C11orf49	ZHX3
FOS	KCNN2	RGS9		DIRC3	ARRDC3	NAMPT	BAG3	SYTL4	RNF220	ADCY8	DAPK1	ATP9A	MOB3B	SLC5A3	RPL32	SRP14		NRG2	FIGN	GFRA1	MFHAS1	SEC14L1	NT5C2	CRIM1	ZFYVE28	TP53	FMN1	MEG3	CDH12	PPP2R2C	C2orf72	SLC25A48	GRK3	PON2	AGBL1		MAK		FAM19A1	SGCE	SON	SRRM2	SPAG9	ANKS1B	AKAP9	N4BP2L2	CTDSPL	MXI1	KIF1B
MATN2	DSCAML1	LINC01094		LINC01088	RETREG1	CEBPD	RBPMS	FBN1	ID4	ANTXR1	TMEM178B	MIPOL1	C11orf80	SMTN	RPS11	ATP5ME		FGF1	PALLD	FAM20C	IGFBP7	SLC6A11	RIN2	CNN3	ABCC9	ABCA3	LGR6	KCNQ5	GABBR2	LINC00982	AMER2	SNTA1	ATL2	CHKA	CALCB		TTN		NCAN	GNPTAB	ARGLU1	WDR60	PER3	RFTN2	SYT17	TRAK1	EGFR	TTC3	PTPRG
EMP1	GUCY1A1	ADAMTS9		HS3ST3A1	PRTG	CRISPLD1	MT1X	CFAP54	PRKAG2	OGFRL1	SPIRE1	DHRS3	RAPGEF4	NUDT4	RPL11	EIF1		ANO6	PCCA	BARD1	F3	BCR	STK3	MAOB	INPP5F	ARHGAP39	LUZP2	FGF12	KIAA1217	KIAA1755	PURG	PLEKHA6	GPAM	SLC25A18	GABRA4		MYRIP		SLC15A2	C2CD5	ADD1	CIRBP	EHMT1	TOM1L2	SPIDR	DOCK3	RGS7	BCAR3	PDE7B
FRMPD3	GRIA3	OSGIN2		SMAD9	MBP	DEPP1	FN1	NHS	ID2	SLC20A2	MTSS1L	MOB1B	GRK5	HIST1H2AC	RPL24	TPT1		MIR29B2CHG	MGST1	MYH9	LIMS1	DICER1	ZNF292	AKAP10	ZIC1	AMD1	LINC01606	ANK3	ZNF385D	DIO2	CC2D2B	ABCD2	GJB6	FGFR3	PLA2R1		SGCZ		PDGFRB	HDDC2	LPIN1	RGMA	DPH6	CRADD	RNF130	CHPT1	WDR17	MEGF9	PBX1
NPNT	ANO4	SEZ6L		ABCC4	MTCL1	RASGEF1B	COL4A2	PPM1E	CTXND1	GAN	SRGAP1	PCED1B	FBXO32	SELENOP	IL7	ATP5F1E		SLC25A37	PCGF5	ZFP36	ZNF608	ATXN7L1	SMURF2	IRS2	SMAD3	PVT1	LINC01099	RIMS2	KIRREL3	MICALL2	MIR2052HG	TMEM184B	LRP8	MYO10	LYPD6B		FSIP2		SNRNP70	PDXDC1	EFR3B	NIPSNAP2	SUMF1	TNS3	PAPLN	FER	WASF3	NOTCH2	SPON1
	SH3GL2	MAN1A1		SERPINI2	ARSG	GADD45A	ATP11A	PBX3	SEMA3A	PRKCE	DYNC2H1	TMEM123	RUNX1	APOLD1	RPL23	RPLP2		FGFR1	CDC14A	LIMK2	KLF7	ITGA6	TGFB2	HOPX	STK24	P3H2		HS6ST3	SLC2A13	MIAT	KCNA2	DGKZ	MYORG	ADRA1A			TSHR		OAF	HECTD2	CTIF	RASSF4	TMEM232	PDE4DIP	ECHDC2	VPS13C	GRAMD1B	KIAA0319	ZFHX4
	SORBS2	ELN		L3MBTL4	TRIM5	IL1R1	PLAGL1	MAML3	CCDC14	PRRX1	BRINP1	SEMA3B	MIR34AHG	MT1F	FILIP1L	DBI		WWTR1	CLIP1	YTHDF1	HIVEP2	HUWE1	CAMSAP2	HIPK3	ZCCHC24	TNFRSF10B		RALYL	ADGRL2	CACNA1B	LINC00298	ITGA7	RNF144B	POU6F2			AC244517.11		HIP1R	LINC01572	PREX1	ADHFE1	LRBA	PLXNA2	CUX1	INTU	PLPP1	RAPGEF2	MYO6
	USH1C	LDB2		LINC01515	LAMA2	COL4A1	PROS1	RGR	AFF3	MGAT5	SH3PXD2B	TENM3	LINC02112	PLCL2	RPS6	MT1G		UNC80	EXT1	DLGAP2	UBAC2	SLC22A23	GAB1	PMP22	DAB2IP			SNTG1	SYN2	MSANTD4	LINC02060	CNTFR	HSD17B6	PDE3A			LINC00624		BMP7	WWP1	DPF3	SLC25A29	TDRD3	FAM19A5	PPP6R2	NPL	ACSL3	PAN3	SCD5
	PTCSC3	B3GAT2		GALNT15	SYNE2	SULF1	TMBIM1	SPAG1	TOGARAM2	FAM135B	IQCK	FRY		SLC44A5	CSTB	SRSF7		KCTD3	NSD3	UBASH3B	C3orf70	RUNX1T1	TGFBR3	GAB2	HGF			DSCAM	PCDH15	OLFM1	COL28A1	CACNA1A	ATP2C2	PIK3R1			LPAR6		UNC5D	DENND1B	ERI3	ARMH1	PHF14	TRAPPC9	HECTD4	TUT4	SESN3	RHOT1	DDAH1
	TSHZ2	GFPT2		ANGPT1	GNAI1	IL1RAP	WIPF1	GMPR	FSTL5	LTBP1	TLE1	ODF2L		ACTA2	RPL12	UQCR10		CBFB	AKAP13	GALNT16	STAT3	TBC1D1	ABHD2	SMAD1	ZFP36L2			CSMD3	RCAN2	LRFN2	FAM217B	TET3		SCLT1			ADAMTS19		OSBPL3	USP45	PFKP	PNPLA7	SFPQ	RFX2	ARID1A	ARHGAP31	FHOD3	FAM214A	SRGAP3
	IGFBP5	SLCO3A1		LMO2	LGMN	SLC16A7	ITPKC	MTURN	HMGCS1	GSN	SCG3	PRUNE2			P2RY12	S100A1		RGS6	AP3B1	PML	MINK1	NACC2	MTMR3	PSMG4	TIPARP			MDGA2	KCNAB1	TTYH3	FBLN1	KLKB1		RNF182					RAPGEF3	CRLF3	RSRP1	FADS2	GARNL3	NKAIN2	CASC4	KAT2B	SLC39A12	SORT1	FOXN3
	SYNDIG1	RIPK2		ID3	STK32A	CP	TNS2	LIX1	MSMO1	TTLL5	PTPRJ	PRKX			C1QTNF7	SRPX2		GPCPD1	FAM135A	GADD45B	ANOS1	AGO2	AUH	PTCHD1	EPAS1			SLC24A2	RBFOX3	PRR5	VXN	POU3F2		PPARGC1A					EMID1	COX20	LRP1	GTF2IRD1	SORL1	APCDD1	ANKRD11	LRP4	SPRED2	PCMTD1	ARHGAP32
	SPARC	SGK1		ARRDC4	CHSY3	IQGAP2	UGCG	FANCL	IDI1	DDHD1	EZR	CFAP43			RUNX2	S100A6		UBC	CAMK2D	TIMP2	FSTL1	GPI	TULP3	ARID5B	MYO1E			KHDRBS2	KSR2	ELAVL3	TMEM132A	ARHGAP23		EPM2A					ARRB1	RAPH1	ZMIZ1	APC2	EML6	BBS9	GOLGB1	GPRC5B	FUT10	CCND3	BMP2K
	C8orf34	KCNJ3		KITLG	KCNQ1OT1	C11orf96	RFTN1	DPYD	CTSH	SEMA6D	FAM13A	LRRIQ1			CCBE1			RPL37	SEPT11	RASD1	B4GALT5	NEK6	SLC25A12	SLC44A3	RELL1			RYR2	SYT16	CHST1	CUBN	RGCC		HMGN3					KCNJ10	CGGBP1	TMOD2	NRBP2	ZNF280D	DPH6-DT	HERC1	AGAP1	ATP10B	RTN3	ACACB
	ITGBL1	CDON		ALPK1	PARP8	ICAM1	WARS	COL21A1	CFAP44	ZBTB7C	TESK2	PCSK6						PHACTR2	PTPN9	TMCC2	KIAA0586	DNER	TP53BP2	UBE2B	RALGDS			GRIN2A	DOCK10	PIPOX	GAS2	LINC01727		DPP8					HCG17	PIGC	ZNF423	LUC7L	CCDC7	NEDD4L	KIAA1671	DYRK1A	NBPF19	SCRN1	ASTN1
	LINC02251	VWCE		RASL12	GALNT17	LINC01554	MEGF11	SYNM	HYDIN	WNK2	RAVER2	DNAH9						ABCD4	UBE2H	SERPING1	ASAP3	SAMD4B	IL6ST	SYBU	DDX58			MYT1L	ELMO1	AADAT	CASC17	ETV5		CYP4V2					NWD1	CCNC	CAPN2	AMZ2	HIVEP1	LINC00882	HERC2	FRMD5	WIPF2	LRRC1	ATXN2
	FYB2	MSX1		ACTN2	DNAH5	CHI3L2	THSD4	SHTN1	SHANK2	ZNF704	SOX2	ARMC4						SKI	EPS8	PDK1	TMED10	CORO2B	ELOVL5	LGALS3	SUSD6			ASIC2	ANKRD30BL	TRIB2	MGAM	CPM		MAT2A					SACS	TMLHE	LAMA1	NBPF26	PRTFDC1	RALGPS1	KMT2A	NBEA	PLCG1	NEK11	TAOK3
	LINC00836	KCNE4		ARMC3	HCN1	SNTG2	NOD1	RGS22	TOB1	GSE1	COL4A5							GALNT10	CGNL1	CDC7	CD99	ADCY9	RPS6KA5	IL6R	PGK1			GRIN2B	GALNT13	ALS2CR12	NELL2	TBC1D10A		CAMK4					KNDC1	SYCP2	SRSF5	FIRRE	STPG2	MPDZ	LARGE1	KANSL1L	FREM2	CAB39L	TRIM2
	CXorf36	CALCRL		IFI16	GABRE	LTF	STUM	WDR45	KIF6	PRMT2	CSPP1							AP3B2	ATP6V1H	PXDC1	STOM	USP32	DPY19L3	ACVR1	ELMSAN1			CHRM3	ST18	HUNK	SYCP2L	TEF		EDNRB					PDE9A	STRADB	ARHGEF10L	LCNL1	DKK3	OXR1	SNX29	NPAS2	FAM49A	RIPOR2	JAKMIP2
		GRM8		SKAP2	LINC01876		FABP5	ATOH8	FRMPD2	PITPNM2	INPP4A							ZNF790	PNPLA8	HELB	SMARCA1	ETV1	CTNNA1	FLOT2	BNIP3			LINGO2	DOK6	LPAR1	MN1	MIR181A1HG		HEPH					MFGE8	AMZ1	GPSM2	CHD4	SIRPA	KLHL24	DGLUCY	HNRNPA2B1	PPP2R5A	TBC1D19	HIBCH
		ID1		ADAMTSL3	VAT1L		C1RL	SRGAP2	FRMPD4	PHYHD1	TOB2							LINC01551	TSC22D1	FOSL2	TRMT9B	HK1	ARHGEF11	ADAM12	ACTN1			CNTN4	PDE1C	GULP1	LINC01950	GAREM2		METRN					TSPOAP1	IFNGR2	HIVEP3	NDRG4	NBEAL1	MIB1	R3HDM2	EPC1	HRH1	LYPD6	DENND5B
		NR4A1		COBLL1	SLIT2		NOCT	FBXL2	INSIG1	PLEC	LRRC8A							RAB27A	ARHGAP35	SOCS3	BHLHE40	DTNBP1	AKAP12	SP110	SLC9B2			CNTNAP5	HS3ST4	GUCY1A2	CCDC190	PIK3C2B		RHBDL3					COL16A1	PSMA3	HNRNPDL	FAM167A	CAPS2	SPAG16	CREBBP	PLEKHA7	SERP1	PIK3CA	PTPRA
		LINC00645		LINC02506	SLC25A21		GHR	SRGAP2B	MTSS1	ATP13A3	ACO2							KIAA1549L	SND1	SPSB1	ZNRF2	BRD4	KAT6A	TBC1D24	C12orf49			CDH18	ZNF804A	OTOGL	LINC00534	KIFC3		LRRN1					SREBF1	PAQR3	ST5	ARSB	KIAA2026	MVB12B	HDAC4	FARS2	NR6A1	MPP6	SOBP
		IFI44L		CFAP299	CSMD2		HS3ST3B1	FAP	LMNTD1	OFD1	FDFT1							SEC11C	CYB5B	CCL2	DERA	EFHD1	SEMA4B	CTTNBP2NL	NEDD9			AK5	TENM1	CLSTN2	COL25A1	SHC3		TTPA					OLMALINC	SLIRP	DAB1	NSMF	BICRAL	FOXG1	ZNF91	STAG1	PSMA1	KIAA1211	ACACA
		ARHGAP6		CXCL2	SULF2		APOL6	DOCK11	SNRPN	GPC4	PRDX6							HSPH1	FAR1		HMGCLL1	TNS1	FAM69A	PRKAR2B	SMAD6			SPOCK3	IPCEF1		LINC00907	CHST7		SLC30A10					ADGRB1	FAM181B	SH3RF3	FADS1	EVI5	STAU2	DHRSX	ZFYVE16	COL23A1	RUFY2	NEK1
				CXCL3	GPX3		PYGL	C1orf87	ST6GAL2	ANKRD6	ADCYAP1R1							NFASC	RANBP9		LDLR	PADI2	INTS10	TRANK1	CCND2			TMEM132D	SH3KBP1		LINC00504	SLC4A8		TMEM47					APBB2	KLHL28	RNF213	HES1	SUGCT	LINC00894	SPTAN1	CCSER2	SNRK	TLE4	ATRX
					CDKN1A		NRP2	LRAT	SLC38A2	IL33	CDC42SE2							PNKD	RNF217		FAM124A	STAT5B	DCAF5	ACTR3C	SLC22A4			EDIL3	LINC01322		CNTN6	PDE10A		MOXD1					PABPN1	TRIM13	SUGP2	SLC9B1	PDE8A	SEM1	SMG1	RBM39	FOXN2	MICU1	ZNF462
					ARHGAP10		LOXL2	COL4A6	TSNARE1	PITPNA	PPP1R3C							TSPAN14	PDZD2		LSM6	PHLDB1	NUFIP2	FAM107B	OSTF1			ATP8A2	FOXP2		LINC01340	CDK18		RGN					BCAN	ERLEC1	NCOR2	TTLL4	SPOP	SLC27A1	KDM2A	ARMH4	ARNTL	RBL2	ZNF532
					CHODL		SEMA3E	LINC02306	GINS3	GREB1	TMEM144							TTLL7	LRPPRC		COQ8B	EPB41L1	MGA	CD36	RND1			PTPRT	FRMD4B		TPTE2	HES6		THSD1					EAF2	ZSCAN31	ZXDC	LINC01285	SCAF11	LHX2	ERCC6L2	WSB1	PARVA	TAF3	KIF13A
					DNAH14				GPR137C	C1orf198	ST3GAL5							NEK3	DDR2		SLC16A2	ATN1	PSAT1		CSRP2			MTUS2	ARHGAP22		ENPP3	KCNJ16		LINC01182					JAKMIP1	PFDN1	UPP2	EXTL2	ZNF248	NFIX	ENSA	CALM1	NCK2	CDKL5	MAPK8
					C3				SLC24A4	DLG5	PIK3CB							PFKFB4	FTCDNL1		METTL2B	BNIP3L	RREB1		E2F7			XKR4	ADAMTSL1		PAH	HES5		AMY2B					CASKIN1	EFCAB7	CAMK2B	HEATR4	KANTR	TPTEP2-CSNK1E	PRRC2C	TRA2A	IDH1	LRRC37B	ABI2
					HMOX1				VWA3A	ARHGEF17	DDX3X							AVIL	ZNF44		PARP9	CABIN1	CLSTN1					CDH13	DISC1		TTC29	LINC01994		SSPN					CSPG5	S100A13	CDC42EP4	NKAIN4	SUCLG2	SLC44A1	SPEN	EPN2	LANCL2	UBXN2A	FGD6
					DACH2				CERK	H3F3B	TLR4							TPRG1	SQSTM1		GAS6	TRERF1	BCLAF1					KCNC2	DOCK8		SLC26A7	LINC02231		DTWD2					NOTCH1	LINC00240	NINL	PPM1H	TTC14	MICAL3	COMMD1	UGGT2	FAM219A	RASAL2	NLGN4Y
									P2RX7	EEPD1	ZDHHC14							ZC3HAV1	BMPER		TMEM87B	AHDC1	CPT1A					DCC	INPP5D		TARID	LINC01091		AMN1					MROH7-TTC4	SPATA1	MPHOSPH8	LINC02355	EFCAB2	KIAA0930	UBR4	ZSWIM5	CCNI	GCLC	PTBP2
									RIN3	HS6ST1	SNX25							STAMBPL1	SHLD2		SHISA5	MYO18A	FBXO21					LRRTM3	CSF1R		LINC01695			MRO					LINC01896	KCNB1	VEGFA	LINC01933	CCDC171	TECPR2	RPTOR	XPR1	LRRN3	PAK2	NEGR1
									DCDC1	ABTB2	CEP126							FSTL4	SPPL2A		RADIL	TTYH2	PKM					SORCS1	AOAH		LINC01098			P2RY1					LRRC4B	FAM196A	ITPK1		RAB28	PLXNB1	EPS15L1	STIM2	TMEM170B	SLC44A2	KAT6B
									DNAH6	RUBCN	GFOD1							SPATA9	SUZ12		PLD2	PKD1	PPP1CB					KCNH7	CCDC26					DDIT4					MAP2K6	PRSS23	CD38		FAT1	ABAT	BOD1L1	COMMD10	SERPINI1	STAM2	FRS2
									FREM1	CLIP2	ADAM22							SLC14A2	FEZ2		STAT1	RASA3	RLF					SHISA9	APBB1IP					SCD					LRRN2	SPATA6L	DNMT3A		CASK	VOPP1	POLR2J3	ZRANB2	PCYT1B	EIF2AK4	ROR1
									FSIP1	MASP1	FEZ1								WTAP		TBC1D30	RNF144A	CTNNB1					NXPH1	DOCK2					SDC3					LHPP	WDR12	GATAD1		MAP3K2	ITGB5	COBL	MPRIP	SHROOM2	SLC25A43	PELI2
									ABI3BP	KIF5C	PTPN14								NOL10		DGKH	ADORA2B	STAU1					GABRG3	RASGEF1C					BHLHE41					GRAMD4	TRDN	SF3B1		AGL	SH3BGRL	TNRC18	U2SURP	STK17A	CDS1	APPL2
									NR4A3	CEP78	AZIN1								ARMC9		SEMA3D	FOXK1	CRY2					SYNPR	ATP8B4					MIR181A2HG					DISP3	RHBDL2	COL11A1		ATP6AP1L	KLC1	ZNF131	ATF7IP	EFNB2	LINC01301	PRKACB
										KIAA1841	SPOCK2								CNOT6L		FAT4	SEPT8	ELMO2					CBLN2	ARHGAP15					ASB3					KIF21B	C9orf147	MKRN3		DMXL2	NR1D2	DYNC1H1	CTBP2	TBC1D12	ADIPOR2	SPIN1
										AP1S2	FAM198B								IARS			MPZL1	SH3GLB1					LHFPL3	BLNK					VEGFC					A2ML1	CCDC18	RBM28		MTERF1	OSBP2	ABL1	DOK5	WDR47	ATPAF1	EIF3E
										DEAF1	CBX5								RYBP			ADAR	PDXK					TMEFF2	FYB1					ERVMER61-1					TEX15	LINC00470	IQSEC1		PPARA	NASP	SIL1	SHPRH	EXTL3	ZNF334	KATNAL2
										PLA2G16	NPHP1								MDFIC			VAV2	CAPZA2					CA10	MRC1					MIR3681HG					IGDCC3		CCNL2		CRYL1	IRAK1BP1	PI4KA	HP1BP3	RUBCNL	CYBRD1	CDH11
										GNB4	GTF2F2								EPB41L4A			TBC1D2B	PAG1					ZNF536	SLCO2B1										NEB		PTMA		AFG1L	METTL25	CDK5RAP2	ZMYND11	ABLIM3	IFT122	MOK
										AEBP1	GABPB2								SIPA1L2			SH3BP2	ITGB3BP					SORCS3	ADAM28										SCHLAP1		DDX46		ARMC2	RBAK-RBAKDN	APBA1	NAP1L4	DPYSL5	QSER1	RNF38
										NBN	PHLPP2								CPD			CCNL1	ARHGAP29					NELL1	SAMSN1										C5orf17		B4GALNT4		YLPM1	ZFYVE21	UBE4B	LRP6	PREP	BEND7	RIMKLB
										NTNG1	FAM92A								NCOA7			SPTLC2	SS18					PCDH11X	SYK												CYP46A1		ARMCX4	HIP1	PALM	RBMX	PGBD5	PRIM2	MAPK1
										GEM	GOLM1								GBE1			PLEKHM2	RAB5A					IGSF21	IKZF1												ZBTB1		LINC00598	BCAT2	GNB1	TCF7L1	ACVR2A	C2CD2	CNNM2
										N4BP2	ZNF117								C1orf54			CASP7	TTC23																		IDH2		PRPF4B	PPP2R1B	FAM193A	NRDC	RMND5A	SMS	NPEPPS
										PRR5L	ZNRF1								PPIL4			PHC2	NUP98																		AKT2		LINC01266	SALL3	PRKRIP1	LYPLAL1	LIMD1	TMC1	UBAP2
										STARD9	DGKD								RAB21			GYS1	NUDT3																		STX16		WDR33	SSBP3	INSR	EPC2	MB21D2	MTMR12	ATP2A2
										LAMA4	CKMT2								ACTN4			RAI1	TSPAN3																		PARP6		FAM66C	CCDC30	RNF216	RB1	PCDH19	IP6K1	LUZP1
										NR4A2	SPEF2								ALG14			TLE3	MLH3																		GOLGA8A		TERF2IP	SMIM8	PHACTR4	ANKRD10	LINC02389	ARL15	SLC25A33
										AGMO	KCTD13								HSPA4L			RHOU	LMO4																		RXRA		SLC13A3	NR2F1	TRAPPC12	ZNF207		MARCH8	HACD3
											TDRP								ARPC2			RIPK1	CMTM4																		PACS2		WBP2NL	LSS	PAX6	TANC2		SIMC1	SETBP1
											HEATR5A								CEPT1			MIR193BHG	SPRY2																		GPR173		OGDH	RAD9A	LARP1	HNRNPA3		ALDH6A1	YAF2
											B3GALT5								TTC39B			RRBP1	YY1AP1																		DTX1		UBL3	SPATS2	CAPZB	BTBD7		STARD3	TET1
											PHTF1								PTK2B			APPL1	MARC2																		TRIM8		TRIP11	SH3YL1	NFIC	KIF2A		RPGR	MICU2
											COTL1								SMIM12			SOCS7	EMX2																		PNN		KLHL23	IL17D	HTT	PDSS2		WDR19	ARHGEF9
											SNX7								FARSB			MSN	HDGFL3																		ZC3H7A		MCPH1	ATP13A5	CMYA5	UPF3A		TMEM67	AMOT
											FRMD6								FAS			IMPA2	CTDSP2																		TIA1		ZSCAN5A	NAPEPLD	MFSD14C	MSRB3		FSD1L	EEA1
											SPESP1								NUDT21			ACKR3	SLC9A3R1																		CLMN		GOLGA8B	HSPA12A	GATAD2B	UBE2G2		ROBO3	LRRC49
											TTLL9								LIN7A			DDI2	WBP1L																		MIATNB		LMBR1	ZNF706	NCOA6	RABEP1		MAL	FAXDC2
											NUP188								PLS3			AMPD3	NAPB																		CUEDC1		NSUN6	RYR1	CYTH1	TRRAP		ZBTB41	SETD3
											DNMBP								LEKR1			LINC00486	ZNF678																		STMP1		NSMAF	MFSD11	BDP1	RAMP1		SLC38A9	ETFA
											CCDC148								ELMOD1			IFFO2	GPR155																		CCDC144A		LCORL	CRTC1	ZNF780B	ROCK1		EVC2	GALNT1
											CNKSR3								CTH			MMP16	LRP12																		ZNF235		RNF43	PPCDC	SAFB2	UQCRC2		EFCAB14	TOGARAM1
											LINC01965								EOGT			BACE2	SNAPC3																		ZBED5		MTHFD2L	PKNOX1	SFSWAP	CDK8		LCA5	NFYC
											CREB5								GCLM			PPFIA4	MAP2K1																		C1orf52		MPHOSPH9	ZFHX2	CFAP70	KMT5B		NUCB2	FAM133B
											LINC01170								ZNF274			FRMD3	ACOX1																		NDST1		MYLK	EFHC1	PTPRS	ATM		CFAP69	B3GLCT
																			GYG1			LINC01358	WBP2																		EXOC7		NUMA1	RARB	ATRN	SOS2		EML1	KLHDC10
																			DRAM2				TMEM65																		B3GAT1		ISPD	BACH1	WDR20	GNA13		PPP1R42	IPO9
																			SLC41A3				ZNF493																		HHIPL1		ME2	DLGAP4	CCDC92	DCAF10		TENT4B	RNF24
																			GSTO2				NID1																		SMARCD3		ATG4C	SMOX	MUM1	TULP4		SERPINB9	FAM204A
																			CA12				SNTB2																		RAB6B		LDAH	NME9	MDN1	ASXL2		TUB	HLTF
																			NQO1				GNAL																		KDM2B		ZNF717	EFHC2	CDC42BPB	STRBP		ZIC2	NAA35
																			RNF103-CHMP3				NDP																		INPP1		NPIPB5	KLF15	TP53BP1	PAPOLA		HSD17B11	MYH10
																			FAM189A1				POLR3A																		MAPKBP1		LRRC28	ADAMTS10	TCF25	KDM3A		KLHL13	PRKAR2A
																			SVIL				FAM177A1																		SOX13		ZNF782	CBL	RBM5	CNTLN		GPR176	MTOR
																			CYR61				KBTBD2																		NUPL2		TRIM66	CACNB4	MBTD1	ACER3			EML4
																			LINC01482				POLR2A																		CCDC149		TMEM168	ZNF318	NSD2	GPATCH2L			RNF180
																							BEND6																		KDM5D		PRMT3	NME5	NFATC3	PPP2CB			CEP128
																							SP1																		SEC14L2		S100PBP	ANAPC5	KIF1A	RNF169			PGAP1
																							MCUR1																		FAM182B		BRWD3	ATP8B2	GON4L	RAF1			CPSF7
																							APTR																		TMEM220		ATXN3	MYH14	CWF19L2	ARMC8			SUCO
																							TRIM69																		TAB1		GATM	ZNF577	MORC3	SPART			MAPK6
																							ICK																		UTP23		CCDC102B	JDP2	ZZEF1	FZD3			C9orf85
																							SOAT1																		ERCC6		STOX2	ZNF804B	ABL2	XRRA1			TKT
																							PPM1D																		LRRC75A		ZNF718	SCN8A	DENND2A	SUN1			STT3B
																							IFNGR1																		COQ9		LEPR	NBPF12	SIPA1L3	SREK1			ZYG11B
																							ADRA1B																		ZNF439		TCAIM	HEG1	SRRM1	ANKS1A			GABRB3
																							SPIN3																		LRRC58		ARHGEF6	CDKL1	CFLAR	PCNX4			SNX19
																							AC244517.10																		PRKCQ		B3GALNT2	TMEM63A	MMP28	CASD1			TAMM41
																							VAMP4																		CCDC186		SLC12A6	ZNF846	EP400	RHOQ			SUCLA2
																							CPEB2-DT																		PTGFRN		FAM19A2	KIAA1147	CDR2	MYOM1			MCU
																							ZNF208																		PAPPA2		MIA2	CYFIP1	AKAP8L	DNHD1			SAP130
																							ARL5B																		C10orf143		ZBTB37	UBTD1	LINC00476	EWSR1			CYP20A1
																							GTPBP8																		SDS		GOLGA1	POLN	GNG12	OGT			SCAMP1
																																									LRRC69		ZMAT3	C14orf132	CEP290	TMEM245			METTL8
																																									FAM81A		CATSPERE	ERMP1	ACADVL	VPS36			UHRF1BP1
																																									UCK2		GSAP	WDR78	SEMA4D	SMG7			COPG2
																																									NPFFR1		CCDC50	TBC1D16	EVL	MFF			TECR
																																									FLT1		PSMD11	HDAC9	SEC63	EMSY			CTNNBIP1
																																											SNAP23	ENKUR	SYNRG	HNRNPH1			NSUN3
																																											TIAM1	ARL17A	ZNF346	PHYKPL			ACTR3B
																																											PPP1R10	ATF1	IWS1	ZNF106			OAT
																																											DRAIC	PCBP3	ARIH2	NMNAT3			FNIP2
																																											SLC35E3	ABHD12	ZBTB8OS	WDR27			COPS7B
																																											GDPD1	SLC9C2	TBCD	FUS			AVEN
																																											LETMD1	HPCAL1	MAPK8IP3	ANKFY1			STRIP2
																																											CARF	TAF4	ZNF710	INO80D			LINC00467
																																											TRDMT1	PUS10	TPR	AASDH			SKA2
																																											POU3F3	GPR135	ACIN1	CREBZF			MLEC
																																											CCDC125	ZC4H2	CUL4A	ARL3			RAB8B
																																											KIF27	SLC17A5	ZNF586	ANAPC16			METTL9
																																											CDIP1	NFATC1	FOXK2	LRP2BP			FAM174B
																																											TSEN15	AK9	PC	ZC3H14			SFMBT1
																																											EML5	ZNF365	PRPF40B	KIZ			LONRF3
																																											PWAR6	CCDC138	IGF2R	CEP164			USP31
																																											ZNF720	KIF26B	ZNF83	CDC16
																																											GK5	CCDC3	NMT1	SLAIN2
																																											CHD1L	RAD18	PPP1R13B	DYNLL1
																																											NREP	TUBA1C	ZFC3H1	CAT
																																											ZNF75D	LINC01505	CFDP1	DHX9
																																											PDPR	MAF	TTC7A	POC1B
																																											GTF2IRD2B	FRG1-DT	PLD3	CLOCK
																																											THAP6	IQUB	KIAA0556	ZNF326
																																											MIR646HG	FAAH2	AGO4	HACE1
																																											SIRT5	PLCB4	GLYR1	PITPNB
																																											CEP295	CLEC2D	RILPL1	RSBN1L
																																											WWC3	PXDNL	PAAF1	DIDO1
																																											TRIQK	IMPG2	NBPF14	CSAD
																																											KYAT3	LINC00159	NDUFAF6	KSR1
																																											ZNF770	LINC00276	ZBTB4	SRI
																																											ANKMY1	LINC02055	SBNO1	DNAJB6
																																											GALC	DKK2	PKNOX2	IQGAP1
																																											RNF146		LINC00662	SAMD12
																																											FAM120C		IQCB1	SLC25A27
																																											NRDE2		AGPAT3	CNOT1
																																											PANK3		DYNC1LI2	ZNF33A
																																											ASAH1		LARS	CLK1
																																											LMO7		ALDH2	NR2C2
																																											PLEKHA2		NTNG2	GCFC2
																																											INTS6L		INTS3	RSRC2
																																											CYREN		KDM4B	RAD23B
																																											PLGRKT		RHPN2	IFT172
																																											OARD1		SMARCC2	PPP1R21
																																											ADI1		GPR137B	HKR1
																																											ZFP30		RUSC2	RCN2
																																											METTL24		PRR14L	GKAP1
																																											MROH8		DNM2	CCDC66
																																											C12orf60		MROH1	NPC1
																																											PTS		UPF2	NPRL3
																																											ZNF430		SMARCA4	MRPS5
																																											PAK1		GGA2	CEP162
																																											RFLNA		CERS4	FBXO9
																																											PON3		CHFR	TRA2B
																																											GPLD1		SPPL2B	SWT1
																																											GPR39		ZER1	MRPS25
																																											CCDC59		UNK	TSGA10
																																											GRM1		PXK	CAPRIN2
																																											HMGCR		EZH1	MTERF4
																																											COLQ		DCAKD	MRPS31
																																											TTC23L		PRPF3	PIP4P2
																																											ZFP64		NR2C1	ODR4
																																											GLIPR1L2		CNTRL	PWWP2A
																																											PRDM10		RUFY1	TMOD3
																																											LINC01239		SUFU	TCF20
																																											HELQ		PHF20	SMIM14
																																											F8		PCF11	PPP4R2
																																											AR		DGCR2	HFM1
																																											SCN11A		FAM228B	EIF5
																																											XKR9		PCSK7	EIF2S3
																																											HMGA2		MARK2	CLK4
																																													CHDH	DNASE1
																																													AP2A2	MBTPS1
																																													NAA16	LPGAT1
																																													FAM193B	AFG3L2
																																													MAVS	ERCC8
																																													STXBP1	VDAC3
																																													MKNK1	AAMDC
																																													BAZ2A	HNRNPR
																																													GAK	TERF1
																																													ZCCHC14	EIF2AK2
																																													LMF1	ZNF81
																																													KYAT1	CLHC1
																																													SAFB	ACADM
																																													ZNF251	MITF
																																													BCL2L1	ZFX
																																													MARK4	ZNF862
																																													KIF13B	MIA3
																																													C16orf45	LMTK2
																																													LYRM4	KLHL20
																																													DSTYK	DHX29
																																													BCL7C	FEM1C
																																													WWP2	PRELID2
																																													IVD	FASTKD1
																																													CEP89	NCS1
																																													USP4	MSL1
																																													PACSIN2	PPP2R3C
																																													MAPRE3	FAN1
																																													CA5B	LHFPL2
																																													ZMYM5	C2CD3
																																													KIAA1551	TTC13
																																													NELFA	HOMER2
																																													ERGIC1	NUP50-DT
																																													RBM41	WDFY1
																																													ANP32A	TCTN1
																																													TANGO6	SSH1
																																													YY1	ELP1
																																													PPP2R2D	NAPG
																																													CSNK1D	PDLIM3
																																													TAZ	LARP7
																																													CCM2	HNRNPH3
																																													DCTN5	PLEKHO1
																																													NMT2	PMPCB
																																													CARS2	AGK
																																													EIF5B	ANKRD29
																																													RAD52	VPS26C
																																													ZNF37A	ANAPC4
																																													FARP2	LINC01135
																																													SOGA1	ALS2
																																													INPP5A	SLC39A9
																																													ZFP14	ZC3H8
																																													GIT2	PEX1
																																													EIPR1	PNPT1
																																													HAGH	ABHD17C
																																													HCG18	ERO1B
																																													FBH1	MAP9
																																													MLLT6	CAMSAP1
																																													FBXO28	BLCAP
																																													UACA	PTPRE
																																													TBC1D14	SMC6
																																													RALY	EXOG
																																													PANK2	MSL2
																																													KIAA0753	LINC01550
																																													CASP8AP2	APOOL
																																													TMCO3	DNAJC15
																																													USP49	PDE6D
																																													ZNF133	IFT81
																																													DAZAP1	KCTD6
																																													ZCCHC8	MAP6
																																													SNX32	MALT1
																																													TRIP4	ZNF592
																																													PER2	SPOPL
																																													ADARB1	SLC25A53
																																													C1orf159	RNF145
																																													UBE2O	RMDN2
																																													FBXO25	CREBL2
																																													ATP11C	DNAJC9
																																													DYNC1LI1	SOCS5
																																													FBXO33	VPS4B
																																													SCARB1	ZNF568
																																													HNRNPUL1	MRPS9
																																													NF2	ZNF24
																																													PHKA2	PCMTD2
																																													EVC	ADAL
																																													MSH2	MMP24OS
																																													ZNF362	IPO8
																																													LATS2	SRFBP1
																																													CHCHD6	DCUN1D5
																																													IQSEC2	USF3
																																													ANXA6	MRRF
																																													NQO2	ERICH1
																																													YPEL2	IKBKB
																																													SHLD1	TBC1D8
																																													MAP3K1	SRSF3
																																													DCBLD2	SLC25A40
																																													LMNA	CDK5RAP1
																																													STK35	NCOA5
																																													PPP5D1	PRKD3
																																													MYO16	SLC25A17
																																													TMED3	ZNF429
																																														BTBD3
																																														TAF1B
																																														ZFY
																																														CYTH3
																																														LEPROT
																																														FAM118B
																																														YAE1D1
																																														FAM126A
																																														PRH1
																																														AGBL3
																																														UXS1
																																														NFXL1
																																														CHMP4B
																																														GNPDA2
																																														DNAJC24
																																														SMIM4
																																														MIOS
																																														CASC1
																																														ZFAT
																																														MTFR1
																																														LRRC8C-DT
																																														CPEB1
																																														RCAN1
																																														UCHL3
																																														ACVR1C
																																														CA3
																																														MCF2L
																																														ANKRD7
																																														SAMD5
[truncated: 30 more columns]

## Sheet: SuppTable19b_Astro_LME_stats
	Module	(Intercept) Estimate	cellSubtypeAstro2 Estimate	cellSubtypeAstro3 Estimate	cellSubtypeAstro4 Estimate	(Intercept) Std. Error	cellSubtypeAstro2 Std. Error	cellSubtypeAstro3 Std. Error	cellSubtypeAstro4 Std. Error	(Intercept) z value	cellSubtypeAstro2 z value	cellSubtypeAstro3 z value	cellSubtypeAstro4 z value	(Intercept) Pr(>|z|)	cellSubtypeAstro2 Pr(>|z|)	cellSubtypeAstro3 Pr(>|z|)	cellSubtypeAstro4 Pr(>|z|)	(Intercept) FDR	cellSubtypeAstro2 FDR	cellSubtypeAstro3 FDR	cellSubtypeAstro4 FDR
1	L1	1.73653	2.08941	0.838396	0.356314	0.337919	0.0210841	0.0269198	0.0488124	5.1389	99.0987	31.1442	7.29966	2.76352e-07	0	6.07028e-213	2.88498e-13	2.76352e-07	0	5.39581e-212	7.95857e-13
2	L2	1.44507	3.33423	0.138563	1.68898	0.10911	0.0240636	0.0306942	0.0557141	13.2442	138.559	4.51432	30.3151	4.87709e-40	0	6.35204e-06	7.25914e-202	5.00214e-40	0	8.06608e-06	1.93577e-200
3	L3	3.37434	2.37351	0.134928	0.851048	0.0870153	0.0186905	0.0238535	0.0432708	38.7786	126.99	5.65651	19.668	0	0	1.54486e-08	4.05837e-86	0	0	2.13084e-08	8.11675e-85
4	L4	2.35176	5.38818	0.140456	0.522778	0.132418	0.0320376	0.0408333	0.074175	17.7601	168.183	3.43973	7.0479	1.43887e-70	0	0.000582286	1.81638e-12	1.5146e-70	0	0.00066547	4.40335e-12
5	L5	2.33323	3.23535	0.510406	0.950395	0.0988272	0.0215302	0.0274594	0.049843	23.6092	150.27	18.5876	19.0678	3.1024e-123	0	4.04527e-77	4.67875e-81	3.64988e-123	0	1.15579e-76	6.23833e-80
6	L6	2.92494	0.637006	0.29826	0.907217	0.131873	0.0203861	0.0260136	0.0471992	22.18	31.2471	11.4655	19.2211	5.36256e-109	2.44228e-214	1.96542e-30	2.46724e-82	6.12864e-109	4.88456e-214	4.24956e-30	3.94759e-81
7	L7	1.84637	0.523551	1.08212	0.322429	0.221607	0.0199974	0.0255344	0.0462974	8.33172	26.181	42.379	6.96429	7.96786e-17	4.37335e-151	0	3.30057e-12	8.06872e-17	7.95154e-151	0	7.54415e-12
8	L8	4.59123	-0.323166	0.56883	0.127313	0.123251	0.0140047	0.017883	0.0324235	37.2512	-23.0755	31.8084	3.92657	1.01449e-303	8.15274e-118	4.95248e-222	8.61668e-05	1.35265e-303	1.33106e-117	5.65998e-221	0.000120936
9	L9	4.07071	1.49601	0.203202	0.36198	0.0922152	0.0154334	0.019693	0.0357321	44.1436	96.933	10.3185	10.1304	0	0	5.81266e-25	4.05038e-24	0	0	1.13418e-24	2.02519e-23
10	L10	5.31004	1.22607	0.000156632	0.172251	0.0581862	0.00997019	0.0127294	0.0230828	91.2595	122.973	0.0123047	7.46227	0	0	0.990182	8.50412e-14	0	0	0.990182	2.42975e-13
11	L11	6.39551	0.853386	0.243521	0.0955456	0.0710815	0.00656417	0.0083701	0.0151951	89.9742	130.007	29.0942	6.2879	0	0	4.25253e-186	3.2179e-10	0	0	2.83502e-185	6.60082e-10
12	L12	7.48467	0.384043	-0.122596	-0.0808511	0.0371276	0.00459365	0.00586528	0.010635	201.593	83.6029	-20.9019	-7.60233	0	0	5.14512e-97	2.90843e-14	0	0	1.87095e-96	8.94902e-14
13	L13	5.00878	0.757153	0.0622069	0.169555	0.0535546	0.0115942	0.0147793	0.0268439	93.5265	65.3048	4.20905	6.31635	0	0	2.56443e-05	2.67805e-10	0	0	3.1084e-05	5.63799e-10
14	L14	4.72542	0.120477	0.265109	0.196087	0.147164	0.0148856	0.0189993	0.0344629	32.1099	8.09347	13.9536	5.6898	3.20499e-226	5.79872e-16	2.99001e-44	1.27192e-08	4.00624e-226	6.44302e-16	7.47503e-44	2.36636e-08
15	L15	3.54804	-0.405876	-0.0490508	0.194156	0.109827	0.0191664	0.0244454	0.0443742	32.3058	-21.1764	-2.00654	4.37543	5.79233e-229	1.57468e-99	0.0447984	1.21192e-05	7.35534e-229	2.42258e-99	0.049776	1.82931e-05
16	L16	3.7994	0.202315	0.261343	0.131681	0.188192	0.0196036	0.0250166	0.0453872	20.189	10.3203	10.4468	2.90127	1.2243e-90	5.70335e-25	1.51588e-25	0.00371651	1.36033e-90	6.80997e-25	3.03175e-25	0.00471938
17	L17	3.89473	0.300507	0.184618	0.0963117	0.155953	0.0183065	0.0233601	0.0423848	24.9737	16.4153	7.90314	2.27232	1.17926e-137	1.48568e-60	2.7196e-15	0.0230675	1.4514e-137	2.04921e-60	4.35135e-15	0.027015
18	L18	8.79764	0.427697	0.0539147	0.06966	0.09461	0.00817525	0.0104343	0.0189272	92.9885	52.3161	5.16705	3.68042	0	0	2.3782e-07	0.000232848	0	0	3.22468e-07	0.000321169
19	L19	6.01621	0.403838	0.177735	0.0980375	0.0670332	0.00706017	0.0090122	0.0163454	89.7497	57.1995	19.7215	5.99787	0	0	1.40861e-86	1.9992e-09	0	0	4.69538e-86	3.90088e-09
20	L20	7.13156	-0.125773	0.11006	-0.00702139	0.0552924	0.00482909	0.00616487	0.0111802	128.979	-26.0448	17.8528	-0.62802	0	1.54081e-149	2.74982e-71	0.529991	0	2.73923e-149	7.33284e-71	0.565324
21	L21	3.58734	0.562354	0.926308	0.210667	0.188028	0.0180922	0.0231039	0.0418866	19.0788	31.0827	40.0932	5.02947	3.78886e-81	4.12047e-212	0	4.91844e-07	4.15217e-81	8.03995e-212	0	8.37182e-07
22	L22	6.10867	0.152952	0.299925	-0.040698	0.104055	0.00706247	0.00901755	0.0163509	58.7061	21.657	33.2601	-2.48904	0	5.22527e-104	1.4562e-242	0.0128087	0	8.36044e-104	2.32992e-241	0.0152939
23	L23	6.95681	-0.14092	0.169265	-0.043817	0.0830773	0.00600208	0.00765795	0.0138953	83.739	-23.4785	22.1032	-3.15337	0	6.76634e-122	2.94753e-108	0.00161398	0	1.15172e-121	1.17901e-107	0.00208256
24	L24	7.27076	-0.18074	0.178721	-0.0456902	0.0524197	0.00448792	0.00572817	0.0103903	138.703	-40.2726	31.2003	-4.3974	0	0	1.05561e-213	1.09554e-05	0	0	1.05561e-212	1.68545e-05
25	L25	5.98892	-0.361843	0.355632	-0.0739574	0.0964218	0.00873414	0.0111518	0.0202211	62.1116	-41.4286	31.8901	-3.65745	0	0	3.66321e-223	0.000254739	0	0	4.88428e-222	0.000345409
26	L26	5.38691	-0.282093	0.527811	-0.0145793	0.10128	0.0103032	0.0131553	0.0238538	53.1882	-27.3792	40.1216	-0.611197	0	4.85662e-165	0	0.541069	0	9.03558e-165	0	0.569547
27	L27	5.06845	-0.133425	0.383668	-0.067658	0.116701	0.0128822	0.0164449	0.0298254	43.4311	-10.3573	23.3305	-2.26847	0	3.87913e-25	2.17343e-120	0.0233004	0	4.70198e-25	9.65967e-120	0.027015
28	L28	2.56331	-0.164537	-0.131046	0.914792	0.142027	0.023876	0.0304743	0.0552773	18.048	-6.89131	-4.30022	16.5491	8.17704e-73	5.52792e-12	1.70631e-05	1.6242e-61	8.72217e-73	5.97613e-12	2.10007e-05	1.85623e-60
29	L29	3.85857	0.286734	-0.203462	1.76673	0.18575	0.0184007	0.0234847	0.0426007	20.7729	15.5828	-8.66359	41.4718	7.61367e-96	9.5332e-55	4.5713e-18	0	8.57878e-96	1.29264e-54	7.78093e-18	0
30	L30	2.77893	0.181234	-0.0466253	1.6449	0.115412	0.0213472	0.0272265	0.0494237	24.0783	8.4898	-1.7125	33.2817	4.22277e-128	2.06987e-17	0.0868047	7.11231e-243	5.11851e-128	2.33224e-17	0.093843	2.84492e-241
31	L31	5.91574	-1.218	-0.105527	-0.135319	0.0970076	0.0109619	0.0139931	0.0253787	60.9822	-111.112	-7.54132	-5.33199	0	0	4.65233e-14	9.71407e-08	0	0	6.89234e-14	1.76619e-07
32	L32	5.85072	-0.447657	-0.0736844	-0.130117	0.116832	0.00945695	0.0120718	0.0218943	50.0782	-47.3363	-6.10385	-5.94297	0	0	1.03546e-09	2.79903e-09	0	0	1.47923e-09	5.33148e-09
33	L33	6.23367	-0.839393	-0.311664	-0.1459	0.11278	0.00882263	0.0112635	0.0204259	55.2729	-95.1409	-27.6702	-7.14291	0	0	1.59538e-168	9.13729e-13	0	0	9.11647e-168	2.35801e-12
34	L34	7.18735	-1.45121	-0.379557	-0.389065	0.0818462	0.0129262	0.016497	0.029926	87.8153	-112.269	-23.0076	-13.0009	0	0	3.9134e-117	1.2089e-38	0	0	1.64775e-116	1.07458e-37
35	L35	7.52934	-0.364187	-0.133093	-0.142056	0.0792891	0.0057201	0.00730259	0.013243	94.9606	-63.6679	-18.2254	-10.7269	0	0	3.24431e-74	7.60999e-27	0	0	8.94983e-74	4.68307e-26
36	L36	5.39299	-2.11453	-0.156111	-0.19015	0.11043	0.0157904	0.0201555	0.0365542	48.8361	-133.912	-7.74533	-5.20187	0	0	9.53332e-15	1.97293e-07	0	0	1.49542e-14	3.50742e-07
37	L37	5.17232	-3.02834	-0.226386	-0.316602	0.157927	0.0190259	0.0242824	0.0440479	32.7513	-159.169	-9.32308	-7.18769	2.91339e-235	0	1.13014e-20	6.5899e-13	3.75922e-235	0	2.10259e-20	1.75731e-12
38	L38	3.59395	-0.289584	0.103721	0.240134	0.189743	0.0225835	0.0288176	0.0522859	18.9412	-12.8228	3.59922	4.59271	5.21795e-80	1.22191e-37	0.000319177	4.37528e-06	5.64103e-80	1.6025e-37	0.00037006	7.00045e-06
39	L39	6.24401	-0.0461761	-0.0613358	-0.339026	0.098511	0.0130078	0.016609	0.0301156	63.3839	-3.54989	-3.69292	-11.2575	0	0.000385397	0.000221692	2.12682e-29	0	0.000400413	0.000260814	1.54678e-28
40	L40	6.43366	0.0975283	-0.170739	-0.0694213	0.133483	0.00702713	0.00897082	0.0162689	48.1984	13.8788	-19.0327	-4.26711	0	8.5135e-44	9.13788e-81	1.98024e-05	0	1.13513e-43	2.70752e-80	2.93368e-05
41	L41	5.60906	-0.204103	0.0240059	-0.00652857	0.0866619	0.011656	0.014872	0.026987	64.7234	-17.5105	1.61416	-0.241916	0	1.19151e-68	0.106492	0.808845	0	1.73311e-68	0.113591	0.819084
42	L42	7.41375	-0.203004	-0.0227177	-0.044462	0.0782043	0.00452777	0.00577974	0.0104825	94.7998	-44.8352	-3.93058	-4.24156	0	0	8.47401e-05	2.21974e-05	0	0	0.000101182	3.22871e-05
43	L43	6.88779	-0.0555028	-0.0817191	-0.157153	0.0771232	0.00611543	0.00780625	0.0141582	89.309	-9.07586	-10.4684	-11.0998	0	1.12785e-19	1.20641e-25	1.25713e-28	0	1.28898e-19	2.47468e-25	8.38087e-28
44	L44	7.88652	0.0287016	-0.0571685	0.000235412	0.0492611	0.00358918	0.00458185	0.00830954	160.096	7.99669	-12.4772	0.0283303	0	1.27807e-15	9.94468e-36	0.977399	0	1.40063e-15	2.27307e-35	0.977399
45	L45	7.68062	0.0147355	-0.137082	0.0140189	0.0650788	0.00424748	0.00542225	0.00983359	118.02	3.46922	-25.2814	1.42562	0	0.000521969	5.11861e-141	0.153979	0	0.000535353	2.5593e-140	0.171088
46	L46	8.36138	0.00513323	-0.0929872	0.0391172	0.0403312	0.00417741	0.00533097	0.00967106	207.318	1.22881	-17.4428	4.04477	0	0.219145	3.90285e-68	5.23756e-05	0	0.221919	1.00719e-67	7.48223e-05
47	L47	8.56762	0.0480257	-0.0288458	0.0308318	0.0341045	0.00280784	0.00358412	0.00650064	251.217	17.1042	-8.04823	4.74288	0	1.38201e-65	8.40018e-16	2.10701e-06	0	1.9743e-65	1.37146e-15	3.51169e-06
48	L48	7.14968	-0.479938	-0.240481	-0.100225	0.049101	0.00560136	0.00715213	0.0129682	145.612	-85.6824	-33.6238	-7.72856	0	0	7.54379e-248	1.08766e-14	0	0	1.50876e-246	3.4805e-14
49	L49	7.36214	0.0502569	-0.120442	-0.0358364	0.0384759	0.00482688	0.00615881	0.0111753	191.344	10.4119	-19.556	-3.20676	0	2.1886e-25	3.66895e-85	0.00134241	0	2.69366e-25	1.17406e-84	0.00176053
50	L50	8.66151	-0.0686392	-0.113395	-0.0461326	0.0303511	0.00294066	0.00375484	0.00680812	285.377	-23.3414	-30.1996	-6.77612	0	1.68368e-120	2.39848e-200	1.2345e-11	0	2.80614e-120	1.91878e-199	2.6692e-11
51	L51	8.55101	-0.0355135	-0.0416563	-0.0510981	0.0348761	0.003528	0.00450068	0.00816741	245.183	-10.0662	-9.25554	-6.25634	0	7.79533e-24	2.13147e-20	3.94125e-10	0	9.03807e-24	3.8754e-20	7.88251e-10
52	L52	9.4962	-0.068603	-0.0144773	0.0159665	0.0146974	0.00241897	0.00308549	0.00560025	646.113	-28.3604	-4.69206	2.85103	0	6.22317e-177	2.70463e-06	0.00435779	0	1.18537e-176	3.56704e-06	0.00544724
53	L53	8.67492	0.0464453	-0.0327557	0.0560711	0.0212225	0.00274977	0.00350844	0.00636627	408.76	16.8906	-9.33626	8.80752	0	5.27653e-64	9.97968e-21	1.27944e-18	0	7.40565e-64	1.90089e-20	5.68639e-18
54	L54	4.45541	0.101278	-0.25264	0.573299	0.190028	0.0188346	0.0240361	0.0436071	23.446	5.37724	-10.5109	13.1469	1.45119e-121	7.5635e-08	7.69939e-26	1.7727e-39	1.68254e-121	8.06773e-08	1.62092e-25	1.7727e-38
55	L55	2.7793	0.102541	-0.186873	0.526808	0.208829	0.0223049	0.0284637	0.0516425	13.309	4.59727	-6.56531	10.2011	2.05322e-40	4.28071e-06	5.19239e-11	1.96119e-24	2.13321e-40	4.50601e-06	7.55257e-11	1.04597e-23
56	L56	3.13057	-0.528839	-0.207366	-0.0497062	0.132131	0.021244	0.0270974	0.0491832	23.693	-24.8935	-7.6526	-1.01063	4.26187e-124	8.74639e-137	1.96962e-14	0.312191	5.0888e-124	1.52111e-136	2.97301e-14	0.342128
57	L57	5.88589	-2.50033	-0.176019	-0.251801	0.0664787	0.0156058	0.0198883	0.0361254	88.538	-160.218	-8.85037	-6.97021	0	0	8.72294e-19	3.16478e-12	0	0	1.55075e-18	7.44654e-12
58	L58	5.82722	-0.352282	-0.0548178	-0.174394	0.0707551	0.00915857	0.0116859	0.0212035	82.3577	-38.4647	-4.69091	-8.22479	0	0	2.71987e-06	1.95537e-16	0	0	3.56704e-06	7.11043e-16
59	L59	6.85449	-1.41779	-0.0298558	-0.235575	0.0472447	0.0118152	0.0150578	0.0273515	145.085	-119.997	-1.98274	-8.61286	0	0	0.0473963	7.12618e-18	0	0	0.0519412	2.85047e-17
60	L60	7.21448	-0.624258	-0.0841436	-0.0994881	0.0458282	0.00567697	0.00724698	0.013143	157.424	-109.963	-11.6108	-7.56965	0	0	3.63014e-31	3.74243e-14	0	0	8.06698e-31	1.10887e-13
61	L61	8.3508	-0.160611	-0.0251017	-0.0864481	0.036237	0.00435616	0.00555825	0.0100849	230.45	-36.8699	-4.51612	-8.57207	0	1.40108e-297	6.29844e-06	1.01643e-17	0	2.94964e-297	8.06608e-06	3.87211e-17
62	L62	7.58357	-0.504212	-0.21904	-0.183371	0.039962	0.00611915	0.0078107	0.0141664	189.769	-82.3991	-28.0436	-12.9441	0	0	4.77626e-173	2.53667e-38	0	0	2.93924e-172	2.02934e-37
63	L63	7.1284	-0.626879	-0.029321	-0.0768606	0.0420108	0.00711597	0.00907717	0.0164743	169.68	-88.0948	-3.23019	-4.66548	0	0	0.00123707	3.07896e-06	0	0	0.00139388	5.02687e-06
64	L64	7.54833	-0.56806	-0.143069	-0.110975	0.0480791	0.00534955	0.00682933	0.012385	156.998	-106.188	-20.9492	-8.96043	0	0	1.90904e-97	3.23401e-19	0	0	7.27254e-97	1.52189e-18
65	L65	7.29197	-0.0459355	0.164727	-0.0268122	0.0558757	0.0043255	0.00552228	0.0100143	130.503	-10.6197	29.8295	-2.67741	0	2.41383e-26	1.62061e-195	0.00741948	0	3.01728e-26	1.17863e-194	0.00899331
66	L66	7.2415	0.322757	0.113375	0.00622906	0.0314331	0.00457188	0.00583722	0.010585	230.378	70.5962	19.4227	0.588481	0	0	4.96018e-84	0.55621	0	0	1.52621e-83	0.57788
67	L67	8.52444	-0.000122069	0.00128016	0.0687035	0.0198197	0.00283619	0.00362025	0.00656638	430.099	-0.0430398	0.35361	10.4629	0	0.96567	0.723631	1.27865e-25	0	0.96567	0.742186	7.3066e-25
68	L68	8.48224	-0.0620958	0.0284829	0.0134909	0.026681	0.00288773	0.00368504	0.00668561	317.913	-21.5033	7.72933	2.0179	0	1.44944e-102	1.0811e-14	0.0436014	0	2.27363e-102	1.66323e-14	0.0491283
69	L69	7.09031	-0.720803	0.0356655	-0.1063	0.0408605	0.00645811	0.00823843	0.0149504	173.525	-111.612	4.32916	-7.11019	0	0	1.49679e-05	1.15887e-12	0	0	1.87099e-05	2.89718e-12
70	L70	5.9483	-1.38747	-0.0120964	-0.262515	0.0529269	0.0130815	0.016688	0.0302892	112.387	-106.064	-0.724856	-8.66695	0	0	0.468541	4.43867e-18	0	0	0.493201	1.86891e-17
71	L71	7.3779	-0.442399	0.169449	-0.0511529	0.02813	0.00500612	0.00638941	0.0115896	262.279	-88.3716	26.5202	-4.41369	0	0	5.66691e-155	1.01624e-05	0	0	3.02235e-154	1.59411e-05
72	L72	7.37414	-0.429564	-0.0598215	-0.101333	0.0497659	0.00550122	0.00701643	0.0127354	148.177	-78.0851	-8.52592	-7.9568	0	0	1.51601e-17	1.76541e-15	0	0	2.52669e-17	5.88471e-15
73	L73	6.45254	0.0765242	0.000755684	0.0145203	0.0510696	0.00636053	0.00811804	0.0147262	126.348	12.0311	0.093087	0.986024	0	2.43871e-33	0.925834	0.324121	0	3.14672e-33	0.937554	0.350401
74	L74	5.6061	0.447697	-0.0081342	0.114723	0.093941	0.00969928	0.0123768	0.0224572	59.6768	46.1577	-0.657216	5.10851	0	0	0.511042	3.24715e-07	0	0	0.530953	5.64722e-07
75	L75	4.76266	0.413342	0.0959656	-0.0969375	0.110542	0.0129202	0.0164952	0.0299128	43.0844	31.9919	5.8178	-3.24066	0	1.41317e-224	5.96266e-09	0.00119251	0	2.8988e-224	8.36865e-09	0.00159002
76	L76	5.73127	0.187432	0.246424	-0.060618	0.0890096	0.00953117	0.0121684	0.0220665	64.3893	19.6651	20.2511	-2.74707	0	4.29138e-86	3.47403e-91	0.00601311	0	6.35759e-86	1.20836e-90	0.00740075
77	L77	7.31776	-0.0570391	0.0862306	-0.0987028	0.0560894	0.00535723	0.00683822	0.0124029	130.466	-10.6471	12.6101	-7.95806	0	1.79842e-26	1.85754e-36	1.74763e-15	0	2.2837e-26	4.37069e-36	5.88471e-15
78	L78	5.47978	-1.10321	0.242051	-0.238861	0.109248	0.0148738	0.0189857	0.034434	50.1593	-74.1712	12.7491	-6.93677	0	0	3.15358e-37	4.01152e-12	0	0	7.64503e-37	8.91449e-12
79	L79	4.0546	0.333094	0.178266	0.0210544	0.109023	0.0158915	0.0202788	0.0367919	37.1902	20.9605	8.79077	0.572257	9.81343e-303	1.50423e-97	1.48545e-18	0.567148	1.28701e-302	2.27053e-97	2.58339e-18	0.58169
80	L80	6.49573	0.0681329	-0.216124	-0.0330567	0.0659541	0.0067141	0.00856772	0.0155445	98.4887	10.1477	-25.2254	-2.12659	0	3.39156e-24	2.10771e-140	0.0334541	0	3.99007e-24	9.91861e-140	0.0382333
